# Supplementary material for: The metabolic network of the last bacterial common ancestor
Source: Commun Biol. 2021 Mar 26;4:413. doi: 10.1038/s42003-021-01918-4 (PMC7997952; doi:10.1038/s42003-021-01918-4)
Supplement: Supplementary file 3 — Supplementary Data 1 [file 42003_2021_1918_MOESM3_ESM.xlsx]

## Sheet: Supp Data 1A
GCF	Strain	Taxonomic group	anaerobic?	genome ≥ 1000 proteins?
GCF_000247605.1	Acetobacterium woodii DSM 1030	Clostridia	yes	yes
GCF_000144695.1	Acetohalobium arabaticum DSM 5501	Clostridia	yes	yes
GCF_000967915.1	Acholeplasma brassicae	Tenericutes	yes	yes
GCF_000018785.1	Acholeplasma laidlawii PG-8A	Tenericutes	yes	yes
GCF_000953195.1	Acholeplasma oculi	Tenericutes	yes	yes
GCF_000968055.1	Acholeplasma palmae J233	Tenericutes	yes	yes
GCF_000025305.1	Acidaminococcus fermentans DSM 20731	Negativicutes	yes	yes
GCF_000230275.1	Acidaminococcus intestini RyC-MR95	Negativicutes	yes	yes
GCF_000801145.1	Actinobacillus equuli subsp. equuli strain=19392	Gammaproteobacteria	yes	yes
GCF_000015885.1	Actinobacillus pleuropneumoniae serovar 5b str. L20	Gammaproteobacteria	yes	yes
GCF_000016685.1	Actinobacillus pleuropneumoniae serovar 3 str. JL03	Gammaproteobacteria	yes	yes
GCF_000020405.1	Actinobacillus pleuropneumoniae serovar 7 str. AP76	Gammaproteobacteria	yes	yes
GCF_001460855.1	Actinobacillus pleuropneumoniae serovar 8 MIDG2331	Gammaproteobacteria	yes	yes
GCF_000017245.1	Actinobacillus succinogenes 130Z	Gammaproteobacteria	yes	yes
GCF_000739435.1	Actinobacillus suis ATCC 33415	Gammaproteobacteria	yes	yes
GCF_001262055.1	Actinomyces meyeri strain=W712	Actinobacteria	yes	yes
GCF_001553935.1	Actinomyces oris strain=T14V	Actinobacteria	yes	yes
GCF_001553565.1	Actinomyces radicidentis strain=CCUG 36733	Actinobacteria	yes	yes
GCF_001278845.1	Actinomyces sp. oral taxon 414 strain=F0588	Actinobacteria	yes	yes
GCF_000724605.1	Actinotignum schaalii strain=CCUG 27420	Actinobacteria	yes	yes
GCF_000478885.1	Adlercreutzia equolifaciens DSM 19450	Actinobacteria	yes	yes
GCF_001543105.1	Aerococcus christensenii strain=CCUG28831	Bacilli	yes	yes
GCF_001543145.1	Aerococcus sanguinicola strain=CCUG43001	Bacilli	yes	yes
GCF_000193205.1	Aerococcus urinae ACS-120-V-Col10a	Bacilli	yes	yes
GCF_001543175.1	Aerococcus urinae strain=CCUG36881	Bacilli	yes	yes
GCF_001518795.1	Aerococcus urinaeequi strain=USDA-ARS-USMARC-56713	Bacilli	yes	yes
GCF_001543205.1	Aerococcus urinaeequi strain=CCUG28094	Bacilli	yes	yes
GCF_001543245.1	Aerococcus urinaehominis strain=CCUG42038B	Bacilli	yes	yes
GCF_001543285.1	Aerococcus viridans strain=CCUG4311	Bacilli	yes	yes
GCF_000241025.1	Aggregatibacter actinomycetemcomitans ANH9381	Gammaproteobacteria	yes	yes
GCF_000604045.1	Aggregatibacter actinomycetemcomitans HK1651	Gammaproteobacteria	yes	yes
GCF_001191585.1	Aggregatibacter actinomycetemcomitans HK1651 [redundant no. 2]	Gammaproteobacteria	yes	yes
GCF_001547775.1	Aggregatibacter actinomycetemcomitans NUM4039	Gammaproteobacteria	yes	yes
GCF_001594245.1	Aggregatibacter actinomycetemcomitans strain=VT1169	Gammaproteobacteria	yes	yes
GCF_001594265.1	Aggregatibacter actinomycetemcomitans strain=624	Gammaproteobacteria	yes	yes
GCF_001690155.1	Aggregatibacter actinomycetemcomitans strain=IDH781	Gammaproteobacteria	yes	yes
GCF_000022985.1	Aggregatibacter aphrophilus NJ8700	Gammaproteobacteria	yes	yes
GCF_001188835.1	Aggregatibacter aphrophilus NJ8700 [redundant no. 2]	Gammaproteobacteria	yes	yes
GCF_001262035.1	Aggregatibacter aphrophilus strain=W10433	Gammaproteobacteria	yes	yes
GCF_000020225.1	Akkermansia muciniphila ATCC BAA-835	Verrucomicrobia	yes	yes
GCF_001688765.1	Akkermansia muciniphila strain=YL44	Verrucomicrobia	yes	yes
GCF_000265365.1	Alistipes finegoldii DSM 17242	Bacteroidetes	yes	yes
GCF_000016985.1	Alkaliphilus metalliredigens QYMF	Clostridia	yes	yes
GCF_000018325.1	Alkaliphilus oremlandii OhILAs	Clostridia	yes	yes
GCF_000025885.1	Aminobacterium colombiense DSM 12261	Synergistetes	yes	yes
GCF_000024605.1	Ammonifex degensii KC4	Clostridia	yes	yes
GCF_000307165.1	Amphibacillus xylanus NBRC 15112	Bacilli	yes	yes
GCF_000266925.1	Anaerobaculum mobile DSM 13181	Synergistetes	yes	yes
GCF_000024105.1	Anaerococcus prevotii DSM 20548	other_Bacteria	yes	yes
GCF_001717545.1	Anaerolineaceae bacterium oral taxon 439 strain=W11661	Chloroflexi	yes	yes
GCF_000092365.1	Arcanobacterium haemolyticum DSM 20595	Actinobacteria	yes	yes
GCF_000024225.1	Atopobium parvulum DSM 20469	Actinobacteria	yes	yes
GCF_000473305.1	Bacteroidales bacterium CF	Bacteroidetes	yes	yes
GCF_001318345.1	Bacteroides cellulosilyticus strain=WH2	Bacteroidetes	yes	yes
GCF_001640865.1	Bacteroides dorei CL03T12C01	Bacteroidetes	yes	yes
GCF_000009925.1	Bacteroides fragilis YCH46	Bacteroidetes	yes	yes
GCF_000025985.1	Bacteroides fragilis NCTC 9343	Bacteroidetes	yes	yes
GCF_000210835.1	Bacteroides fragilis 638R	Bacteroidetes	yes	yes
GCF_000965785.1	Bacteroides fragilis strain=BOB25	Bacteroidetes	yes	yes
GCF_001286525.1	Bacteroides fragilis	Bacteroidetes	yes	yes
GCF_001682215.1	Bacteroides fragilis strain=S14	Bacteroidetes	yes	yes
GCF_000186225.1	Bacteroides helcogenes P 36-108	Bacteroidetes	yes	yes
GCF_001314995.1	Bacteroides ovatus strain=ATCC 8483	Bacteroidetes	yes	yes
GCF_000190575.1	Bacteroides salanitronis DSM 18170	Bacteroidetes	yes	yes
GCF_001688725.1	Bacteroides sp. I48	Bacteroidetes	yes	yes
GCF_000011065.1	Bacteroides thetaiotaomicron VPI-5482	Bacteroidetes	yes	yes
GCF_001314975.1	Bacteroides thetaiotaomicron strain=7330	Bacteroidetes	yes	yes
GCF_000012825.1	Bacteroides vulgatus ATCC 8482	Bacteroidetes	yes	yes
GCF_000512915.1	Barnesiella viscericola DSM 18177	Bacteroidetes	yes	yes
GCF_000347595.1	Bibersteinia trehalosi USDA-ARS-USMARC-192	Gammaproteobacteria	yes	yes
GCF_000521725.1	Bibersteinia trehalosi USDA-ARS-USMARC-188	Gammaproteobacteria	yes	yes
GCF_000521745.1	Bibersteinia trehalosi USDA-ARS-USMARC-189	Gammaproteobacteria	yes	yes
GCF_000521765.1	Bibersteinia trehalosi USDA-ARS-USMARC-190	Gammaproteobacteria	yes	yes
GCF_001263395.1	Bifidobacterium actinocoloniiforme DSM 22766	Actinobacteria	yes	yes
GCF_000010425.1	Bifidobacterium adolescentis ATCC 15703	Actinobacteria	yes	yes
GCF_000737885.1	Bifidobacterium adolescentis strain=22L	Actinobacteria	yes	yes
GCF_000817995.1	Bifidobacterium adolescentis strain=BB23	Actinobacteria	yes	yes
GCF_000966445.2	Bifidobacterium angulatum strain=GT102	Actinobacteria	yes	yes
GCF_001025155.1	Bifidobacterium angulatum DSM 20098 = JCM 7096	Actinobacteria	yes	yes
GCF_000021425.1	Bifidobacterium animalis subsp. lactis AD011	Actinobacteria	yes	yes
GCF_000022705.1	Bifidobacterium animalis subsp. lactis Bl-04	Actinobacteria	yes	yes
GCF_000022965.1	Bifidobacterium animalis subsp. lactis DSM 10140	Actinobacteria	yes	yes
GCF_000025245.1	Bifidobacterium animalis subsp. lactis BB-12	Actinobacteria	yes	yes
GCF_000092765.1	Bifidobacterium animalis subsp. lactis V9	Actinobacteria	yes	yes
GCF_000220885.1	Bifidobacterium animalis subsp. lactis CNCM I-2494	Actinobacteria	yes	yes
GCF_000224965.2	Bifidobacterium animalis subsp. lactis BLC1	Actinobacteria	yes	yes
GCF_000260715.1	Bifidobacterium animalis subsp. animalis ATCC 25527	Actinobacteria	yes	yes
GCF_000277325.1	Bifidobacterium animalis subsp. lactis B420	Actinobacteria	yes	yes
GCF_000277345.1	Bifidobacterium animalis subsp. lactis Bi-07	Actinobacteria	yes	yes
GCF_000414215.1	Bifidobacterium animalis subsp. lactis Bl12	Actinobacteria	yes	yes
GCF_000471945.1	Bifidobacterium animalis subsp. lactis ATCC 27673	Actinobacteria	yes	yes
GCF_000695895.1	Bifidobacterium animalis strain=RH	Actinobacteria	yes	yes
GCF_000816205.1	Bifidobacterium animalis subsp. lactis KLDS2.0603	Actinobacteria	yes	yes
GCF_000817045.1	Bifidobacterium animalis human feces	Actinobacteria	yes	yes
GCF_000818055.1	Bifidobacterium animalis subsp. lactis	Actinobacteria	yes	yes
GCF_001688645.1	Bifidobacterium animalis subsp. animalis	Actinobacteria	yes	yes
GCF_000304215.1	Bifidobacterium asteroides PRL2011	Actinobacteria	yes	yes
GCF_000164965.1	Bifidobacterium bifidum S17	Actinobacteria	yes	yes
GCF_000165905.1	Bifidobacterium bifidum PRL2010	Actinobacteria	yes	yes
GCF_000265095.1	Bifidobacterium bifidum BGN4	Actinobacteria	yes	yes
GCF_001025135.1	Bifidobacterium bifidum ATCC 29521 = JCM 1255 = DSM 20456	Actinobacteria	yes	yes
GCF_001281345.1	Bifidobacterium bifidum strain=BF3	Actinobacteria	yes	yes
GCF_000213865.1	Bifidobacterium breve ACS-071-V-Sch8b	Actinobacteria	yes	yes
GCF_000220135.1	Bifidobacterium breve UCC2003	Actinobacteria	yes	yes
GCF_000568955.1	Bifidobacterium breve 12L	Actinobacteria	yes	yes
GCF_000568975.1	Bifidobacterium breve JCM 7017	Actinobacteria	yes	yes
GCF_000569015.1	Bifidobacterium breve JCM 7019	Actinobacteria	yes	yes
GCF_000569035.1	Bifidobacterium breve NCFB 2258	Actinobacteria	yes	yes
GCF_000569055.1	Bifidobacterium breve 689b	Actinobacteria	yes	yes
GCF_000569075.1	Bifidobacterium breve S27	Actinobacteria	yes	yes
GCF_001025175.1	Bifidobacterium breve DSM 20213 = JCM 1192	Actinobacteria	yes	yes
GCF_001281425.1	Bifidobacterium breve strain=BR3	Actinobacteria	yes	yes
GCF_001025195.1	Bifidobacterium catenulatum DSM 16992 = JCM 1194 = LMG 11043	Actinobacteria	yes	yes
GCF_000737865.1	Bifidobacterium coryneforme strain=LMG18911	Actinobacteria	yes	yes
GCF_000024445.1	Bifidobacterium dentium Bd1	Actinobacteria	yes	yes
GCF_001042595.1	Bifidobacterium dentium JCM 1195 = DSM 20436	Actinobacteria	yes	yes
GCF_000706765.1	Bifidobacterium indicum LMG 11587 = DSM 20214	Actinobacteria	yes	yes
GCF_000800455.1	Bifidobacterium kashiwanohense PV20-2	Actinobacteria	yes	yes
GCF_001042615.1	Bifidobacterium kashiwanohense JCM 15439 = DSM 21854	Actinobacteria	yes	yes
GCF_000007525.1	Bifidobacterium longum NCC2705	Actinobacteria	yes	yes
GCF_000008945.1	Bifidobacterium longum DJO10A	Actinobacteria	yes	yes
GCF_000020425.1	Bifidobacterium longum subsp. infantis ATCC 15697 = JCM 1222 = DSM 20088	Actinobacteria	yes	yes
GCF_000092325.1	Bifidobacterium longum subsp. longum JDM301	Actinobacteria	yes	yes
GCF_000166315.1	Bifidobacterium longum subsp. longum BBMN68	Actinobacteria	yes	yes
GCF_000196555.1	Bifidobacterium longum subsp. longum JCM 1217	Actinobacteria	yes	yes
GCF_000196575.1	Bifidobacterium longum subsp. infantis 157F	Actinobacteria	yes	yes
GCF_000219455.1	Bifidobacterium longum subsp. longum KACC 91563	Actinobacteria	yes	yes
GCF_000269965.1	Bifidobacterium longum subsp. infantis ATCC 15697 = JCM 1222 = DSM 20088 [redundant no. 2]	Actinobacteria	yes	yes
GCF_000730205.1	Bifidobacterium longum strain=BXY01	Actinobacteria	yes	yes
GCF_000772485.1	Bifidobacterium longum subsp. longum GT15	Actinobacteria	yes	yes
GCF_000829295.1	Bifidobacterium longum strain=105-A	Actinobacteria	yes	yes
GCF_001281305.1	Bifidobacterium longum subsp. infantis	Actinobacteria	yes	yes
GCF_001293145.1	Bifidobacterium longum strain=BG7	Actinobacteria	yes	yes
GCF_001446255.1	Bifidobacterium longum subsp. longum strain=NCIMB8809	Actinobacteria	yes	yes
GCF_001446275.1	Bifidobacterium longum subsp. longum strain=CCUG30698	Actinobacteria	yes	yes
GCF_001719085.1	Bifidobacterium longum strain=35624	Actinobacteria	yes	yes
GCF_001725985.1	Bifidobacterium longum subsp. longum	Actinobacteria	yes	yes
GCF_001025215.1	Bifidobacterium pseudocatenulatum DSM 20438 = JCM 1200 = LMG 10505	Actinobacteria	yes	yes
GCF_000800475.2	Bifidobacterium pseudolongum PV8-2	Actinobacteria	yes	yes
GCF_001042635.1	Bifidobacterium scardovii JCM 12489 = DSM 13734	Actinobacteria	yes	yes
GCF_000347695.1	Bifidobacterium thermophilum RBL67	Actinobacteria	yes	yes
GCF_001689125.1	Blautia sp. YL58	Clostridia	yes	yes
GCF_000019685.1	Borrelia duttonii Ly	Spirochaetes	yes	yes
GCF_001660005.1	Borrelia hermsii HS1	Spirochaetes	yes	yes
GCF_000019705.1	Borrelia recurrentis A1	Spirochaetes	yes	yes
GCF_000222835.1	Borrelia afzelii PKo	Spirochaetes	yes	yes
GCF_000962775.1	Borrelia afzelii K78	Spirochaetes	yes	yes
GCF_000222305.1	Borreliella bissettii DN127	Spirochaetes	yes	yes
GCF_000008685.2	Borrelia burgdorferi B31	Spirochaetes	yes	yes
GCF_000021405.1	Borrelia burgdorferi ZS7	Spirochaetes	yes	yes
GCF_000166635.1	Borrelia burgdorferi N40	Spirochaetes	yes	yes
GCF_000166655.1	Borrelia burgdorferi JD1	Spirochaetes	yes	yes
GCF_000022105.1	Brachyspira hyodysenteriae WA1	Spirochaetes	yes	yes
GCF_001676785.1	Brachyspira hyodysenteriae ATCC 27164	Spirochaetes	yes	yes
GCF_000223215.1	Brachyspira intermedia PWS/A	Spirochaetes	yes	yes
GCF_000092845.1	Brachyspira murdochii DSM 12563	Spirochaetes	yes	yes
GCF_000143725.1	Brachyspira pilosicoli 95/1000	Spirochaetes	yes	yes
GCF_000296575.1	Brachyspira pilosicoli B2904	Spirochaetes	yes	yes
GCF_000325665.1	Brachyspira pilosicoli P43/6/78	Spirochaetes	yes	yes
GCF_001688905.1	Burkholderiales bacterium YL45	Betaproteobacteria	yes	yes
GCF_000145035.1	Butyrivibrio proteoclasticus B316	Clostridia	yes	yes
GCF_000007085.1	Caldanaerobacter subterraneus subsp. tengcongensis MB4	Clostridia	yes	yes
GCF_000022325.1	Caldicellulosiruptor bescii DSM 6725	Clostridia	yes	yes
GCF_000166355.1	Caldicellulosiruptor hydrothermalis 108	Clostridia	yes	yes
GCF_000166695.1	Caldicellulosiruptor kristjanssonii I77R1B	Clostridia	yes	yes
GCF_000166775.1	Caldicellulosiruptor kronotskyensis 2002	Clostridia	yes	yes
GCF_000193435.2	Caldicellulosiruptor lactoaceticus 6A	Clostridia	yes	yes
GCF_000145215.1	Caldicellulosiruptor obsidiansis OB47	Clostridia	yes	yes
GCF_000166335.1	Caldicellulosiruptor owensensis OL	Clostridia	yes	yes
GCF_000016545.1	Caldicellulosiruptor saccharolyticus DSM 8903	Clostridia	yes	yes
GCF_001548275.1	Caldimicrobium thiodismutans strain=TF1	other_Bacteria	yes	yes
GCF_000284335.1	Caldisericum exile AZM16c01	other_Bacteria	yes	yes
GCF_000020565.1	Candidatus Amoebophilus asiaticus 5a2	Bacteroidetes	yes	yes
GCF_000270205.1	Candidatus Arthromitus sp. SFB-mouse-Japan	Clostridia	yes	yes
GCF_000284435.1	Candidatus Arthromitus sp. SFB-mouse-Yit	Clostridia	yes	yes
GCF_000709435.1	Candidatus Arthromitus sp. SFB-mouse-NL	Clostridia	yes	yes
GCF_000283555.1	Candidatus Arthromitus sp. SFB-rat-Yit	Clostridia	yes	yes
GCF_000146065.2	Candidatus Cloacimonas acidaminovorans str. Evry	other_Bacteria	yes	yes
GCF_000018425.1	Candidatus Desulforudis audaxviator MP104C	Clostridia	yes	yes
GCF_000219355.1	Candidatus Midichloria mitochondrii IricVA	Alphaproteobacteria	yes	yes
GCF_000517405.1	Candidatus Sodalis pierantonius str. SOPE	Gammaproteobacteria	yes	yes
GCF_000477435.1	Candidatus Symbiobacter mobilis CR	Betaproteobacteria	yes	yes
GCF_001553545.1	Capnocytophaga haemolytica strain=CCUG 32990	Bacteroidetes	yes	yes
GCF_000023285.1	Capnocytophaga ochracea DSM 7271	Bacteroidetes	yes	yes
GCF_001278825.1	Capnocytophaga sp. oral taxon 323 strain=F0383	Bacteroidetes	yes	yes
GCF_000012865.1	Carboxydothermus hydrogenoformans Z-2901	Clostridia	yes	yes
GCF_000493735.1	Carnobacterium inhibens subsp. gilichinskyi strain=WN1359	Bacilli	yes	yes
GCF_000317975.2	Carnobacterium maltaromaticum LMA28	Bacilli	yes	yes
GCF_000195575.1	Carnobacterium sp. 17-4	Bacilli	yes	yes
GCF_001483965.1	Carnobacterium sp. CP1	Bacilli	yes	yes
GCF_000178835.2	Clostridium lentocellum DSM 5427	Clostridia	yes	yes
GCF_000007205.1	Chlamydophila pneumoniae TW-183	Chlamydiae	yes	yes
GCF_000008745.1	Chlamydophila pneumoniae CWL029	Chlamydiae	yes	yes
GCF_000011165.1	Chlamydophila pneumoniae J138	Chlamydiae	yes	yes
GCF_000024145.1	Chlamydophila pneumoniae LPCoLN	Chlamydiae	yes	yes
GCF_001007025.1	Chlamydia pneumoniae Wien1	Chlamydiae	yes	yes
GCF_001007045.1	Chlamydia pneumoniae K7	Chlamydiae	yes	yes
GCF_001007065.1	Chlamydia pneumoniae CWL011	Chlamydiae	yes	yes
GCF_001007085.1	Chlamydia pneumoniae Wien3	Chlamydiae	yes	yes
GCF_001007105.1	Chlamydia pneumoniae CV14	Chlamydiae	yes	yes
GCF_001007125.1	Chlamydia pneumoniae CM1	Chlamydiae	yes	yes
GCF_000226295.1	Chloracidobacterium thermophilum B	Acidobacteria	yes	yes
GCF_000006985.1	Chlorobium tepidum TLS	Chlorobi	yes	yes
GCF_000015125.1	Chlorobium phaeobacteroides DSM 266	Chlorobi	yes	yes
GCF_000016085.1	Chlorobium phaeovibrioides DSM 265	Chlorobi	yes	yes
GCF_000020525.1	Chloroherpeton thalassium ATCC 35110	Chlorobi	yes	yes
GCF_001701045.1	Cloacibacillus porcorum strain=CL-84	Synergistetes	yes	yes
GCF_000009205.1	Peptoclostridium difficile 630	Clostridia	yes	yes
GCF_000085225.1	Peptoclostridium difficile CD196	Clostridia	yes	yes
GCF_000210435.1	Peptoclostridium difficile M120	Clostridia	yes	yes
GCF_000932055.1	Peptoclostridium difficile 630 [redundant no. 2]	Clostridia	yes	yes
GCF_000953275.1	Clostridioides difficile strain=630Derm	Clostridia	yes	yes
GCF_001577795.1	Clostridioides difficile Human	Clostridia	yes	yes
GCF_001042715.1	Clostridium aceticum strain=DSM 1496	Clostridia	yes	yes
GCF_000008765.1	Clostridium acetobutylicum ATCC 824	Clostridia	yes	yes
GCF_000191905.1	Clostridium acetobutylicum EA 2018	Clostridia	yes	yes
GCF_000218855.1	Clostridium acetobutylicum DSM 1731	Clostridia	yes	yes
GCF_000484505.1	Clostridium autoethanogenum DSM 10061	Clostridia	yes	yes
GCF_001484725.1	Clostridium autoethanogenum DSM 10061 [redundant no. 2]	Clostridia	yes	yes
GCF_000789395.1	Clostridium baratii str. Sullivan	Clostridia	yes	yes
GCF_000016965.1	Clostridium beijerinckii NCIMB 8052	Clostridia	yes	yes
GCF_000767745.1	Clostridium beijerinckii ATCC 35702 strain=SA-1	Clostridia	yes	yes
GCF_000833105.2	Clostridium beijerinckii strain=NCIMB 14988	Clostridia	yes	yes
GCF_000577895.1	Clostridium bornimense strain=M2/40	Clostridia	yes	yes
GCF_000017025.1	Clostridium botulinum A str. ATCC 19397	Clostridia	yes	yes
GCF_000017045.1	Clostridium botulinum A str. Hall	Clostridia	yes	yes
GCF_000017065.1	Clostridium botulinum F str. Langeland	Clostridia	yes	yes
GCF_000019305.1	Clostridium botulinum B1 str. Okra	Clostridia	yes	yes
GCF_000019545.1	Clostridium botulinum A3 str. Loch Maree	Clostridia	yes	yes
GCF_000020165.1	Clostridium botulinum B str. Eklund 17B (NRP)	Clostridia	yes	yes
GCF_000020285.1	Clostridium botulinum E3 str. Alaska E43	Clostridia	yes	yes
GCF_000020345.1	Clostridium botulinum Ba4 str. 657	Clostridia	yes	yes
GCF_000022765.1	Clostridium botulinum A2 str. Kyoto	Clostridia	yes	yes
GCF_000063585.1	Clostridium botulinum A str. ATCC 3502	Clostridia	yes	yes
GCF_000092345.1	Clostridium botulinum F str. 230613	Clostridia	yes	yes
GCF_000204565.1	Clostridium botulinum BKT015925	Clostridia	yes	yes
GCF_000253195.1	Clostridium botulinum H04402 065	Clostridia	yes	yes
GCF_000307125.1	Clostridium botulinum B str. Eklund 17B (NRP) [redundant no. 2]	Clostridia	yes	yes
GCF_000789355.1	Clostridium botulinum 202F	Clostridia	yes	yes
GCF_000817935.1	Clostridium botulinum CDC_1436	Clostridia	yes	yes
GCF_000827935.1	Clostridium botulinum	Clostridia	yes	yes
GCF_000827955.1	Clostridium botulinum strain=NCTC 8550	Clostridia	yes	yes
GCF_000829015.1	Clostridium botulinum strain=111	Clostridia	yes	yes
GCF_001456065.2	Clostridium butyricum strain=KNU-L09	Clostridia	yes	yes
GCF_001465175.1	Clostridium butyricum strain=JKY6D1	Clostridia	yes	yes
GCF_001646605.1	Clostridium butyricum strain=TOA	Clostridia	yes	yes
GCF_001038625.1	Clostridium carboxidivorans P7	Clostridia	yes	yes
GCF_000022065.1	[Clostridium] cellulolyticum H10	Clostridia	yes	yes
GCF_000953215.1	[Clostridium] cellulosi	Clostridia	yes	yes
GCF_000145275.1	Clostridium cellulovorans 743B	Clostridia	yes	yes
GCF_000237085.1	[Clostridium] clariflavum DSM 19732	Clostridia	yes	yes
GCF_000010265.1	Clostridium kluyveri NBRC 12016	Clostridia	yes	yes
GCF_000016505.1	Clostridium kluyveri DSM 555	Clostridia	yes	yes
GCF_000143685.1	Clostridium ljungdahlii DSM 13528	Clostridia	yes	yes
GCF_000014125.1	Clostridium novyi NT	Clostridia	yes	yes
GCF_000389635.1	Clostridium pasteurianum BC1	Clostridia	yes	yes
GCF_000506785.2	Clostridium pasteurianum NRRL B-598	Clostridia	yes	yes
GCF_000807175.1	Clostridium pasteurianum DSM 525 = ATCC 6013	Clostridia	yes	yes
GCF_000807255.1	Clostridium pasteurianum DSM 525 = ATCC 6013 [redundant no. 2]	Clostridia	yes	yes
GCF_000009685.1	Clostridium perfringens str. 13	Clostridia	yes	yes
GCF_000013285.1	Clostridium perfringens ATCC 13124	Clostridia	yes	yes
GCF_001304735.1	Clostridium perfringens strain=FORC_003	Clostridia	yes	yes
GCF_001579765.1	Clostridium perfringens strain=JP55	Clostridia	yes	yes
GCF_001579785.1	Clostridium perfringens strain=JP838	Clostridia	yes	yes
GCF_001561955.1	[Clostridium] propionicum DSM 1682 strain=X2	Clostridia	yes	yes
GCF_000473995.1	Clostridium saccharobutylicum DSM 13864	Clostridia	yes	yes
GCF_000144625.1	[Clostridium] saccharolyticum WM1	Clostridia	yes	yes
GCF_000340885.1	Clostridium saccharoperbutylacetonicum N1-4(HMT)	Clostridia	yes	yes
GCF_000968375.1	Clostridium scatologenes strain=ATCC 25775	Clostridia	yes	yes
GCF_000244875.1	Clostridium sp. BNL1100	Clostridia	yes	yes
GCF_000973705.1	Clostridium sporogenes strain=NCIMB 10696	Clostridia	yes	yes
GCF_001020205.1	Clostridium sporogenes strain=DSM 795	Clostridia	yes	yes
GCF_000270305.1	Clostridium sp. SY8519	Clostridia	yes	yes
GCF_000331995.1	[Clostridium] stercorarium subsp. stercorarium DSM 8532	Clostridia	yes	yes
GCF_000349885.2	[Clostridium] stercorarium subsp. stercorarium DSM 8532 [redundant no. 2]	Clostridia	yes	yes
GCF_001697245.1	[Clostridium] stercorarium subsp. thermolacticum DSM 2910	Clostridia	yes	yes
GCF_001697285.1	[Clostridium] stercorarium subsp. leptospartum DSM 9219	Clostridia	yes	yes
GCF_000196455.1	[Clostridium] sticklandii strain=DSM 519	Clostridia	yes	yes
GCF_000007625.1	Clostridium tetani E88	Clostridia	yes	yes
GCF_000967115.2	Clostridium tetani 12124569	Clostridia	yes	yes
GCF_001642655.1	Clostridium tyrobutyricum strain=KCTC 5387	Clostridia	yes	yes
GCF_000020945.1	Coprothermobacter proteolyticus DSM 5265	Clostridia	yes	yes
GCF_000814825.1	Coriobacteriaceae bacterium 68-1-3	Actinobacteria	yes	yes
GCF_000195315.1	Coriobacterium glomerans PW2	Actinobacteria	yes	yes
GCF_000023845.1	Cryptobacterium curtum DSM 15641	Actinobacteria	yes	yes
GCF_000010985.1	Deferribacter desulfuricans SSM1	other_Bacteria	yes	yes
GCF_000953715.1	Defluviitoga tunisiensis L3	Thermotogae	yes	yes
GCF_000512895.1	Dehalobacter restrictus DSM 9455	Clostridia	yes	yes
GCF_000305815.1	Dehalobacter sp. CF	Clostridia	yes	yes
GCF_000305775.1	Dehalobacter sp. DCA	Clostridia	yes	yes
GCF_000009025.1	Dehalococcoides mccartyi CBDB1	Chloroflexi	yes	yes
GCF_000011905.1	Dehalococcoides mccartyi 195	Chloroflexi	yes	yes
GCF_000016705.1	Dehalococcoides mccartyi BAV1	Chloroflexi	yes	yes
GCF_000025025.1	Dehalococcoides mccartyi VS	Chloroflexi	yes	yes
GCF_000025585.1	Dehalococcoides mccartyi GT	Chloroflexi	yes	yes
GCF_000341655.1	Dehalococcoides mccartyi DCMB5	Chloroflexi	yes	yes
GCF_000341695.1	Dehalococcoides mccartyi BTF08	Chloroflexi	yes	yes
GCF_000499365.1	Dehalococcoides mccartyi GY50	Chloroflexi	yes	yes
GCF_000830885.1	Dehalococcoides mccartyi CG5	Chloroflexi	yes	yes
GCF_000830905.1	Dehalococcoides mccartyi CG4	Chloroflexi	yes	yes
GCF_000830925.1	Dehalococcoides mccartyi CG1	Chloroflexi	yes	yes
GCF_001547795.1	Dehalococcoides mccartyi IBARAKI	Chloroflexi	yes	yes
GCF_001610775.1	Dehalococcoides mccartyi strain=11a5	Chloroflexi	yes	yes
GCF_001010485.1	Dehalococcoides sp. UCH007	Chloroflexi	yes	yes
GCF_000143165.1	Dehalogenimonas lykanthroporepellens BL-DC-9	Chloroflexi	yes	yes
GCF_001005265.1	Dehalogenimonas sp. WBC-2	Chloroflexi	yes	yes
GCF_001643775.1	Denitrobacterium detoxificans strain=NPOH1	Actinobacteria	yes	yes
GCF_000143965.1	Desulfarculus baarsii DSM 2075	Deltaproteobacteria	yes	yes
GCF_000021905.1	Desulfatibacillum alkenivorans AK-01	Deltaproteobacteria	yes	yes
GCF_000243155.2	Desulfitobacterium dehalogenans ATCC 51507	Clostridia	yes	yes
GCF_000243135.2	Desulfitobacterium dichloroeliminans LMG P-21439	Clostridia	yes	yes
GCF_000010045.1	Desulfitobacterium hafniense Y51	Clostridia	yes	yes
GCF_000021925.1	Desulfitobacterium hafniense DCB-2	Clostridia	yes	yes
GCF_000195295.1	Desulfobacca acetoxidans DSM 11109	Deltaproteobacteria	yes	yes
GCF_000186885.1	Desulfobulbus propionicus DSM 2032	Deltaproteobacteria	yes	yes
GCF_000341395.1	Desulfocapsa sulfexigens DSM 10523	Deltaproteobacteria	yes	yes
GCF_000018405.1	Desulfococcus oleovorans Hxd3	Deltaproteobacteria	yes	yes
GCF_000024325.1	Desulfohalobium retbaense DSM 5692	Deltaproteobacteria	yes	yes
GCF_001553625.1	Desulfomicrobium orale DSM 12838	Deltaproteobacteria	yes	yes
GCF_000231385.2	Desulfosporosinus meridiei DSM 13257	Clostridia	yes	yes
GCF_000235605.1	Desulfosporosinus orientis DSM 765	Clostridia	yes	yes
GCF_000025945.1	Desulfotalea psychrophila LSv54	Deltaproteobacteria	yes	yes
GCF_000024205.1	Desulfotomaculum acetoxidans DSM 771	Clostridia	yes	yes
GCF_000233715.2	Desulfotomaculum gibsoniae DSM 7213	Clostridia	yes	yes
GCF_000214435.1	Desulfotomaculum nigrificans CO-1-SRB	Clostridia	yes	yes
GCF_000016165.1	Desulfotomaculum reducens MI-1	Clostridia	yes	yes
GCF_000215085.1	Desulfotomaculum ruminis DSM 2154	Clostridia	yes	yes
GCF_000176915.2	Desulfovibrio aespoeensis Aspo-2	Deltaproteobacteria	yes	yes
GCF_000212675.2	Desulfovibrio africanus str. Walvis Bay	Deltaproteobacteria	yes	yes
GCF_000022125.1	Desulfovibrio desulfuricans subsp. desulfuricans str. ATCC 27774	Deltaproteobacteria	yes	yes
GCF_001553605.1	Desulfovibrio fairfieldensis strain=CCUG 45958	Deltaproteobacteria	yes	yes
GCF_000023445.1	Desulfovibrio salexigens DSM 2638	Deltaproteobacteria	yes	yes
GCF_000517565.1	Desulfurella acetivorans A63	Deltaproteobacteria	yes	yes
GCF_000191045.1	Desulfurobacterium thermolithotrophum DSM 11699	Aquificae	yes	yes
GCF_001717505.1	Dialister pneumosintes strain=F0677	Negativicutes	yes	yes
GCF_000015345.1	Dichelobacter nodosus VCS1703A	Gammaproteobacteria	yes	yes
GCF_000020965.1	Dictyoglomus thermophilum H-6-12	other_Bacteria	yes	yes
GCF_000021645.1	Dictyoglomus turgidum DSM 6724	other_Bacteria	yes	yes
GCF_000264765.2	Edwardsiella anguillarum ET080813	Gammaproteobacteria	yes	yes
GCF_000348565.1	Edwardsiella piscicida C07-087	Gammaproteobacteria	yes	yes
GCF_000800725.1	Edwardsiella sp. EA181011	Gammaproteobacteria	yes	yes
GCF_000020865.1	Edwardsiella tarda EIB202	Gammaproteobacteria	yes	yes
GCF_000146305.1	Edwardsiella tarda FL6-60	Gammaproteobacteria	yes	yes
GCF_001011055.1	Edwardsiella tarda strain=FL95-01	Gammaproteobacteria	yes	yes
GCF_000024265.1	Eggerthella lenta DSM 2243	Actinobacteria	yes	yes
GCF_000270285.1	Eggerthella sp. YY7918	Actinobacteria	yes	yes
GCF_000020145.1	Elusimicrobium minutum Pei191	other_Bacteria	yes	yes
GCF_001027545.1	Endomicrobium proavitum	other_Bacteria	yes	yes
GCF_000334515.1	Enterobacter aerogenes EA1509E	Gammaproteobacteria	yes	yes
GCF_000157355.2	Enterococcus casseliflavus EC20	Bacilli	yes	yes
GCF_001267395.1	Enterococcus durans strain=KLDS 6.0933	Bacilli	yes	yes
GCF_001267865.1	Enterococcus durans strain=KLDS 6.0930	Bacilli	yes	yes
GCF_000007785.1	Enterococcus faecalis V583	Bacilli	yes	yes
GCF_000172575.2	Enterococcus faecalis OG1RF	Bacilli	yes	yes
GCF_000281195.1	Enterococcus faecalis D32	Bacilli	yes	yes
GCF_000317915.1	Enterococcus faecalis str. Symbioflor 1	Bacilli	yes	yes
GCF_000550745.1	Enterococcus faecalis DENG1	Bacilli	yes	yes
GCF_000742975.1	Enterococcus faecalis ATCC 29212	Bacilli	yes	yes
GCF_001598635.1	Enterococcus faecalis strain=LD33	Bacilli	yes	yes
GCF_001689055.1	Enterococcus faecalis strain=KB1	Bacilli	yes	yes
GCF_000174395.2	Enterococcus faecium DO	Bacilli	yes	yes
GCF_000250945.1	Enterococcus faecium Aus0004	Bacilli	yes	yes
GCF_000336405.1	Enterococcus faecium NRRL B-2354	Bacilli	yes	yes
GCF_000444405.1	Enterococcus faecium Aus0085	Bacilli	yes	yes
GCF_000737555.1	Enterococcus faecium T110	Bacilli	yes	yes
GCF_001298485.1	Enterococcus faecium strain=64/3	Bacilli	yes	yes
GCF_001412695.1	Enterococcus faecium strain=UW7606x64/3 TC1	Bacilli	yes	yes
GCF_001518735.1	Enterococcus faecium strain=6E6	Bacilli	yes	yes
GCF_001587115.1	Enterococcus faecium strain=UW8175	Bacilli	yes	yes
GCF_001635875.1	Enterococcus faecium strain=E39	Bacilli	yes	yes
GCF_900066025.1	Enterococcus faecium	Bacilli	yes	yes
GCF_001558875.1	Enterococcus gallinarum strain=FDAARGOS_163	Bacilli	yes	yes
GCF_000271405.2	Enterococcus hirae ATCC 9790	Bacilli	yes	yes
GCF_001641305.1	Enterococcus hirae strain=R17	Bacilli	yes	yes
GCF_000504125.1	Enterococcus mundtii QU 25	Bacilli	yes	yes
GCF_000270085.1	Erysipelothrix rhusiopathiae str. Fujisawa	Erysipelotrichia	yes	yes
GCF_000404205.1	Erysipelothrix rhusiopathiae SY1027	Erysipelotrichia	yes	yes
GCF_001602155.1	Erysipelothrix rhusiopathiae strain=GXBY-1	Erysipelotrichia	yes	yes
GCF_001723625.1	Erysipelothrix rhusiopathiae strain=WH13013	Erysipelotrichia	yes	yes
GCF_001545095.1	Erysipelothrix sp. LV19	Erysipelotrichia	yes	yes
GCF_001688965.1	Erysipelotrichaceae bacterium I46	Erysipelotrichia	yes	yes
GCF_000178115.2	Ethanoligenens harbinense YUAN-3	Clostridia	yes	yes
GCF_000597865.1	Eubacterium acidaminophilum DSM 3953 strain=al-2	Clostridia	yes	yes
GCF_000146185.1	[Eubacterium] eligens ATCC 27750	Clostridia	yes	yes
GCF_000152245.2	Eubacterium limosum KIST612	Clostridia	yes	yes
GCF_001481725.1	Eubacterium limosum strain=SA11	Clostridia	yes	yes
GCF_000020605.1	[Eubacterium rectale] ATCC 33656	Clostridia	yes	yes
GCF_001189495.1	Eubacterium sulci ATCC 35585	Clostridia	yes	yes
GCF_001564455.1	Faecalibaculum rodentium strain=ALO17	Erysipelotrichia	yes	yes
GCF_000953535.1	Fermentimonas caenicola	Bacteroidetes	yes	yes
GCF_000767275.2	Fervidobacterium islandicum strain=AW-1	Thermotogae	yes	yes
GCF_000017545.1	Fervidobacterium nodosum Rt17-B1	Thermotogae	yes	yes
GCF_000235405.2	Fervidobacterium pennivorans DSM 9078	Thermotogae	yes	yes
GCF_001644665.1	Fervidobacterium pennivorans strain=DYC	Thermotogae	yes	yes
GCF_000024665.1	Fibrobacter succinogenes subsp. succinogenes S85	other_Bacteria	yes	yes
GCF_000146505.1	Fibrobacter succinogenes subsp. succinogenes S85 [redundant no. 2]	other_Bacteria	yes	yes
GCF_000163895.2	Filifactor alocis ATCC 35896	Clostridia	yes	yes
GCF_000010185.1	Finegoldia magna ATCC 29328	other_Bacteria	yes	yes
GCF_001688625.1	Flavonifractor plautii strain=YL31	Clostridia	yes	yes
GCF_000218625.1	Flexistipes sinusarabici DSM 4947	other_Bacteria	yes	yes
GCF_000262205.1	Francisella noatunensis subsp. orientalis str. Toba 04	Gammaproteobacteria	yes	yes
GCF_000505725.1	Francisella noatunensis subsp. orientalis LADL--07-285A	Gammaproteobacteria	yes	yes
GCF_001042525.1	Francisella noatunensis subsp. orientalis FNO12	Gammaproteobacteria	yes	yes
GCF_001042545.1	Francisella noatunensis subsp. orientalis FNO24	Gammaproteobacteria	yes	yes
GCF_001042565.1	Francisella noatunensis subsp. orientalis strain=FNO190	Gammaproteobacteria	yes	yes
GCF_001190905.1	Francisella noatunensis subsp. orientalis strain=FNO01	Gammaproteobacteria	yes	yes
GCF_001275365.1	Francisella persica ATCC VR-331 strain=FSC845	Gammaproteobacteria	yes	yes
GCF_001653955.1	Francisella persica ATCC VR-331	Gammaproteobacteria	yes	yes
GCF_000019285.1	Francisella philomiragia subsp. philomiragia ATCC 25017	Gammaproteobacteria	yes	yes
GCF_000833195.1	Francisella philomiragia strain=O#319-029	Gammaproteobacteria	yes	yes
GCF_000833215.1	Francisella philomiragia strain=O#319-067	Gammaproteobacteria	yes	yes
GCF_000833255.1	Francisella philomiragia strain=GA01-2794	Gammaproteobacteria	yes	yes
GCF_000833295.1	Francisella philomiragia strain=O#319-036 [FSC 153]	Gammaproteobacteria	yes	yes
GCF_000833315.1	Francisella philomiragia strain=GA01-2801	Gammaproteobacteria	yes	yes
GCF_000833455.1	Francisella philomiragia subsp. philomiragia ATCC 25015 strain=O#319L	Gammaproteobacteria	yes	yes
GCF_000219045.1	Francisella sp. TX077308	Gammaproteobacteria	yes	yes
GCF_000807275.1	Frischella perrara strain=PEB0191	Gammaproteobacteria	yes	yes
GCF_001455085.1	Fusobacterium hwasookii ChDC F206	Fusobacteria	yes	yes
GCF_001455105.1	Fusobacterium hwasookii ChDC F300	Fusobacteria	yes	yes
GCF_001455145.1	Fusobacterium hwasookii ChDC F174	Fusobacteria	yes	yes
GCF_000007325.1	Fusobacterium nucleatum subsp. nucleatum ATCC 25586	Fusobacteria	yes	yes
GCF_000158275.2	Fusobacterium nucleatum subsp. animalis 7_1	Fusobacteria	yes	yes
GCF_000162235.2	Fusobacterium nucleatum subsp. vincentii 3_1_36A2	Fusobacteria	yes	yes
GCF_000163915.2	Fusobacterium nucleatum subsp. vincentii 3_1_27	Fusobacteria	yes	yes
GCF_000400875.1	Fusobacterium nucleatum subsp. animalis 4_8	Fusobacteria	yes	yes
GCF_001296085.1	Fusobacterium nucleatum subsp. animalis strain=KCOM 1279	Fusobacteria	yes	yes
GCF_001296145.1	Fusobacterium nucleatum subsp. animalis strain=KCOM 1325	Fusobacteria	yes	yes
GCF_001296165.1	Fusobacterium nucleatum subsp. nucleatum ChDC F316	Fusobacteria	yes	yes
GCF_001433955.1	Fusobacterium nucleatum subsp. polymorphum strain=ChDC F306	Fusobacteria	yes	yes
GCF_001457555.1	Fusobacterium nucleatum subsp. polymorphum "strain=NCTC10562; NCTC10562"	Fusobacteria	yes	yes
GCF_000025205.1	Gardnerella vaginalis 409-05	Actinobacteria	yes	yes
GCF_000159155.2	Gardnerella vaginalis ATCC 14019	Actinobacteria	yes	yes
GCF_000213955.1	Gardnerella vaginalis HMP9231	Actinobacteria	yes	yes
GCF_001042655.1	Gardnerella vaginalis ATCC 14018 = JCM 11026	Actinobacteria	yes	yes
GCF_001553915.1	Gemella sp. oral taxon 928	Bacilli	yes	yes
GCF_000827125.1	Geoalkalibacter subterraneus strain=Red1	Deltaproteobacteria	yes	yes
GCF_000020385.1	Geobacter lovleyi SZ	Deltaproteobacteria	yes	yes
GCF_000599985.1	Gilliamella apicola strain=wkB1	Gammaproteobacteria	yes	yes
GCF_000299355.1	[Clostridium] acidurici 9a	Clostridia	yes	yes
GCF_000007945.1	Haemophilus ducreyi 35000HP	Gammaproteobacteria	yes	yes
GCF_001647655.1	[Haemophilus] ducreyi strain=VAN1	Gammaproteobacteria	yes	yes
GCF_001647695.1	[Haemophilus] ducreyi strain=VAN2	Gammaproteobacteria	yes	yes
GCF_001647735.1	[Haemophilus] ducreyi strain=VAN3	Gammaproteobacteria	yes	yes
GCF_001647765.1	[Haemophilus] ducreyi strain=VAN4	Gammaproteobacteria	yes	yes
GCF_001647795.1	[Haemophilus] ducreyi strain=VAN5	Gammaproteobacteria	yes	yes
GCF_001647815.1	[Haemophilus] ducreyi strain=GHA1	Gammaproteobacteria	yes	yes
GCF_001647835.1	[Haemophilus] ducreyi strain=GHA2	Gammaproteobacteria	yes	yes
GCF_001647855.1	[Haemophilus] ducreyi strain=GHA3	Gammaproteobacteria	yes	yes
GCF_001647875.1	[Haemophilus] ducreyi strain=GHA5	Gammaproteobacteria	yes	yes
GCF_001647895.1	[Haemophilus] ducreyi strain=GHA8	Gammaproteobacteria	yes	yes
GCF_001647915.1	[Haemophilus] ducreyi strain=GHA9	Gammaproteobacteria	yes	yes
GCF_000012185.1	Haemophilus influenzae 86-028NP	Gammaproteobacteria	yes	yes
GCF_000016465.1	Haemophilus influenzae PittEE	Gammaproteobacteria	yes	yes
GCF_000027305.1	Haemophilus influenzae Rd KW20	Gammaproteobacteria	yes	yes
GCF_000165525.1	Haemophilus influenzae R2866	Gammaproteobacteria	yes	yes
GCF_000165575.1	Haemophilus influenzae R2846	Gammaproteobacteria	yes	yes
GCF_000197875.1	Haemophilus influenzae F3031	Gammaproteobacteria	yes	yes
GCF_000200475.1	Haemophilus influenzae F3047	Gammaproteobacteria	yes	yes
GCF_000210875.1	Haemophilus influenzae 10810	Gammaproteobacteria	yes	yes
GCF_000465255.1	Haemophilus influenzae KR494	Gammaproteobacteria	yes	yes
GCF_000698365.1	Haemophilus influenzae CGSHiCZ412602	Gammaproteobacteria	yes	yes
GCF_000767075.1	Haemophilus influenzae Hi375	Gammaproteobacteria	yes	yes
GCF_000931575.1	Haemophilus influenzae strain=477	Gammaproteobacteria	yes	yes
GCF_000931605.1	Haemophilus influenzae strain=C486	Gammaproteobacteria	yes	yes
GCF_000931625.1	Haemophilus influenzae strain=723	Gammaproteobacteria	yes	yes
GCF_000968335.1	Haemophilus influenzae 2019	Gammaproteobacteria	yes	yes
GCF_001457655.1	Haemophilus influenzae "strain=NCTC8143; NCTC8143"	Gammaproteobacteria	yes	yes
GCF_000210895.1	Haemophilus parainfluenzae T3T1	Gammaproteobacteria	yes	yes
GCF_000021885.1	Haemophilus parasuis SH0165	Gammaproteobacteria	yes	yes
GCF_000740985.1	[Haemophilus] parasuis strain=SH03	Gammaproteobacteria	yes	yes
GCF_000742795.1	[Haemophilus] parasuis strain=KL0318	Gammaproteobacteria	yes	yes
GCF_001611775.1	[Haemophilus] parasuis strain=SC1401	Gammaproteobacteria	yes	yes
GCF_000166415.1	Halanaerobium hydrogeniformans	Clostridia	yes	yes
GCF_000165465.1	Halanaerobium praevalens DSM 2228	Clostridia	yes	yes
GCF_000328625.1	Halobacteroides halobius DSM 5150	Clostridia	yes	yes
GCF_000015585.1	Halorhodospira halophila SL1	Gammaproteobacteria	yes	yes
GCF_000020485.1	Halothermothrix orenii H 168	Clostridia	yes	yes
GCF_001549715.1	Helicobacter pylori strain=ML1	Epsilonproteobacteria	yes	yes
GCF_001549875.1	Helicobacter pylori strain=ML3	Epsilonproteobacteria	yes	yes
GCF_000019165.1	Heliobacterium modesticaldum Ice1	Clostridia	yes	yes
GCF_000194135.1	Hippea maritima DSM 10411	Deltaproteobacteria	yes	yes
GCF_000011785.1	Haemophilus somnus 129PT	Gammaproteobacteria	yes	yes
GCF_000019405.1	Haemophilus somnus 2336	Gammaproteobacteria	yes	yes
GCF_000165505.1	Ilyobacter polytropus DSM 2926	Fusobacteria	yes	yes
GCF_001454945.1	Intestinimonas butyriciproducens strain=AF211	Clostridia	yes	yes
GCF_000269985.1	Kitasatospora setae KM-6054	Actinobacteria	yes	yes
GCF_001275345.1	Kocuria palustris strain=MU14/1	Actinobacteria	yes	yes
GCF_000023325.1	Kosmotoga olearia TBF 19.5.1	Thermotogae	yes	yes
GCF_001027025.1	Kosmotoga pacifica strain=SLHLJ1	Thermotogae	yes	yes
GCF_000023925.1	Kytococcus sedentarius DSM 20547	Actinobacteria	yes	yes
GCF_000018685.1	Lachnoclostridium phytofermentans ISDg	Clostridia	yes	yes
GCF_001688665.1	Lachnoclostridium sp. YL32	Clostridia	yes	yes
GCF_001042405.1	Lactobacillus acetotolerans strain=NBRC 13120	Bacilli	yes	yes
GCF_000011985.1	Lactobacillus acidophilus NCFM	Bacilli	yes	yes
GCF_000191545.1	Lactobacillus acidophilus 30SC	Bacilli	yes	yes
GCF_000389675.2	Lactobacillus acidophilus La-14	Bacilli	yes	yes
GCF_000934625.1	Lactobacillus acidophilus strain=FSI4	Bacilli	yes	yes
GCF_000194115.1	Lactobacillus amylovorus GRL1118	Bacilli	yes	yes
GCF_001663655.1	Lactobacillus backii strain=TMW 1.1988	Bacilli	yes	yes
GCF_001663675.1	Lactobacillus backii strain=TMW 1.1989	Bacilli	yes	yes
GCF_001663715.1	Lactobacillus backii strain=TMW 1.1991	Bacilli	yes	yes
GCF_001663735.1	Lactobacillus backii strain=TMW 1.1992	Bacilli	yes	yes
GCF_001663755.1	Lactobacillus backii strain=TMW 1.2002	Bacilli	yes	yes
GCF_000014465.1	Lactobacillus brevis ATCC 367	Bacilli	yes	yes
GCF_000359625.1	Lactobacillus brevis KB290	Bacilli	yes	yes
GCF_001676805.1	Lactobacillus brevis strain=NPS-QW-145	Bacilli	yes	yes
GCF_000211375.1	Lactobacillus buchneri NRRL B-30929	Bacilli	yes	yes
GCF_000298115.2	Lactobacillus buchneri CD034	Bacilli	yes	yes
GCF_000019245.4	Lactobacillus casei str. Zhang	Bacilli	yes	yes
GCF_000026485.1	Lactobacillus casei BL23	Bacilli	yes	yes
GCF_000194765.1	Lactobacillus casei BD-II	Bacilli	yes	yes
GCF_000194785.1	Lactobacillus casei LC2W	Bacilli	yes	yes
GCF_000309565.2	Lactobacillus casei 12A	Bacilli	yes	yes
GCF_000318035.1	Lactobacillus casei W56	Bacilli	yes	yes
GCF_000418515.1	Lactobacillus casei LOCK919	Bacilli	yes	yes
GCF_000829055.1	Lactobacillus casei subsp. casei ATCC 393	Bacilli	yes	yes
GCF_001663835.1	Lactobacillus curvatus strain=FBA2	Bacilli	yes	yes
GCF_001698165.1	Lactobacillus curvatus strain=WiKim52	Bacilli	yes	yes
GCF_001723545.1	Lactobacillus curvatus strain=WiKim38	Bacilli	yes	yes
GCF_000014405.1	Lactobacillus delbrueckii subsp. bulgaricus ATCC BAA-365	Bacilli	yes	yes
GCF_000056065.1	Lactobacillus delbrueckii subsp. bulgaricus ATCC 11842 = JCM 1002	Bacilli	yes	yes
GCF_000182835.1	Lactobacillus delbrueckii subsp. bulgaricus ND02	Bacilli	yes	yes
GCF_000191165.1	Lactobacillus delbrueckii subsp. bulgaricus 2038	Bacilli	yes	yes
GCF_001469775.1	Lactobacillus delbrueckii subsp. bulgaricus strain=MN-BM-F01	Bacilli	yes	yes
GCF_000010145.1	Lactobacillus fermentum IFO 3956	Bacilli	yes	yes
GCF_000210515.1	Lactobacillus fermentum CECT 5716	Bacilli	yes	yes
GCF_000397165.1	Lactobacillus fermentum F-6	Bacilli	yes	yes
GCF_000466785.3	Lactobacillus fermentum 3872	Bacilli	yes	yes
GCF_001314245.2	Lactobacillus gallinarum strain=HFD4	Bacilli	yes	yes
GCF_000014425.1	Lactobacillus gasseri ATCC 33323 = JCM 1131	Bacilli	yes	yes
GCF_001050475.1	Lactobacillus ginsenosidimutans strain=EMML 3041	Bacilli	yes	yes
GCF_000831645.3	Lactobacillus heilongjiangensis strain=DSM 28069	Bacilli	yes	yes
GCF_000015385.1	Lactobacillus helveticus DPC 4571	Bacilli	yes	yes
GCF_000165775.1	Lactobacillus helveticus R0052	Bacilli	yes	yes
GCF_000189515.1	Lactobacillus helveticus H10	Bacilli	yes	yes
GCF_000422165.1	Lactobacillus helveticus CNRZ32	Bacilli	yes	yes
GCF_000525715.1	Lactobacillus helveticus H9	Bacilli	yes	yes
GCF_000961015.1	Lactobacillus helveticus strain=KLDS1.8701	Bacilli	yes	yes
GCF_001006025.1	Lactobacillus helveticus strain=MB2-1	Bacilli	yes	yes
GCF_001308285.1	Lactobacillus helveticus strain=CAUH18	Bacilli	yes	yes
GCF_001702095.1	Lactobacillus helveticus strain=D76	Bacilli	yes	yes
GCF_000829395.1	Lactobacillus hokkaidonensis JCM 18461	Bacilli	yes	yes
GCF_000008065.1	Lactobacillus johnsonii NCC 533	Bacilli	yes	yes
GCF_000091405.1	Lactobacillus johnsonii FI9785	Bacilli	yes	yes
GCF_000204985.1	Lactobacillus johnsonii DPC 6026	Bacilli	yes	yes
GCF_000498675.1	Lactobacillus johnsonii N6.2	Bacilli	yes	yes
GCF_001714745.1	Lactobacillus johnsonii strain=BS15	Bacilli	yes	yes
GCF_000214785.1	Lactobacillus kefiranofaciens ZW3	Bacilli	yes	yes
GCF_001050435.1	Lactobacillus koreensis strain=26-25	Bacilli	yes	yes
GCF_001314945.1	Lactobacillus kunkeei strain=MP2	Bacilli	yes	yes
GCF_001702115.1	Lactobacillus lindneri strain=TMW 1.1993	Bacilli	yes	yes
GCF_001702135.1	Lactobacillus lindneri strain=TMW 1.481	Bacilli	yes	yes
GCF_000248095.2	Lactobacillus mucosae LM1	Bacilli	yes	yes
GCF_001602195.1	Lactobacillus oris strain=J-1	Bacilli	yes	yes
GCF_000014525.1	Lactobacillus paracasei ATCC 334	Bacilli	yes	yes
GCF_000155515.2	Lactobacillus paracasei subsp. paracasei 8700:2	Bacilli	yes	yes
GCF_000582665.1	Lactobacillus paracasei N1115	Bacilli	yes	yes
GCF_000829035.1	Lactobacillus paracasei subsp. paracasei JCM 8130	Bacilli	yes	yes
GCF_001191565.1	Lactobacillus paracasei strain=CAUH35	Bacilli	yes	yes
GCF_001244395.1	Lactobacillus paracasei strain=L9	Bacilli	yes	yes
GCF_001514415.1	Lactobacillus paracasei strain=KL1	Bacilli	yes	yes
GCF_001702155.1	Lactobacillus paracollinoides strain=TMW 1.1979	Bacilli	yes	yes
GCF_001702175.1	Lactobacillus paracollinoides strain=TMW 1.1994	Bacilli	yes	yes
GCF_001702195.1	Lactobacillus paracollinoides strain=TMW 1.1995	Bacilli	yes	yes
GCF_001443645.1	Lactobacillus paraplantarum strain=L-ZS9	Bacilli	yes	yes
GCF_000023085.1	Lactobacillus plantarum JDM1	Bacilli	yes	yes
GCF_000148815.2	Lactobacillus plantarum subsp. plantarum ST-III	Bacilli	yes	yes
GCF_000203855.3	Lactobacillus plantarum WCFS1	Bacilli	yes	yes
GCF_000338115.2	Lactobacillus plantarum ZJ316	Bacilli	yes	yes
GCF_000392485.3	Lactobacillus plantarum subsp. plantarum P-8	Bacilli	yes	yes
GCF_000412205.1	Lactobacillus plantarum 16	Bacilli	yes	yes
GCF_000604105.1	Lactobacillus plantarum DOMLa	Bacilli	yes	yes
GCF_000931425.1	Lactobacillus plantarum strain=B21	Bacilli	yes	yes
GCF_001278015.1	Lactobacillus plantarum strain=5-2	Bacilli	yes	yes
GCF_001296095.1	Lactobacillus plantarum strain=ZS2058	Bacilli	yes	yes
GCF_001302645.1	Lactobacillus plantarum strain=HFC8	Bacilli	yes	yes
GCF_001484005.1	Lactobacillus plantarum strain=ZJ95	Bacilli	yes	yes
GCF_001581895.1	Lactobacillus plantarum strain=Zhang-LL	Bacilli	yes	yes
GCF_001596095.1	Lactobacillus plantarum strain=JBE245	Bacilli	yes	yes
GCF_001617525.1	Lactobacillus plantarum strain=CAUH2	Bacilli	yes	yes
GCF_001659745.1	Lactobacillus plantarum strain=LZ206	Bacilli	yes	yes
GCF_001660025.1	Lactobacillus plantarum strain=LZ227	Bacilli	yes	yes
GCF_001672035.1	Lactobacillus plantarum strain=NCU116	Bacilli	yes	yes
GCF_001704315.1	Lactobacillus plantarum strain=KP	Bacilli	yes	yes
GCF_001704335.1	Lactobacillus plantarum strain=DF	Bacilli	yes	yes
GCF_001715615.1	Lactobacillus plantarum strain=LY-78	Bacilli	yes	yes
GCF_000010005.1	Lactobacillus reuteri JCM 1112	Bacilli	yes	yes
GCF_000016825.1	Lactobacillus reuteri DSM 20016	Bacilli	yes	yes
GCF_000159455.2	Lactobacillus reuteri SD2112	Bacilli	yes	yes
GCF_000410995.1	Lactobacillus reuteri I5007	Bacilli	yes	yes
GCF_000439275.1	Lactobacillus reuteri TD1	Bacilli	yes	yes
GCF_001046835.1	Lactobacillus reuteri strain=IRT	Bacilli	yes	yes
GCF_001618905.1	Lactobacillus reuteri strain=ZLR003	Bacilli	yes	yes
GCF_001688685.1	Lactobacillus reuteri strain=I49	Bacilli	yes	yes
GCF_000011045.1	Lactobacillus rhamnosus GG	Bacilli	yes	yes
GCF_000026505.1	Lactobacillus rhamnosus GG [redundant no. 2]	Bacilli	yes	yes
GCF_000026525.1	Lactobacillus rhamnosus Lc 705	Bacilli	yes	yes
GCF_000233755.1	Lactobacillus rhamnosus ATCC 8530	Bacilli	yes	yes
GCF_000418475.1	Lactobacillus rhamnosus LOCK900	Bacilli	yes	yes
GCF_000418495.1	Lactobacillus rhamnosus LOCK908	Bacilli	yes	yes
GCF_900070175.1	Lactobacillus rhamnosus strain=BPL5	Bacilli	yes	yes
GCF_000224985.1	Lactobacillus ruminis ATCC 27782	Bacilli	yes	yes
GCF_000026065.1	Lactobacillus sakei subsp. sakei 23K	Bacilli	yes	yes
GCF_000008925.1	Lactobacillus salivarius UCC118	Bacilli	yes	yes
GCF_000143435.1	Lactobacillus salivarius CECT 5713	Bacilli	yes	yes
GCF_000758365.1	Lactobacillus salivarius strain=JCM1046	Bacilli	yes	yes
GCF_001011095.1	Lactobacillus salivarius str. Ren	Bacilli	yes	yes
GCF_001723525.1	Lactobacillus salivarius strain=CICC 23174	Bacilli	yes	yes
GCF_000225325.1	Lactobacillus sanfranciscensis TMW 1.1304	Bacilli	yes	yes
GCF_000761135.1	Lactobacillus sp. wkB8	Bacilli	yes	yes
GCF_000269925.1	Lactococcus garvieae ATCC 49156	Bacilli	yes	yes
GCF_000269945.1	Lactococcus garvieae Lg2	Bacilli	yes	yes
GCF_000006865.1	Lactococcus lactis subsp. lactis Il1403	Bacilli	yes	yes
GCF_000009425.1	Lactococcus lactis subsp. cremoris MG1363	Bacilli	yes	yes
GCF_000014545.1	Lactococcus lactis subsp. cremoris SK11	Bacilli	yes	yes
GCF_000025045.1	Lactococcus lactis subsp. lactis KF147	Bacilli	yes	yes
GCF_000143205.1	Lactococcus lactis subsp. cremoris NZ9000	Bacilli	yes	yes
GCF_000192705.1	Lactococcus lactis subsp. lactis CV56	Bacilli	yes	yes
GCF_000236475.1	Lactococcus lactis subsp. cremoris A76	Bacilli	yes	yes
GCF_000312685.1	Lactococcus lactis subsp. cremoris UC509.9	Bacilli	yes	yes
GCF_000344575.1	Lactococcus lactis subsp. lactis IO-1	Bacilli	yes	yes
GCF_000468955.1	Lactococcus lactis subsp. cremoris KW2	Bacilli	yes	yes
GCF_000478255.1	Lactococcus lactis subsp. lactis NCDO 2118	Bacilli	yes	yes
GCF_000479375.2	Lactococcus lactis subsp. lactis KLDS 4.0325	Bacilli	yes	yes
GCF_000761115.1	Lactococcus lactis strain=AI06	Bacilli	yes	yes
GCF_000807375.1	Lactococcus lactis subsp. lactis strain=S0 fresh raw milk	Bacilli	yes	yes
GCF_900088425.1	Lactococcus lactis subsp. lactis strain=A12	Bacilli	yes	yes
GCF_000981525.1	Lactococcus piscium MKFS47	Bacilli	yes	yes
GCF_001281505.1	Lawsonella clevelandensis strain=X1698	Actinobacteria	yes	yes
GCF_001293125.1	Lawsonella clevelandensis strain=X1036	Actinobacteria	yes	yes
GCF_000055945.1	Lawsonia intracellularis PHE/MN1-00	Deltaproteobacteria	yes	yes
GCF_000331715.1	Lawsonia intracellularis N343	Deltaproteobacteria	yes	yes
GCF_000023905.1	Leptotrichia buccalis C-1013-b	Fusobacteria	yes	yes
GCF_001274535.1	Leptotrichia sp. oral taxon 212	Fusobacteria	yes	yes
GCF_001553645.1	Leptotrichia sp. oral taxon 847	Fusobacteria	yes	yes
GCF_000300135.1	Leuconostoc carnosum JB16	Bacilli	yes	yes
GCF_000026405.1	Leuconostoc citreum KM20	Bacilli	yes	yes
GCF_000196855.1	Leuconostoc gelidum subsp. gasicomitatum LMG 18811	Bacilli	yes	yes
GCF_000298875.1	Leuconostoc gelidum JB7	Bacilli	yes	yes
GCF_001536305.1	Leuconostoc gelidum subsp. gasicomitatum KG16-1	Bacilli	yes	yes
GCF_000092505.1	Leuconostoc kimchii IMSNU 11154	Bacilli	yes	yes
GCF_001698145.1	Leuconostoc lactis strain=WiKim40	Bacilli	yes	yes
GCF_000014445.1	Leuconostoc mesenteroides subsp. mesenteroides ATCC 8293	Bacilli	yes	yes
GCF_000234825.3	Leuconostoc mesenteroides subsp. mesenteroides J18	Bacilli	yes	yes
GCF_000512955.1	Leuconostoc mesenteroides KFRI-MG	Bacilli	yes	yes
GCF_001047695.1	Leuconostoc mesenteroides subsp. dextranicum strain=DSM 20484	Bacilli	yes	yes
GCF_001583825.1	Leuconostoc mesenteroides subsp. mesenteroides strain=BD3749	Bacilli	yes	yes
GCF_000219785.1	Leuconostoc sp. C2	Bacilli	yes	yes
GCF_000025225.2	Mageeibacillus indolicus UPII9-5	Clostridia	yes	yes
GCF_000213255.1	Mahella australiensis 50-1 BON	Clostridia	yes	yes
GCF_000349765.1	Mannheimia haemolytica USDA-ARS-USMARC-183	Gammaproteobacteria	yes	yes
GCF_000349785.1	Mannheimia haemolytica USDA-ARS-USMARC-185	Gammaproteobacteria	yes	yes
GCF_000376645.1	Mannheimia haemolytica M42548	Gammaproteobacteria	yes	yes
GCF_000422095.1	Mannheimia haemolytica D174	Gammaproteobacteria	yes	yes
GCF_000422145.1	Mannheimia haemolytica D153	Gammaproteobacteria	yes	yes
GCF_000427275.1	Mannheimia haemolytica D171	Gammaproteobacteria	yes	yes
GCF_000439735.1	Mannheimia haemolytica USMARC_2286	Gammaproteobacteria	yes	yes
GCF_000819525.1	Mannheimia haemolytica USDA-ARS-USMARC-184	Gammaproteobacteria	yes	yes
GCF_000963635.1	Mannheimia haemolytica strain=89010807N	Gammaproteobacteria	yes	yes
GCF_000963675.1	Mannheimia haemolytica strain=89010807N [redundant no. 2]	Gammaproteobacteria	yes	yes
GCF_000007745.1	Mannheimia succiniciproducens MBEL55E	Gammaproteobacteria	yes	yes
GCF_000521655.1	Mannheimia varigena USDA-ARS-USMARC-1296	Gammaproteobacteria	yes	yes
GCF_000521685.1	Mannheimia varigena USDA-ARS-USMARC-1388	Gammaproteobacteria	yes	yes
GCF_000521695.1	Mannheimia varigena USDA-ARS-USMARC-1312	Gammaproteobacteria	yes	yes
GCF_000255135.1	Marinitoga piezophila KA3	Thermotogae	yes	yes
GCF_000831005.1	Marinobacter salarius strain=R9SW1	Gammaproteobacteria	yes	yes
GCF_001304715.1	Megasphaera elsdenii 14-14	Negativicutes	yes	yes
GCF_000283975.1	Melissococcus plutonius DAT561	Bacilli	yes	yes
GCF_000747585.1	Melissococcus plutonius S1	Bacilli	yes	yes
GCF_000147715.2	Mesotoga prima MesG1.Ag.4.2	Thermotogae	yes	yes
GCF_001264245.1	Microcystis panniformis FACHB-1757	Cyanobacteria	yes	yes
GCF_000196535.1	Mobiluncus curtisii ATCC 43063	Actinobacteria	yes	yes
GCF_000755705.1	Mollicutes bacterium HR1	Tenericutes	yes	yes
GCF_000013105.1	Moorella thermoacetica ATCC 39073	Clostridia	yes	yes
GCF_001267405.1	Moorella thermoacetica strain=DSM 521	Clostridia	yes	yes
GCF_001267435.1	Moorella thermoacetica strain=DSM 2955	Clostridia	yes	yes
GCF_000723505.1	Mucinivorans hirudinis	Bacteroidetes	yes	yes
GCF_000238995.1	Mycoplasma haemocanis str. Illinois	Tenericutes	yes	yes
GCF_000186985.1	Mycoplasma haemofelis Ohio2	Tenericutes	yes	yes
GCF_000200735.1	Mycoplasma haemofelis str. Langford 1	Tenericutes	yes	yes
GCF_000011445.1	Mycoplasma mycoides subsp. mycoides SC str. PG1	Tenericutes	yes	yes
GCF_000011225.1	Mycoplasma penetrans HF-2	Tenericutes	yes	yes
GCF_000020005.1	Natranaerobius thermophilus JW/NM-WN-LF	Clostridia	yes	yes
GCF_000021725.1	Nautilia profundicola AmH	Epsilonproteobacteria	yes	yes
GCF_000190535.1	Odoribacter splanchnicus DSM 20712	Bacteroidetes	yes	yes
GCF_000014385.1	Oenococcus oeni PSU-1	Bacilli	yes	yes
GCF_001189515.2	Olsenella sp. oral taxon 807 strain=F0089	Actinobacteria	yes	yes
GCF_000143845.1	Olsenella uli DSM 7084	Actinobacteria	yes	yes
GCF_000317105.1	Oscillatoria acuminata PCC 6304	Cyanobacteria	yes	yes
GCF_000283575.1	Oscillibacter valericigenes Sjm18-20	Clostridia	yes	yes
GCF_000012845.1	Parabacteroides distasonis ATCC 8503	Bacteroidetes	yes	yes
GCF_001688845.1	Parabacteroides sp. YL27	Bacteroidetes	yes	yes
GCF_001042675.1	Parascardovia denticolens DSM 10105 = JCM 12538	Actinobacteria	yes	yes
GCF_000800295.1	Parvimonas micra strain=KCOM 1535 (=ChDC B708)	other_Bacteria	yes	yes
GCF_000006825.1	Pasteurella multocida subsp. multocida str. Pm70	Gammaproteobacteria	yes	yes
GCF_000234745.1	Pasteurella multocida 36950	Gammaproteobacteria	yes	yes
GCF_000255915.1	Pasteurella multocida subsp. multocida str. HN06	Gammaproteobacteria	yes	yes
GCF_000259545.1	Pasteurella multocida subsp. multocida str. 3480	Gammaproteobacteria	yes	yes
GCF_000512395.1	Pasteurella multocida subsp. multocida str. HB03	Gammaproteobacteria	yes	yes
GCF_000754275.1	Pasteurella multocida strain=ATCC 43137	Gammaproteobacteria	yes	yes
GCF_000973525.1	Pasteurella multocida subsp. multocida OH4807	Gammaproteobacteria	yes	yes
GCF_000973565.1	Pasteurella multocida OH1905	Gammaproteobacteria	yes	yes
GCF_001578435.1	Pasteurella multocida subsp. multocida PMTB2.1	Gammaproteobacteria	yes	yes
GCF_001663095.1	Pasteurella multocida subsp. multocida HB01	Gammaproteobacteria	yes	yes
GCF_001721885.1	Pasteurella multocida strain=Pm-3	Gammaproteobacteria	yes	yes
GCF_000237995.1	Pediococcus claussenii ATCC BAA-344	Bacilli	yes	yes
GCF_001702215.1	Pediococcus claussenii strain=TMW 2.53	Bacilli	yes	yes
GCF_001702235.1	Pediococcus claussenii strain=TMW 2.54	Bacilli	yes	yes
GCF_001611035.1	Pediococcus damnosus strain=TMW 2.1532	Bacilli	yes	yes
GCF_001611075.1	Pediococcus damnosus strain=TMW 2.1533	Bacilli	yes	yes
GCF_001611115.1	Pediococcus damnosus strain=TMW 2.1534	Bacilli	yes	yes
GCF_001611135.1	Pediococcus damnosus strain=TMW 2.1535	Bacilli	yes	yes
GCF_001611155.1	Pediococcus damnosus strain=TMW 2.1536	Bacilli	yes	yes
GCF_000014505.1	Pediococcus pentosaceus ATCC 25745	Bacilli	yes	yes
GCF_000496265.1	Pediococcus pentosaceus SL4	Bacilli	yes	yes
GCF_001411765.2	Pediococcus pentosaceus strain=wikim20	Bacilli	yes	yes
GCF_000015045.1	Pelobacter propionicus DSM 2379	Deltaproteobacteria	yes	yes
GCF_000012485.1	Chlorobium luteolum DSM 273	Chlorobi	yes	yes
GCF_000271665.2	Pelosinus fermentans JBW45	Negativicutes	yes	yes
GCF_000725345.1	Pelosinus sp. UFO1	Negativicutes	yes	yes
GCF_000952975.1	Peptoniphilus sp. 1-1	other_Bacteria	yes	yes
GCF_000018605.1	Petrotoga mobilis SJ95	Thermotogae	yes	yes
GCF_000212375.1	Porphyromonas asaccharolytica DSM 20707	Bacteroidetes	yes	yes
GCF_000007585.1	Porphyromonas gingivalis W83	Bacteroidetes	yes	yes
GCF_000010505.1	Porphyromonas gingivalis ATCC 33277	Bacteroidetes	yes	yes
GCF_000270225.1	Porphyromonas gingivalis TDC60	Bacteroidetes	yes	yes
GCF_001263815.1	Porphyromonas gingivalis strain=A7436	Bacteroidetes	yes	yes
GCF_001274615.1	Porphyromonas gingivalis AJW4	Bacteroidetes	yes	yes
GCF_001314265.1	Porphyromonas gingivalis 381	Bacteroidetes	yes	yes
GCF_001444325.1	Porphyromonas gingivalis A7A1-28	Bacteroidetes	yes	yes
GCF_000242335.1	Prevotella dentalis DSM 3688	Bacteroidetes	yes	yes
GCF_000193395.1	Prevotella denticola F0289	Bacteroidetes	yes	yes
GCF_001444445.1	Prevotella enoeca strain=F0113	Bacteroidetes	yes	yes
GCF_001262015.1	Prevotella fusca JCM 17724	Bacteroidetes	yes	yes
GCF_000261025.1	Prevotella intermedia 17	Bacteroidetes	yes	yes
GCF_001548195.1	Prevotella intermedia strain=17-2	Bacteroidetes	yes	yes
GCF_000144405.1	Prevotella melaninogenica ATCC 25845	Bacteroidetes	yes	yes
GCF_000025925.1	Prevotella ruminicola 23	Bacteroidetes	yes	yes
GCF_000163055.2	Prevotella sp. oral taxon 299 str. F0039	Bacteroidetes	yes	yes
GCF_000310065.1	Propionibacterium acidipropionici ATCC 4875	Actinobacteria	yes	yes
GCF_000091725.1	Propionibacterium freudenreichii subsp. shermanii CIRM-BIA1	Actinobacteria	yes	yes
GCF_000940845.1	Propionibacterium freudenreichii subsp. freudenreichii strain=20271T	Actinobacteria	yes	yes
GCF_900016155.1	Propionibacterium freudenreichii subsp. shermanii	Actinobacteria	yes	yes
GCF_000277715.1	Propionibacterium propionicum F0230a	Actinobacteria	yes	yes
GCF_000020625.1	Prosthecochloris aestuarii DSM 271	Chlorobi	yes	yes
GCF_001687065.1	Prosthecochloris sp. CIB 2401	Chlorobi	yes	yes
GCF_000754345.1	Providencia stuartii strain=ATCC 33672	Gammaproteobacteria	yes	yes
GCF_000504085.1	Pseudothermotoga elfii DSM 9442 = NBRC 107921	Thermotogae	yes	yes
GCF_000504105.1	Pseudothermotoga hypogea DSM 11164 = NBRC 106472	Thermotogae	yes	yes
GCF_000816145.1	Pseudothermotoga hypogea DSM 11164 = NBRC 106472 SEBR 7054	Thermotogae	yes	yes
GCF_000017865.1	Pseudothermotoga lettingae TMO	Thermotogae	yes	yes
GCF_000217815.1	Pseudothermotoga thermarum DSM 5069	Thermotogae	yes	yes
GCF_000225345.1	Roseburia hominis A2-183	Clostridia	yes	yes
GCF_000011025.1	Rothia mucilaginosa DY-18	Actinobacteria	yes	yes
GCF_001548235.1	Rothia mucilaginosa strain=NUM-Rm6536	Actinobacteria	yes	yes
GCF_000661895.1	Rubrobacter radiotolerans strain=RSPS-4	Actinobacteria	yes	yes
GCF_000014185.1	Rubrobacter xylanophilus DSM 9941	Actinobacteria	yes	yes
GCF_001688705.1	Ruminiclostridium sp. KB18	Clostridia	yes	yes
GCF_000015865.1	Ruminiclostridium thermocellum ATCC 27405	Clostridia	yes	yes
GCF_000184925.1	Ruminiclostridium thermocellum DSM 1313	Clostridia	yes	yes
GCF_000255615.2	Ruminiclostridium thermocellum AD2	Clostridia	yes	yes
GCF_001692755.1	Ruminiclostridium thermocellum DSM 2360	Clostridia	yes	yes
GCF_000179635.2	Ruminococcus albus 7 = DSM 20455	Clostridia	yes	yes
GCF_000723465.1	Ruminococcus bicirculans strain=80/3	Clostridia	yes	yes
GCF_000507245.1	Salinispira pacifica strain=L21-RPul-D2	Spirochaetes	yes	yes
GCF_001042695.1	Scardovia inopinata JCM 12537	Actinobacteria	yes	yes
GCF_000024405.1	Sebaldella termitidis ATCC 33386	Fusobacteria	yes	yes
GCF_000284095.1	Selenomonas ruminantium subsp. lactilytica TAM6421	Negativicutes	yes	yes
GCF_001554015.1	Selenomonas sp. oral taxon 136 strain=F0591	Negativicutes	yes	yes
GCF_001189555.1	Selenomonas sp. oral taxon 478 strain=F0592	Negativicutes	yes	yes
GCF_001717585.1	Selenomonas sp. oral taxon 920 strain=W5150	Negativicutes	yes	yes
GCF_000208405.1	Selenomonas sputigena ATCC 35185	Negativicutes	yes	yes
GCF_000012005.1	Shigella dysenteriae Sd197	Gammaproteobacteria	yes	yes
GCF_000006925.2	Shigella flexneri 2a str. 301	Gammaproteobacteria	yes	yes
GCF_000007405.1	Shigella flexneri 2a str. 2457T	Gammaproteobacteria	yes	yes
GCF_000013585.1	Shigella flexneri 5 str. 8401	Gammaproteobacteria	yes	yes
GCF_000022245.1	Shigella flexneri 2002017	Gammaproteobacteria	yes	yes
GCF_000743955.1	Shigella flexneri 2003036	Gammaproteobacteria	yes	yes
GCF_000743995.1	Shigella flexneri Shi06HN006	Gammaproteobacteria	yes	yes
GCF_000953035.1	Shigella flexneri	Gammaproteobacteria	yes	yes
GCF_001021855.1	Shigella flexneri G1663	Gammaproteobacteria	yes	yes
GCF_001578125.1	Shigella flexneri 1a	Gammaproteobacteria	yes	yes
GCF_001579965.1	Shigella flexneri 4c	Gammaproteobacteria	yes	yes
GCF_001580175.1	Shigella flexneri 2a	Gammaproteobacteria	yes	yes
GCF_000023885.1	Slackia heliotrinireducens DSM 20476	Actinobacteria	yes	yes
GCF_000973085.1	Sneathia amnii strain=SN35	Fusobacteria	yes	yes
GCF_000208385.1	Sphaerochaeta coccoides DSM 17374	Spirochaetes	yes	yes
GCF_000190435.1	Sphaerochaeta globosa str. Buddy	Spirochaetes	yes	yes
GCF_000236685.1	Sphaerochaeta pleomorpha str. Grapes	Spirochaetes	yes	yes
GCF_000242595.2	Spirochaeta africana DSM 8902	Spirochaetes	yes	yes
GCF_000143985.1	Spirochaeta smaragdinae DSM 11293	Spirochaetes	yes	yes
GCF_000147075.1	Spirochaeta thermophila DSM 6192	Spirochaetes	yes	yes
GCF_000184345.1	Spirochaeta thermophila DSM 6578	Spirochaetes	yes	yes
GCF_001029245.1	Spiroplasma atrichopogonis strain=GNAT3597	Tenericutes	yes	yes
GCF_000565175.1	Spiroplasma culicicola AES-1	Tenericutes	yes	yes
GCF_001029265.1	Spiroplasma eriocheiris CCTCC M 207170	Tenericutes	yes	yes
GCF_001715535.1	Spiroplasma helicoides strain=TABS-2	Tenericutes	yes	yes
GCF_001274875.1	Spiroplasma kunkelii CR2-3x	Tenericutes	yes	yes
GCF_000517365.1	Spiroplasma mirum ATCC 29335	Tenericutes	yes	yes
GCF_000565195.1	Spiroplasma mirum ATCC 29335 strain=SMCA	Tenericutes	yes	yes
GCF_000439435.1	Spiroplasma taiwanense CT-1	Tenericutes	yes	yes
GCF_001444345.1	Staphylococcus aureus strain=XQ	Bacilli	yes	yes
GCF_000024565.1	Streptobacillus moniliformis DSM 12112	Fusobacteria	yes	yes
GCF_000007265.1	Streptococcus agalactiae 2603V/R	Bacilli	yes	yes
GCF_000012705.1	Streptococcus agalactiae A909	Bacilli	yes	yes
GCF_000196055.1	Streptococcus agalactiae NEM316	Bacilli	yes	yes
GCF_000299135.1	Streptococcus agalactiae GD201008-001	Bacilli	yes	yes
GCF_000302475.1	Streptococcus agalactiae SA20-06	Bacilli	yes	yes
GCF_000427035.1	Streptococcus agalactiae 09mas018883	Bacilli	yes	yes
GCF_000427075.1	Streptococcus agalactiae ILRI005	Bacilli	yes	yes
GCF_000689235.1	Streptococcus agalactiae COH1	Bacilli	yes	yes
GCF_000730215.1	Streptococcus agalactiae strain=NGBS061	Bacilli	yes	yes
GCF_000730255.1	Streptococcus agalactiae strain=NGBS572	Bacilli	yes	yes
GCF_000782855.1	Streptococcus agalactiae CNCTC 10/84	Bacilli	yes	yes
GCF_000831105.1	Streptococcus agalactiae	Bacilli	yes	yes
GCF_000831125.1	Streptococcus agalactiae [redundant no. 2]	Bacilli	yes	yes
GCF_000831145.1	Streptococcus agalactiae strain=GBS1-NY	Bacilli	yes	yes
GCF_001026925.1	Streptococcus agalactiae strain=SS1	Bacilli	yes	yes
GCF_001190805.1	Streptococcus agalactiae strain=HN016	Bacilli	yes	yes
GCF_001190885.1	Streptococcus agalactiae strain=H002	Bacilli	yes	yes
GCF_001266635.1	Streptococcus agalactiae strain=GBS85147	Bacilli	yes	yes
GCF_001275545.2	Streptococcus agalactiae strain=SG-M1	Bacilli	yes	yes
GCF_001448985.1	Streptococcus agalactiae strain=GBS ST-1	Bacilli	yes	yes
GCF_001552035.1	Streptococcus agalactiae strain=NGBS128	Bacilli	yes	yes
GCF_001592385.1	Streptococcus agalactiae strain=CU_GBS_08	Bacilli	yes	yes
GCF_001592425.1	Streptococcus agalactiae strain=CU_GBS_98	Bacilli	yes	yes
GCF_001683515.1	Streptococcus agalactiae strain=FWL1402	Bacilli	yes	yes
GCF_001712835.1	Streptococcus agalactiae strain=NGBS357	Bacilli	yes	yes
GCF_000463465.1	Streptococcus anginosus C1051	Bacilli	yes	yes
GCF_000463505.1	Streptococcus anginosus C238	Bacilli	yes	yes
GCF_000478925.1	Streptococcus anginosus subsp. whileyi MAS624	Bacilli	yes	yes
GCF_000831165.1	Streptococcus anginosus	Bacilli	yes	yes
GCF_001412635.1	Streptococcus anginosus strain=J4211	Bacilli	yes	yes
GCF_000463395.1	Streptococcus constellatus subsp. pharyngis C232	Bacilli	yes	yes
GCF_000463425.1	Streptococcus constellatus subsp. pharyngis C1050	Bacilli	yes	yes
GCF_000463445.1	Streptococcus constellatus subsp. pharyngis C818	Bacilli	yes	yes
GCF_000385925.1	Streptococcus cristatus AS 1.3089	Bacilli	yes	yes
GCF_000010705.1	Streptococcus dysgalactiae subsp. equisimilis GGS_124	Bacilli	yes	yes
GCF_000188715.1	Streptococcus dysgalactiae subsp. equisimilis ATCC 12394	Bacilli	yes	yes
GCF_000307185.1	Streptococcus dysgalactiae subsp. equisimilis RE378	Bacilli	yes	yes
GCF_000317855.1	Streptococcus dysgalactiae subsp. equisimilis AC-2713	Bacilli	yes	yes
GCF_000493775.1	Streptococcus dysgalactiae subsp. equisimilis 167	Bacilli	yes	yes
GCF_000020765.1	Streptococcus equi subsp. zooepidemicus MGCS10565	Bacilli	yes	yes
GCF_000026585.1	Streptococcus equi subsp. equi 4047	Bacilli	yes	yes
GCF_000026605.1	Streptococcus equi subsp. zooepidemicus strain=H70	Bacilli	yes	yes
GCF_000219765.1	Streptococcus equi subsp. zooepidemicus ATCC 35246	Bacilli	yes	yes
GCF_000696505.1	Streptococcus equi subsp. zooepidemicus CY	Bacilli	yes	yes
GCF_000027185.1	Streptococcus gallolyticus UCN34	Bacilli	yes	yes
GCF_000203195.1	Streptococcus gallolyticus subsp. gallolyticus ATCC BAA-2069	Bacilli	yes	yes
GCF_000270145.1	Streptococcus gallolyticus subsp. gallolyticus ATCC 43143	Bacilli	yes	yes
GCF_001477575.1	Streptococcus gallolyticus strain=ICDDRB-NRC-S1	Bacilli	yes	yes
GCF_000017005.1	Streptococcus gordonii str. Challis substr. CH1	Bacilli	yes	yes
GCF_001281105.1	Streptococcus gordonii strain=KCOM 1506 (= ChDC B679)	Bacilli	yes	yes
GCF_001598035.1	Streptococcus halotolerans strain=HTS9	Bacilli	yes	yes
GCF_000246835.1	Streptococcus infantarius subsp. infantarius CJ18	Bacilli	yes	yes
GCF_001477615.1	Streptococcus infantarius strain=ICDDRB-NRC-S5	Bacilli	yes	yes
GCF_000831485.1	Streptococcus iniae strain=YSFST01-82	Bacilli	yes	yes
GCF_000306805.1	Streptococcus intermedius JTH08	Bacilli	yes	yes
GCF_000463355.1	Streptococcus intermedius B196	Bacilli	yes	yes
GCF_000463385.1	Streptococcus intermedius C270	Bacilli	yes	yes
GCF_000441535.1	Streptococcus lutetiensis 033	Bacilli	yes	yes
GCF_000283635.1	Streptococcus macedonicus ACA-DC 198	Bacilli	yes	yes
GCF_001623565.1	Streptococcus marmotae strain=HTS5	Bacilli	yes	yes
GCF_000027165.1	Streptococcus mitis B6	Bacilli	yes	yes
GCF_001281025.1	Streptococcus mitis strain=KCOM 1350 (= ChDC B183)	Bacilli	yes	yes
GCF_001560895.1	Streptococcus mitis strain=SVGS_061	Bacilli	yes	yes
GCF_000007465.2	Streptococcus mutans UA159	Bacilli	yes	yes
GCF_000091645.1	Streptococcus mutans NN2025	Bacilli	yes	yes
GCF_000271865.1	Streptococcus mutans GS-5	Bacilli	yes	yes
GCF_000284575.1	Streptococcus mutans LJ23	Bacilli	yes	yes
GCF_000817065.1	Streptococcus mutans UA159-FR	Bacilli	yes	yes
GCF_001558215.1	Streptococcus mutans strain=NG8	Bacilli	yes	yes
GCF_000253155.1	Streptococcus oralis Uo5	Bacilli	yes	yes
GCF_001642085.1	Streptococcus pantholopis strain=TA 26	Bacilli	yes	yes
GCF_000164675.2	Streptococcus parasanguinis ATCC 15912	Bacilli	yes	yes
GCF_000262145.1	Streptococcus parasanguinis FW213	Bacilli	yes	yes
GCF_000213825.1	Streptococcus parauberis KCTC 11537	Bacilli	yes	yes
GCF_000270165.1	Streptococcus pasteurianus ATCC 43144	Bacilli	yes	yes
GCF_000006885.1	Streptococcus pneumoniae TIGR4	Bacilli	yes	yes
GCF_000007045.1	Streptococcus pneumoniae R6	Bacilli	yes	yes
GCF_000014365.1	Streptococcus pneumoniae D39	Bacilli	yes	yes
GCF_000018965.1	Streptococcus pneumoniae 70585	Bacilli	yes	yes
GCF_000018985.1	Streptococcus pneumoniae JJA	Bacilli	yes	yes
GCF_000019005.1	Streptococcus pneumoniae P1031	Bacilli	yes	yes
GCF_000019025.1	Streptococcus pneumoniae Taiwan19F-14	Bacilli	yes	yes
GCF_000019265.1	Streptococcus pneumoniae Hungary19A-6	Bacilli	yes	yes
GCF_000019825.1	Streptococcus pneumoniae G54	Bacilli	yes	yes
GCF_000019985.1	Streptococcus pneumoniae CGSP14	Bacilli	yes	yes
GCF_000026665.1	Streptococcus pneumoniae ATCC 700669	Bacilli	yes	yes
GCF_000146975.1	Streptococcus pneumoniae AP200	Bacilli	yes	yes
GCF_000147095.1	Streptococcus pneumoniae 670-6B	Bacilli	yes	yes
GCF_000180515.1	Streptococcus pneumoniae SPNA45	Bacilli	yes	yes
GCF_000196595.1	Streptococcus pneumoniae TCH8431/19A	Bacilli	yes	yes
GCF_000210935.1	Streptococcus pneumoniae INV200	Bacilli	yes	yes
GCF_000210955.1	Streptococcus pneumoniae OXC141	Bacilli	yes	yes
GCF_000210975.1	Streptococcus pneumoniae INV104	Bacilli	yes	yes
GCF_000210995.1	Streptococcus pneumoniae SPN034156	Bacilli	yes	yes
GCF_000211015.1	Streptococcus pneumoniae SPN034183	Bacilli	yes	yes
GCF_000211035.1	Streptococcus pneumoniae SPN994038	Bacilli	yes	yes
GCF_000211055.1	Streptococcus pneumoniae SPN994039	Bacilli	yes	yes
GCF_000211075.1	Streptococcus pneumoniae SPN032672	Bacilli	yes	yes
GCF_000211095.1	Streptococcus pneumoniae SPN033038	Bacilli	yes	yes
GCF_000251085.2	Streptococcus pneumoniae ST556	Bacilli	yes	yes
GCF_000299015.1	Streptococcus pneumoniae gamPNI0373	Bacilli	yes	yes
GCF_000817005.1	Streptococcus pneumoniae strain=NT_110_58	Bacilli	yes	yes
GCF_001255215.1	Streptococcus pneumoniae strain=A66	Bacilli	yes	yes
GCF_001457635.1	Streptococcus pneumoniae "strain=NCTC7465; NCTC7465"	Bacilli	yes	yes
GCF_000221985.1	Streptococcus pseudopneumoniae IS7493	Bacilli	yes	yes
GCF_000006785.2	Streptococcus pyogenes M1 GAS	Bacilli	yes	yes
GCF_000007285.1	Streptococcus pyogenes MGAS8232	Bacilli	yes	yes
GCF_000007425.1	Streptococcus pyogenes MGAS315	Bacilli	yes	yes
GCF_000009385.1	Streptococcus pyogenes str. Manfredo	Bacilli	yes	yes
GCF_000011285.1	Streptococcus pyogenes SSI-1	Bacilli	yes	yes
GCF_000011665.1	Streptococcus pyogenes MGAS10394	Bacilli	yes	yes
GCF_000011765.3	Streptococcus pyogenes MGAS5005	Bacilli	yes	yes
GCF_000012165.1	Streptococcus pyogenes MGAS6180	Bacilli	yes	yes
GCF_000013485.1	Streptococcus pyogenes MGAS9429	Bacilli	yes	yes
GCF_000013505.1	Streptococcus pyogenes MGAS10270	Bacilli	yes	yes
GCF_000013525.1	Streptococcus pyogenes MGAS2096	Bacilli	yes	yes
GCF_000013545.1	Streptococcus pyogenes MGAS10750	Bacilli	yes	yes
GCF_000018125.1	Streptococcus pyogenes NZ131	Bacilli	yes	yes
GCF_000230295.1	Streptococcus pyogenes Alab49	Bacilli	yes	yes
GCF_000250905.1	Streptococcus pyogenes MGAS15252	Bacilli	yes	yes
GCF_000250925.1	Streptococcus pyogenes MGAS1882	Bacilli	yes	yes
GCF_000307535.1	Streptococcus pyogenes A20	Bacilli	yes	yes
GCF_000349925.2	Streptococcus pyogenes M1 476	Bacilli	yes	yes
GCF_000422045.1	Streptococcus pyogenes HSC5	Bacilli	yes	yes
GCF_000732425.1	Streptococcus pyogenes STAB902	Bacilli	yes	yes
GCF_000743015.1	Streptococcus pyogenes strain=ATCC 19615	Bacilli	yes	yes
GCF_000756485.1	Streptococcus pyogenes strain=M23ND	Bacilli	yes	yes
GCF_000767505.1	Streptococcus pyogenes strain=7F7	Bacilli	yes	yes
GCF_000772185.1	Streptococcus pyogenes strain=HKU360	Bacilli	yes	yes
GCF_000772245.1	Streptococcus pyogenes strain=1E1	Bacilli	yes	yes
GCF_000993765.1	Streptococcus pyogenes strain=AP1	Bacilli	yes	yes
GCF_001014285.1	Streptococcus pyogenes JRS4	Bacilli	yes	yes
GCF_001014305.1	Streptococcus pyogenes strain=D471	Bacilli	yes	yes
GCF_001019635.1	Streptococcus pyogenes strain=NGAS743	Bacilli	yes	yes
GCF_001019675.1	Streptococcus pyogenes strain=NGAS596	Bacilli	yes	yes
GCF_001019695.1	Streptococcus pyogenes strain=NGAS327	Bacilli	yes	yes
GCF_001020185.2	Streptococcus pyogenes strain=M28PF1	Bacilli	yes	yes
GCF_001021955.1	Streptococcus pyogenes strain=5448	Bacilli	yes	yes
GCF_001023495.1	Streptococcus pyogenes strain=STAB10015	Bacilli	yes	yes
GCF_001039695.1	Streptococcus pyogenes	Bacilli	yes	yes
GCF_001051095.1	Streptococcus pyogenes strain=HKU488	Bacilli	yes	yes
GCF_001267805.1	Streptococcus pyogenes strain=NGAS322	Bacilli	yes	yes
GCF_001267845.1	Streptococcus pyogenes strain=NGAS638	Bacilli	yes	yes
GCF_001535505.1	Streptococcus pyogenes strain=MEW427	Bacilli	yes	yes
GCF_001535565.1	Streptococcus pyogenes strain=MEW123	Bacilli	yes	yes
GCF_001547715.1	Streptococcus pyogenes JRS4 [redundant no. 2]	Bacilli	yes	yes
GCF_001547835.1	Streptococcus pyogenes strain=MTB314	Bacilli	yes	yes
GCF_001559175.1	Streptococcus pyogenes strain=FDAARGOS_149	Bacilli	yes	yes
GCF_001620285.1	Streptococcus pyogenes strain=AP53	Bacilli	yes	yes
GCF_001635895.1	Streptococcus pyogenes strain=MGAS11027	Bacilli	yes	yes
GCF_001635935.1	Streptococcus pyogenes strain=MGAS23530	Bacilli	yes	yes
GCF_001635975.1	Streptococcus pyogenes strain=MGAS27061	Bacilli	yes	yes
GCF_001638845.1	Streptococcus pyogenes strain=NS53	Bacilli	yes	yes
GCF_001678885.1	Streptococcus pyogenes strain=STAB09014	Bacilli	yes	yes
GCF_000253315.1	Streptococcus salivarius JIM8777	Bacilli	yes	yes
GCF_000253335.1	Streptococcus salivarius CCHSS3	Bacilli	yes	yes
GCF_000448685.2	Streptococcus salivarius strain=HSISS4	Bacilli	yes	yes
GCF_000785515.1	Streptococcus salivarius strain=NCTC 8618	Bacilli	yes	yes
GCF_001543085.1	Streptococcus salivarius strain=JF	Bacilli	yes	yes
GCF_000014205.1	Streptococcus sanguinis SK36	Bacilli	yes	yes
GCF_001587175.1	Streptococcus sp. A12	Bacilli	yes	yes
GCF_001708305.1	Streptococcus sp. HTS2	Bacilli	yes	yes
GCF_000479335.1	Streptococcus sp. I-G2	Bacilli	yes	yes
GCF_000479315.1	Streptococcus sp. I-P16	Bacilli	yes	yes
GCF_001553685.1	Streptococcus sp. oral taxon 431 strain=F0610 (5-114)	Bacilli	yes	yes
GCF_000688775.1	Streptococcus sp. VT 162	Bacilli	yes	yes
GCF_000018185.1	Streptococcus suis GZ1	Bacilli	yes	yes
GCF_000026725.1	Streptococcus suis SC84	Bacilli	yes	yes
GCF_000026745.1	Streptococcus suis BM407	Bacilli	yes	yes
GCF_000091905.1	Streptococcus suis P1/7	Bacilli	yes	yes
GCF_000168355.3	Streptococcus suis 05HAS68	Bacilli	yes	yes
GCF_000186405.1	Streptococcus suis JS14	Bacilli	yes	yes
GCF_000204625.1	Streptococcus suis ST3	Bacilli	yes	yes
GCF_000231865.1	Streptococcus suis SS12	Bacilli	yes	yes
GCF_000231885.1	Streptococcus suis D9	Bacilli	yes	yes
GCF_000231905.1	Streptococcus suis D12	Bacilli	yes	yes
GCF_000231925.1	Streptococcus suis ST1	Bacilli	yes	yes
GCF_000233575.1	Streptococcus suis A7	Bacilli	yes	yes
GCF_000294495.1	Streptococcus suis S735	Bacilli	yes	yes
GCF_000344765.1	Streptococcus suis SC070731	Bacilli	yes	yes
GCF_000390245.1	Streptococcus suis TL13	Bacilli	yes	yes
GCF_000471985.1	Streptococcus suis YB51	Bacilli	yes	yes
GCF_000494895.1	Streptococcus suis T15	Bacilli	yes	yes
GCF_000732355.1	Streptococcus suis 6407	Bacilli	yes	yes
GCF_000993745.1	Streptococcus suis strain=ZY05719	Bacilli	yes	yes
GCF_001272635.1	Streptococcus suis strain=NSUI002	Bacilli	yes	yes
GCF_001572685.1	Streptococcus suis strain=NSUI060	Bacilli	yes	yes
GCF_001610935.1	Streptococcus suis strain=90-1330	Bacilli	yes	yes
GCF_001640765.1	Streptococcus suis strain=DN13	Bacilli	yes	yes
GCF_001721625.1	Streptococcus suis strain=GZ0565	Bacilli	yes	yes
GCF_000011825.1	Streptococcus thermophilus LMG 18311	Bacilli	yes	yes
GCF_000011845.1	Streptococcus thermophilus CNRZ1066	Bacilli	yes	yes
GCF_000014485.1	Streptococcus thermophilus LMD-9	Bacilli	yes	yes
GCF_000182875.1	Streptococcus thermophilus ND03	Bacilli	yes	yes
GCF_000253395.1	Streptococcus thermophilus JIM 8232	Bacilli	yes	yes
GCF_000262675.1	Streptococcus thermophilus MN-ZLW-002	Bacilli	yes	yes
GCF_000698885.1	Streptococcus thermophilus ASCC 1275	Bacilli	yes	yes
GCF_000971665.1	Streptococcus thermophilus strain=SMQ-301	Bacilli	yes	yes
GCF_001008015.1	Streptococcus thermophilus strain=MN-BM-A02	Bacilli	yes	yes
GCF_001280285.1	Streptococcus thermophilus strain=MN-BM-A01	Bacilli	yes	yes
GCF_001514435.1	Streptococcus thermophilus strain=S9	Bacilli	yes	yes
GCF_001663795.1	Streptococcus thermophilus strain=KLDS SM	Bacilli	yes	yes
GCF_001685375.1	Streptococcus thermophilus strain=CS8	Bacilli	yes	yes
GCF_001705585.1	Streptococcus thermophilus strain=KLDS 3.1003	Bacilli	yes	yes
GCF_000009545.1	Streptococcus uberis 0140J	Bacilli	yes	yes
GCF_000014965.1	Syntrophobacter fumaroxidans MPOB	Deltaproteobacteria	yes	yes
GCF_000190635.1	Syntrophobotulus glycolicus DSM 8271	Clostridia	yes	yes
GCF_000014725.1	Syntrophomonas wolfei subsp. wolfei str. Goettingen G311	Clostridia	yes	yes
GCF_000092405.1	Syntrophothermus lipocalidus DSM 12680	Clostridia	yes	yes
GCF_000013405.1	Syntrophus aciditrophicus SB	Deltaproteobacteria	yes	yes
GCF_000238215.1	Tannerella forsythia 92A2	Bacteroidetes	yes	yes
GCF_001547855.1	Tannerella forsythia KS16	Bacteroidetes	yes	yes
GCF_001547875.1	Tannerella forsythia 3313	Bacteroidetes	yes	yes
GCF_000213235.1	Tepidanaerobacter acetatoxydans Re1	Clostridia	yes	yes
GCF_000328765.2	Tepidanaerobacter acetatoxydans Re1 [redundant no. 2]	Clostridia	yes	yes
GCF_000283615.1	Tetragenococcus halophilus NBRC 12172	Bacilli	yes	yes
GCF_001712815.1	Tetragenococcus halophilus strain=MJ4	Bacilli	yes	yes
GCF_000305935.1	Thermacetogenium phaeum DSM 12270	Clostridia	yes	yes
GCF_000024905.1	Thermanaerovibrio acidaminovorans DSM 6589	Synergistetes	yes	yes
GCF_000092945.1	Thermincola potens JR	Clostridia	yes	yes
GCF_000175295.2	Thermoanaerobacter brockii subsp. finnii Ako-1	Clostridia	yes	yes
GCF_000025645.1	Thermoanaerobacter italicus Ab9	Clostridia	yes	yes
GCF_000145615.1	Thermoanaerobacterium thermosaccharolyticum DSM 571	Clostridia	yes	yes
GCF_000328545.1	Thermoanaerobacterium thermosaccharolyticum M0795	Clostridia	yes	yes
GCF_000189775.2	Thermoanaerobacterium xylanolyticum LX-11	Clostridia	yes	yes
GCF_000763575.1	Thermoanaerobacter kivui strain=LKT-1	Clostridia	yes	yes
GCF_000092965.1	Thermoanaerobacter mathranii subsp. mathranii str. A3	Clostridia	yes	yes
GCF_000019085.1	Thermoanaerobacter pseudethanolicus ATCC 33223	Clostridia	yes	yes
GCF_000148425.1	Thermoanaerobacter sp. X513	Clostridia	yes	yes
GCF_000019065.1	Thermoanaerobacter sp. X514	Clostridia	yes	yes
GCF_000147695.2	Thermoanaerobacter wiegelii Rt8.B1	Clostridia	yes	yes
GCF_000217795.1	Thermodesulfatator indicus DSM 15286	other_Bacteria	yes	yes
GCF_000734015.1	Thermodesulfobacterium commune DSM 2178	other_Bacteria	yes	yes
GCF_000215975.1	Thermodesulfobacterium geofontis OPF15	other_Bacteria	yes	yes
GCF_000212395.1	Thermodesulfobium narugense DSM 14796	Clostridia	yes	yes
GCF_000020985.1	Thermodesulfovibrio yellowstonii DSM 11347	Nitrospirae	yes	yes
GCF_000144645.1	Thermosediminibacter oceani DSM 16646	Clostridia	yes	yes
GCF_000021285.1	Thermosipho africanus TCF52B	Thermotogae	yes	yes
GCF_000016905.1	Thermosipho melanesiensis BI429	Thermotogae	yes	yes
GCF_001547735.1	Thermosulfidibacter takaii ABI70S6	Aquificae	yes	yes
GCF_000828655.1	Thermotoga caldifontis AZM44c09	Thermotogae	yes	yes
GCF_000008545.1	Thermotoga maritima MSB8	Thermotogae	yes	yes
GCF_000230655.2	Thermotoga maritima MSB8 [redundant no. 2]	Thermotogae	yes	yes
GCF_000390265.1	Thermotoga maritima MSB8 [redundant no. 3]	Thermotogae	yes	yes
GCF_000978535.1	Thermotoga maritima strain=Tma200	Thermotogae	yes	yes
GCF_000978555.1	Thermotoga maritima MSB8 [redundant no. 4]	Thermotogae	yes	yes
GCF_000978575.1	Thermotoga maritima strain=Tma100	Thermotogae	yes	yes
GCF_000025105.1	Thermotoga naphthophila RKU-10	Thermotogae	yes	yes
GCF_000018945.1	Thermotoga neapolitana DSM 4359	Thermotogae	yes	yes
GCF_000016785.1	Thermotoga petrophila RKU-1	Thermotogae	yes	yes
GCF_000828675.1	Thermotoga profunda AZM34c06	Thermotogae	yes	yes
GCF_000789335.1	Thermotoga sp. 2812B	Thermotogae	yes	yes
GCF_000789375.1	Thermotoga sp. Cell2	Thermotogae	yes	yes
GCF_000019625.1	Thermotoga sp. RQ2	Thermotogae	yes	yes
GCF_000832145.1	Thermotoga sp. RQ7	Thermotogae	yes	yes
GCF_000185805.1	Thermovibrio ammonificans HB-1	Aquificae	yes	yes
GCF_000233775.1	Thermovirga lienii DSM 17291	Synergistetes	yes	yes
GCF_000214355.1	Treponema azotonutricium ZAS-9	Spirochaetes	yes	yes
GCF_000212415.1	Treponema brennaborense DSM 12168	Spirochaetes	yes	yes
GCF_000219725.1	Treponema caldarium DSM 7334	Spirochaetes	yes	yes
GCF_000008185.1	Treponema denticola ATCC 35405	Spirochaetes	yes	yes
GCF_000447675.1	Treponema pedis str. T A4	Spirochaetes	yes	yes
GCF_000214375.1	Treponema primitia ZAS-2	Spirochaetes	yes	yes
GCF_000755145.1	Treponema putidum strain=OMZ 758 (ATCC 700334)	Spirochaetes	yes	yes
GCF_000775995.1	Treponema sp. OMZ 838	Spirochaetes	yes	yes
GCF_000195275.1	Treponema succinifaciens DSM 2489	Spirochaetes	yes	yes
GCF_000612055.1	Trueperella pyogenes strain=TP6375	Actinobacteria	yes	yes
GCF_000816065.1	Trueperella pyogenes TP8	Actinobacteria	yes	yes
GCF_001281085.1	Trueperella pyogenes strain=2012CQ-ZSH	Actinobacteria	yes	yes
GCF_001543345.1	Turicibacter sp. H121	Erysipelotrichia	yes	yes
GCF_000024945.1	Veillonella parvula DSM 2008	Negativicutes	yes	yes
GCF_001017655.1	Verrucomicrobia bacterium L21-Fru-AB	Verrucomicrobia	yes	yes
GCF_000732905.1	Weissella ceti strain=WS08	Bacilli	yes	yes
GCF_000750515.1	Weissella ceti strain=WS74	Bacilli	yes	yes
GCF_000750535.1	Weissella ceti strain=WS105	Bacilli	yes	yes
GCF_001308145.2	Weissella cibaria strain=CH2	Bacilli	yes	yes
GCF_000219805.1	Weissella koreensis KACC 15510	Bacilli	yes	yes
GCF_000024965.1	Xylanimonas cellulosilytica DSM 15894	Actinobacteria	yes	yes
GCF_000007105.1	Zymomonas mobilis subsp. mobilis ZM4 = ATCC 31821	Alphaproteobacteria	yes	yes
GCF_000024245.1	Zymomonas mobilis subsp. mobilis NCIMB 11163	Alphaproteobacteria	yes	yes
GCF_000175255.2	Zymomonas mobilis subsp. mobilis ATCC 10988	Alphaproteobacteria	yes	yes
GCF_000218875.1	Zymomonas mobilis subsp. pomaceae ATCC 29192	Alphaproteobacteria	yes	yes
GCF_000277755.1	Zymomonas mobilis subsp. mobilis ATCC 29191	Alphaproteobacteria	yes	yes
GCF_000498655.1	Zymomonas mobilis subsp. mobilis str. CP4 = NRRL B-14023	Alphaproteobacteria	yes	yes
GCF_000576125.1	Zymomonas mobilis subsp. mobilis NRRL B-12526	Alphaproteobacteria	yes	yes
GCF_000576165.1	Zymomonas mobilis subsp. mobilis str. CP4 = NRRL B-14023 [redundant no. 2]	Alphaproteobacteria	yes	yes
GCF_001534665.1	Arsenophonus symbiont of Lipoptena fortisetosa strain=CB	Gammaproteobacteria	yes	no
GCF_000012225.1	Aster yellows witches'-broom phytoplasma AYWB	Tenericutes	yes	no
GCF_000956315.1	Borrelia hermsii CC1	Spirochaetes	yes	no
GCF_000445425.4	Borrelia miyamotoi LB-2001	Spirochaetes	yes	no
GCF_000807295.1	Borrelia miyamotoi strain=CT14D4	Spirochaetes	yes	no
GCF_000512145.1	Borrelia parkeri HR1	Spirochaetes	yes	no
GCF_000012085.1	Borrelia turicatae 91E135	Spirochaetes	yes	no
GCF_000304735.1	Borrelia afzelii HLJ01	Spirochaetes	yes	no
GCF_000741005.1	Borrelia afzelii Tom3107	Spirochaetes	yes	no
GCF_000196215.1	Borreliella bavariensis PBi	Spirochaetes	yes	no
GCF_000444465.1	Borrelia burgdorferi CA382	Spirochaetes	yes	no
GCF_000239475.1	Borrelia garinii BgVir	Spirochaetes	yes	no
GCF_000300045.1	Borrelia garinii NMJW1	Spirochaetes	yes	no
GCF_000691545.1	Borrelia garinii SZ	Spirochaetes	yes	no
GCF_000739475.1	Borreliella valaisiana Tom4006	Spirochaetes	yes	no
GCF_000183305.1	Buchnera aphidicola str. JF98 (Acyrthosiphon pisum)	Gammaproteobacteria	yes	no
GCF_000010645.1	Candidatus Azobacteroides pseudotrichonymphae genomovar. CFP2	Bacteroidetes	yes	no
GCF_000513475.1	Candidatus Babela massiliensis strain=673862	Deltaproteobacteria	yes	no
GCF_000319225.1	Candidatus Kinetoplastibacterium crithidii (ex Angomonas deanei ATCC 30255)	Betaproteobacteria	yes	no
GCF_000340825.1	Candidatus Kinetoplastibacterium crithidii TCC036E	Betaproteobacteria	yes	no
GCF_000340795.1	Candidatus Kinetoplastibacterium desouzaii TCC079E	Betaproteobacteria	yes	no
GCF_000340905.1	Candidatus Kinetoplastibacterium galatii TCC219	Betaproteobacteria	yes	no
GCF_000340865.1	Candidatus Kinetoplastibacterium oncopeltii TCC290E	Betaproteobacteria	yes	no
GCF_000219175.1	Candidatus Moranella endobia PCIT	Gammaproteobacteria	yes	no
GCF_000364725.1	Candidatus Moranella endobia PCVAL	Gammaproteobacteria	yes	no
GCF_000069925.1	Candidatus Phytoplasma australiense	Tenericutes	yes	no
GCF_000397185.1	Strawberry lethal yellows phytoplasma (CPA) str. NZSb11	Tenericutes	yes	no
GCF_000026205.1	Candidatus Phytoplasma mali strain=AT	Tenericutes	yes	no
GCF_000304455.1	Cardinium endosymbiont cEper1 of Encarsia pergandiella	Bacteroidetes	yes	no
GCF_000026025.1	Chlamydia abortus S26/3	Chlamydiae	yes	no
GCF_000952935.1	Chlamydia abortus "strain=AB7; AB7"	Chlamydiae	yes	no
GCF_000583875.1	Chlamydia avium 10DC88	Chlamydiae	yes	no
GCF_000007605.1	Chlamydophila caviae GPIC GPIC	Chlamydiae	yes	no
GCF_000009945.1	Chlamydia felis Fe/C-56	Chlamydiae	yes	no
GCF_000471025.2	Chlamydia gallinacea 08-1274/3	Chlamydiae	yes	no
GCF_000006685.1	Chlamydia muridarum str. Nigg	Chlamydiae	yes	no
GCF_000709455.1	Chlamydia muridarum str. Nigg 2 MCR	Chlamydiae	yes	no
GCF_000767405.1	Chlamydia muridarum strain=Nigg3	Chlamydiae	yes	no
GCF_000767445.1	Chlamydia muridarum strain=Nigg3 [redundant no. 2]	Chlamydiae	yes	no
GCF_000772145.1	Chlamydia muridarum	Chlamydiae	yes	no
GCF_000830945.1	Chlamydia muridarum str. Nigg3 CMUT3-5	Chlamydiae	yes	no
GCF_000830965.1	Chlamydia muridarum str. Nigg CM972	Chlamydiae	yes	no
GCF_000204135.1	Chlamydophila pecorum E58	Chlamydiae	yes	no
GCF_000470765.1	Chlamydia pecorum PV3056/3	Chlamydiae	yes	no
GCF_000470805.1	Chlamydia pecorum W73	Chlamydiae	yes	no
GCF_000470825.1	Chlamydia pecorum P787	Chlamydiae	yes	no
GCF_000191925.1	Chlamydia psittaci 6BC	Chlamydiae	yes	no
GCF_000204255.1	Chlamydia psittaci 6BC [redundant no. 2]	Chlamydiae	yes	no
GCF_000270385.1	Chlamydia psittaci C19/98	Chlamydiae	yes	no
GCF_000270405.1	Chlamydia psittaci 01DC11	Chlamydiae	yes	no
GCF_000270425.1	Chlamydia psittaci 02DC15	Chlamydiae	yes	no
GCF_000270445.1	Chlamydia psittaci 08DC60	Chlamydiae	yes	no
GCF_000298375.2	Chlamydia psittaci 84/55	Chlamydiae	yes	no
GCF_000298415.1	Chlamydia psittaci GR9	Chlamydiae	yes	no
GCF_000298435.2	Chlamydia psittaci MN	Chlamydiae	yes	no
GCF_000298455.2	Chlamydia psittaci VS225	Chlamydiae	yes	no
GCF_000298475.2	Chlamydia psittaci WS/RT/E30	Chlamydiae	yes	no
GCF_000298495.2	Chlamydia psittaci M56	Chlamydiae	yes	no
GCF_000298515.2	Chlamydia psittaci WC	Chlamydiae	yes	no
GCF_000298535.2	Chlamydia psittaci CP3	Chlamydiae	yes	no
GCF_000298555.2	Chlamydia psittaci NJ1	Chlamydiae	yes	no
GCF_000008725.1	Chlamydia trachomatis D/UW-3/CX	Chlamydiae	yes	no
GCF_000012125.1	Chlamydia trachomatis A/HAR-13	Chlamydiae	yes	no
GCF_000026905.1	Chlamydia trachomatis B/TZ1A828/OT	Chlamydiae	yes	no
GCF_000026925.1	Chlamydia trachomatis B/Jali20/OT	Chlamydiae	yes	no
GCF_000068525.2	Chlamydia trachomatis L2b/UCH-1/proctitis	Chlamydiae	yes	no
GCF_000068585.1	Chlamydia trachomatis 434/Bu	Chlamydiae	yes	no
GCF_000092485.1	Chlamydia trachomatis D-EC	Chlamydiae	yes	no
GCF_000092665.1	Chlamydia trachomatis E/150	Chlamydiae	yes	no
GCF_000092685.1	Chlamydia trachomatis G/9768	Chlamydiae	yes	no
GCF_000092705.1	Chlamydia trachomatis G/11222	Chlamydiae	yes	no
GCF_000092725.1	Chlamydia trachomatis G/11074	Chlamydiae	yes	no
GCF_000092745.1	Chlamydia trachomatis E/11023	Chlamydiae	yes	no
GCF_000092805.1	Chlamydia trachomatis G/9301	Chlamydiae	yes	no
GCF_000093005.1	Chlamydia trachomatis D-LC	Chlamydiae	yes	no
GCF_000210495.1	Chlamydia trachomatis Sweden2	Chlamydiae	yes	no
GCF_000220105.1	Chlamydia trachomatis L2c	Chlamydiae	yes	no
GCF_000226605.1	Chlamydia trachomatis A2497	Chlamydiae	yes	no
GCF_000284475.1	Chlamydia trachomatis A2497 [redundant no. 2]	Chlamydiae	yes	no
GCF_000304495.1	Chlamydia trachomatis E/SW3	Chlamydiae	yes	no
GCF_000304515.1	Chlamydia trachomatis F/SW4	Chlamydiae	yes	no
GCF_000304535.1	Chlamydia trachomatis F/SW5	Chlamydiae	yes	no
GCF_000318525.1	Chlamydia trachomatis A/363	Chlamydiae	yes	no
GCF_000318565.1	Chlamydia trachomatis A/7249	Chlamydiae	yes	no
GCF_000318645.1	Chlamydia trachomatis E/Bour	Chlamydiae	yes	no
GCF_000318765.1	Chlamydia trachomatis Ia/SotonIa1	Chlamydiae	yes	no
GCF_000318785.1	Chlamydia trachomatis Ia/SotonIa3	Chlamydiae	yes	no
GCF_000318825.1	Chlamydia trachomatis L1/440/LN	Chlamydiae	yes	no
GCF_000318845.1	Chlamydia trachomatis L1/115	Chlamydiae	yes	no
GCF_000318865.1	Chlamydia trachomatis L1/224	Chlamydiae	yes	no
GCF_000318885.1	Chlamydia trachomatis L2/25667R	Chlamydiae	yes	no
GCF_000318905.1	Chlamydia trachomatis L2b/8200/07	Chlamydiae	yes	no
GCF_000318925.1	Chlamydia trachomatis L2b/UCH-2	Chlamydiae	yes	no
GCF_000318985.1	Chlamydia trachomatis L2b/795	Chlamydiae	yes	no
GCF_000319105.1	Chlamydia trachomatis L3/404/LN	Chlamydiae	yes	no
GCF_000364765.1	Chlamydia trachomatis L2/434/Bu(i)	Chlamydiae	yes	no
GCF_000364785.1	Chlamydia trachomatis L2/434/Bu(f)	Chlamydiae	yes	no
GCF_000441585.1	Chlamydia trachomatis RC-F/69	Chlamydiae	yes	no
GCF_000441615.1	Chlamydia trachomatis RC-L2(s)/46	Chlamydiae	yes	no
GCF_000441635.1	Chlamydia trachomatis RC-F(s)/852	Chlamydiae	yes	no
GCF_000441655.1	Chlamydia trachomatis RC-J/943	Chlamydiae	yes	no
GCF_000441675.1	Chlamydia trachomatis RC-J/953	Chlamydiae	yes	no
GCF_000441695.1	Chlamydia trachomatis RC-L2(s)/3	Chlamydiae	yes	no
GCF_000441715.1	Chlamydia trachomatis RC-F(s)/342	Chlamydiae	yes	no
GCF_000441735.1	Chlamydia trachomatis RC-J(s)/122	Chlamydiae	yes	no
GCF_000441755.1	Chlamydia trachomatis RC-J/966	Chlamydiae	yes	no
GCF_000441775.1	Chlamydia trachomatis J/6276tet1	Chlamydiae	yes	no
GCF_000441795.1	Chlamydia trachomatis RC-J/971	Chlamydiae	yes	no
GCF_000441815.1	Chlamydia trachomatis RC-L2/55	Chlamydiae	yes	no
GCF_000507225.1	Chlamydia trachomatis C/TW-3	Chlamydiae	yes	no
GCF_000590575.1	Chlamydia trachomatis	Chlamydiae	yes	no
GCF_000590615.1	Chlamydia trachomatis [redundant no. 2]	Chlamydiae	yes	no
GCF_000590635.1	Chlamydia trachomatis F/11-96	Chlamydiae	yes	no
GCF_000590675.1	Chlamydia trachomatis [redundant no. 3]	Chlamydiae	yes	no
GCF_000590755.1	Chlamydia trachomatis [redundant no. 4]	Chlamydiae	yes	no
GCF_000971705.1	Chlamydia trachomatis strain=L2b/CS19/08	Chlamydiae	yes	no
GCF_000971725.1	Chlamydia trachomatis strain=L2b/CS784/08	Chlamydiae	yes	no
GCF_001183765.1	Chlamydia trachomatis D/CS637/11	Chlamydiae	yes	no
GCF_001183805.1	Chlamydia trachomatis strain=E/CS1025/11	Chlamydiae	yes	no
GCF_001183825.1	Chlamydia trachomatis strain=F/CS847/08	Chlamydiae	yes	no
GCF_001183845.1	Chlamydia trachomatis strain=Ia/CS190/96	Chlamydiae	yes	no
GCF_001655335.1	Chlamydia trachomatis strain=E-103	Chlamydiae	yes	no
GCF_001655375.1	Chlamydia trachomatis strain=E-160	Chlamydiae	yes	no
GCF_001655415.1	Chlamydia trachomatis strain=E-547	Chlamydiae	yes	no
GCF_001655455.1	Chlamydia trachomatis strain=E-8873	Chlamydiae	yes	no
GCF_001655495.1	Chlamydia trachomatis strain=E-32931	Chlamydiae	yes	no
GCF_001655535.1	Chlamydia trachomatis strain=E-DK-20	Chlamydiae	yes	no
GCF_001655575.1	Chlamydia trachomatis strain=F-6068	Chlamydiae	yes	no
GCF_900048035.1	Enterobacteriaceae bacterium symbiont of Ferrisia virgata	Gammaproteobacteria	yes	no
GCF_900039485.1	Enterobacteriaceae bacterium symbiont of Maconellicoccus hirsutus	Gammaproteobacteria	yes	no
GCF_900048045.1	Enterobacteriaceae bacterium symbiont of Paracoccus marginatus	Gammaproteobacteria	yes	no
GCF_900044015.1	Enterobacteriaceae bacterium symbiont of Trionymus perrisii	Gammaproteobacteria	yes	no
GCF_000319245.1	Candidatus Kinetoplastibacterium blastocrithidii (ex Strigomonas culicis)	Betaproteobacteria	yes	no
GCF_000340925.1	Candidatus Kinetoplastibacterium blastocrithidii TCC012E	Betaproteobacteria	yes	no
GCF_001712875.1	Maize bushy stunt phytoplasma strain=M3	Tenericutes	yes	no
GCF_000008305.1	Mesoplasma florum L1	Tenericutes	yes	no
GCF_000479355.1	Mesoplasma florum W37	Tenericutes	yes	no
GCF_000063605.1	Mycoplasma agalactiae PG2	Tenericutes	yes	no
GCF_000089865.1	Mycoplasma agalactiae strain=5632	Tenericutes	yes	no
GCF_001547975.1	Mycoplasma arginini strain=HAZ145_1	Tenericutes	yes	no
GCF_000020065.1	Mycoplasma arthritidis 158L3-1	Tenericutes	yes	no
GCF_000183385.1	Mycoplasma bovis PG45	Tenericutes	yes	no
GCF_000219375.1	Mycoplasma bovis Hubei-1	Tenericutes	yes	no
GCF_000270525.1	Mycoplasma bovis HB0801	Tenericutes	yes	no
GCF_000696015.1	Mycoplasma bovis CQ-W70	Tenericutes	yes	no
GCF_001043135.1	Mycoplasma bovis strain=NM 2012	Tenericutes	yes	no
GCF_001611865.1	Mycoplasma bovis	Tenericutes	yes	no
GCF_001611895.1	Mycoplasma bovis [redundant no. 2]	Tenericutes	yes	no
GCF_001611935.1	Mycoplasma bovis [redundant no. 3]	Tenericutes	yes	no
GCF_000524555.1	Mycoplasma bovoculi M165/69	Tenericutes	yes	no
GCF_000695835.1	Mycoplasma californicum strain=ST-6	Tenericutes	yes	no
GCF_000829335.1	Mycoplasma californicum HAZ160_1	Tenericutes	yes	no
GCF_000828855.1	Mycoplasma canadense strain=HAZ360_1	Tenericutes	yes	no
GCF_000988065.1	Mycoplasma canis strain=LV	Tenericutes	yes	no
GCF_001553195.1	Mycoplasma canis PG 14	Tenericutes	yes	no
GCF_000012765.1	Mycoplasma capricolum subsp. capricolum ATCC 27343	Tenericutes	yes	no
GCF_000835085.1	Mycoplasma capricolum subsp. capripneumoniae 87001	Tenericutes	yes	no
GCF_000952915.1	Mycoplasma capricolum subsp. capripneumoniae strain=9231-Abomsa	Tenericutes	yes	no
GCF_000953235.1	Mycoplasma capricolum subsp. capripneumoniae strain=ILRI181	Tenericutes	yes	no
GCF_000953375.1	Mycoplasma capricolum subsp. capripneumoniae strain=F38 = NCTC 10192T	Tenericutes	yes	no
GCF_000025845.1	Mycoplasma crocodyli MP145	Tenericutes	yes	no
GCF_000328725.1	Mycoplasma cynos C142	Tenericutes	yes	no
GCF_000941075.1	Mycoplasma dispar strain=ATCC 27140	Tenericutes	yes	no
GCF_000148625.1	Mycoplasma fermentans JER	Tenericutes	yes	no
GCF_000186005.1	Mycoplasma fermentans M64	Tenericutes	yes	no
GCF_000815065.1	Mycoplasma flocculare ATCC 27399	Tenericutes	yes	no
GCF_000025365.1	Mycoplasma gallisepticum str. R(high)	Tenericutes	yes	no
GCF_000025385.1	Mycoplasma gallisepticum str. F	Tenericutes	yes	no
GCF_000092585.1	Mycoplasma gallisepticum str. R(low)	Tenericutes	yes	no
GCF_000286675.1	Mycoplasma gallisepticum VA94_7994-1-7P	Tenericutes	yes	no
GCF_000286695.1	Mycoplasma gallisepticum NC95_13295-2-2P	Tenericutes	yes	no
GCF_000286715.1	Mycoplasma gallisepticum NC96_1596-4-2P	Tenericutes	yes	no
GCF_000286735.1	Mycoplasma gallisepticum NY01_2001.047-5-1P	Tenericutes	yes	no
GCF_000286755.1	Mycoplasma gallisepticum WI01_2001.043-13-2P	Tenericutes	yes	no
GCF_000286775.1	Mycoplasma gallisepticum NC06_2006.080-5-2P	Tenericutes	yes	no
GCF_000286795.1	Mycoplasma gallisepticum CA06_2006.052-5-2P	Tenericutes	yes	no
GCF_000286815.1	Mycoplasma gallisepticum NC08_2008.031-4-3P	Tenericutes	yes	no
GCF_000027325.1	Mycoplasma genitalium G37	Tenericutes	yes	no
GCF_000292405.1	Mycoplasma genitalium M2321	Tenericutes	yes	no
GCF_000292445.1	Mycoplasma genitalium M6282	Tenericutes	yes	no
GCF_000292485.1	Mycoplasma genitalium M6320	Tenericutes	yes	no
GCF_000292505.1	Mycoplasma genitalium M2288	Tenericutes	yes	no
GCF_000085865.1	Mycoplasma hominis ATCC 23114	Tenericutes	yes	no
GCF_000767725.1	Mycoplasma hominis ATCC 27545	Tenericutes	yes	no
GCF_000947915.1	Mycoplasma hominis strain=AF1	Tenericutes	yes	no
GCF_001017595.1	Mycoplasma hominis strain=Sprott	Tenericutes	yes	no
GCF_000008205.1	Mycoplasma hyopneumoniae J	Tenericutes	yes	no
GCF_000008225.1	Mycoplasma hyopneumoniae 7448	Tenericutes	yes	no
GCF_000008405.1	Mycoplasma hyopneumoniae 232	Tenericutes	yes	no
GCF_000183185.1	Mycoplasma hyopneumoniae 168	Tenericutes	yes	no
GCF_000400855.1	Mycoplasma hyopneumoniae 168-L	Tenericutes	yes	no
GCF_000427215.1	Mycoplasma hyopneumoniae 7422	Tenericutes	yes	no
GCF_000145705.1	Mycoplasma hyorhinis HUB-1	Tenericutes	yes	no
GCF_000211295.1	Mycoplasma hyorhinis MCLD	Tenericutes	yes	no
GCF_000241125.1	Mycoplasma hyorhinis GDL-1	Tenericutes	yes	no
GCF_000313635.1	Mycoplasma hyorhinis SK76	Tenericutes	yes	no
GCF_000496815.1	Mycoplasma hyorhinis DBS 1050	Tenericutes	yes	no
GCF_001705605.1	Mycoplasma hyorhinis strain=MDBK-IPV	Tenericutes	yes	no
GCF_000183365.1	Mycoplasma leachii PG50	Tenericutes	yes	no
GCF_000008365.1	Mycoplasma mobile 163K	Tenericutes	yes	no
GCF_000023165.1	Mycoplasma mycoides subsp. capri str. GM12	Tenericutes	yes	no
GCF_000023685.1	Mycoplasma mycoides subsp. capri str. GM12 [redundant no. 2]	Tenericutes	yes	no
GCF_000143865.1	Mycoplasma mycoides subsp. mycoides SC str. Gladysdale	Tenericutes	yes	no
GCF_000253075.1	Mycoplasma mycoides subsp. capri LC str. 95010	Tenericutes	yes	no
GCF_000800785.1	Mycoplasma mycoides subsp. mycoides izsam_mmm5713	Tenericutes	yes	no
GCF_001267815.1	Mycoplasma mycoides subsp. capri	Tenericutes	yes	no
GCF_001554055.1	Mycoplasma mycoides subsp. mycoides strain=Ben1	Tenericutes	yes	no
GCF_001554075.1	Mycoplasma mycoides subsp. mycoides strain=Ben50	Tenericutes	yes	no
GCF_001554155.1	Mycoplasma mycoides subsp. mycoides strain=Ben468	Tenericutes	yes	no
GCF_001564435.1	Mycoplasma mycoides subsp. mycoides strain=T1/44	Tenericutes	yes	no
GCF_000508245.1	Mycoplasma ovis str. Michigan	Tenericutes	yes	no
GCF_000477415.1	Mycoplasma parvum str. Indiana	Tenericutes	yes	no
GCF_000027345.1	Mycoplasma pneumoniae M129	Tenericutes	yes	no
GCF_000143945.1	Mycoplasma pneumoniae FH	Tenericutes	yes	no
GCF_000283755.1	Mycoplasma pneumoniae 309	Tenericutes	yes	no
GCF_000319655.2	Mycoplasma pneumoniae PO1	Tenericutes	yes	no
GCF_000319675.2	Mycoplasma pneumoniae PI 1428	Tenericutes	yes	no
GCF_000331085.3	Mycoplasma pneumoniae M129-B7	Tenericutes	yes	no
GCF_000387745.2	Mycoplasma pneumoniae 19294	Tenericutes	yes	no
GCF_000733995.1	Mycoplasma pneumoniae M29	Tenericutes	yes	no
GCF_001272715.1	Mycoplasma pneumoniae 39443	Tenericutes	yes	no
GCF_001272735.1	Mycoplasma pneumoniae 51494	Tenericutes	yes	no
GCF_001272755.1	Mycoplasma pneumoniae 54089	Tenericutes	yes	no
GCF_001272775.1	Mycoplasma pneumoniae 54524	Tenericutes	yes	no
GCF_001272795.1	Mycoplasma pneumoniae 85084	Tenericutes	yes	no
GCF_001272815.1	Mycoplasma pneumoniae 85138	Tenericutes	yes	no
GCF_001272835.1	Mycoplasma pneumoniae FH [redundant no. 2]	Tenericutes	yes	no
GCF_001272855.1	Mycoplasma pneumoniae M1139	Tenericutes	yes	no
GCF_001272875.1	Mycoplasma pneumoniae strain=M2192	Tenericutes	yes	no
GCF_001272895.1	Mycoplasma pneumoniae M2592	Tenericutes	yes	no
GCF_001272915.1	Mycoplasma pneumoniae MAC	Tenericutes	yes	no
GCF_001509195.1	Mycoplasma pneumoniae strain=S355	Tenericutes	yes	no
GCF_001558175.1	Mycoplasma pneumoniae strain=C267	Tenericutes	yes	no
GCF_000195875.1	Mycoplasma pulmonis UAB CTIP	Tenericutes	yes	no
GCF_000224105.1	Mycoplasma putrefaciens KS1	Tenericutes	yes	no
GCF_000376625.1	Mycoplasma putrefaciens Mput9231	Tenericutes	yes	no
GCF_000179035.2	Mycoplasma suis str. Illinois	Tenericutes	yes	no
GCF_000203215.1	Mycoplasma suis KI3806	Tenericutes	yes	no
GCF_000008245.1	Mycoplasma synoviae 53	Tenericutes	yes	no
GCF_000969765.1	Mycoplasma synoviae ATCC 25204	Tenericutes	yes	no
GCF_000277795.1	Mycoplasma wenyonii str. Massachusetts	Tenericutes	yes	no
GCF_000875755.1	Mycoplasma yeatsii GM274B	Tenericutes	yes	no
GCF_000009845.1	Onion yellows phytoplasma OY-M	Tenericutes	yes	no
GCF_000008045.1	Rickettsia typhi str. Wilmington	Alphaproteobacteria	yes	no
GCF_000277285.1	Rickettsia typhi str. TH1527	Alphaproteobacteria	yes	no
GCF_000277305.1	Rickettsia typhi str. B9991CWPP	Alphaproteobacteria	yes	no
GCF_000287355.1	secondary endosymbiont of Heteropsylla cubana	Gammaproteobacteria	yes	no
GCF_000500935.1	Spiroplasma apis B31	Tenericutes	yes	no
GCF_001281045.1	Spiroplasma cantharicola strain=CC-1	Tenericutes	yes	no
GCF_000400935.1	Spiroplasma chrysopicola DF-1	Tenericutes	yes	no
GCF_000439455.1	Spiroplasma diminutum CUAS-1	Tenericutes	yes	no
GCF_000565215.1	Spiroplasma sabaudiense Ar-1343	Tenericutes	yes	no
GCF_000400955.1	Spiroplasma syrphidicola EA-1	Tenericutes	yes	no
GCF_000008605.1	Treponema pallidum subsp. pallidum str. Nichols	Spirochaetes	yes	no
GCF_000604125.1	Treponema pallidum subsp. pallidum str. Sea 81-4	Spirochaetes	yes	no
GCF_000217655.1	Treponema paraluiscuniculi Cuniculi A	Spirochaetes	yes	no
GCF_000146025.2	uncultured Termite group 1 bacterium phylotype Rs-D17	other_Bacteria	yes	no
GCF_000006625.1	Ureaplasma parvum serovar 3 str. ATCC 700970	Tenericutes	yes	no
GCF_000019345.1	Ureaplasma parvum serovar 3 str. ATCC 27815	Tenericutes	yes	no
GCF_000828735.1	Ureaplasma parvum serovar 3 strain=SV3F4	Tenericutes	yes	no
GCF_000021265.1	Ureaplasma urealyticum serovar 10 str. ATCC 33699	Tenericutes	yes	no
GCF_000018105.1	Acaryochloris marina MBIC11017	Cyanobacteria	no	yes
GCF_000010825.1	Acetobacter pasteurianus IFO 3283-01	Alphaproteobacteria	no	yes
GCF_000010845.1	Acetobacter pasteurianus IFO 3283-03	Alphaproteobacteria	no	yes
GCF_000010865.1	Acetobacter pasteurianus IFO 3283-07	Alphaproteobacteria	no	yes
GCF_000010885.1	Acetobacter pasteurianus IFO 3283-22	Alphaproteobacteria	no	yes
GCF_000010905.1	Acetobacter pasteurianus IFO 3283-26	Alphaproteobacteria	no	yes
GCF_000010925.1	Acetobacter pasteurianus IFO 3283-32	Alphaproteobacteria	no	yes
GCF_000010945.1	Acetobacter pasteurianus IFO 3283-01-42C	Alphaproteobacteria	no	yes
GCF_000010965.1	Acetobacter pasteurianus IFO 3283-12	Alphaproteobacteria	no	yes
GCF_000241585.2	Acetobacter pasteurianus NBRC 101655	Alphaproteobacteria	no	yes
GCF_000723785.2	Acetobacter pasteurianus 386B	Alphaproteobacteria	no	yes
GCF_001183745.1	Acetobacter pasteurianus strain=Ab3	Alphaproteobacteria	no	yes
GCF_001499615.1	Acetobacter senegalensis strain=108B	Alphaproteobacteria	no	yes
GCF_001628715.1	Acetobacter sp. SLV-7	Alphaproteobacteria	no	yes
GCF_001514355.1	Achromobacter denitrificans strain=USDA-ARS-USMARC-56712	Betaproteobacteria	no	yes
GCF_000165835.1	Achromobacter xylosoxidans A8	Betaproteobacteria	no	yes
GCF_000758265.1	Achromobacter xylosoxidans C54	Betaproteobacteria	no	yes
GCF_001457475.1	Achromobacter xylosoxidans "strain=NCTC10807; NCTC10807"	Betaproteobacteria	no	yes
GCF_001558755.1	Achromobacter xylosoxidans strain=FDAARGOS_147	Betaproteobacteria	no	yes
GCF_000023265.1	Acidimicrobium ferrooxidans DSM 10331	Actinobacteria	no	yes
GCF_000016725.1	Acidiphilium cryptum JF-5	Alphaproteobacteria	no	yes
GCF_000202835.1	Acidiphilium multivorum AIU301	Alphaproteobacteria	no	yes
GCF_000175575.2	Acidithiobacillus caldus ATCC 51756	Acidithiobacillia	no	yes
GCF_000221025.1	Acidithiobacillus caldus SM-1	Acidithiobacillia	no	yes
GCF_000214095.2	Acidithiobacillus ferrivorans SS3	Acidithiobacillia	no	yes
GCF_000020825.1	Acidithiobacillus ferrooxidans ATCC 53993	Acidithiobacillia	no	yes
GCF_000021485.1	Acidithiobacillus ferrooxidans ATCC 23270	Acidithiobacillia	no	yes
GCF_000022565.1	Acidobacterium capsulatum ATCC 51196	Acidobacteria	no	yes
GCF_000015025.1	Acidothermus cellulolyticus 11B	Actinobacteria	no	yes
GCF_000176855.2	Acidovorax avenae subsp. avenae ATCC 19860	Betaproteobacteria	no	yes
GCF_000015325.1	Acidovorax citrulli AAC00-1	Betaproteobacteria	no	yes
GCF_000022305.1	Acidovorax ebreus TPSY	Betaproteobacteria	no	yes
GCF_000015545.1	Acidovorax sp. JS42	Betaproteobacteria	no	yes
GCF_000302535.1	Acidovorax sp. KKS102	Betaproteobacteria	no	yes
GCF_001714725.1	Acidovorax sp. RAC01	Betaproteobacteria	no	yes
GCF_000018445.1	Acinetobacter baumannii ACICU	Gammaproteobacteria	no	yes
GCF_000021145.1	Acinetobacter baumannii AB307-0294	Gammaproteobacteria	no	yes
GCF_000021245.1	Acinetobacter baumannii AB0057	Gammaproteobacteria	no	yes
GCF_000069245.1	Acinetobacter baumannii AYE	Gammaproteobacteria	no	yes
GCF_000186665.3	Acinetobacter baumannii D1279779	Gammaproteobacteria	no	yes
GCF_000187205.2	Acinetobacter baumannii MDR-TJ	Gammaproteobacteria	no	yes
GCF_000188215.1	Acinetobacter baumannii 1656-2	Gammaproteobacteria	no	yes
GCF_000226275.1	Acinetobacter baumannii MDR-ZJ06	Gammaproteobacteria	no	yes
GCF_000302575.1	Acinetobacter baumannii TYTH-1	Gammaproteobacteria	no	yes
GCF_000419385.1	Acinetobacter baumannii BJAB07104	Gammaproteobacteria	no	yes
GCF_000419405.1	Acinetobacter baumannii BJAB0715	Gammaproteobacteria	no	yes
GCF_000419425.1	Acinetobacter baumannii BJAB0868	Gammaproteobacteria	no	yes
GCF_000505685.1	Acinetobacter baumannii ZW85-1	Gammaproteobacteria	no	yes
GCF_000695855.2	Acinetobacter baumannii strain=AC29	Gammaproteobacteria	no	yes
GCF_000746605.1	Acinetobacter baumannii strain=AB31	Gammaproteobacteria	no	yes
GCF_000746645.1	Acinetobacter baumannii strain=AB30	Gammaproteobacteria	no	yes
GCF_000761175.1	Acinetobacter baumannii strain=Strain AbH12O-A2	Gammaproteobacteria	no	yes
GCF_000786735.1	Acinetobacter baumannii LAC-4	Gammaproteobacteria	no	yes
GCF_000814345.1	Acinetobacter baumannii strain=6200	Gammaproteobacteria	no	yes
GCF_000828795.1	Acinetobacter baumannii NCGM 237	Gammaproteobacteria	no	yes
GCF_000828935.1	Acinetobacter baumannii strain=IOMTU433	Gammaproteobacteria	no	yes
GCF_000830055.1	Acinetobacter baumannii isolate A1	Gammaproteobacteria	no	yes
GCF_000939415.2	Acinetobacter baumannii strain=ORAB01	Gammaproteobacteria	no	yes
GCF_000963815.1	Acinetobacter baumannii strain=AB5075-UW	Gammaproteobacteria	no	yes
GCF_001026965.1	Acinetobacter baumannii strain=XH386	Gammaproteobacteria	no	yes
GCF_001077655.1	Acinetobacter baumannii strain=Ab04-mff	Gammaproteobacteria	no	yes
GCF_001077675.1	Acinetobacter baumannii strain=ATCC 17978-mff	Gammaproteobacteria	no	yes
GCF_001261895.2	Acinetobacter baumannii R2090	Gammaproteobacteria	no	yes
GCF_001399655.1	Acinetobacter baumannii strain=D36	Gammaproteobacteria	no	yes
GCF_001457535.1	Acinetobacter baumannii CIP70.10	Gammaproteobacteria	no	yes
GCF_001514375.1	Acinetobacter baumannii strain=KBN10P02143	Gammaproteobacteria	no	yes
GCF_001517645.1	Acinetobacter baumannii R2091	Gammaproteobacteria	no	yes
GCF_001543995.1	Acinetobacter baumannii strain=R612	Gammaproteobacteria	no	yes
GCF_001573065.1	Acinetobacter baumannii strain=XH860	Gammaproteobacteria	no	yes
GCF_001573085.1	Acinetobacter baumannii strain=XH859	Gammaproteobacteria	no	yes
GCF_001573105.1	Acinetobacter baumannii strain=XH857	Gammaproteobacteria	no	yes
GCF_001573125.1	Acinetobacter baumannii strain=XH856	Gammaproteobacteria	no	yes
GCF_001578145.1	Acinetobacter baumannii strain=XH858	Gammaproteobacteria	no	yes
GCF_001636235.1	Acinetobacter baumannii strain=3207	Gammaproteobacteria	no	yes
GCF_900088705.1	Acinetobacter baumannii strain=062	Gammaproteobacteria	no	yes
GCF_001307195.1	Acinetobacter equi strain=114	Gammaproteobacteria	no	yes
GCF_001484935.1	Acinetobacter johnsonii XBB1	Gammaproteobacteria	no	yes
GCF_000814165.3	Acinetobacter nosocomialis	Gammaproteobacteria	no	yes
GCF_000196795.1	Acinetobacter oleivorans DR1	Gammaproteobacteria	no	yes
GCF_000191145.1	Acinetobacter pittii PHEA-2	Gammaproteobacteria	no	yes
GCF_001577285.1	Acinetobacter pittii strain=AP_882	Gammaproteobacteria	no	yes
GCF_001617545.1	Acinetobacter pittii strain=IEC338SC	Gammaproteobacteria	no	yes
GCF_000046845.1	Acinetobacter sp. ADP1	Gammaproteobacteria	no	yes
GCF_001704115.1	Acinetobacter sp. BRTC-1	Gammaproteobacteria	no	yes
GCF_001647675.1	Acinetobacter sp. NCu2D-2	Gammaproteobacteria	no	yes
GCF_001612555.1	Acinetobacter sp. TGL-Y2	Gammaproteobacteria	no	yes
GCF_001278715.1	Acinetobacter sp. TTH0-4	Gammaproteobacteria	no	yes
GCF_001023575.1	Actinobacteria bacterium IMCC26256	Actinobacteria	no	yes
GCF_000494755.1	Actinoplanes friuliensis DSM 7358	Actinobacteria	no	yes
GCF_000284295.1	Actinoplanes missouriensis 431	Actinobacteria	no	yes
GCF_000389965.1	Actinoplanes sp. N902-109	Actinobacteria	no	yes
GCF_000237145.1	Actinoplanes sp. SE50/110	Actinobacteria	no	yes
GCF_000023245.1	Actinosynnema mirum DSM 43827	Actinobacteria	no	yes
GCF_000219915.2	Advenella kashmirensis WT001	Betaproteobacteria	no	yes
GCF_000521505.1	Advenella mimigardefordensis DPN7	Betaproteobacteria	no	yes
GCF_000265385.1	Aequorivita sublithincola DSM 14238	Bacteroidetes	no	yes
GCF_001509405.1	Aeromicrobium erythreum strain=AR18	Actinobacteria	no	yes
GCF_000014805.1	Aeromonas hydrophila subsp. hydrophila ATCC 7966	Gammaproteobacteria	no	yes
GCF_000401555.1	Aeromonas hydrophila ML09-119	Gammaproteobacteria	no	yes
GCF_000512185.1	Aeromonas hydrophila 4AK4	Gammaproteobacteria	no	yes
GCF_000612075.2	Aeromonas hydrophila YL17	Gammaproteobacteria	no	yes
GCF_000633175.1	Aeromonas hydrophila AL09-71	Gammaproteobacteria	no	yes
GCF_000635955.1	Aeromonas hydrophila pc104A	Gammaproteobacteria	no	yes
GCF_000819505.1	Aeromonas hydrophila J-1	Gammaproteobacteria	no	yes
GCF_000940915.1	Aeromonas hydrophila strain=AL06-06	Gammaproteobacteria	no	yes
GCF_000963645.1	Aeromonas hydrophila strain=AH10	Gammaproteobacteria	no	yes
GCF_001019645.1	Aeromonas hydrophila NJ-35	Gammaproteobacteria	no	yes
GCF_001455365.1	Aeromonas hydrophila strain=JBN2301	Gammaproteobacteria	no	yes
GCF_001518775.1	Aeromonas hydrophila strain=D4	Gammaproteobacteria	no	yes
GCF_001683535.1	Aeromonas hydrophila strain=GYK1	Gammaproteobacteria	no	yes
GCF_001687125.1	Aeromonas hydrophila strain=AHNIH1	Gammaproteobacteria	no	yes
GCF_000287215.2	Aeromonas media WS	Gammaproteobacteria	no	yes
GCF_000196395.1	Aeromonas salmonicida subsp. salmonicida A449	Gammaproteobacteria	no	yes
GCF_001447335.1	Aeromonas schubertii strain=WL1483	Gammaproteobacteria	no	yes
GCF_000204115.1	Aeromonas veronii B565	Gammaproteobacteria	no	yes
GCF_001593245.1	Aeromonas veronii strain=TH0426	Gammaproteobacteria	no	yes
GCF_001634325.1	Aeromonas veronii strain=AVNIH1	Gammaproteobacteria	no	yes
GCF_001420915.1	Agarivorans gilvus strain=WH0801	Gammaproteobacteria	no	yes
GCF_000092025.1	Agrobacterium fabrum str. C58	Alphaproteobacteria	no	yes
GCF_000192635.1	Agrobacterium sp. H13-3	Alphaproteobacteria	no	yes
GCF_001713475.1	Agrobacterium sp. RAC06	Alphaproteobacteria	no	yes
GCF_000016265.1	Agrobacterium radiobacter K84	Alphaproteobacteria	no	yes
GCF_000971565.1	Agrobacterium tumefaciens strain=Ach5	Alphaproteobacteria	no	yes
GCF_001551895.1	Agrobacterium tumefaciens strain=S33	Alphaproteobacteria	no	yes
GCF_000016285.1	Agrobacterium vitis S4	Alphaproteobacteria	no	yes
GCF_001660485.1	Agromyces sp. AR33	Actinobacteria	no	yes
GCF_000967305.2	Alcaligenes faecalis strain=ZD02	Betaproteobacteria	no	yes
GCF_000009365.1	Alcanivorax borkumensis SK2	Gammaproteobacteria	no	yes
GCF_000300005.1	Alcanivorax dieselolei B5	Gammaproteobacteria	no	yes
GCF_000299335.2	Alcanivorax pacificus W11-5	Gammaproteobacteria	no	yes
GCF_001010505.1	Alcanivorax sp. NBRC 101098	Gammaproteobacteria	no	yes
GCF_001310225.1	Algibacter alginolytica strain=HZ22	Bacteroidetes	no	yes
GCF_001593605.1	Algoriphagus sp. M8-2	Bacteroidetes	no	yes
GCF_000179015.2	Alicycliphilus denitrificans BC	Betaproteobacteria	no	yes
GCF_000204645.1	Alicycliphilus denitrificans K601	Betaproteobacteria	no	yes
GCF_000024285.1	Alicyclobacillus acidocaldarius subsp. acidocaldarius DSM 446	Bacilli	no	yes
GCF_000219875.1	Alicyclobacillus acidocaldarius subsp. acidocaldarius Tc-4-1	Bacilli	no	yes
GCF_000011805.1	Vibrio fischeri ES114	Gammaproteobacteria	no	yes
GCF_000196495.1	Aliivibrio salmonicida LFI1238	Gammaproteobacteria	no	yes
GCF_000953695.1	Aliivibrio wodanis	Gammaproteobacteria	no	yes
GCF_000014785.1	Alkalilimnicola ehrlichii MLHE-1	Gammaproteobacteria	no	yes
GCF_000025485.1	Allochromatium vinosum DSM 180	Gammaproteobacteria	no	yes
GCF_000299095.1	alpha proteobacterium HIMB5	Alphaproteobacteria	no	yes
GCF_000299115.1	alpha proteobacterium HIMB59	Alphaproteobacteria	no	yes
GCF_001008165.2	Altererythrobacter atlanticus strain=26DY36	Alphaproteobacteria	no	yes
GCF_001698205.1	Altererythrobacter dongtanensis strain=KCTC 22672	Alphaproteobacteria	no	yes
GCF_001281485.1	Altererythrobacter epoxidivorans strain=CGMCC 1.7731	Alphaproteobacteria	no	yes
GCF_001663155.1	Altererythrobacter ishigakiensis strain=NBRC 107699	Alphaproteobacteria	no	yes
GCF_001028625.1	Altererythrobacter marensis strain=KCTC 22370	Alphaproteobacteria	no	yes
GCF_001687545.1	Altererythrobacter namhicola strain=JCM 16345	Alphaproteobacteria	no	yes
GCF_001562195.1	Alteromonas addita strain=R10SW13	Gammaproteobacteria	no	yes
GCF_000730385.1	Alteromonas australica strain=H 17	Gammaproteobacteria	no	yes
GCF_000934525.1	Alteromonas australica strain=DE170	Gammaproteobacteria	no	yes
GCF_000172635.2	Alteromonas macleodii ATCC 27126	Gammaproteobacteria	no	yes
GCF_000299955.1	Alteromonas macleodii str. 'English Channel 673'	Gammaproteobacteria	no	yes
GCF_000299995.1	Alteromonas macleodii str. 'Black Sea 11'	Gammaproteobacteria	no	yes
GCF_000300175.1	Alteromonas macleodii str. 'Balearic Sea AD45'	Gammaproteobacteria	no	yes
GCF_001562235.1	Alteromonas macleodii strain=D7	Gammaproteobacteria	no	yes
GCF_001578515.1	Alteromonas macleodii strain=HOT1A3	Gammaproteobacteria	no	yes
GCF_000020585.3	Alteromonas mediterranea strain=Deep ecotype	Gammaproteobacteria	no	yes
GCF_000310085.1	Alteromonas mediterranea DE1	Gammaproteobacteria	no	yes
GCF_000439495.1	Alteromonas mediterranea MED64	Gammaproteobacteria	no	yes
GCF_000439535.1	Alteromonas mediterranea U7	Gammaproteobacteria	no	yes
GCF_000439555.1	Alteromonas mediterranea U8	Gammaproteobacteria	no	yes
GCF_000439575.1	Alteromonas mediterranea UM7	Gammaproteobacteria	no	yes
GCF_000439595.1	Alteromonas mediterranea UM4b	Gammaproteobacteria	no	yes
GCF_001562315.1	Alteromonas mediterranea strain=UM8	Gammaproteobacteria	no	yes
GCF_000213655.1	Alteromonas naphthalenivorans strain=SN2	Gammaproteobacteria	no	yes
GCF_001562125.1	Alteromonas sp. Mac1	Gammaproteobacteria	no	yes
GCF_001433715.1	Alteromonas stellipolaris LMG 21856	Gammaproteobacteria	no	yes
GCF_001562115.1	Alteromonas stellipolaris strain=LMG 21861	Gammaproteobacteria	no	yes
GCF_001632765.1	Alteromonas stellipolaris strain=PQQ-42	Gammaproteobacteria	no	yes
GCF_001632825.1	Alteromonas stellipolaris strain=PQQ-44	Gammaproteobacteria	no	yes
GCF_001605015.1	Aminobacter aminovorans strain=KCTC 2477	Alphaproteobacteria	no	yes
GCF_000732925.1	Amycolatopsis japonica strain=DSM 44213	Actinobacteria	no	yes
GCF_000196835.1	Amycolatopsis mediterranei U32	Actinobacteria	no	yes
GCF_000220945.1	Amycolatopsis mediterranei S699	Actinobacteria	no	yes
GCF_000282715.1	Amycolatopsis mediterranei S699 [redundant no. 2]	Actinobacteria	no	yes
GCF_000454025.1	Amycolatopsis mediterranei RB	Actinobacteria	no	yes
GCF_000739085.1	Amycolatopsis methanolica 239	Actinobacteria	no	yes
GCF_000400635.2	Amycolatopsis orientalis HCCB10007	Actinobacteria	no	yes
GCF_000943515.2	Amycolatopsis orientalis strain=B-37	Actinobacteria	no	yes
GCF_000317695.1	Anabaena cylindrica PCC 7122	Cyanobacteria	no	yes
GCF_000312705.1	Anabaena sp. 90	Cyanobacteria	no	yes
GCF_001277295.1	Anabaena sp. wa102	Cyanobacteria	no	yes
GCF_000199675.1	Anaerolinea thermophila UNI-1	Chloroflexi	no	yes
GCF_000013385.1	Anaeromyxobacter dehalogenans 2CP-C	Deltaproteobacteria	no	yes
GCF_000022145.1	Anaeromyxobacter dehalogenans 2CP-1	Deltaproteobacteria	no	yes
GCF_000017505.1	Anaeromyxobacter sp. Fw109-5	Deltaproteobacteria	no	yes
GCF_000020805.1	Anaeromyxobacter sp. K	Deltaproteobacteria	no	yes
GCF_000013125.1	Anaplasma phagocytophilum str. HZ	Alphaproteobacteria	no	yes
GCF_000439755.1	Anaplasma phagocytophilum str. HZ2	Alphaproteobacteria	no	yes
GCF_000439775.1	Anaplasma phagocytophilum str. JM	Alphaproteobacteria	no	yes
GCF_000689635.2	Anaplasma phagocytophilum str. Norway variant2	Alphaproteobacteria	no	yes
GCF_001439585.2	Aneurinibacillus sp. XH2	Bacilli	no	yes
GCF_001634285.1	Anoxybacillus amylolyticus strain=DSM 15939	Bacilli	no	yes
GCF_000019045.1	Anoxybacillus flavithermus WK1	Bacilli	no	yes
GCF_001187595.1	Anoxybacillus gonensis strain=G2	Bacilli	no	yes
GCF_001634265.1	Anoxybacillus sp. B2M1	Bacilli	no	yes
GCF_001634305.1	Anoxybacillus sp. B7M1	Bacilli	no	yes
GCF_000008625.1	Aquifex aeolicus VF5	Aquificae	no	yes
GCF_001659705.1	Arachidicoccus sp. BS20	Bacteroidetes	no	yes
GCF_001027285.1	Archangium gephyra strain=DSM 2261	Deltaproteobacteria	no	yes
GCF_000014025.1	Arcobacter butzleri RM4018	Epsilonproteobacteria	no	yes
GCF_000215345.2	Arcobacter butzleri 7h1h	Epsilonproteobacteria	no	yes
GCF_000284355.1	Arcobacter butzleri ED-1	Epsilonproteobacteria	no	yes
GCF_000092245.1	Arcobacter nitrofigilis DSM 7299	Epsilonproteobacteria	no	yes
GCF_000284235.1	Arcobacter sp. L	Epsilonproteobacteria	no	yes
GCF_000025965.1	Aromatoleum aromaticum EbN1	Betaproteobacteria	no	yes
GCF_001189535.1	Arsenicicoccus sp. oral taxon 190 strain=F0371	Actinobacteria	no	yes
GCF_001294625.1	Arthrobacter alpinus strain=R3.8	Actinobacteria	no	yes
GCF_001445575.1	Arthrobacter alpinus strain=ERGS4:06	Actinobacteria	no	yes
GCF_000755585.2	Arthrobacter sp. A3	Actinobacteria	no	yes
GCF_001542565.1	Arthrobacter sp. ATCC 21022	Actinobacteria	no	yes
GCF_001281315.1	Arthrobacter sp. ERGS1:01	Actinobacteria	no	yes
GCF_000196235.1	Arthrobacter sp. FB24	Actinobacteria	no	yes
GCF_000950575.1	Arthrobacter sp. IHBB 11108	Actinobacteria	no	yes
GCF_001281115.1	Arthrobacter sp. LS16	Actinobacteria	no	yes
GCF_000785535.1	Arthrobacter sp. PAMC 25486	Actinobacteria	no	yes
GCF_000294695.2	Arthrobacter sp. Rue61a	Actinobacteria	no	yes
GCF_001454985.1	Arthrobacter sp. YC-RL1	Actinobacteria	no	yes
GCF_001547995.1	Asaia bogorensis NBRC 16594	Alphaproteobacteria	no	yes
GCF_000175215.2	Asticcacaulis excentricus CB 48	Alphaproteobacteria	no	yes
GCF_001442755.1	Aureimonas sp. AU20	Alphaproteobacteria	no	yes
GCF_001682385.1	Azoarcus olearius strain=DQS4	Betaproteobacteria	no	yes
GCF_000061505.1	Azoarcus sp. BH72	Betaproteobacteria	no	yes
GCF_001190925.1	Azoarcus sp. CIB	Betaproteobacteria	no	yes
GCF_000349945.1	Azoarcus sp. KH32C	Betaproteobacteria	no	yes
GCF_000010525.1	Azorhizobium caulinodans ORS 571	Alphaproteobacteria	no	yes
GCF_000236665.1	Dechlorosoma suillum PS	Betaproteobacteria	no	yes
GCF_000632475.1	Azospirillum brasilense strain=Az39	Alphaproteobacteria	no	yes
GCF_001315015.1	Azospirillum brasilense strain=Sp 7	Alphaproteobacteria	no	yes
GCF_001639105.1	Azospirillum humicireducens strain=SgZ-5	Alphaproteobacteria	no	yes
GCF_000010725.1	Azospirillum sp. B510	Alphaproteobacteria	no	yes
GCF_000283655.1	Azospirillum lipoferum 4B	Alphaproteobacteria	no	yes
GCF_001305595.1	Azospirillum thiophilum strain=BV-S	Alphaproteobacteria	no	yes
GCF_000817975.1	Azotobacter chroococcum NCIMB 8003	Gammaproteobacteria	no	yes
GCF_000021045.1	Azotobacter vinelandii DJ	Gammaproteobacteria	no	yes
GCF_000380335.1	Azotobacter vinelandii CA	Gammaproteobacteria	no	yes
GCF_000380365.1	Azotobacter vinelandii CA6	Gammaproteobacteria	no	yes
GCF_000195515.1	Bacillus amyloliquefaciens TA208	Bacilli	no	yes
GCF_000196735.1	Bacillus amyloliquefaciens DSM 7	Bacilli	no	yes
GCF_000204275.1	Bacillus amyloliquefaciens LL3	Bacilli	no	yes
GCF_000221645.1	Bacillus amyloliquefaciens XH7	Bacilli	no	yes
GCF_000242855.2	Bacillus amyloliquefaciens IT-45	Bacilli	no	yes
GCF_000262385.1	Bacillus amyloliquefaciens Y2	Bacilli	no	yes
GCF_000494835.1	Bacillus amyloliquefaciens CC178	Bacilli	no	yes
GCF_000508265.1	Bacillus amyloliquefaciens LFB112	Bacilli	no	yes
GCF_000833005.1	Bacillus amyloliquefaciens strain=L-H15	Bacilli	no	yes
GCF_000835145.1	Bacillus amyloliquefaciens KHG19	Bacilli	no	yes
GCF_000973485.1	Bacillus amyloliquefaciens strain=L-S60	Bacilli	no	yes
GCF_001483885.1	Bacillus amyloliquefaciens strain=MBE1283	Bacilli	no	yes
GCF_001586105.1	Bacillus amyloliquefaciens strain=S499	Bacilli	no	yes
GCF_001593765.1	Bacillus amyloliquefaciens UMAF6639	Bacilli	no	yes
GCF_001593785.1	Bacillus amyloliquefaciens UMAF6614	Bacilli	no	yes
GCF_001596755.1	Bacillus amyloliquefaciens strain=B15	Bacilli	no	yes
GCF_001705195.1	Bacillus amyloliquefaciens strain=RD7-7	Bacilli	no	yes
GCF_000007845.1	Bacillus anthracis str. Ames	Bacilli	no	yes
GCF_000008165.1	Bacillus anthracis str. Sterne	Bacilli	no	yes
GCF_000008445.1	Bacillus anthracis str. 'Ames Ancestor'	Bacilli	no	yes
GCF_000021445.1	Bacillus anthracis str. CDC 684	Bacilli	no	yes
GCF_000022865.1	Bacillus anthracis str. A0248	Bacilli	no	yes
GCF_000258885.1	Bacillus anthracis str. H9401	Bacilli	no	yes
GCF_000512775.1	Bacillus anthracis str. A16R	Bacilli	no	yes
GCF_000512835.1	Bacillus anthracis str. A16	Bacilli	no	yes
GCF_000583105.1	Bacillus anthracis str. SVA11	Bacilli	no	yes
GCF_000725325.1	Bacillus anthracis strain=HYU01	Bacilli	no	yes
GCF_000742655.1	Bacillus anthracis strain=2000031021	Bacilli	no	yes
GCF_000742895.1	Bacillus anthracis str. Vollum	Bacilli	no	yes
GCF_000830095.1	Bacillus anthracis strain=Ames A0462	Bacilli	no	yes
GCF_000832425.1	Bacillus anthracis strain=PAK-1	Bacilli	no	yes
GCF_000832445.1	Bacillus anthracis strain=Vollum 1B	Bacilli	no	yes
GCF_000832465.1	Bacillus anthracis strain=K3	Bacilli	no	yes
GCF_000832505.1	Bacillus anthracis strain=Ohio ACB	Bacilli	no	yes
GCF_000832565.1	Bacillus anthracis strain=SK-102	Bacilli	no	yes
GCF_000832585.1	Bacillus anthracis strain=Pasteur	Bacilli	no	yes
GCF_000832635.1	Bacillus anthracis str. Sterne [redundant no. 2]	Bacilli	no	yes
GCF_000832665.1	Bacillus anthracis strain=BA1015	Bacilli	no	yes
GCF_000832725.1	Bacillus anthracis strain=BA1035	Bacilli	no	yes
GCF_000832745.1	Bacillus anthracis strain=RA3	Bacilli	no	yes
GCF_000832785.1	Bacillus anthracis str. V770-NP-1R	Bacilli	no	yes
GCF_000832965.1	Bacillus anthracis strain=2002013094	Bacilli	no	yes
GCF_000833065.1	Bacillus anthracis strain=Ames_BA1004	Bacilli	no	yes
GCF_000833125.1	Bacillus anthracis strain=Canadian Bison	Bacilli	no	yes
GCF_000833275.1	Bacillus anthracis str. Turkey32	Bacilli	no	yes
GCF_000875715.1	Bacillus anthracis strain=A1144	Bacilli	no	yes
GCF_001543225.1	Bacillus anthracis strain=Stendal	Bacilli	no	yes
GCF_001654475.1	Bacillus anthracis strain=Tangail-1	Bacilli	no	yes
GCF_001683065.1	Bacillus anthracis strain=Parent2	Bacilli	no	yes
GCF_001683095.1	Bacillus anthracis strain=Parent1	Bacilli	no	yes
GCF_001683135.1	Bacillus anthracis strain=PR01	Bacilli	no	yes
GCF_001683155.1	Bacillus anthracis strain=PR02	Bacilli	no	yes
GCF_001683175.1	Bacillus anthracis strain=PR05	Bacilli	no	yes
GCF_001683195.1	Bacillus anthracis strain=PR06	Bacilli	no	yes
GCF_001683215.1	Bacillus anthracis strain=PR07	Bacilli	no	yes
GCF_001683235.1	Bacillus anthracis strain=PR08	Bacilli	no	yes
GCF_001683255.1	Bacillus anthracis strain=PR09-1	Bacilli	no	yes
GCF_001683275.1	Bacillus anthracis strain=PR09-4	Bacilli	no	yes
GCF_001683295.1	Bacillus anthracis strain=PR10-4	Bacilli	no	yes
GCF_000165925.1	Bacillus atrophaeus 1942	Bacilli	no	yes
GCF_000830075.1	Bacillus atrophaeus strain=NRS 1221A	Bacilli	no	yes
GCF_001721685.1	Bacillus beveridgei strain=MLTeJB	Bacilli	no	yes
GCF_000831065.1	Bacillus bombysepticus str. Wang	Bacilli	no	yes
GCF_000177235.2	Bacillus cellulosilyticus DSM 2522	Bacilli	no	yes
GCF_000007825.1	Bacillus cereus ATCC 14579	Bacilli	no	yes
GCF_000008005.1	Bacillus cereus ATCC 10987	Bacilli	no	yes
GCF_000011625.1	Bacillus cereus E33L	Bacilli	no	yes
GCF_000013065.1	Bacillus cereus Q1	Bacilli	no	yes
GCF_000021205.1	Bacillus cereus B4264	Bacilli	no	yes
GCF_000021225.1	Bacillus cereus AH187	Bacilli	no	yes
GCF_000021305.1	Bacillus cereus G9842	Bacilli	no	yes
GCF_000021785.1	Bacillus cereus AH820	Bacilli	no	yes
GCF_000022505.1	Bacillus cereus 03BB102	Bacilli	no	yes
GCF_000143605.1	Bacillus cereus biovar anthracis str. CI	Bacilli	no	yes
GCF_000239195.1	Bacillus cereus F837/76	Bacilli	no	yes
GCF_000283675.1	Bacillus cereus NC7401	Bacilli	no	yes
GCF_000292415.1	Bacillus cereus FRI-35	Bacilli	no	yes
GCF_000635895.2	Bacillus cereus strain=A1	Bacilli	no	yes
GCF_000789315.1	Bacillus cereus strain=03BB87	Bacilli	no	yes
GCF_000832385.1	Bacillus cereus D17	Bacilli	no	yes
GCF_000832405.1	Bacillus cereus 03BB102 [redundant no. 2]	Bacilli	no	yes
GCF_000832525.1	Bacillus cereus strain=FM1	Bacilli	no	yes
GCF_000832765.1	Bacillus cereus strain=3a	Bacilli	no	yes
GCF_000832805.1	Bacillus cereus G9241	Bacilli	no	yes
GCF_000832845.1	Bacillus cereus ATCC 4342	Bacilli	no	yes
GCF_000832865.1	Bacillus cereus 03BB108	Bacilli	no	yes
GCF_000833045.1	Bacillus cereus E33L [redundant no. 2]	Bacilli	no	yes
GCF_000835185.1	Bacillus cereus strain=S2-8	Bacilli	no	yes
GCF_000978375.1	Bacillus cereus strain=FORC_005	Bacilli	no	yes
GCF_001277915.1	Bacillus cereus strain=NJ-W	Bacilli	no	yes
GCF_001518875.1	Bacillus cereus strain=FORC_013	Bacilli	no	yes
GCF_001635915.1	Bacillus cereus strain=CMCC P0021	Bacilli	no	yes
GCF_001635955.1	Bacillus cereus strain=CMCC P0011	Bacilli	no	yes
GCF_001635995.1	Bacillus cereus strain=HN001	Bacilli	no	yes
GCF_001721145.1	Bacillus cereus strain=FORC_024	Bacilli	no	yes
GCF_000009825.1	Bacillus clausii KSM-K16	Bacilli	no	yes
GCF_000737305.2	Bacillus clausii strain=ENTPro	Bacilli	no	yes
GCF_000169195.2	Bacillus coagulans 36D1	Bacilli	no	yes
GCF_000217835.1	Bacillus coagulans 2-6	Bacilli	no	yes
GCF_000832905.1	Bacillus coagulans DSM 1 = ATCC 7050	Bacilli	no	yes
GCF_000876545.1	Bacillus coagulans strain=HM-08	Bacilli	no	yes
GCF_001039495.1	Bacillus coagulans strain=S-lac	Bacilli	no	yes
GCF_000017425.1	Bacillus cytotoxicus NVH 391-98	Bacilli	no	yes
GCF_000972245.3	Bacillus endophyticus strain=Hbe603	Bacilli	no	yes
GCF_001719185.1	Bacillus gibsonii strain=FJAT-10019	Bacilli	no	yes
GCF_900093775.1	Bacillus glycinifermentans	Bacilli	no	yes
GCF_000011145.1	Bacillus halodurans C-125	Bacilli	no	yes
GCF_000473245.1	Bacillus infantis NRRL B-14911	Bacilli	no	yes
GCF_000706725.1	Bacillus lehensis G1	Bacilli	no	yes
GCF_000008425.1	Bacillus licheniformis DSM 13 = ATCC 14580	Bacilli	no	yes
GCF_000011645.1	Bacillus licheniformis DSM 13 = ATCC 14580 [redundant no. 2]	Bacilli	no	yes
GCF_001596055.1	Bacillus licheniformis strain=HRBL-15TDI7	Bacilli	no	yes
GCF_000025805.1	Bacillus megaterium DSM 319	Bacilli	no	yes
GCF_000025825.1	Bacillus megaterium QM B1551	Bacilli	no	yes
GCF_000225265.1	Bacillus megaterium WSH-002	Bacilli	no	yes
GCF_000832985.1	Bacillus megaterium NBRC 15308 = ATCC 14581	Bacilli	no	yes
GCF_001050455.1	Bacillus megaterium Q3	Bacilli	no	yes
GCF_000724485.1	Bacillus methanolicus MGA3	Bacilli	no	yes
GCF_001645685.2	Bacillus muralis strain=G25-68	Bacilli	no	yes
GCF_000742855.1	Bacillus mycoides strain=219298	Bacilli	no	yes
GCF_000832605.1	Bacillus mycoides strain=ATCC 6462	Bacilli	no	yes
GCF_000294775.2	Bacillus oceanisediminis 2691	Bacilli	no	yes
GCF_000408885.1	Bacillus paralicheniformis ATCC 9945a	Bacilli	no	yes
GCF_000876525.1	Bacillus paralicheniformis strain=BL-09	Bacilli	no	yes
GCF_000005825.2	Bacillus pseudofirmus OF4	Bacilli	no	yes
GCF_000017885.4	Bacillus pumilus SAFR-032	Bacilli	no	yes
GCF_000590455.1	Bacillus pumilus strain=B6033	Bacilli	no	yes
GCF_000972685.1	Bacillus pumilus strain=W3	Bacilli	no	yes
GCF_001191605.1	Bacillus pumilus strain=GR-8	Bacilli	no	yes
GCF_001431145.1	Bacillus pumilus strain=NJ-M2	Bacilli	no	yes
GCF_001431785.1	Bacillus pumilus strain=NJ-V2	Bacilli	no	yes
GCF_001548215.1	Bacillus pumilus strain=TUAT1	Bacilli	no	yes
GCF_001578165.1	Bacillus pumilus strain=SH-B11	Bacilli	no	yes
GCF_001578205.1	Bacillus pumilus strain=SH-B9	Bacilli	no	yes
GCF_001700735.1	Bacillus pumilus strain=NJ-V	Bacilli	no	yes
GCF_001704975.1	Bacillus pumilus strain=PDSLzg-1	Bacilli	no	yes
GCF_000093085.1	[Bacillus] selenitireducens MLS10	Bacilli	no	yes
GCF_001578185.1	Bacillus simplex SH-B26	Bacilli	no	yes
GCF_001050115.1	Bacillus smithii strain=DSM 4216	Bacilli	no	yes
GCF_000952895.1	Bacillus sp.	Bacilli	no	yes
GCF_000242895.2	Bacillus sp. 1NLA3E	Bacilli	no	yes
GCF_000827045.1	Bacillus sp. BH072	Bacilli	no	yes
GCF_001719225.1	Bacillus sp. FJAT-14266	Bacilli	no	yes
GCF_001648135.1	Bacillus sp. IHB B 7164	Bacilli	no	yes
GCF_000259365.1	Bacillus sp. JS	Bacilli	no	yes
GCF_000978495.1	Bacillus sp. LM 4-2	Bacilli	no	yes
GCF_000829195.1	Bacillus sp. OxB-1	Bacilli	no	yes
GCF_000815145.1	Bacillus sp. Pc3	Bacilli	no	yes
GCF_001553895.1	Bacillus sp. SDLI1	Bacilli	no	yes
GCF_000800825.1	Bacillus sp. WP8	Bacilli	no	yes
GCF_000747345.1	Bacillus sp. X1(2014)	Bacilli	no	yes
GCF_000877815.1	Bacillus sp. YP1	Bacilli	no	yes
GCF_000009045.1	Bacillus subtilis subsp. subtilis str. 168	Bacilli	no	yes
GCF_000146565.1	Bacillus subtilis subsp. spizizenii str. W23	Bacilli	no	yes
GCF_000186745.1	Bacillus subtilis BSn5	Bacilli	no	yes
GCF_000209795.2	Bacillus subtilis subsp. natto BEST195	Bacilli	no	yes
GCF_000227465.1	Bacillus subtilis subsp. spizizenii TU-B-10	Bacilli	no	yes
GCF_000227485.1	Bacillus subtilis subsp. subtilis str. RO-NN-1	Bacilli	no	yes
GCF_000293765.1	Bacillus subtilis QB928	Bacilli	no	yes
GCF_000321395.1	Bacillus subtilis subsp. subtilis str. BSP1	Bacilli	no	yes
GCF_000338735.1	Bacillus subtilis XF-1	Bacilli	no	yes
GCF_000344745.1	Bacillus subtilis subsp. subtilis 6051-HGW	Bacilli	no	yes
GCF_000349795.1	Bacillus subtilis subsp. subtilis str. BAB-1	Bacilli	no	yes
GCF_000497485.1	Bacillus subtilis PY79	Bacilli	no	yes
GCF_000523045.1	Bacillus subtilis BEST7003	Bacilli	no	yes
GCF_000699465.1	Bacillus subtilis subsp. subtilis str. JH642 substr. AG174	Bacilli	no	yes
GCF_000699525.1	Bacillus subtilis subsp. subtilis str. AG1839	Bacilli	no	yes
GCF_000706705.1	Bacillus subtilis subsp. subtilis str. OH 131.1	Bacilli	no	yes
GCF_000737405.1	Bacillus subtilis TO-A	Bacilli	no	yes
GCF_000772125.1	Bacillus subtilis strain=ATCC 13952	Bacilli	no	yes
GCF_000772165.1	Bacillus subtilis strain=ATCC 19217	Bacilli	no	yes
GCF_000772205.1	Bacillus subtilis strain=Bs-916	Bacilli	no	yes
GCF_000782835.1	Bacillus subtilis strain=SG6	Bacilli	no	yes
GCF_000789275.1	Bacillus subtilis subsp. subtilis str. 168 [redundant no. 2]	Bacilli	no	yes
GCF_000789295.1	Bacillus subtilis	Bacilli	no	yes
GCF_000816805.1	Bacillus subtilis subsp. spizizenii strain=NRS 231	Bacilli	no	yes
GCF_000827065.1	Bacillus subtilis subsp. subtilis	Bacilli	no	yes
GCF_000953615.1	Bacillus subtilis strain=BS49	Bacilli	no	yes
GCF_000959025.1	Bacillus subtilis strain=T30	Bacilli	no	yes
GCF_000971925.1	Bacillus subtilis KCTC 1028	Bacilli	no	yes
GCF_000973605.1	Bacillus subtilis HJ5	Bacilli	no	yes
GCF_001015095.1	Bacillus subtilis strain=UD1022	Bacilli	no	yes
GCF_001037985.1	Bacillus subtilis strain=TO-A JPC	Bacilli	no	yes
GCF_001465815.1	Bacillus subtilis subsp. subtilis strain=BSD-2	Bacilli	no	yes
GCF_001534785.1	Bacillus subtilis subsp. inaquosorum strain=DE111	Bacilli	no	yes
GCF_001541905.1	Bacillus subtilis subsp. subtilis strain=CU1050	Bacilli	no	yes
GCF_001565875.1	Bacillus subtilis subsp. natto strain=CGMCC 2108	Bacilli	no	yes
GCF_001596535.1	Bacillus subtilis subsp. subtilis strain=D12-5	Bacilli	no	yes
GCF_001597265.1	Bacillus subtilis subsp. globigii strain=ATCC 49760	Bacilli	no	yes
GCF_001604995.1	Bacillus subtilis strain=SZMC 6179J	Bacilli	no	yes
GCF_001660525.1	Bacillus subtilis subsp. subtilis strain=delta6	Bacilli	no	yes
GCF_001697265.1	Bacillus subtilis subsp. subtilis strain=KCTC 3135	Bacilli	no	yes
GCF_001703495.1	Bacillus subtilis subsp. subtilis strain=168G	Bacilli	no	yes
GCF_001704095.1	Bacillus subtilis strain=HJ0-6	Bacilli	no	yes
GCF_001720505.1	Bacillus subtilis strain=BS16045	Bacilli	no	yes
GCF_000008505.1	[Bacillus thuringiensis] serovar konkukian str. 97-27	Bacilli	no	yes
GCF_000015065.1	Bacillus thuringiensis str. Al Hakam	Bacilli	no	yes
GCF_000092165.1	Bacillus thuringiensis BMB171	Bacilli	no	yes
GCF_000190515.1	Bacillus thuringiensis serovar finitimus YBT-020	Bacilli	no	yes
GCF_000193355.1	Bacillus thuringiensis serovar chinensis CT-43	Bacilli	no	yes
GCF_000292455.1	Bacillus thuringiensis HD-771	Bacilli	no	yes
GCF_000292705.1	Bacillus thuringiensis HD-789	Bacilli	no	yes
GCF_000300475.1	Bacillus thuringiensis MC28	Bacilli	no	yes
GCF_000306745.1	Bacillus thuringiensis Bt407	Bacilli	no	yes
GCF_000338755.1	Bacillus thuringiensis serovar kurstaki str. HD73	Bacilli	no	yes
GCF_000341665.1	Bacillus thuringiensis serovar thuringiensis str. IS5056	Bacilli	no	yes
GCF_000497525.1	Bacillus thuringiensis YBT-1518	Bacilli	no	yes
GCF_000688795.1	Bacillus thuringiensis serovar kurstaki str. YBT-1520	Bacilli	no	yes
GCF_000717535.1	Bacillus thuringiensis serovar kurstaki str. HD-1	Bacilli	no	yes
GCF_000747545.1	Bacillus thuringiensis serovar kurstaki str. YBT-1520 [redundant no. 2]	Bacilli	no	yes
GCF_000803665.1	Bacillus thuringiensis serovar galleriae strain=4G5	Bacilli	no	yes
GCF_000832485.1	Bacillus thuringiensis strain=HD1011	Bacilli	no	yes
GCF_000832825.1	Bacillus thuringiensis strain=HD571	Bacilli	no	yes
GCF_000832885.1	Bacillus thuringiensis str. Al Hakam [redundant no. 2]	Bacilli	no	yes
GCF_000832925.1	Bacillus thuringiensis strain=HD682	Bacilli	no	yes
GCF_000833085.1	Bacillus thuringiensis strain=97-27	Bacilli	no	yes
GCF_000835025.1	Bacillus thuringiensis HD1002 strain=HD1002	Bacilli	no	yes
GCF_000940785.1	Bacillus thuringiensis serovar morrisoni strain=serovar morrisoni BGSC 4AA1	Bacilli	no	yes
GCF_001017635.1	Bacillus thuringiensis strain=YC-10	Bacilli	no	yes
GCF_001182785.1	Bacillus thuringiensis strain=HS18-1	Bacilli	no	yes
GCF_001183785.1	Bacillus thuringiensis serovar indiana strain=HD521	Bacilli	no	yes
GCF_001420855.1	Bacillus thuringiensis strain=YWC2-8	Bacilli	no	yes
GCF_001455345.1	Bacillus thuringiensis strain=CTC	Bacilli	no	yes
GCF_001548175.1	Bacillus thuringiensis serovar tolworthi	Bacilli	no	yes
GCF_001595725.1	Bacillus thuringiensis strain=Bt185	Bacilli	no	yes
GCF_001598095.1	Bacillus thuringiensis strain=HD12	Bacilli	no	yes
GCF_001618665.1	Bacillus thuringiensis strain=Bc601	Bacilli	no	yes
GCF_001640965.1	Bacillus thuringiensis serovar alesti strain=BGSC 4C1	Bacilli	no	yes
GCF_001685565.1	Bacillus thuringiensis strain=MYBT18246	Bacilli	no	yes
GCF_001692675.1	Bacillus thuringiensis strain=KNU-07	Bacilli	no	yes
GCF_000496285.1	Bacillus toyonensis BCT-7112	Bacilli	no	yes
GCF_000015785.1	Bacillus velezensis FZB42	Bacilli	no	yes
GCF_000283695.1	Bacillus velezensis CAU B946	Bacilli	no	yes
GCF_000284395.1	Bacillus velezensis YAU B9601-Y2	Bacilli	no	yes
GCF_000319475.1	Bacillus velezensis AS43.3	Bacilli	no	yes
GCF_000341875.1	Bacillus velezensis UCMB5036	Bacilli	no	yes
GCF_000455565.1	Bacillus velezensis UCMB5033	Bacilli	no	yes
GCF_000455585.1	Bacillus velezensis UCMB5113	Bacilli	no	yes
GCF_000493375.1	Bacillus velezensis NAU-B3	Bacilli	no	yes
GCF_000583065.1	Bacillus velezensis TrigoCor1448	Bacilli	no	yes
GCF_000685725.1	Bacillus velezensis SQR9	Bacilli	no	yes
GCF_000769555.1	Bacillus velezensis strain=JS25R	Bacilli	no	yes
GCF_000973585.1	Bacillus velezensis NJN-6	Bacilli	no	yes
GCF_000987825.1	Bacillus velezensis strain=JJ-D34	Bacilli	no	yes
GCF_000988345.1	Bacillus velezensis strain=YJ11-1-4	Bacilli	no	yes
GCF_001023595.1	Bacillus velezensis strain=G341	Bacilli	no	yes
GCF_001536925.1	Bacillus velezensis strain=B25	Bacilli	no	yes
GCF_001593395.2	Bacillus velezensis strain=CC09	Bacilli	no	yes
GCF_001685645.1	Bacillus velezensis strain=S3-1	Bacilli	no	yes
GCF_001687745.1	Bacillus velezensis strain=LS69	Bacilli	no	yes
GCF_001723585.1	Bacillus velezensis strain=M75	Bacilli	no	yes
GCF_000018825.1	Bacillus weihenstephanensis KBAB4	Bacilli	no	yes
GCF_000775975.1	Bacillus weihenstephanensis strain=WSBC10204	Bacilli	no	yes
GCF_001443605.1	bacterium L21-Spi-D4	other_Bacteria	no	yes
GCF_001281405.1	Bartonella ancashensis strain=20.00	Alphaproteobacteria	no	yes
GCF_000341355.1	Bartonella australis Aust/NH1	Alphaproteobacteria	no	yes
GCF_000015445.1	Bartonella bacilliformis KC583	Alphaproteobacteria	no	yes
GCF_001559035.1	Bartonella bacilliformis "strain=ATCC 35685D-5; KC583"	Alphaproteobacteria	no	yes
GCF_000253015.1	Bartonella clarridgeiae 73	Alphaproteobacteria	no	yes
GCF_000022725.1	Bartonella grahamii as4aup	Alphaproteobacteria	no	yes
GCF_000046705.1	Bartonella henselae str. Houston-1	Alphaproteobacteria	no	yes
GCF_000612765.1	Bartonella henselae strain=BM1374165	Alphaproteobacteria	no	yes
GCF_000612965.1	Bartonella henselae strain=BM1374163	Alphaproteobacteria	no	yes
GCF_001291465.1	Bartonella henselae strain=MVT02	Alphaproteobacteria	no	yes
GCF_000046685.1	Bartonella quintana str. Toulouse	Alphaproteobacteria	no	yes
GCF_000294715.1	Bartonella quintana RM-11	Alphaproteobacteria	no	yes
GCF_000196435.1	Bartonella tribocorum CIP 105476	Alphaproteobacteria	no	yes
GCF_000689355.1	Bartonella tribocorum strain=BM1374166	Alphaproteobacteria	no	yes
GCF_000341385.1	Bartonella vinsonii subsp. berkhoffii str. Winnie	Alphaproteobacteria	no	yes
GCF_000743945.1	Basilea psittacipulmonis DSM 24701	Betaproteobacteria	no	yes
GCF_001547755.1	endosymbiont of Bathymodiolus septemdierum str. Myojin knoll	Gammaproteobacteria	no	yes
GCF_000196175.1	Bdellovibrio bacteriovorus HD100	Deltaproteobacteria	no	yes
GCF_000317895.1	Bdellovibrio bacteriovorus str. Tiberius	Deltaproteobacteria	no	yes
GCF_000525675.1	Bdellovibrio bacteriovorus W	Deltaproteobacteria	no	yes
GCF_000691605.1	Bdellovibrio bacteriovorus strain=109J	Deltaproteobacteria	no	yes
GCF_000348725.1	Bdellovibrio exovorus JSS	Deltaproteobacteria	no	yes
GCF_001305575.2	Beggiatoa leptomitiformis strain=D-402	Gammaproteobacteria	no	yes
GCF_000019845.1	Beijerinckia indica subsp. indica ATCC 9039	Alphaproteobacteria	no	yes
GCF_000342265.1	beta proteobacterium CB	Betaproteobacteria	no	yes
GCF_000023105.1	Beutenbergia cavernae DSM 12333	Actinobacteria	no	yes
GCF_001402875.1	Blastochloris viridis strain=ATCC 19567	Alphaproteobacteria	no	yes
GCF_001459775.1	Blastochloris viridis	Alphaproteobacteria	no	yes
GCF_001548155.2	Blastochloris viridis strain=DSM 133	Alphaproteobacteria	no	yes
GCF_000284015.1	Blastococcus saxobsidens DD2	Actinobacteria	no	yes
GCF_001713435.1	Blastomonas sp. RAC04	Alphaproteobacteria	no	yes
GCF_000070465.1	Bordetella avium 197N	Betaproteobacteria	no	yes
GCF_001676705.1	Bordetella bronchialis strain=AU3182	Betaproteobacteria	no	yes
GCF_001676745.1	Bordetella bronchialis strain=AU17976	Betaproteobacteria	no	yes
GCF_000195675.1	Bordetella bronchiseptica RB50	Betaproteobacteria	no	yes
GCF_000317955.1	Bordetella bronchiseptica MO149	Betaproteobacteria	no	yes
GCF_000318015.1	Bordetella bronchiseptica 253	Betaproteobacteria	no	yes
GCF_000829175.1	Bordetella bronchiseptica strain=S798	Betaproteobacteria	no	yes
GCF_001704355.1	Bordetella bronchiseptica strain=I328	Betaproteobacteria	no	yes
GCF_001676725.1	Bordetella flabilis	Betaproteobacteria	no	yes
GCF_001078275.1	Bordetella hinzii strain=F582	Betaproteobacteria	no	yes
GCF_001078295.1	Bordetella hinzii strain=H568	Betaproteobacteria	no	yes
GCF_000341465.2	Bordetella holmesii F627	Betaproteobacteria	no	yes
GCF_000341485.2	Bordetella holmesii H558	Betaproteobacteria	no	yes
GCF_000612485.1	Bordetella holmesii ATCC 51541	Betaproteobacteria	no	yes
GCF_000765395.1	Bordetella holmesii 44057	Betaproteobacteria	no	yes
GCF_001704215.1	Bordetella holmesii strain=H903	Betaproteobacteria	no	yes
GCF_000195695.1	Bordetella parapertussis 12822	Betaproteobacteria	no	yes
GCF_000317935.1	Bordetella parapertussis Bpp5	Betaproteobacteria	no	yes
GCF_001704255.1	Bordetella parapertussis strain=H904	Betaproteobacteria	no	yes
GCF_000193595.2	Bordetella pertussis B1917	Betaproteobacteria	no	yes
GCF_000195715.1	Bordetella pertussis Tohama I	Betaproteobacteria	no	yes
GCF_000212975.1	Bordetella pertussis CS	Betaproteobacteria	no	yes
GCF_000306945.1	Bordetella pertussis 18323	Betaproteobacteria	no	yes
GCF_000812165.1	Bordetella pertussis 137	Betaproteobacteria	no	yes
GCF_001013565.1	Bordetella pertussis strain=D420	Betaproteobacteria	no	yes
GCF_001307525.1	Bordetella pertussis strain=B3629	Betaproteobacteria	no	yes
GCF_001307565.1	Bordetella pertussis strain=B3621	Betaproteobacteria	no	yes
GCF_001307585.1	Bordetella pertussis strain=B1838	Betaproteobacteria	no	yes
GCF_001307605.1	Bordetella pertussis strain=B1865	Betaproteobacteria	no	yes
GCF_001307625.1	Bordetella pertussis strain=B3405	Betaproteobacteria	no	yes
GCF_001307645.1	Bordetella pertussis strain=B3582	Betaproteobacteria	no	yes
GCF_001307665.1	Bordetella pertussis strain=B3585	Betaproteobacteria	no	yes
GCF_001307685.1	Bordetella pertussis strain=B3640	Betaproteobacteria	no	yes
GCF_001307705.1	Bordetella pertussis strain=B3658	Betaproteobacteria	no	yes
GCF_001307725.1	Bordetella pertussis strain=B3913	Betaproteobacteria	no	yes
GCF_001307745.1	Bordetella pertussis strain=B3921	Betaproteobacteria	no	yes
GCF_001509895.1	Bordetella pertussis H321	Betaproteobacteria	no	yes
GCF_001509915.1	Bordetella pertussis I979	Betaproteobacteria	no	yes
GCF_001605035.1	Bordetella pertussis H374	Betaproteobacteria	no	yes
GCF_001605055.1	Bordetella pertussis H378	Betaproteobacteria	no	yes
GCF_001605075.1	Bordetella pertussis H379	Betaproteobacteria	no	yes
GCF_001605095.1	Bordetella pertussis H380	Betaproteobacteria	no	yes
GCF_001605115.1	Bordetella pertussis H559	Betaproteobacteria	no	yes
GCF_001605135.1	Bordetella pertussis H375	Betaproteobacteria	no	yes
GCF_001605155.1	Bordetella pertussis H627	Betaproteobacteria	no	yes
GCF_001605175.1	Bordetella pertussis H489	Betaproteobacteria	no	yes
GCF_001605195.1	Bordetella pertussis H542	Betaproteobacteria	no	yes
GCF_001605215.1	Bordetella pertussis H561	Betaproteobacteria	no	yes
GCF_001605235.1	Bordetella pertussis H563	Betaproteobacteria	no	yes
GCF_001605255.1	Bordetella pertussis H622	Betaproteobacteria	no	yes
GCF_001605275.1	Bordetella pertussis C393	Betaproteobacteria	no	yes
GCF_001605295.1	Bordetella pertussis E476	Betaproteobacteria	no	yes
GCF_001605345.1	Bordetella pertussis H564	Betaproteobacteria	no	yes
GCF_001605365.1	Bordetella pertussis H788	Betaproteobacteria	no	yes
GCF_001605385.1	Bordetella pertussis I468	Betaproteobacteria	no	yes
GCF_001605405.1	Bordetella pertussis I469	Betaproteobacteria	no	yes
GCF_001605425.1	Bordetella pertussis I472	Betaproteobacteria	no	yes
GCF_001605445.1	Bordetella pertussis I476	Betaproteobacteria	no	yes
GCF_001605465.1	Bordetella pertussis I480	Betaproteobacteria	no	yes
GCF_001605485.1	Bordetella pertussis I483	Betaproteobacteria	no	yes
GCF_001605505.1	Bordetella pertussis I496	Betaproteobacteria	no	yes
GCF_001605525.1	Bordetella pertussis I498	Betaproteobacteria	no	yes
GCF_001605545.1	Bordetella pertussis I518	Betaproteobacteria	no	yes
GCF_001605565.1	Bordetella pertussis I521	Betaproteobacteria	no	yes
GCF_001605585.1	Bordetella pertussis I538	Betaproteobacteria	no	yes
GCF_001605605.1	Bordetella pertussis I539	Betaproteobacteria	no	yes
GCF_001605625.1	Bordetella pertussis I646	Betaproteobacteria	no	yes
GCF_001605645.1	Bordetella pertussis I656	Betaproteobacteria	no	yes
GCF_001605665.1	Bordetella pertussis I669	Betaproteobacteria	no	yes
GCF_001605685.1	Bordetella pertussis I707	Betaproteobacteria	no	yes
GCF_001628735.1	Bordetella pertussis I344	Betaproteobacteria	no	yes
GCF_001686365.1	Bordetella pertussis strain=VA-190	Betaproteobacteria	no	yes
GCF_001686405.1	Bordetella pertussis strain=VA-194	Betaproteobacteria	no	yes
GCF_001686425.1	Bordetella pertussis strain=VA-175	Betaproteobacteria	no	yes
GCF_001686445.1	Bordetella pertussis strain=VA-150	Betaproteobacteria	no	yes
GCF_001686465.1	Bordetella pertussis strain=VA-52	Betaproteobacteria	no	yes
GCF_001686485.1	Bordetella pertussis strain=VA-198	Betaproteobacteria	no	yes
GCF_001686505.1	Bordetella pertussis strain=VA-09	Betaproteobacteria	no	yes
GCF_001686525.1	Bordetella pertussis strain=VA-15	Betaproteobacteria	no	yes
GCF_001686545.1	Bordetella pertussis strain=VA-18	Betaproteobacteria	no	yes
GCF_001686565.1	Bordetella pertussis strain=VA-62	Betaproteobacteria	no	yes
GCF_001686585.1	Bordetella pertussis strain=VA-145	Betaproteobacteria	no	yes
GCF_001686605.1	Bordetella pertussis strain=VA-10	Betaproteobacteria	no	yes
GCF_001686625.1	Bordetella pertussis strain=UT25Sm1	Betaproteobacteria	no	yes
GCF_001687385.1	Bordetella pertussis B203	Betaproteobacteria	no	yes
GCF_001687405.1	Bordetella pertussis B202	Betaproteobacteria	no	yes
GCF_000067205.1	Bordetella petrii strain=DSM 12804	Betaproteobacteria	no	yes
GCF_001698185.1	Bordetella pseudohinzii strain=HI4681	Betaproteobacteria	no	yes
GCF_001704295.1	Bordetella sp. H567	Betaproteobacteria	no	yes
GCF_900078695.1	Bordetella trematum strain=H044680328	Betaproteobacteria	no	yes
GCF_001562255.1	Bosea sp. PAMC 26642	Alphaproteobacteria	no	yes
GCF_001713455.1	Bosea sp. RAC05	Alphaproteobacteria	no	yes
GCF_000023405.1	Brachybacterium faecium DSM 4810	Actinobacteria	no	yes
GCF_000011365.1	Bradyrhizobium diazoefficiens USDA 110	Alphaproteobacteria	no	yes
GCF_001549695.1	Bradyrhizobium diazoefficiens	Alphaproteobacteria	no	yes
GCF_001642675.1	Bradyrhizobium diazoefficiens USDA 110 culture	Alphaproteobacteria	no	yes
GCF_001693385.1	Bradyrhizobium icense strain=LMTR 13	Alphaproteobacteria	no	yes
GCF_000284375.1	Bradyrhizobium japonicum USDA 6	Alphaproteobacteria	no	yes
GCF_000807315.1	Bradyrhizobium japonicum strain=E109	Alphaproteobacteria	no	yes
GCF_000344805.1	Bradyrhizobium oligotrophicum S58	Alphaproteobacteria	no	yes
GCF_900011245.1	Bradyrhizobium sp.	Alphaproteobacteria	no	yes
GCF_000015165.1	Bradyrhizobium sp. BTAi1	Alphaproteobacteria	no	yes
GCF_000296215.2	Bradyrhizobium sp. CCGE-LA001	Alphaproteobacteria	no	yes
GCF_000026145.1	Bradyrhizobium sp. ORS 278	Alphaproteobacteria	no	yes
GCF_000284275.1	Bradyrhizobium sp. S23321	Alphaproteobacteria	no	yes
GCF_000010165.1	Brevibacillus brevis NBRC 100599	Bacilli	no	yes
GCF_000219535.2	Brevibacillus laterosporus LMG 15441	Bacilli	no	yes
GCF_000987865.1	[Brevibacterium] flavum strain=ATCC 15168	Actinobacteria	no	yes
GCF_001683055.1	[Brevibacterium] flavum ZL-1	Actinobacteria	no	yes
GCF_001606005.1	Brevibacterium linens strain=BS258	Actinobacteria	no	yes
GCF_000635915.2	Brevundimonas naejangsanensis strain=B1	Alphaproteobacteria	no	yes
GCF_001310255.1	Brevundimonas sp. DS20	Alphaproteobacteria	no	yes
GCF_001636925.1	Brevundimonas sp. GW460-12-10-14-LB2	Alphaproteobacteria	no	yes
GCF_000144605.1	Brevundimonas subvibrioides ATCC 15264	Alphaproteobacteria	no	yes
GCF_000008145.1	Brucella abortus bv. 1 str. 9-941	Alphaproteobacteria	no	yes
GCF_000018725.1	Brucella abortus S19	Alphaproteobacteria	no	yes
GCF_000054005.1	Brucella abortus 2308	Alphaproteobacteria	no	yes
GCF_000238175.1	Brucella abortus A13334	Alphaproteobacteria	no	yes
GCF_000740135.1	Brucella abortus strain=BDW	Alphaproteobacteria	no	yes
GCF_000740155.1	Brucella abortus strain=BER	Alphaproteobacteria	no	yes
GCF_000740175.1	Brucella abortus strain=NCTC 10505	Alphaproteobacteria	no	yes
GCF_000740195.1	Brucella abortus bv. 9 str. C68	Alphaproteobacteria	no	yes
GCF_000740215.1	Brucella abortus bv. 6 str. 870	Alphaproteobacteria	no	yes
GCF_000740295.1	Brucella abortus strain=63 75	Alphaproteobacteria	no	yes
[truncated: 3,444 more rows]

## Sheet: Supp Data 1B
GCF
GCF_000247605.1
GCF_000144695.1
GCF_000967915.1
GCF_000018785.1
GCF_000953195.1
GCF_000968055.1
GCF_000025305.1
GCF_000230275.1
GCF_000801145.1
GCF_000015885.1
GCF_000016685.1
GCF_000020405.1
GCF_001460855.1
GCF_000017245.1
GCF_000739435.1
GCF_001262055.1
GCF_001553935.1
GCF_001553565.1
GCF_001278845.1
GCF_000724605.1
GCF_000478885.1
GCF_001543105.1
GCF_001543145.1
GCF_000193205.1
GCF_001543175.1
GCF_001518795.1
GCF_001543205.1
GCF_001543245.1
GCF_001543285.1
GCF_000241025.1
GCF_000604045.1
GCF_001191585.1
GCF_001547775.1
GCF_001594245.1
GCF_001594265.1
GCF_001690155.1
GCF_000022985.1
GCF_001188835.1
GCF_001262035.1
GCF_000020225.1
GCF_001688765.1
GCF_000265365.1
GCF_000016985.1
GCF_000018325.1
GCF_000025885.1
GCF_000024605.1
GCF_000307165.1
GCF_000266925.1
GCF_000024105.1
GCF_001717545.1
GCF_000092365.1
GCF_000024225.1
GCF_000473305.1
GCF_001318345.1
GCF_001640865.1
GCF_000009925.1
GCF_000025985.1
GCF_000210835.1
GCF_000965785.1
GCF_001286525.1
GCF_001682215.1
GCF_000186225.1
GCF_001314995.1
GCF_000190575.1
GCF_001688725.1
GCF_000011065.1
GCF_001314975.1
GCF_000012825.1
GCF_000512915.1
GCF_000347595.1
GCF_000521725.1
GCF_000521745.1
GCF_000521765.1
GCF_001263395.1
GCF_000010425.1
GCF_000737885.1
GCF_000817995.1
GCF_000966445.2
GCF_001025155.1
GCF_000021425.1
GCF_000022705.1
GCF_000022965.1
GCF_000025245.1
GCF_000092765.1
GCF_000220885.1
GCF_000224965.2
GCF_000260715.1
GCF_000277325.1
GCF_000277345.1
GCF_000414215.1
GCF_000471945.1
GCF_000695895.1
GCF_000816205.1
GCF_000817045.1
GCF_000818055.1
GCF_001688645.1
GCF_000304215.1
GCF_000164965.1
GCF_000165905.1
GCF_000265095.1
GCF_001025135.1
GCF_001281345.1
GCF_000213865.1
GCF_000220135.1
GCF_000568955.1
GCF_000568975.1
GCF_000569015.1
GCF_000569035.1
GCF_000569055.1
GCF_000569075.1
GCF_001025175.1
GCF_001281425.1
GCF_001025195.1
GCF_000737865.1
GCF_000024445.1
GCF_001042595.1
GCF_000706765.1
GCF_000800455.1
GCF_001042615.1
GCF_000007525.1
GCF_000008945.1
GCF_000020425.1
GCF_000092325.1
GCF_000166315.1
GCF_000196555.1
GCF_000196575.1
GCF_000219455.1
GCF_000269965.1
GCF_000730205.1
GCF_000772485.1
GCF_000829295.1
GCF_001281305.1
GCF_001293145.1
GCF_001446255.1
GCF_001446275.1
GCF_001719085.1
GCF_001725985.1
GCF_001025215.1
GCF_000800475.2
GCF_001042635.1
GCF_000347695.1
GCF_001689125.1
GCF_000019685.1
GCF_001660005.1
GCF_000019705.1
GCF_000222835.1
GCF_000962775.1
GCF_000222305.1
GCF_000008685.2
GCF_000021405.1
GCF_000166635.1
GCF_000166655.1
GCF_000022105.1
GCF_001676785.1
GCF_000223215.1
GCF_000092845.1
GCF_000143725.1
GCF_000296575.1
GCF_000325665.1
GCF_001688905.1
GCF_000145035.1
GCF_000007085.1
GCF_000022325.1
GCF_000166355.1
GCF_000166695.1
GCF_000166775.1
GCF_000193435.2
GCF_000145215.1
GCF_000166335.1
GCF_000016545.1
GCF_001548275.1
GCF_000284335.1
GCF_000020565.1
GCF_000270205.1
GCF_000284435.1
GCF_000709435.1
GCF_000283555.1
GCF_000146065.2
GCF_000018425.1
GCF_000219355.1
GCF_000517405.1
GCF_000477435.1
GCF_001553545.1
GCF_000023285.1
GCF_001278825.1
GCF_000012865.1
GCF_000493735.1
GCF_000317975.2
GCF_000195575.1
GCF_001483965.1
GCF_000178835.2
GCF_000007205.1
GCF_000008745.1
GCF_000011165.1
GCF_000024145.1
GCF_001007025.1
GCF_001007045.1
GCF_001007065.1
GCF_001007085.1
GCF_001007105.1
GCF_001007125.1
GCF_000226295.1
GCF_000006985.1
GCF_000015125.1
GCF_000016085.1
GCF_000020525.1
GCF_001701045.1
GCF_000009205.1
GCF_000085225.1
GCF_000210435.1
GCF_000932055.1
GCF_000953275.1
GCF_001577795.1
GCF_001042715.1
GCF_000008765.1
GCF_000191905.1
GCF_000218855.1
GCF_000484505.1
GCF_001484725.1
GCF_000789395.1
GCF_000016965.1
GCF_000767745.1
GCF_000833105.2
GCF_000577895.1
GCF_000017025.1
GCF_000017045.1
GCF_000017065.1
GCF_000019305.1
GCF_000019545.1
GCF_000020165.1
GCF_000020285.1
GCF_000020345.1
GCF_000022765.1
GCF_000063585.1
GCF_000092345.1
GCF_000204565.1
GCF_000253195.1
GCF_000307125.1
GCF_000789355.1
GCF_000817935.1
GCF_000827935.1
GCF_000827955.1
GCF_000829015.1
GCF_001456065.2
GCF_001465175.1
GCF_001646605.1
GCF_001038625.1
GCF_000022065.1
GCF_000953215.1
GCF_000145275.1
GCF_000237085.1
GCF_000010265.1
GCF_000016505.1
GCF_000143685.1
GCF_000014125.1
GCF_000389635.1
GCF_000506785.2
GCF_000807175.1
GCF_000807255.1
GCF_000009685.1
GCF_000013285.1
GCF_001304735.1
GCF_001579765.1
GCF_001579785.1
GCF_001561955.1
GCF_000473995.1
GCF_000144625.1
GCF_000340885.1
GCF_000968375.1
GCF_000244875.1
GCF_000973705.1
GCF_001020205.1
GCF_000270305.1
GCF_000331995.1
GCF_000349885.2
GCF_001697245.1
GCF_001697285.1
GCF_000196455.1
GCF_000007625.1
GCF_000967115.2
GCF_001642655.1
GCF_000020945.1
GCF_000814825.1
GCF_000195315.1
GCF_000023845.1
GCF_000010985.1
GCF_000953715.1
GCF_000512895.1
GCF_000305815.1
GCF_000305775.1
GCF_000009025.1
GCF_000011905.1
GCF_000016705.1
GCF_000025025.1
GCF_000025585.1
GCF_000341655.1
GCF_000341695.1
GCF_000499365.1
GCF_000830885.1
GCF_000830905.1
GCF_000830925.1
GCF_001547795.1
GCF_001610775.1
GCF_001010485.1
GCF_000143165.1
GCF_001005265.1
GCF_001643775.1
GCF_000143965.1
GCF_000021905.1
GCF_000243155.2
GCF_000243135.2
GCF_000010045.1
GCF_000021925.1
GCF_000195295.1
GCF_000186885.1
GCF_000341395.1
GCF_000018405.1
GCF_000024325.1
GCF_001553625.1
GCF_000231385.2
GCF_000235605.1
GCF_000025945.1
GCF_000024205.1
GCF_000233715.2
GCF_000214435.1
GCF_000016165.1
GCF_000215085.1
GCF_000176915.2
GCF_000212675.2
GCF_000022125.1
GCF_001553605.1
GCF_000023445.1
GCF_000517565.1
GCF_000191045.1
GCF_001717505.1
GCF_000015345.1
GCF_000020965.1
GCF_000021645.1
GCF_000264765.2
GCF_000348565.1
GCF_000800725.1
GCF_000020865.1
GCF_000146305.1
GCF_001011055.1
GCF_000024265.1
GCF_000270285.1
GCF_000020145.1
GCF_001027545.1
GCF_000334515.1
GCF_000157355.2
GCF_001267395.1
GCF_001267865.1
GCF_000007785.1
GCF_000172575.2
GCF_000281195.1
GCF_000317915.1
GCF_000550745.1
GCF_000742975.1
GCF_001598635.1
GCF_001689055.1
GCF_000174395.2
GCF_000250945.1
GCF_000336405.1
GCF_000444405.1
GCF_000737555.1
GCF_001298485.1
GCF_001412695.1
GCF_001518735.1
GCF_001587115.1
GCF_001635875.1
GCF_900066025.1
GCF_001558875.1
GCF_000271405.2
GCF_001641305.1
GCF_000504125.1
GCF_000270085.1
GCF_000404205.1
GCF_001602155.1
GCF_001723625.1
GCF_001545095.1
GCF_001688965.1
GCF_000178115.2
GCF_000597865.1
GCF_000146185.1
GCF_000152245.2
GCF_001481725.1
GCF_000020605.1
GCF_001189495.1
GCF_001564455.1
GCF_000953535.1
GCF_000767275.2
GCF_000017545.1
GCF_000235405.2
GCF_001644665.1
GCF_000024665.1
GCF_000146505.1
GCF_000163895.2
GCF_000010185.1
GCF_001688625.1
GCF_000218625.1
GCF_000262205.1
GCF_000505725.1
GCF_001042525.1
GCF_001042545.1
GCF_001042565.1
GCF_001190905.1
GCF_001275365.1
GCF_001653955.1
GCF_000019285.1
GCF_000833195.1
GCF_000833215.1
GCF_000833255.1
GCF_000833295.1
GCF_000833315.1
GCF_000833455.1
GCF_000219045.1
GCF_000807275.1
GCF_001455085.1
GCF_001455105.1
GCF_001455145.1
GCF_000007325.1
GCF_000158275.2
GCF_000162235.2
GCF_000163915.2
GCF_000400875.1
GCF_001296085.1
GCF_001296145.1
GCF_001296165.1
GCF_001433955.1
GCF_001457555.1
GCF_000025205.1
GCF_000159155.2
GCF_000213955.1
GCF_001042655.1
GCF_001553915.1
GCF_000827125.1
GCF_000020385.1
GCF_000599985.1
GCF_000299355.1
GCF_000007945.1
GCF_001647655.1
GCF_001647695.1
GCF_001647735.1
GCF_001647765.1
GCF_001647795.1
GCF_001647815.1
GCF_001647835.1
GCF_001647855.1
GCF_001647875.1
GCF_001647895.1
GCF_001647915.1
GCF_000012185.1
GCF_000016465.1
GCF_000027305.1
GCF_000165525.1
GCF_000165575.1
GCF_000197875.1
GCF_000200475.1
GCF_000210875.1
GCF_000465255.1
GCF_000698365.1
GCF_000767075.1
GCF_000931575.1
GCF_000931605.1
GCF_000931625.1
GCF_000968335.1
GCF_001457655.1
GCF_000210895.1
GCF_000021885.1
GCF_000740985.1
GCF_000742795.1
GCF_001611775.1
GCF_000166415.1
GCF_000165465.1
GCF_000328625.1
GCF_000015585.1
GCF_000020485.1
GCF_001549715.1
GCF_001549875.1
GCF_000019165.1
GCF_000194135.1
GCF_000011785.1
GCF_000019405.1
GCF_000165505.1
GCF_001454945.1
GCF_000269985.1
GCF_001275345.1
GCF_000023325.1
GCF_001027025.1
GCF_000023925.1
GCF_000018685.1
GCF_001688665.1
GCF_001042405.1
GCF_000011985.1
GCF_000191545.1
GCF_000389675.2
GCF_000934625.1
GCF_000194115.1
GCF_001663655.1
GCF_001663675.1
GCF_001663715.1
GCF_001663735.1
GCF_001663755.1
GCF_000014465.1
GCF_000359625.1
GCF_001676805.1
GCF_000211375.1
GCF_000298115.2
GCF_000019245.4
GCF_000026485.1
GCF_000194765.1
GCF_000194785.1
GCF_000309565.2
GCF_000318035.1
GCF_000418515.1
GCF_000829055.1
GCF_001663835.1
GCF_001698165.1
GCF_001723545.1
GCF_000014405.1
GCF_000056065.1
GCF_000182835.1
GCF_000191165.1
GCF_001469775.1
GCF_000010145.1
GCF_000210515.1
GCF_000397165.1
GCF_000466785.3
GCF_001314245.2
GCF_000014425.1
GCF_001050475.1
GCF_000831645.3
GCF_000015385.1
GCF_000165775.1
GCF_000189515.1
GCF_000422165.1
GCF_000525715.1
GCF_000961015.1
GCF_001006025.1
GCF_001308285.1
GCF_001702095.1
GCF_000829395.1
GCF_000008065.1
GCF_000091405.1
GCF_000204985.1
GCF_000498675.1
GCF_001714745.1
GCF_000214785.1
GCF_001050435.1
GCF_001314945.1
GCF_001702115.1
GCF_001702135.1
GCF_000248095.2
GCF_001602195.1
GCF_000014525.1
GCF_000155515.2
GCF_000582665.1
GCF_000829035.1
GCF_001191565.1
GCF_001244395.1
GCF_001514415.1
GCF_001702155.1
GCF_001702175.1
GCF_001702195.1
GCF_001443645.1
GCF_000023085.1
GCF_000148815.2
GCF_000203855.3
GCF_000338115.2
GCF_000392485.3
GCF_000412205.1
GCF_000604105.1
GCF_000931425.1
GCF_001278015.1
GCF_001296095.1
GCF_001302645.1
GCF_001484005.1
GCF_001581895.1
GCF_001596095.1
GCF_001617525.1
GCF_001659745.1
GCF_001660025.1
GCF_001672035.1
GCF_001704315.1
GCF_001704335.1
GCF_001715615.1
GCF_000010005.1
GCF_000016825.1
GCF_000159455.2
GCF_000410995.1
GCF_000439275.1
GCF_001046835.1
GCF_001618905.1
GCF_001688685.1
GCF_000011045.1
GCF_000026505.1
GCF_000026525.1
GCF_000233755.1
GCF_000418475.1
GCF_000418495.1
GCF_900070175.1
GCF_000224985.1
GCF_000026065.1
GCF_000008925.1
GCF_000143435.1
GCF_000758365.1
GCF_001011095.1
GCF_001723525.1
GCF_000225325.1
GCF_000761135.1
GCF_000269925.1
GCF_000269945.1
GCF_000006865.1
GCF_000009425.1
GCF_000014545.1
GCF_000025045.1
GCF_000143205.1
GCF_000192705.1
GCF_000236475.1
GCF_000312685.1
GCF_000344575.1
GCF_000468955.1
GCF_000478255.1
GCF_000479375.2
GCF_000761115.1
GCF_000807375.1
GCF_900088425.1
GCF_000981525.1
GCF_001281505.1
GCF_001293125.1
GCF_000055945.1
GCF_000331715.1
GCF_000023905.1
GCF_001274535.1
GCF_001553645.1
GCF_000300135.1
GCF_000026405.1
GCF_000196855.1
GCF_000298875.1
GCF_001536305.1
GCF_000092505.1
GCF_001698145.1
GCF_000014445.1
GCF_000234825.3
GCF_000512955.1
GCF_001047695.1
GCF_001583825.1
GCF_000219785.1
GCF_000025225.2
GCF_000213255.1
GCF_000349765.1
GCF_000349785.1
GCF_000376645.1
GCF_000422095.1
GCF_000422145.1
GCF_000427275.1
GCF_000439735.1
GCF_000819525.1
GCF_000963635.1
GCF_000963675.1
GCF_000007745.1
GCF_000521655.1
GCF_000521685.1
GCF_000521695.1
GCF_000255135.1
GCF_000831005.1
GCF_001304715.1
GCF_000283975.1
GCF_000747585.1
GCF_000147715.2
GCF_001264245.1
GCF_000196535.1
GCF_000755705.1
GCF_000013105.1
GCF_001267405.1
GCF_001267435.1
GCF_000723505.1
GCF_000238995.1
GCF_000186985.1
GCF_000200735.1
GCF_000011445.1
GCF_000011225.1
GCF_000020005.1
GCF_000021725.1
GCF_000190535.1
GCF_000014385.1
GCF_001189515.2
GCF_000143845.1
GCF_000317105.1
GCF_000283575.1
GCF_000012845.1
GCF_001688845.1
GCF_001042675.1
GCF_000800295.1
GCF_000006825.1
GCF_000234745.1
GCF_000255915.1
GCF_000259545.1
GCF_000512395.1
GCF_000754275.1
GCF_000973525.1
GCF_000973565.1
GCF_001578435.1
GCF_001663095.1
GCF_001721885.1
GCF_000237995.1
GCF_001702215.1
GCF_001702235.1
GCF_001611035.1
GCF_001611075.1
GCF_001611115.1
GCF_001611135.1
GCF_001611155.1
GCF_000014505.1
GCF_000496265.1
GCF_001411765.2
GCF_000015045.1
GCF_000012485.1
GCF_000271665.2
GCF_000725345.1
GCF_000952975.1
GCF_000018605.1
GCF_000212375.1
GCF_000007585.1
GCF_000010505.1
GCF_000270225.1
GCF_001263815.1
GCF_001274615.1
GCF_001314265.1
GCF_001444325.1
GCF_000242335.1
GCF_000193395.1
GCF_001444445.1
GCF_001262015.1
GCF_000261025.1
GCF_001548195.1
GCF_000144405.1
GCF_000025925.1
GCF_000163055.2
GCF_000310065.1
GCF_000091725.1
GCF_000940845.1
GCF_900016155.1
GCF_000277715.1
GCF_000020625.1
GCF_001687065.1
GCF_000754345.1
GCF_000504085.1
GCF_000504105.1
GCF_000816145.1
GCF_000017865.1
GCF_000217815.1
GCF_000225345.1
GCF_000011025.1
GCF_001548235.1
GCF_000661895.1
GCF_000014185.1
GCF_001688705.1
GCF_000015865.1
GCF_000184925.1
GCF_000255615.2
GCF_001692755.1
GCF_000179635.2
GCF_000723465.1
GCF_000507245.1
GCF_001042695.1
GCF_000024405.1
GCF_000284095.1
GCF_001554015.1
GCF_001189555.1
GCF_001717585.1
GCF_000208405.1
GCF_000012005.1
GCF_000006925.2
GCF_000007405.1
GCF_000013585.1
GCF_000022245.1
GCF_000743955.1
GCF_000743995.1
GCF_000953035.1
GCF_001021855.1
GCF_001578125.1
GCF_001579965.1
GCF_001580175.1
GCF_000023885.1
GCF_000973085.1
GCF_000208385.1
GCF_000190435.1
GCF_000236685.1
GCF_000242595.2
GCF_000143985.1
GCF_000147075.1
GCF_000184345.1
GCF_001029245.1
GCF_000565175.1
GCF_001029265.1
GCF_001715535.1
GCF_001274875.1
GCF_000517365.1
GCF_000565195.1
GCF_000439435.1
GCF_001444345.1
GCF_000024565.1
GCF_000007265.1
GCF_000012705.1
GCF_000196055.1
GCF_000299135.1
GCF_000302475.1
GCF_000427035.1
GCF_000427075.1
GCF_000689235.1
GCF_000730215.1
GCF_000730255.1
GCF_000782855.1
GCF_000831105.1
GCF_000831125.1
GCF_000831145.1
GCF_001026925.1
GCF_001190805.1
GCF_001190885.1
GCF_001266635.1
GCF_001275545.2
GCF_001448985.1
GCF_001552035.1
GCF_001592385.1
GCF_001592425.1
GCF_001683515.1
GCF_001712835.1
GCF_000463465.1
GCF_000463505.1
GCF_000478925.1
GCF_000831165.1
GCF_001412635.1
GCF_000463395.1
GCF_000463425.1
GCF_000463445.1
GCF_000385925.1
GCF_000010705.1
GCF_000188715.1
GCF_000307185.1
GCF_000317855.1
GCF_000493775.1
GCF_000020765.1
GCF_000026585.1
GCF_000026605.1
GCF_000219765.1
GCF_000696505.1
GCF_000027185.1
GCF_000203195.1
GCF_000270145.1
GCF_001477575.1
GCF_000017005.1
GCF_001281105.1
GCF_001598035.1
GCF_000246835.1
GCF_001477615.1
GCF_000831485.1
GCF_000306805.1
GCF_000463355.1
GCF_000463385.1
GCF_000441535.1
GCF_000283635.1
GCF_001623565.1
GCF_000027165.1
GCF_001281025.1
GCF_001560895.1
GCF_000007465.2
GCF_000091645.1
GCF_000271865.1
GCF_000284575.1
GCF_000817065.1
GCF_001558215.1
GCF_000253155.1
GCF_001642085.1
GCF_000164675.2
GCF_000262145.1
GCF_000213825.1
GCF_000270165.1
GCF_000006885.1
GCF_000007045.1
GCF_000014365.1
GCF_000018965.1
GCF_000018985.1
GCF_000019005.1
GCF_000019025.1
GCF_000019265.1
GCF_000019825.1
GCF_000019985.1
GCF_000026665.1
GCF_000146975.1
GCF_000147095.1
GCF_000180515.1
GCF_000196595.1
GCF_000210935.1
GCF_000210955.1
GCF_000210975.1
GCF_000210995.1
GCF_000211015.1
GCF_000211035.1
GCF_000211055.1
GCF_000211075.1
GCF_000211095.1
GCF_000251085.2
GCF_000299015.1
GCF_000817005.1
GCF_001255215.1
GCF_001457635.1
GCF_000221985.1
GCF_000006785.2
GCF_000007285.1
GCF_000007425.1
GCF_000009385.1
GCF_000011285.1
GCF_000011665.1
GCF_000011765.3
GCF_000012165.1
GCF_000013485.1
GCF_000013505.1
GCF_000013525.1
GCF_000013545.1
GCF_000018125.1
GCF_000230295.1
GCF_000250905.1
GCF_000250925.1
GCF_000307535.1
GCF_000349925.2
GCF_000422045.1
GCF_000732425.1
GCF_000743015.1
GCF_000756485.1
GCF_000767505.1
GCF_000772185.1
GCF_000772245.1
GCF_000993765.1
GCF_001014285.1
GCF_001014305.1
GCF_001019635.1
GCF_001019675.1
GCF_001019695.1
GCF_001020185.2
GCF_001021955.1
GCF_001023495.1
GCF_001039695.1
GCF_001051095.1
GCF_001267805.1
GCF_001267845.1
GCF_001535505.1
GCF_001535565.1
GCF_001547715.1
GCF_001547835.1
GCF_001559175.1
GCF_001620285.1
GCF_001635895.1
GCF_001635935.1
GCF_001635975.1
GCF_001638845.1
GCF_001678885.1
GCF_000253315.1
GCF_000253335.1
GCF_000448685.2
GCF_000785515.1
GCF_001543085.1
GCF_000014205.1
GCF_001587175.1
GCF_001708305.1
GCF_000479335.1
GCF_000479315.1
GCF_001553685.1
GCF_000688775.1
GCF_000018185.1
GCF_000026725.1
GCF_000026745.1
GCF_000091905.1
GCF_000168355.3
GCF_000186405.1
GCF_000204625.1
GCF_000231865.1
GCF_000231885.1
GCF_000231905.1
GCF_000231925.1
GCF_000233575.1
GCF_000294495.1
GCF_000344765.1
GCF_000390245.1
GCF_000471985.1
GCF_000494895.1
GCF_000732355.1
GCF_000993745.1
GCF_001272635.1
GCF_001572685.1
GCF_001610935.1
GCF_001640765.1
GCF_001721625.1
GCF_000011825.1
GCF_000011845.1
GCF_000014485.1
GCF_000182875.1
GCF_000253395.1
GCF_000262675.1
GCF_000698885.1
GCF_000971665.1
GCF_001008015.1
GCF_001280285.1
GCF_001514435.1
GCF_001663795.1
GCF_001685375.1
GCF_001705585.1
GCF_000009545.1
GCF_000014965.1
GCF_000190635.1
GCF_000014725.1
GCF_000092405.1
GCF_000013405.1
GCF_000238215.1
GCF_001547855.1
GCF_001547875.1
GCF_000213235.1
GCF_000328765.2
GCF_000283615.1
GCF_001712815.1
GCF_000305935.1
GCF_000024905.1
GCF_000092945.1
GCF_000175295.2
GCF_000025645.1
GCF_000145615.1
GCF_000328545.1
GCF_000189775.2
GCF_000763575.1
GCF_000092965.1
GCF_000019085.1
GCF_000148425.1
GCF_000019065.1
GCF_000147695.2
GCF_000217795.1
GCF_000734015.1
GCF_000215975.1
GCF_000212395.1
GCF_000020985.1
GCF_000144645.1
GCF_000021285.1
GCF_000016905.1
GCF_001547735.1
GCF_000828655.1
GCF_000008545.1
GCF_000230655.2
GCF_000390265.1
GCF_000978535.1
GCF_000978555.1
GCF_000978575.1
GCF_000025105.1
GCF_000018945.1
GCF_000016785.1
GCF_000828675.1
GCF_000789335.1
GCF_000789375.1
GCF_000019625.1
GCF_000832145.1
GCF_000185805.1
GCF_000233775.1
GCF_000214355.1
GCF_000212415.1
GCF_000219725.1
GCF_000008185.1
GCF_000447675.1
GCF_000214375.1
GCF_000755145.1
GCF_000775995.1
GCF_000195275.1
GCF_000612055.1
GCF_000816065.1
GCF_001281085.1
GCF_001543345.1
GCF_000024945.1
GCF_001017655.1
GCF_000732905.1
GCF_000750515.1
GCF_000750535.1
GCF_001308145.2
GCF_000219805.1
GCF_000024965.1
GCF_000007105.1
GCF_000024245.1
GCF_000175255.2
GCF_000218875.1
GCF_000277755.1
GCF_000498655.1
GCF_000576125.1
GCF_000576165.1
