# Supplementary material for: The metabolic network of the last bacterial common ancestor
Source: Commun Biol. 2021 Mar 26;4:413. doi: 10.1038/s42003-021-01918-4 (PMC7997952; doi:10.1038/s42003-021-01918-4)
Supplement: Supplementary file 4 — Supplementary Data 2 [file 42003_2021_1918_MOESM4_ESM.xlsx]

## Sheet: Supp Data 2
	#Cluster_ID	Clostridia	Tenericutes	Negativicutes	Gammaproteobacteria	Actinobacteria	Bacilli	Verrucomicrobia	Bacteroidetes	Synergistetes	other_Bacteria	Chloroflexi	Spirochaetes	Betaproteobacteria	Alphaproteobacteria	Chlamydiae	Acidobacteria	Chlorobi	Thermotogae	Deltaproteobacteria	Aquificae	Erysipelotrichia	Fusobacteria	Epsilonproteobacteria	Cyanobacteria	Nitrospirae
LBCA gene families	3	100	100	100	100	99.0909	99.7596	100	100	100	100	100	94.1176	100	100	100	100	100	100	95.6522	100	100	100	100	100	100
	5	77.5758	50	100	97.561	93.6364	99.7596	100	97.8723	100	100	94.1176	100	100	100	100	100	100	100	56.5217	100	100	100	66.6667	100	100
	10	100	100	100	99.187	99.0909	99.7596	100	100	100	94.4444	100	100	100	100	100	100	100	100	100	100	100	100	100	100	100
	11	99.3939	83.3333	100	99.187	100	99.7596	100	100	100	88.8889	100	97.0588	100	100	100	100	100	100	95.6522	100	100	100	100	100	100
	12	100	100	100	100	100	100	100	100	100	100	100	100	100	100	100	100	100	100	100	100	87.5	100	100	100	100
	13	99.3939	83.3333	100	99.187	99.0909	99.2788	100	100	100	94.4444	100	97.0588	100	100	100	100	100	100	95.6522	100	100	100	100	100	100
	16	99.3939	100	100	99.187	100	99.5192	100	100	100	100	100	100	100	100	100	100	100	100	100	100	100	100	100	100	100
	19	100	83.3333	100	99.187	99.0909	100	100	100	100	100	94.1176	97.0588	100	100	100	100	100	100	100	100	100	100	100	100	100
	20	99.3939	100	100	99.187	100	99.2788	100	100	100	100	100	100	100	100	100	100	100	100	100	100	100	100	100	100	100
	21	100	100	100	100	100	99.5192	100	100	100	100	100	100	100	100	100	100	100	100	100	100	100	100	66.6667	100	100
	23	99.3939	100	100	98.374	99.0909	99.5192	100	100	100	100	100	97.0588	100	100	100	100	100	100	100	100	100	100	100	100	100
	24	89.0909	100	75	100	100	99.5192	100	100	100	100	100	97.0588	100	100	100	100	100	100	100	100	100	20	100	100	100
	25	98.7879	77.7778	100	100	100	99.5192	100	100	100	100	100	100	100	100	100	100	100	100	100	100	100	100	100	100	100
	28	100	100	100	99.187	100	99.0385	100	100	100	100	100	100	100	100	100	100	100	100	100	100	100	100	100	100	100
	29	99.3939	100	100	99.187	100	99.5192	100	100	100	100	100	100	100	100	100	100	100	100	100	100	100	100	100	50	100
	30	100	100	100	100	100	100	100	100	100	100	100	97.0588	100	100	100	100	100	100	100	100	100	95	100	100	100
	31	98.7879	16.6667	100	99.187	97.2727	95.1923	100	97.8723	40	100	100	94.1176	100	100	100	100	100	100	95.6522	100	25	95	100	100	100
	32	98.7879	94.4444	100	99.187	100	99.5192	100	100	100	100	100	100	100	100	100	100	100	100	100	100	100	100	100	100	100
	33	99.3939	100	100	100	100	100	100	100	100	100	100	100	100	100	100	100	100	100	100	100	100	100	100	100	100
	35	100	83.3333	100	97.561	100	100	100	100	80	100	100	100	100	100	100	100	85.7143	100	100	100	100	100	100	100	100
	36	99.3939	27.7778	100	99.187	100	100	100	100	100	100	100	100	100	88.8889	100	100	100	96.875	100	100	100	100	100	100	100
	38	98.7879	100	100	99.187	99.0909	99.5192	100	100	100	94.4444	100	100	100	100	100	100	100	100	100	33.3333	100	100	100	100	100
	39	100	94.4444	100	99.187	100	99.7596	100	100	100	100	100	100	100	100	100	100	100	100	100	33.3333	87.5	100	100	100	100
	40	98.7879	100	100	99.187	95.4545	99.0385	100	100	100	100	94.1176	97.0588	100	100	100	100	85.7143	100	100	100	100	100	66.6667	100	100
	41	100	88.8889	100	99.187	100	99.5192	100	100	100	100	100	100	100	100	100	100	100	100	100	100	87.5	95	66.6667	50	100
	42	100	100	100	96.748	98.1818	99.2788	100	100	100	100	100	97.0588	100	100	100	100	100	100	100	66.6667	100	100	100	50	100
	44	100	100	100	99.187	100	100	100	100	100	100	100	100	100	100	100	100	100	100	100	100	100	100	100	100	100
	45	100	100	100	100	100	99.7596	100	100	100	100	100	100	100	100	100	100	100	100	100	100	100	100	100	100	100
	46	99.3939	100	100	98.374	100	99.5192	100	100	100	100	94.1176	100	100	100	100	100	100	100	100	100	100	100	100	100	100
	48	100	27.7778	100	100	100	99.7596	100	100	100	100	100	100	100	100	100	100	100	96.875	100	100	100	100	100	100	100
	49	99.3939	94.4444	100	100	99.0909	99.7596	100	100	100	100	100	100	100	100	100	100	100	100	100	100	87.5	100	100	100	100
	50	100	100	100	100	100	99.7596	100	100	100	100	100	100	50	100	100	100	100	100	95.6522	100	100	95	100	100	100
	52	100	100	100	100	100	100	100	100	100	100	100	100	100	100	100	100	100	100	100	100	100	100	100	100	100
	53	100	100	100	100	100	100	100	100	100	100	100	100	100	100	100	100	100	100	100	100	100	100	100	100	100
	54	100	100	100	100	100	100	100	100	100	100	100	100	100	100	100	100	100	100	100	100	100	100	100	100	100
	55	100	77.7778	100	100	99.0909	100	100	100	100	100	100	100	100	100	100	100	100	96.875	95.6522	100	100	100	100	100	100
	57	99.3939	100	100	98.374	98.1818	100	100	97.8723	100	88.8889	100	100	100	100	100	100	100	100	100	100	100	100	100	100	100
	58	100	100	100	100	100	99.7596	100	100	100	100	100	100	100	100	100	100	100	100	100	100	100	100	100	100	100
	59	99.3939	100	100	100	100	100	100	100	100	100	100	100	100	100	100	100	100	100	100	100	100	100	100	100	100
	60	99.3939	100	100	99.187	100	99.7596	100	100	100	100	100	100	100	100	100	100	100	100	100	100	100	100	100	100	100
	61	100	100	100	100	100	99.7596	100	100	100	88.8889	100	100	50	100	100	100	100	100	100	100	100	100	100	100	100
	62	100	100	100	100	100	100	100	100	100	100	100	100	100	100	100	100	100	100	100	100	100	100	100	100	100
	63	100	100	100	100	100	100	100	100	100	100	100	100	100	100	100	100	100	100	100	100	100	100	100	100	100
	64	100	100	100	100	100	100	100	100	100	100	100	100	100	100	100	100	100	100	100	100	100	100	100	100	100
	65	100	100	100	100	99.0909	99.7596	100	100	100	100	100	100	100	100	100	100	100	100	100	100	100	100	100	100	100
	66	99.3939	100	100	100	100	100	100	100	100	100	100	100	100	100	100	100	100	100	100	100	100	100	100	100	100
	67	99.3939	100	100	100	100	100	100	100	100	100	100	100	100	100	100	100	100	100	95.6522	100	100	100	100	100	100
	73	99.3939	100	100	100	100	100	100	100	100	100	100	100	100	100	100	100	100	100	100	100	100	100	100	100	100
	75	99.3939	100	100	99.187	100	99.7596	100	100	100	100	100	100	100	100	100	100	100	96.875	100	100	100	100	100	100	100
	76	99.3939	100	100	99.187	100	99.7596	100	100	100	100	100	100	100	100	100	100	100	100	100	100	100	100	100	100	100
	77	98.7879	100	100	97.561	100	99.0385	100	100	100	100	100	100	100	100	100	100	100	100	100	100	100	100	100	50	100
	78	100	100	100	100	100	99.7596	100	100	100	100	100	100	100	100	100	100	100	100	100	100	100	100	100	100	100
	79	99.3939	100	100	100	100	100	100	100	100	100	100	100	100	100	100	100	100	100	100	100	100	100	100	100	100
	80	99.3939	100	100	100	100	100	100	100	100	100	100	100	100	100	100	100	100	100	100	100	100	100	100	100	100
	83	99.3939	100	100	100	100	99.7596	100	100	100	100	100	100	100	100	100	100	100	100	100	100	100	100	100	100	100
	84	99.3939	83.3333	100	100	100	99.7596	100	100	100	100	100	100	100	100	100	100	100	96.875	100	100	100	100	100	100	100
	85	100	100	100	100	98.1818	100	66.6667	100	100	100	100	100	100	100	100	100	100	100	95.6522	100	100	100	100	100	100
	86	100	100	100	100	98.1818	99.7596	100	100	100	100	100	100	100	100	100	100	100	100	100	100	100	100	100	100	100
	88	98.7879	83.3333	100	99.187	100	100	100	97.8723	100	100	100	70.5882	100	88.8889	100	100	100	100	100	100	87.5	100	100	100	100
	89	99.3939	100	100	98.374	100	100	100	100	100	100	100	97.0588	100	100	100	100	100	100	100	100	100	95	100	100	100
	91	98.7879	94.4444	100	100	100	99.7596	100	100	100	100	94.1176	100	100	100	100	100	100	100	95.6522	100	100	100	100	100	100
	92	98.7879	100	100	97.561	100	98.7981	100	97.8723	100	100	100	97.0588	100	100	100	100	100	100	100	100	100	100	100	100	100
	96	100	100	100	98.374	100	99.2788	100	100	100	100	100	100	100	100	100	100	100	100	95.6522	100	100	100	100	100	100
	97	100	100	91.6667	95.122	99.0909	99.2788	100	100	100	94.4444	100	100	100	100	100	100	100	100	100	100	100	100	100	100	100
	98	99.3939	94.4444	100	99.187	100	99.7596	66.6667	100	100	100	100	100	100	88.8889	100	100	100	100	100	66.6667	100	100	100	100	100
	100	98.7879	100	100	99.187	100	99.2788	100	100	100	100	100	100	100	100	100	100	100	100	100	100	100	100	100	100	100
	101	100	88.8889	100	100	100	99.2788	66.6667	100	100	100	100	100	100	100	100	100	100	100	95.6522	100	100	95	100	100	100
	102	99.3939	100	100	99.187	98.1818	99.0385	100	100	100	100	100	97.0588	100	100	100	100	100	100	100	100	100	100	100	100	100
	103	99.3939	83.3333	100	100	99.0909	99.2788	100	100	100	100	100	97.0588	100	100	100	100	100	100	100	100	100	100	100	100	100
	104	100	94.4444	100	99.187	99.0909	98.7981	100	100	100	100	100	100	100	88.8889	100	100	100	100	100	100	87.5	100	100	100	100
	105	99.3939	100	100	99.187	98.1818	99.2788	100	100	100	100	94.1176	97.0588	100	100	100	100	100	100	100	100	87.5	100	100	100	100
	106	99.3939	100	100	100	100	100	33.3333	97.8723	80	100	100	100	100	100	100	100	100	87.5	100	100	87.5	100	100	100	100
	108	99.3939	100	100	100	97.2727	99.0385	100	100	100	94.4444	100	94.1176	100	100	100	100	100	100	100	100	100	100	100	100	100
	110	95.7576	77.7778	100	99.187	97.2727	99.7596	66.6667	97.8723	100	100	100	97.0588	100	100	100	100	100	100	95.6522	100	100	100	100	100	100
	111	96.9697	94.4444	91.6667	100	94.5455	99.2788	66.6667	82.9787	100	72.2222	11.7647	100	50	88.8889	100	100	14.2857	96.875	100	66.6667	87.5	100	33.3333	100	100
	112	98.1818	94.4444	100	99.187	100	98.7981	100	100	80	100	100	100	100	100	100	100	100	100	95.6522	100	100	95	100	100	100
	113	89.0909	83.3333	91.6667	100	94.5455	99.5192	100	100	100	94.4444	94.1176	91.1765	100	100	100	100	85.7143	96.875	100	100	100	100	100	100	100
	114	98.7879	83.3333	100	98.374	100	98.7981	100	100	100	100	100	100	100	100	100	100	100	100	100	100	100	100	100	100	100
	115	99.3939	50	100	99.187	100	99.7596	100	100	100	100	100	97.0588	100	100	100	100	100	96.875	100	100	100	100	100	100	100
	116	98.7879	100	100	98.374	96.3636	98.3173	100	100	100	88.8889	100	94.1176	100	100	100	100	100	100	100	100	100	100	33.3333	100	100
	118	100	77.7778	100	99.187	94.5455	100	100	100	100	100	100	94.1176	100	100	100	100	100	100	100	100	100	100	100	100	100
	119	98.7879	77.7778	100	98.374	100	99.0385	100	97.8723	100	94.4444	100	100	100	88.8889	90	100	100	96.875	100	100	100	100	100	100	100
	120	99.3939	88.8889	100	98.374	98.1818	99.0385	100	95.7447	100	100	100	100	100	100	100	100	100	100	100	100	100	95	66.6667	100	100
	121	98.7879	77.7778	100	98.374	98.1818	99.2788	100	97.8723	100	100	100	100	50	100	100	100	100	100	100	100	100	100	100	100	100
	122	95.1515	100	100	98.374	98.1818	98.3173	100	100	100	94.4444	100	97.0588	100	100	100	100	100	100	100	100	100	100	100	50	100
	123	99.3939	77.7778	100	98.374	97.2727	99.5192	100	100	100	88.8889	100	100	100	100	100	100	85.7143	100	100	100	100	100	66.6667	100	100
	124	96.9697	100	100	99.187	99.0909	99.0385	33.3333	100	100	100	88.2353	100	100	100	100	100	100	100	100	100	100	100	33.3333	100	100
	127	98.7879	55.5556	100	97.561	100	99.7596	100	100	100	100	100	97.0588	50	100	100	100	100	100	95.6522	100	87.5	100	100	100	100
	128	98.1818	77.7778	100	97.561	99.0909	99.0385	100	100	100	100	100	97.0588	100	100	100	100	100	100	100	100	100	100	66.6667	100	100
	129	99.3939	77.7778	100	97.561	95.4545	99.5192	100	100	100	100	100	94.1176	100	100	100	100	100	100	100	100	87.5	95	100	100	100
	130	100	38.8889	100	97.561	99.0909	99.5192	100	100	100	100	100	97.0588	100	100	100	100	100	100	95.6522	100	100	100	100	100	100
	131	98.1818	94.4444	100	98.374	96.3636	98.5577	66.6667	100	100	100	100	97.0588	100	100	100	100	100	100	100	66.6667	100	100	100	50	100
	132	99.3939	100	100	99.187	90	98.7981	100	100	100	100	100	100	100	88.8889	100	100	100	100	95.6522	100	100	95	100	100	100
	133	100	83.3333	100	96.748	100	99.5192	100	100	100	100	100	100	100	100	100	100	100	100	100	100	100	30	66.6667	100	100
	134	98.1818	77.7778	100	97.561	99.0909	99.2788	100	100	100	100	100	88.2353	100	100	100	100	100	96.875	95.6522	33.3333	100	95	100	100	100
	135	99.3939	94.4444	100	98.374	88.1818	98.7981	100	85.1064	100	88.8889	100	97.0588	100	100	100	100	100	100	100	100	100	95	100	100	100
	137	99.3939	83.3333	100	99.187	97.2727	98.7981	100	100	100	100	100	97.0588	100	100	100	100	100	100	60.8696	100	100	100	33.3333	100	100
	138	92.7273	100	83.3333	100	100	100	100	85.1064	100	100	100	97.0588	100	100	100	100	100	68.75	95.6522	100	100	100	100	50	100
	140	87.8788	100	100	100	98.1818	99.5192	100	100	100	100	100	94.1176	100	100	100	100	100	100	100	100	100	100	100	100	100
	141	99.3939	100	100	99.187	100	99.2788	100	100	100	88.8889	5.88235	97.0588	100	100	100	100	100	100	100	100	100	95	66.6667	100	100
	145	98.1818	83.3333	100	94.3089	99.0909	97.5962	100	95.7447	100	100	100	100	100	100	100	100	100	100	100	100	87.5	100	33.3333	100	100
	148	100	100	100	99.187	100	99.2788	100	100	100	100	100	23.5294	100	100	100	100	100	100	100	100	100	100	100	100	100
	149	100	100	100	99.187	99.0909	100	100	97.8723	100	100	100	20.5882	100	100	100	100	100	100	100	100	100	100	66.6667	100	100
	150	100	83.3333	100	100	100	99.7596	100	100	80	77.7778	94.1176	79.4118	100	100	100	100	100	31.25	82.6087	100	87.5	100	100	100	100
	152	100	83.3333	100	99.187	100	99.2788	100	97.8723	100	100	100	23.5294	100	100	100	100	100	100	100	100	100	100	100	100	100
	153	99.3939	27.7778	100	95.935	95.4545	98.3173	100	100	100	100	100	94.1176	100	100	100	100	100	100	100	100	100	100	100	50	100
	154	97.5758	72.2222	91.6667	99.187	99.0909	99.0385	100	95.7447	20	94.4444	100	100	100	100	100	100	100	100	56.5217	100	87.5	95	100	100	100
	155	98.7879	11.1111	91.6667	86.1789	18.1818	99.0385	100	100	100	77.7778	100	100	100	100	100	100	100	100	100	100	100	15	100	100	100
	156	98.7879	27.7778	100	98.374	98.1818	99.5192	100	97.8723	100	77.7778	100	94.1176	100	88.8889	100	100	85.7143	96.875	91.3043	33.3333	87.5	100	100	50	100
	157	99.3939	100	100	95.122	97.2727	98.7981	100	100	100	83.3333	5.88235	94.1176	100	100	100	100	100	100	95.6522	100	100	95	100	100	100
	159	98.7879	100	100	100	94.5455	99.5192	100	97.8723	100	100	100	20.5882	100	100	100	100	100	100	100	100	100	100	100	100	100
	168	99.3939	100	100	98.374	99.0909	100	100	8.51064	100	100	100	100	100	100	100	100	100	100	100	100	100	100	100	100	100
	169	97.5758	27.7778	100	98.374	94.5455	88.2212	100	100	100	100	100	100	100	100	100	100	100	100	82.6087	100	100	100	100	100	100
	174	98.7879	55.5556	100	99.187	100	98.7981	100	93.617	100	88.8889	100	29.4118	100	100	100	100	100	78.125	100	100	100	100	100	100	100
	181	99.3939	100	100	99.187	28.1818	94.7115	100	100	100	94.4444	100	100	100	100	100	100	100	100	100	100	87.5	100	100	100	100
	182	91.5152	100	100	99.187	87.2727	97.3558	100	97.8723	100	94.4444	100	100	100	100	100	100	100	100	95.6522	100	100	30	100	100	100
	183	100	27.7778	100	99.187	57.2727	94.7115	100	100	100	88.8889	100	70.5882	100	100	100	100	100	100	100	100	50	90	100	100	100
	187	100	27.7778	100	99.187	94.5455	89.4231	100	100	100	100	100	100	100	100	100	100	100	100	95.6522	100	100	95	100	100	100
	190	98.1818	22.2222	100	98.374	95.4545	99.5192	33.3333	44.6809	100	100	94.1176	50	100	100	100	100	100	96.875	82.6087	100	100	95	100	100	100
	195	98.7879	27.7778	100	99.187	21.8182	94.4712	100	100	100	83.3333	94.1176	70.5882	100	100	100	100	100	96.875	95.6522	100	37.5	90	100	100	100
	198	99.3939	88.8889	100	99.187	30.9091	99.2788	100	97.8723	100	94.4444	100	97.0588	100	88.8889	100	100	100	100	100	100	100	100	100	100	100
	200	100	11.1111	100	97.561	95.4545	81.7308	100	100	100	88.8889	100	58.8235	100	100	100	100	100	96.875	100	100	50	60	100	100	100
	201	99.3939	100	100	99.187	32.7273	98.0769	100	97.8723	100	100	100	97.0588	100	100	100	100	100	100	100	100	87.5	100	100	100	100
	202	99.3939	27.7778	100	99.187	99.0909	98.7981	33.3333	21.2766	100	100	88.2353	26.4706	100	100	100	100	57.1429	100	100	100	100	100	100	100	100
	207	100	100	100	99.187	27.2727	98.7981	100	100	100	88.8889	100	94.1176	100	100	100	100	100	100	100	100	100	100	100	50	100
	213	98.1818	100	83.3333	89.4309	45.4545	97.8365	100	100	80	94.4444	94.1176	94.1176	100	100	100	100	100	100	100	100	100	25	100	50	100
	218	99.3939	27.7778	100	100	17.2727	94.2308	100	100	100	100	100	100	100	88.8889	100	100	100	100	100	100	50	100	100	100	100
	220	99.3939	100	100	100	14.5455	99.2788	100	100	100	100	100	100	100	88.8889	100	100	100	96.875	100	100	87.5	100	66.6667	100	100
	226	63.0303	27.7778	100	99.187	98.1818	99.7596	100	82.9787	100	88.8889	100	97.0588	100	100	100	100	100	100	82.6087	100	100	35	100	100	100
	227	89.697	72.2222	66.6667	97.561	98.1818	99.7596	33.3333	17.0213	100	83.3333	88.2353	100	50	11.1111	100	100	100	37.5	95.6522	100	87.5	100	100	100	100
	230	93.9394	77.7778	100	99.187	97.2727	83.4135	100	95.7447	100	94.4444	100	97.0588	100	88.8889	100	100	100	100	91.3043	100	100	25	33.3333	100	100
	266	97.5758	27.7778	100	99.187	1.81818	98.5577	100	100	80	94.4444	100	97.0588	100	100	100	100	85.7143	93.75	91.3043	100	100	100	33.3333	50	100
	267	97.5758	27.7778	100	99.187	20.9091	94.7115	100	100	100	83.3333	94.1176	70.5882	100	88.8889	100	100	100	100	95.6522	100	37.5	90	100	100	100
	268	97.5758	27.7778	100	99.187	96.3636	78.125	100	93.617	80	72.2222	100	70.5882	100	88.8889	100	100	100	56.25	91.3043	100	37.5	90	100	100	100
	275	98.1818	27.7778	100	99.187	97.2727	76.9231	100	97.8723	80	72.2222	100	70.5882	100	88.8889	100	100	100	56.25	91.3043	100	25	90	66.6667	100	100
	284	99.3939	72.2222	100	99.187	96.3636	68.0288	100	100	100	100	100	64.7059	100	100	100	100	100	100	100	100	100	100	100	50	100
	294	84.8485	72.2222	100	14.6341	99.0909	99.5192	100	2.12766	100	94.4444	100	88.2353	100	100	100	100	100	100	100	100	87.5	100	100	100	100
	295	84.8485	72.2222	100	16.2602	98.1818	99.7596	100	2.12766	100	94.4444	100	88.2353	50	100	100	100	100	100	100	100	87.5	100	100	100	100
	314	81.2121	66.6667	91.6667	91.0569	85.4545	86.2981	100	65.9574	60	83.3333	11.7647	97.0588	100	11.1111	100	100	71.4286	100	47.8261	100	25	95	100	50	100
	316	86.6667	94.4444	100	100	14.5455	99.7596	100	2.12766	100	77.7778	100	26.4706	100	100	100	100	100	100	100	100	100	100	66.6667	100	100
	397	82.4242	22.2222	75	73.9837	35.4545	85.5769	66.6667	57.4468	100	72.2222	5.88235	61.7647	50	11.1111	100	100	85.7143	96.875	56.5217	66.6667	12.5	95	100	100	100
	467	52.7273	11.1111	75	52.8455	85.4545	50.9615	100	89.3617	40	77.7778	88.2353	58.8235	100	100	100	100	100	100	56.5217	66.6667	62.5	100	100	100	100
	526	90.9091	5.55556	91.6667	86.1789	80	34.6154	100	59.5745	100	77.7778	94.1176	20.5882	100	88.8889	100	100	100	87.5	95.6522	100	37.5	35	33.3333	100	100
	535	98.1818	66.6667	100	4.87805	100	45.1923	100	100	80	100	5.88235	97.0588	100	100	100	100	85.7143	9.375	95.6522	33.3333	100	15	100	50	100
	545	86.6667	11.1111	100	100	20	36.2981	100	95.7447	100	66.6667	94.1176	32.3529	50	88.8889	100	100	100	71.875	100	100	12.5	90	100	100	100
	621	96.3636	61.1111	75	97.561	90	0.721154	66.6667	91.4894	100	77.7778	94.1176	64.7059	100	100	100	100	100	100	100	100	37.5	75	100	100	100
Gene families added during network expansion	47	100	100	91.6667	100	100	100	100	100	100	100	100	100	100	100	100	0	100	100	95.6522	100	100	100	100	100	100
	172	96.9697	100	100	97.561	95.4545	99.0385	100	97.8723	100	88.8889	100	20.5882	100	0	100	100	100	100	100	100	100	100	100	50	100
	251	99.3939	100	100	97.561	14.5455	100	100	95.7447	100	100	0	82.3529	100	100	0	100	100	100	100	100	100	100	100	100	100
	282	72.7273	5.55556	91.6667	98.374	97.2727	97.3558	0	0	40	83.3333	94.1176	70.5882	100	100	100	0	0	100	91.3043	100	100	100	100	100	100
	359	74.5455	100	16.6667	83.7398	5.45455	97.3558	66.6667	100	40	50	0	76.4706	0	0	0	100	0	59.375	86.9565	0	100	100	0	100	0
	370	63.6364	100	100	98.374	11.8182	98.5577	66.6667	0	100	77.7778	94.1176	32.3529	100	88.8889	0	100	0	100	100	100	87.5	100	100	100	100
	469	25.4545	0	100	99.187	10	98.7981	0	0	100	77.7778	0	20.5882	100	100	0	0	0	96.875	100	100	0	100	100	100	100
	1068	57.5758	0	25	60.9756	83.6364	13.4615	0	23.4043	60	27.7778	94.1176	23.5294	0	0	0	100	0	93.75	13.0435	0	12.5	30	0	0	0
	1376	49.0909	27.7778	83.3333	99.187	4.54545	0	100	97.8723	60	16.6667	0	32.3529	100	0	0	0	0	0	100	0	12.5	0	0	0	0
