# Supplementary material for: The metabolic network of the last bacterial common ancestor
Source: Commun Biol. 2021 Mar 26;4:413. doi: 10.1038/s42003-021-01918-4 (PMC7997952; doi:10.1038/s42003-021-01918-4)
Supplement: Supplementary file 5 — Supplementary Data 3 [file 42003_2021_1918_MOESM5_ESM.xlsx]

## Sheet: Supp Data 3
Cluster ID	Category (curated, based on Kegg B)	KO	KO_Name (majority)	RefSeq_Header (majority)	Note	Cluster Size	MAD RAI
11	Ribosomal Proteins	K02909	RP-L31, rpmE; large subunit ribosomal protein L31	50S ribosomal protein L31		1187	0.918
44	Ribosomal Proteins	K02956	RP-S15, MRPS15, rpsO; small subunit ribosomal protein S15	30S ribosomal protein S15		1092	0.995
45	Ribosomal Proteins	K02986	RP-S4, rpsD; small subunit ribosomal protein S4	30S ribosomal protein S4		1092	0.992
52	Ribosomal Proteins	K02996	RP-S9, MRPS9, rpsI; small subunit ribosomal protein S9	30S ribosomal protein S9		1090	1
53	Ribosomal Proteins	K02948	RP-S11, MRPS11, rpsK; small subunit ribosomal protein S11	30S ribosomal protein S11		1090	0.998
54	Ribosomal Proteins	K02952	RP-S13, rpsM; small subunit ribosomal protein S13	30S ribosomal protein S13		1090	#N/A
58	Ribosomal Proteins	K02871	RP-L13, MRPL13, rplM; large subunit ribosomal protein L13	50S ribosomal protein L13		1089	0.999
59	Ribosomal Proteins	K02992	RP-S7, MRPS7, rpsG; small subunit ribosomal protein S7	30S ribosomal protein S7		1089	0.999
62	Ribosomal Proteins	K02876	RP-L15, MRPL15, rplO; large subunit ribosomal protein L15	50S ribosomal protein L15		1089	1
63	Ribosomal Proteins	K02988	RP-S5, MRPS5, rpsE; small subunit ribosomal protein S5	30S ribosomal protein S5		1089	0.997
64	Ribosomal Proteins	K02874	RP-L14, MRPL14, rplN; large subunit ribosomal protein L14	50S ribosomal protein L14		1089	0.999
66	Ribosomal Proteins	K02946	RP-S10, MRPS10, rpsJ; small subunit ribosomal protein S10	30S ribosomal protein S10		1088	0.999
67	Ribosomal Proteins	K02950	RP-S12, MRPS12, rpsL; small subunit ribosomal protein S12	30S ribosomal protein S12		1088	0.999
73	Ribosomal Proteins	K02982	RP-S3, rpsC; small subunit ribosomal protein S3	30S ribosomal protein S3		1088	1
79	Ribosomal Proteins	K02863	RP-L1, MRPL1, rplA; large subunit ribosomal protein L1	50S ribosomal protein L1		1088	0.998
80	Ribosomal Proteins	K02867	RP-L11, MRPL11, rplK; large subunit ribosomal protein L11	50S ribosomal protein L11		1088	0.996
83	Ribosomal Proteins	K02899	RP-L27, MRPL27, rpmA; large subunit ribosomal protein L27	50S ribosomal protein L27		1087	0.997
85	Ribosomal Proteins	K02967	RP-S2, MRPS2, rpsB; small subunit ribosomal protein S2	30S ribosomal protein S2		1086	1
86	Ribosomal Proteins	K02887	RP-L20, MRPL20, rplT; large subunit ribosomal protein L20	50S ribosomal protein L20		1086	0.999
91	Ribosomal Proteins	K02963	RP-S18, MRPS18, rpsR; small subunit ribosomal protein S18	30S ribosomal protein S18		1085	0.994
98	Ribosomal Proteins	K02959	RP-S16, MRPS16, rpsP; small subunit ribosomal protein S16	30S ribosomal protein S16		1083	#N/A
100	Ribosomal Proteins	K02935	RP-L7, MRPL12, rplL; large subunit ribosomal protein L7/L12	50S ribosomal protein L7/L12		1083	#N/A
101	Ribosomal Proteins	K02895	RP-L24, MRPL24, rplX; large subunit ribosomal protein L24	50S ribosomal protein L24		1082	0.999
103	Ribosomal Proteins	K02888	RP-L21, MRPL21, rplU; large subunit ribosomal protein L21	50S ribosomal protein L21		1080	0.997
115	Ribosomal Proteins	K02939	RP-L9, MRPL9, rplI; large subunit ribosomal protein L9	50S ribosomal protein L9		1077	1
168	Ribosomal Proteins	K02864	RP-L10, MRPL10, rplJ; large subunit ribosomal protein L10	50S ribosomal protein L10		1042	0.999
314	Ribosomal Proteins	K02914	RP-L34, MRPL34, rpmH; large subunit ribosomal protein L34	50S ribosomal protein L34		900	0.996
12	Translation	K02356	efp; elongation factor P	elongation factor P		1181	1
16	Translation	K02358	tuf, TUFM; elongation factor Tu	elongation factor Tu		1152	1
29	Translation	K02355	fusA, GFM, EFG; elongation factor G	elongation factor G		1110	1
50	Translation	K01056	PTH1, pth, spoVC; peptidyl-tRNA hydrolase, PTH1 family	aminoacyl-tRNA hydrolase		1091	0.998
57	Translation	K02520	infC, MTIF3; translation initiation factor IF-3	translation initiation factor IF-3		1090	1
61	Translation	K02518	infA; translation initiation factor IF-1	translation initiation factor IF-1		1089	1
65	Translation	K02357	tsf, TSFM; elongation factor Ts	elongation factor Ts		1088	1
75	Translation	K06942	ychF; ribosome-binding ATPase	GTP-binding protein YchF		1088	0.997
76	Translation	K02835	prfA, MTRF1, MRF1; peptide chain release factor 1	peptide chain release factor 1		1088	#N/A
89	Translation	K03664	smpB; SsrA-binding protein	SsrA-binding protein		1085	1
96	Translation	K02838	frr, MRRF, RRF; ribosome recycling factor	ribosome recycling factor		1084	1
104	Translation	-	-	elongation factor 4		1080	0.998
108	Translation	K03979	obgE, cgtA; GTPase	GTPase ObgE		1078	1
120	Translation	K02519	infB, MTIF2; translation initiation factor IF-2	translation initiation factor IF-2		1075	1
156	Translation	K02836	prfB; peptide chain release factor 2	peptide chain release factor 2		1053	0.999
207	Translation	K03977	engA, der; GTPase	ribosome biogenesis GTPase Der		999	0.999
226	Translation	K09710	ybeB; ribosome-associated protein	ribosome silencing factor RsfS		983	0.998
20	tRNA charging	K01885	EARS, gltX; glutamyl-tRNA synthetase	glutamate--tRNA ligase		1146	0.998
21	tRNA charging	K01875	SARS, serS; seryl-tRNA synthetase	serine--tRNA ligase		1145	0.995
23	tRNA charging	K01866	YARS, tyrS; tyrosyl-tRNA synthetase	tyrosine--tRNA ligase		1142	0.859
28	tRNA charging	K01867	WARS, trpS; tryptophanyl-tRNA synthetase	tryptophan--tRNA ligase		1111	0.977
30	tRNA charging	K01868	TARS, thrS; threonyl-tRNA synthetase	threonine--tRNA ligase		1110	0.999
46	tRNA charging	K01883	CARS, cysS; cysteinyl-tRNA synthetase	cysteine--tRNA ligase		1092	0.997
49	tRNA charging	K01887	RARS, argS; arginyl-tRNA synthetase	arginine--tRNA ligase		1091	0.985
60	tRNA charging	K01876	DARS, aspS; aspartyl-tRNA synthetase	aspartate--tRNA ligase		1089	1
78	tRNA charging	K01869	LARS, leuS; leucyl-tRNA synthetase	leucine--tRNA ligase		1088	0.987
105	tRNA charging	K01872	AARS, alaS; alanyl-tRNA synthetase	alanine--tRNA ligase		1080	0.998
148	tRNA charging	K01889	FARSA, pheS; phenylalanyl-tRNA synthetase alpha chain	phenylalanine--tRNA ligase subunit alpha		1059	0.992
152	tRNA charging	K01890	FARSB, pheT; phenylalanyl-tRNA synthetase beta chain	phenylalanine--tRNA ligase subunit beta		1055	1
220	tRNA charging	K01873	VARS, valS; valyl-tRNA synthetase	valine--tRNA ligase		990	0.995
294	tRNA charging	K02434	gatB, PET112; aspartyl-tRNA(Asn)/glutamyl-tRNA(Gln) amidotransferase subunit B	aspartyl/glutamyl-tRNA amidotransferase subunit B		916	0.998
295	tRNA charging	K02433	gatA, QRSL1; aspartyl-tRNA(Asn)/glutamyl-tRNA(Gln) amidotransferase subunit A	aspartyl/glutamyl-tRNA amidotransferase subunit A		916	0.997
316	tRNA charging	K01892	HARS, hisS; histidyl-tRNA synthetase	histidine--tRNA ligase		898	0.995
10	Carbohydrate and energy metabolism	K00134	GAPDH, gapA; glyceraldehyde 3-phosphate dehydrogenase	type I glyceraldehyde-3-phosphate dehydrogenase	GLUCONEOGENESIS; https://www.nature.com/articles/nature08884	1205	0.974
24	Carbohydrate and energy metabolism	K00384	trxB, TRR; thioredoxin reductase (NADPH)	thioredoxin-disulfide reductase		1140	0.982
25	Carbohydrate and energy metabolism	K00975	glgC; glucose-1-phosphate adenylyltransferase	transcriptional regulator	glycogen synthesis, regulator	1140	0.993
32	Carbohydrate and energy metabolism	K01689	ENO, eno; enolase	phosphopyruvate hydratase	GLUCONEOGENESIS	1106	#N/A
88	Carbohydrate and energy metabolism	K01783	rpe, RPE; ribulose-phosphate 3-epimerase	ribulose-phosphate 3-epimerase	Pentose phosphate	1086	0.998
97	Carbohydrate and energy metabolism	K00927	PGK, pgk; phosphoglycerate kinase	phosphoglycerate kinase	GLUCONEOGENESIS	1084	1
111	Carbohydrate and energy metabolism	K00873	PK, pyk; pyruvate kinase	pyruvate kinase	GLUCONEOGENESIS	1078	1
138	Carbohydrate and energy metabolism	K01803	TPI, tpiA; triosephosphate isomerase (TIM)	triose-phosphate isomerase	GLUCONEOGENESIS	1065	1
213	Carbohydrate and energy metabolism	K00600	glyA, SHMT; glycine hydroxymethyltransferase	serine hydroxymethyltransferase	Aminoacid and folate biosynthesis	992	0.994
467	Carbohydrate and energy metabolism	K03386	PRDX2_4, ahpC; peroxiredoxin (alkyl hydroperoxide reductase subunit C)	peroxiredoxin		719	0.998
110	DNA Recombination & Repair	K03553	recA; recombination protein RecA	DNA recombination/repair protein RecA		1078	0.999
114	DNA Recombination & Repair	K03702	uvrB; excinuclease ABC subunit B	excinuclease ABC subunit B		1077	0.999
116	DNA Recombination & Repair	K01972	E6.5.1.2, ligA, ligB; DNA ligase (NAD+)	DNA ligase (NAD(+)) LigA		1076	#N/A
127	DNA Recombination & Repair	K03551	ruvB; holliday junction DNA helicase RuvB	Holliday junction DNA helicase RuvB		1072	0.987
129	DNA Recombination & Repair	K03703	uvrC; excinuclease ABC subunit C	excinuclease ABC subunit C		1071	1
130	DNA Recombination & Repair	K03550	ruvA; holliday junction DNA helicase RuvA	Holliday junction ATP-dependent DNA helicase RuvA		1071	1
134	DNA Recombination & Repair	K03470	rnhB; ribonuclease HII	ribonuclease HII		1068	0.996
153	DNA Recombination & Repair	K03723	mfd; transcription-repair coupling factor (superfamily II helicase)	transcription-repair coupling factor		1055	1
169	DNA Recombination & Repair	K10773	NTH; endonuclease III	endonuclease III		1039	0.998
266	DNA Recombination & Repair	K03555	mutS; DNA mismatch repair protein MutS	DNA mismatch repair protein MutS		947	1
3	Protein modification, folding, sorting, degradation	K01265	map; methionyl aminopeptidase	type I methionyl aminopeptidase		1263	0.988
19	Protein modification, folding, sorting, degradation	K01462	PDF, def; peptide deformylase	peptide deformylase		1147	0.995
31	Protein modification, folding, sorting, degradation	K13292	lgt, umpA; phosphatidylglycerol:prolipoprotein diacylglycerol transferase	prolipoprotein diacylglyceryl transferase		1107	0.989
36	Protein modification, folding, sorting, degradation	K04077	groEL, HSPD1; chaperonin GroEL	molecular chaperone GroEL		1099	0.999
38	Protein modification, folding, sorting, degradation	K03686	dnaJ; molecular chaperone DnaJ	molecular chaperone DnaJ		1096	0.999
39	Protein modification, folding, sorting, degradation	K04043	dnaK, HSPA9; molecular chaperone DnaK	molecular chaperone DnaK		1095	0.998
48	Protein modification, folding, sorting, degradation	K04078	groES, HSPE1; chaperonin GroES	co-chaperone GroES		1091	0.999
140	Protein modification, folding, sorting, degradation	K02493	hemK, prmC, HEMK; release factor glutamine methyltransferase	protein-(glutamine-N5) methyltransferase, release factor-specific		1064	1
155	Protein modification, folding, sorting, degradation	K04771	degP, htrA; serine protease Do	serine protease		1053	0.995
42	DNA Replication	K02314	dnaB; replicative DNA helicase	replicative DNA helicase		1093	0.995
77	DNA Replication	K02470	gyrB; DNA gyrase subunit B	DNA gyrase subunit B		1088	#N/A
92	DNA Replication	K03657	uvrD, pcrA; DNA helicase II / ATP-dependent DNA helicase PcrA	ATP-dependent DNA helicase PcrA		1085	0.998
122	DNA Replication	K02337	DPO3A1, dnaE; DNA polymerase III subunit alpha	DNA polymerase III subunit alpha		1073	0.998
128	DNA Replication	K02335	DPO1, polA; DNA polymerase I	DNA polymerase I		1072	0.978
131	DNA Replication	K02469	gyrA; DNA gyrase subunit A	DNA gyrase subunit A		1070	1
133	DNA Replication	K02313	dnaA; chromosomal replication initiator protein	chromosomal replication initiation protein DnaA		1068	0.997
201	DNA Replication	K02316	dnaG; DNA primase	DNA primase		1003	0.998
535	DNA Replication	K03496	parA, soj; chromosome partitioning protein	sporulation initiation inhibitor Soj		671	#N/A
13	tRNA modification	K06173	truA, PUS1; tRNA pseudouridine38-40 synthase	tRNA pseudouridine(38,39,40) synthase TruA		1177	0.999
84	tRNA modification	K00604	MTFMT, fmt; methionyl-tRNA formyltransferase	methionyl-tRNA formyltransferase		1087	0.998
112	tRNA modification	K00554	trmD; tRNA (guanine37-N1)-methyltransferase	tRNA (guanosine(37)-N1)-methyltransferase TrmD		1077	0.999
118	tRNA modification	K06925	tsaE; tRNA threonylcarbamoyladenosine biosynthesis protein TsaE	tRNA threonylcarbamoyladenosine biosynthesis protein TsaE		1076	#N/A
123	tRNA modification	K00791	miaA, TRIT1; tRNA dimethylallyltransferase	tRNA (adenosine(37)-N6)-dimethylallyltransferase MiaA		1073	0.999
132	tRNA modification	K01409	KAE1, tsaD, QRI7; N6-L-threonylcarbamoyladenine synthase	tRNA N6-adenosine(37)-threonylcarbamoyltransferase complex transferase subunit TsaD		1069	0.999
145	tRNA modification	K03177	truB, PUS4, TRUB1; tRNA pseudouridine55 synthase	tRNA pseudouridine(55) synthase		1060	0.999
181	tRNA modification	K00566	mnmA, trmU; tRNA-uridine 2-sulfurtransferase	tRNA 2-thiouridine(34) synthase MnmA		1032	0.999
187	tRNA modification	K00773	tgt, QTRT1; queuine tRNA-ribosyltransferase	tRNA guanosine(34) transglycosylase Tgt		1028	0.978
55	Lipid and cell wall metabolism	K00806	uppS; undecaprenyl diphosphate synthase	isoprenyl transferase		1090	#N/A
113	Lipid and cell wall metabolism	K00057	gpsA; glycerol-3-phosphate dehydrogenase (NAD(P)+)	glycerol-3-phosphate dehydrogenase		1077	0.993
183	Lipid and cell wall metabolism	K00059	fabG; 3-oxoacyl-[acyl-carrier protein] reductase	beta-ketoacyl-ACP reductase		1031	#N/A
195	Lipid and cell wall metabolism	K09458	fabF; 3-oxoacyl-[acyl-carrier-protein] synthase II	beta-ketoacyl-[acyl-carrier-protein] synthase II		1017	0.993
198	Lipid and cell wall metabolism	K00981	E2.7.7.41, CDS1, CDS2, cdsA; phosphatidate cytidylyltransferase	phosphatidate cytidylyltransferase		1008	1
202	Lipid and cell wall metabolism	K03431	glmM; phosphoglucosamine mutase	phosphoglucosamine mutase		1002	#N/A
218	Lipid and cell wall metabolism	K02078	acpP; acyl carrier protein	acyl carrier protein		991	0.959
267	Lipid and cell wall metabolism	K00645	fabD; [acyl-carrier-protein] S-malonyltransferase	malonyl CoA-acyl carrier protein transacylase		946	#N/A
5	Nucleotide metabolism	K00088	IMPDH, guaB; IMP dehydrogenase	hypothetical protein		1254	#N/A
119	Nucleotide metabolism	K01951	guaA, GMPS; GMP synthase (glutamine-hydrolysing)	GMP synthetase		1076	0.999
149	Nucleotide metabolism	K09903	pyrH; uridylate kinase	UMP kinase		1059	0.999
150	Nucleotide metabolism	K02503	HINT1, hinT, hit; histidine triad (HIT) family protein	histidine triad nucleotide-binding protein		1057	1
159	Nucleotide metabolism	K00942	E2.7.4.8, gmk; guanylate kinase	guanylate kinase		1052	0.999
182	Nucleotide metabolism	K01937	pyrG, CTPS; CTP synthase	CTP synthetase		1032	1
230	Nucleotide metabolism	K02428	rdgB; XTP/dITP diphosphohydrolase	non-canonical purine NTP pyrophosphatase		978	0.99
35	Metabolism of cofactors and vitamins	K01491	folD; methylenetetrahydrofolate dehydrogenase (NADP+) / methenyltetrahydrofolate cyclohydrolase	bifunctional 5,10-methylene-tetrahydrofolate dehydrogenase/5,10-methylene-tetrahydrofolate cyclohydrolase		1104	0.999
154	Metabolism of cofactors and vitamins	K00859	coaE; dephospho-CoA kinase	dephospho-CoA kinase		1055	0.997
174	Metabolism of cofactors and vitamins	K11753	ribF; riboflavin kinase / FMN adenylyltransferase	bifunctional riboflavin kinase/FMN adenylyltransferase		1037	1
284	Metabolism of cofactors and vitamins	K02495	hemN, hemZ; oxygen-independent coproporphyrinogen III oxidase	coproporphyrinogen III oxidase	"many proteins identified in different genomes that are designated as oxygen-independent coproporphyrinogen III oxidases in the GenBank database may actually be class C radical SAM methyltransferases." high sequence homology between them. https://pubs.acs.org/doi/full/10.1021/ar200202c ; may be involved in MK biosynthesis https://onlinelibrary.wiley.com/doi/full/10.1111/mmi.13638	932	#N/A
545	Metabolism of cofactors and vitamins	K14652	ribBA; 3,4-dihydroxy 2-butanone 4-phosphate synthase / GTP cyclohydrolase II	bifunctional 3,4-dihydroxy-2-butanone 4-phosphate synthase/GTP cyclohydrolase II		665	0.997
621	Metabolism of cofactors and vitamins	K00099	dxr; 1-deoxy-D-xylulose-5-phosphate reductoisomerase	1-deoxy-D-xylulose-5-phosphate reductoisomerase		615	0.996
190	Amino acid metabolism	K00820	glmS, GFPT; glucosamine--fructose-6-phosphate aminotransferase (isomerizing)	glutamine--fructose-6-phosphate aminotransferase	Also cell wall; has a ribozyme upstream that regulates it in Gram +	1023	0.958
200	Amino acid metabolism	K00133	asd; aspartate-semialdehyde dehydrogenase	aspartate-semialdehyde dehydrogenase		1005	0.986
268	Amino acid metabolism	K00800	aroA; 3-phosphoshikimate 1-carboxyvinyltransferase	3-phosphoshikimate 1-carboxyvinyltransferase	also involved in folate biosynthesis	944	0.997
275	Amino acid metabolism	K01736	aroC; chorismate synthase	chorismate synthase	also involved in folate biosynthesis	938	0.882
526	Amino acid metabolism	K01778	dapF; diaminopimelate epimerase	diaminopimelate epimerase	Also cell wall gram neg	675	0.994
102	rRNA modification	K03438	mraW, rsmH; 16S rRNA (cytosine1402-N4)-methyltransferase	16S rRNA (cytosine(1402)-N(4))-methyltransferase		1081	0.997
106	rRNA modification	K02528	ksgA; 16S rRNA (adenine1518-N6/adenine1519-N6)-dimethyltransferase	16S rRNA (adenine(1518)-N(6)/adenine(1519)-N(6))-dimethyltransferase		1079	1
121	rRNA modification	K08316	rsmD; 16S rRNA (guanine966-N2)-methyltransferase	rRNA methyltransferase		1074	0.997
137	rRNA modification	K06180	rluD; 23S rRNA pseudouridine1911/1915/1917 synthase	RNA pseudouridine synthase		1065	0.999
227	rRNA modification	K06178	rluB; 23S rRNA pseudouridine2605 synthase	ribosomal large subunit pseudouridine synthase B		983	0.998
41	Membrane protein targeting	K03070	secA; preprotein translocase subunit SecA	preprotein translocase subunit SecA		1093	0.998
141	Membrane protein targeting	K03106	SRP54, ffh; signal recognition particle subunit SRP54	signal recognition particle protein	interacts with ftsY; https://www.embopress.org/doi/epdf/10.1002/j.1460-2075.1994.tb06511.x	1064	0.995
397	Membrane protein targeting	K08998	K08998; uncharacterized protein	membrane protein insertion efficiency factor YidD		796	1
33	Transcription	K03040	rpoA; DNA-directed RNA polymerase subunit alpha	DNA-directed RNA polymerase subunit alpha		1106	0.999
40	Transcription	K03086	SIG1, rpoD; RNA polymerase primary sigma factor	RNA polymerase sigma factor RpoD		1094	0.998
124	Transcription	K03043	rpoB; DNA-directed RNA polymerase subunit beta	DNA-directed RNA polymerase subunit beta		1073	0.998
135	Cell division	K03798	ftsH, hflB; cell division protease FtsH	cell division protein FtsH	involved in a number of processes in E. coli including the degradation of a number of unassembled proteins and the control of phospholipid and lipopolysaccharide biosynthesis https://febs.onlinelibrary.wiley.com/doi/full/10.1016/S0014-5793%2800%2901871-8	1068	0.999
157	Cell division	K03110	ftsY; fused signal recognition particle receptor	signal recognition particle-docking protein FtsY		1052	0.994
