# Supplementary material for: The metabolic network of the last bacterial common ancestor
Source: Commun Biol. 2021 Mar 26;4:413. doi: 10.1038/s42003-021-01918-4 (PMC7997952; doi:10.1038/s42003-021-01918-4)
Supplement: Supplementary file 6 — Supplementary Data 4 [file 42003_2021_1918_MOESM6_ESM.xlsx]

## Sheet: Supp_Data4A
KEGG Orthologue (KO)	Reaction ID	Set	Category (curated, based on Kegg B)	Function	Equation	Reversibility	Targets involved	Notes
K00859	R00130	25	Metabolism of cofactors and vitamins	ATP:dephospho-CoA 3'-phosphotransferase	ATP + Dephospho-CoA <=> ADP + CoA	irreversible	ATP,CoA
K09903	R00158	25	Nucleotide metabolism	ATP:UMP phosphotransferase	ATP + UMP <=> ADP + UDP	reversible	ATP
K11753	R00161	25	Metabolism of cofactors and vitamins	ATP:FMN adenylyltransferase	ATP + FMN <=> Diphosphate + FAD	irreversible	ATP,FMN,FAD
K00873	R00200	25	Carbohydrate and energy metabolism	ATP:pyruvate 2-O-phosphotransferase	ATP + Pyruvate <=> ADP + Phosphoenolpyruvate	reversible	ATP
K00942	R00332	25	Nucleotide metabolism	ATP:GMP phosphotransferase	ATP + GMP <=> ADP + GDP	reversible	ATP
K02335	R00375	25	DNA Replication	Deoxyadenosine 5'-triphosphate:DNA deoxynucleotidyltransferase (DNA-directed)	dATP + DNA <=> Diphosphate + DNA	no information	dATP
K02335	R00376	25	DNA Replication	Deoxyguanosine 5'-triphosphate:DNA deoxynucleotidyltransferase (DNA-directed)	dGTP + DNA <=> Diphosphate + DNA	no information	dGTP
K02335	R00377	25	DNA Replication	Deoxycytidine triphosphate:DNA deoxynucleotidyltransferase (DNA-directed)	dCTP + DNA <=> Diphosphate + DNA	no information	dCTP
K02335	R00378	25	DNA Replication	deoxythymidine triphosphate:DNA deoxynucleotidyltransferase (DNA-directed)	dTTP + DNA <=> Diphosphate + DNA	no information	dTTP
K14652	R00425	25	Metabolism of cofactors and vitamins	GTP 7,8-8,9-dihydrolase (diphosphate-forming)	GTP + 3 H2O <=> Formate + 2,5-Diamino-6-(5-phospho-D-ribosylamino)pyrimidin-4(3H)-one + Diphosphate	irreversible	GTP
K02428	R00426	25	Nucleotide metabolism	GTP diphosphohydrolase (diphosphate-forming);	GTP + H2O <=> GMP + Diphosphate	irreversible	GTP
K00873	R00430	25	Carbohydrate and energy metabolism	GTP:pyruvate 2-O-phosphotransferase	GTP + Pyruvate <=> GDP + Phosphoenolpyruvate	reversible	GTP
K03043	R00435	25	Transcription	ATP:polynucleotide adenylyltransferase;	ATP + RNA <=> Diphosphate + RNA	no information	ATP
K03043	R00441	25	Transcription	GTP:RNA guanylyltransferase (DNA-directed);	GTP + RNA <=> Diphosphate + RNA	no information	GTP
K03043	R00442	25	Transcription	CTP:RNA cytidylyltransferase (DNA-directed);	CTP + RNA <=> Diphosphate + RNA	no information	CTP
K03043	R00443	25	Transcription	UTP:RNA uridylyltransferase	UTP + RNA <=> Diphosphate + RNA	no information	UTP
K03043	R00444	25	Transcription	nucleoside-triphosphate:RNA nucleotidyltransferase (DNA-directed);	Nucleoside triphosphate + RNA <=> Diphosphate + RNA	no information
K11753	R00549	25	Metabolism of cofactors and vitamins	ATP:riboflavin 5'-phosphotransferase	ATP + Riboflavin <=> ADP + FMN	irreversible	ATP,FMN
K01937	R00571	25	Nucleotide metabolism	UTP:ammonia ligase (ADP-forming)	ATP + UTP + Ammonia <=> ADP + Orthophosphate + CTP	irreversible	ATP,UTP,CTP
K00873	R00572	25	Carbohydrate and energy metabolism	CTP:pyruvate 2-O-phosphotransferase	CTP + Pyruvate <=> CDP + Phosphoenolpyruvate	no information	CTP
K01937	R00573	25	Nucleotide metabolism	UTP:L-glutamine amido-ligase (ADP-forming)	ATP + UTP + L-Glutamine + H2O <=> ADP + Orthophosphate + CTP + L-Glutamate	irreversible	ATP,UTP,Glutamine,CTP,Glutamic acid
K00554	R00597	25	tRNA modification	S-adenosyl-L-methionine:tRNA guanine N1-methyltransferase;	S-Adenosyl-L-methionine + tRNA guanine <=> S-Adenosyl-L-homocysteine + tRNA containing N1-methylguanine	no information	S-Adenosylmethionine
K01689	R00658	25	Carbohydrate and energy metabolism	2-phospho-D-glycerate hydro-lyase (phosphoenolpyruvate-forming)	2-Phospho-D-glycerate <=> Phosphoenolpyruvate + H2O	reversible
K00873	R00659	25	Carbohydrate and energy metabolism	UTP:pyruvate 2-O-phosphotransferase	UTP + Pyruvate <=> UDP + Phosphoenolpyruvate	no information	UTP
K02428	R00720	25	Nucleotide metabolism	Inosine 5'-triphosphate pyrophosphohydrolase	ITP + H2O <=> IMP + Diphosphate	irreversible
K00873	R00724	25	Carbohydrate and energy metabolism	ITP:pyruvate 2-O-phosphotransferase	ITP + Pyruvate <=> IDP + Phosphoenolpyruvate	no information
K00820	R00768	25	Amino acid metabolism	L-glutamine:D-fructose-6-phosphate isomerase (deaminating);	L-Glutamine + D-Fructose 6-phosphate <=> L-Glutamate + D-Glucosamine 6-phosphate	irreversible	Glutamine,Glutamic acid
K00057	R00842	25	Lipid and cell wall metabolism	sn-Glycerol-3-phosphate:NAD+ 2-oxidoreductase	sn-Glycerol 3-phosphate + NAD+ <=> Glycerone phosphate + NADH + H+	reversible	sn-Glycerol 3-phosphate,NAD
K00057	R00844	25	Lipid and cell wall metabolism	sn-Glycerol-3-phosphate:NADP+ 2-oxidoreductase	sn-Glycerol 3-phosphate + NADP+ <=> Glycerone phosphate + NADPH + H+	reversible	sn-Glycerol 3-phosphate
K00384	R00900	25	Carbohydrate and energy metabolism	L-cysteine,glutathione:NADP+ oxidoreductase (disulfide-forming);	L-Cysteine + Glutathione + NADP+ <=> S-Glutathionyl-L-cysteine + NADPH	reversible	Cysteine
K00600	R00945	25	Carbohydrate and energy metabolism	5,10-Methylenetetrahydrofolate:glycine hydroxymethyltransferase	5,10-Methylenetetrahydrofolate + Glycine + H2O <=> Tetrahydrofolate + L-Serine	irreversible	Glycine,H4-folate,Serine
K00975	R00948	25	Carbohydrate and energy metabolism	ATP:alpha-D-glucose-1-phosphate adenylyltransferase	ATP + D-Glucose 1-phosphate <=> Diphosphate + ADP-glucose	irreversible	ATP
K01803	R01015	25	Carbohydrate and energy metabolism	D-glyceraldehyde-3-phosphate aldose-ketose-isomerase	D-Glyceraldehyde 3-phosphate <=> Glycerone phosphate	irreversible
K00134	R01061	25	Carbohydrate and energy metabolism	D-glyceraldehyde-3-phosphate:NAD+ oxidoreductase (phosphorylating)	D-Glyceraldehyde 3-phosphate + Orthophosphate + NAD+ <=> 3-Phospho-D-glyceroyl phosphate + NADH + H+	reversible	NAD
K00791	R01122	25	tRNA modification	delta2-isopentenyl-diphosphate:tRNA isopentenyltransferase	Dimethylallyl diphosphate + tRNA <=> Diphosphate + tRNA containing 6-isopentenyladenosine	irreversible
K00088	R01130	25	Nucleotide metabolism	IMP:NAD+ oxidoreductase	IMP + NAD+ + H2O <=> Xanthosine 5'-phosphate + NADH + H+	irreversible	NAD
K00873	R01138	25	Carbohydrate and energy metabolism	dATP:pyruvate 2-O-phosphotransferase	dATP + Pyruvate <=> dADP + Phosphoenolpyruvate	reversible	dATP
K01491	R01220	25	Metabolism of cofactors and vitamins	5,10-methylenetetrahydrofolate:NADP+ oxidoreductase	5,10-Methylenetetrahydrofolate + NADP+ <=> 5,10-Methenyltetrahydrofolate + NADPH	reversible
K01951	R01230	25	Nucleotide metabolism	Xanthosine-5'-phosphate:ammonia ligase (AMP-forming)	ATP + Xanthosine 5'-phosphate + Ammonia <=> AMP + Diphosphate + GMP	irreversible	ATP
K01951	R01231	25	Nucleotide metabolism	Xanthosine-5'-phosphate:L-glutamine amido-ligase (AMP-forming)	ATP + Xanthosine 5'-phosphate + L-Glutamine + H2O <=> AMP + Diphosphate + GMP + L-Glutamate	irreversible	ATP,Glutamine,Glutamic acid
K00927	R01512	25	Carbohydrate and energy metabolism	ATP:3-phospho-D-glycerate 1-phosphotransferase	ATP + 3-Phospho-D-glycerate <=> ADP + 3-Phospho-D-glyceroyl phosphate	reversible	ATP
K01783	R01529	25	Carbohydrate and energy metabolism	D-Ribulose-5-phosphate 3-epimerase	D-Ribulose 5-phosphate <=> D-Xylulose 5-phosphate	reversible
K00645	R01626	25	Lipid and cell wall metabolism	Malonyl-CoA:[acyl-carrier-protein] S-malonyltransferase	Malonyl-CoA + Acyl-carrier protein <=> CoA + Malonyl-[acyl-carrier protein]	irreversible	CoA
K01491	R01655	25	Metabolism of cofactors and vitamins	5,10-Methenyltetrahydrofolate 5-hydrolase (decyclizing)	5,10-Methenyltetrahydrofolate + H2O <=> 10-Formyltetrahydrofolate + H+	reversible
K01736	R01714	25	Amino acid metabolism	5-O-(1-Carboxyvinyl)-3-phosphoshikimate phosphate-lyase (chorismate-forming)	5-O-(1-Carboxyvinyl)-3-phosphoshikimate <=> Chorismate + Orthophosphate	irreversible
K00981	R01799	25	Lipid and cell wall metabolism	CTP:phosphatidate cytidyltransferase	CTP + Phosphatidate <=> Diphosphate + CDP-diacylglycerol	irreversible	CTP
K02428	R01855	25	Nucleotide metabolism	2'-Deoxyguanosine 5'-triphosphate diphosphohydrolase	dGTP + H2O <=> dGMP + Diphosphate	irreversible	dGTP
K00873	R01858	25	Carbohydrate and energy metabolism	dGTP:pyruvate 2-O-phosphotransferase	dGTP + Pyruvate <=> dGDP + Phosphoenolpyruvate	irreversible	dGTP
K00384	R02016	25	Carbohydrate and energy metabolism	NADPH:oxidized-thioredoxin oxidoreductase	Thioredoxin + NADP+ <=> Thioredoxin disulfide + NADPH + H+	no information
K03431	R02060	25	Lipid and cell wall metabolism	D-Glucosamine 1-phosphate 1,6-phosphomutase;	alpha-D-Glucosamine 1-phosphate <=> D-Glucosamine 6-phosphate	reversible
K00942	R02090	25	Nucleotide metabolism	ATP:dGMP phosphotransferase	ATP + dGMP <=> ADP + dGDP	reversible	ATP
K02428	R02100	25	Nucleotide metabolism	dUTP nucleotidohydrolase	dUTP + H2O <=> dUMP + Diphosphate	irreversible
K00133	R02291	25	Amino acid metabolism	L-Aspartate-4-semialdehyde:NADP+ oxidoreductase (phosphorylating)	L-Aspartate 4-semialdehyde + Orthophosphate + NADP+ <=> 4-Phospho-L-aspartate + NADPH + H+	irreversible
K00873	R02320	25	Carbohydrate and energy metabolism	NTP:pyruvate O2-phosphotransferase	Nucleoside triphosphate + Pyruvate <=> NDP + Phosphoenolpyruvate	irreversible
K02428	R02720	25	Nucleotide metabolism	XTP pyrophosphohydrolase;	XTP + H2O <=> Xanthosine 5'-phosphate + Diphosphate	irreversible
K01778	R02735	25	Amino acid metabolism	LL-2,6-Diaminoheptanedioate 2-epimerase	LL-2,6-Diaminoheptanedioate <=> meso-2,6-Diaminoheptanedioate	reversible
K00059	R02767	25	Lipid and cell wall metabolism	(3R)-3-hydroxyacyl-[acyl-carrier-protein]:NADP+ oxidoreductase	(3R)-3-Hydroxyacyl-[acyl-carrier protein] + NADP+ <=> 3-Oxoacyl-[acyl-carrier protein] + NADPH + H+	reversible
K09458	R02768	25	Lipid and cell wall metabolism	acyl-[acyl-carrier-protein]:malonyl-[acyl-carrier-protein] C-acyltransferase (decarboxylating)	Acyl-[acyl-carrier protein] + Malonyl-[acyl-carrier protein] <=> 3-Oxoacyl-[acyl-carrier protein] + CO2 + Acyl-carrier protein	irreversible
K01866	R02918	25	tRNA charging	L-Tyrosine:tRNA(Tyr) ligase (AMP-forming)	ATP + L-Tyrosine + tRNA(Tyr) <=> AMP + Diphosphate + L-Tyrosyl-tRNA(Tyr)	irreversible	ATP,Tyrosine,tRNA(Tyr)
K06173	R03020	25	tRNA modification	tRNA-uridine uracilmutase	tRNA uridine <=> tRNA pseudouridine	no information
K01872	R03038	25	tRNA charging	L-Alanine:tRNA(Ala) ligase (AMP-forming)	ATP + L-Alanine + tRNA(Ala) <=> AMP + Diphosphate + L-Alanyl-tRNA	irreversible	ATP,Alanine,tRNA(Ala)
K00800	R03460	25	Amino acid metabolism	Phosphoenolpyruvate:3-phosphoshikimate 5-O-(1-carboxyvinyl)-transferase	Phosphoenolpyruvate + Shikimate 3-phosphate <=> Orthophosphate + 5-O-(1-Carboxyvinyl)-3-phosphoshikimate	reversible
K02428	R03531	25	Nucleotide metabolism	2'-Deoxyinosine-5'-triphosphate pyrophosphohydrolase;	dITP + H2O <=> 2'-Deoxyinosine 5'-phosphate + Diphosphate	irreversible
K00384	R03596	25	Carbohydrate and energy metabolism	hydrogen selenide:NADP+ oxidoreductase	Hydrogen selenide + 3 NADP+ + 3 H2O <=> Selenite + 3 NADPH + 5 H+	irreversible
K01887	R03646	25	tRNA charging	L-Arginine:tRNA(Arg) ligase (AMP-forming)	ATP + L-Arginine + tRNA(Arg) <=> AMP + Diphosphate + L-Arginyl-tRNA(Arg)	irreversible	ATP,Arginine,tRNA(Arg)
K01883	R03650	25	tRNA charging	L-Cysteine:tRNA(Cys) ligase (AMP-forming)	ATP + L-Cysteine + tRNA(Cys) <=> AMP + Diphosphate + L-Cysteinyl-tRNA(Cys)	irreversible	ATP,Cysteine,tRNA(Cys)
K01892	R03655	25	tRNA charging	L-Histidine:tRNA(His) ligase (AMP-forming)	ATP + L-Histidine + tRNA(His) <=> AMP + Diphosphate + L-Histidyl-tRNA(His)	irreversible	ATP,Histidine,tRNA(His)
K01869	R03657	25	tRNA charging	L-Leucine:tRNA(Leu) ligase (AMP-forming)	ATP + L-Leucine + tRNA(Leu) <=> AMP + Diphosphate + L-Leucyl-tRNA	irreversible	ATP,Leucine,tRNA(Leu)
K01890	R03660	25	tRNA charging	L-Phenylalanine:tRNA(Ala) ligase (AMP-forming)	ATP + L-Phenylalanine + tRNA(Phe) <=> AMP + Diphosphate + L-Phenylalanyl-tRNA(Phe)	irreversible	ATP,Phenylalanine,tRNA(Phe)
K01875	R03662	25	tRNA charging	L-Serine:tRNA(Ser) ligase (AMP-forming)	ATP + L-Serine + tRNA(Ser) <=> AMP + Diphosphate + L-Seryl-tRNA(Ser)	irreversible	ATP,Serine,tRNA(Ser)
K01868	R03663	25	tRNA charging	L-Threonine:tRNA(Thr) ligase (AMP-forming)	ATP + L-Threonine + tRNA(Thr) <=> AMP + Diphosphate + L-Threonyl-tRNA(Thr)	irreversible	ATP,Threonine,tRNA(Thr)
K01867	R03664	25	tRNA charging	L-Tryptophan -tRNA(Trp) ligase (AMP-forming)	ATP + L-Tryptophan + tRNA(Trp) <=> AMP + Diphosphate + L-Tryptophanyl-tRNA(Trp)	irreversible	ATP,Tryptophan,tRNA(Trp)
K01873	R03665	25	tRNA charging	L-Valine:tRNAVal ligase (AMP-forming)	ATP + L-Valine + tRNA(Val) <=> AMP + Diphosphate + L-Valyl-tRNA(Val)	irreversible	ATP,Valine,tRNA(Val)
K00773	R03789	25	tRNA modification	tRNA-guanosine34:queuine tRNA-D-ribosyltransferase	tRNA guanine + Queuine <=> tRNA queuine + Guanine	no information
K02433	R03905	25	tRNA charging	Glu-tRNA(Gln):L-glutamine amido-ligase(ADP-forming)	Glutaminyl-tRNA + L-Glutamate + Orthophosphate + ADP <=> L-Glutamyl-tRNA(Gln) + L-Glutamine + ATP + H2O	irreversible	Glutamic acid,Glutamine,ATP
K00604	R03940	25	tRNA modification	10-Formyltetrahydrofolate:L-methionyl-tRNA N-formyltransferase	L-Methionyl-tRNA + 10-Formyltetrahydrofolate <=> Tetrahydrofolate + N-Formylmethionyl-tRNA	irreversible	H4-folate
K01689	R04206	25	Carbohydrate and energy metabolism	3-Phospho-D-erythronate hydro-lyase	3-Phospho-D-erythronate <=> Phosphoenol-4-deoxy-3-tetrulosonate + H2O	no information
K02433	R04212	25	tRNA charging	Asp-tRNA(Asn):L-glutamine amido-ligase (ADP-forming)	L-Asparaginyl-tRNA(Asn) + L-Glutamate + Orthophosphate + ADP <=> L-Aspartyl-tRNA(Asn) + L-Glutamine + ATP + H2O	irreversible	Glutamic acid,Glutamine,ATP
K01056	R04238	25	Translation	Aminoacyl-tRNA aminoacylhydrolase	N-Substituted aminoacyl-tRNA + H2O <=> N-Substituted amino acid + tRNA	no information
K01462	R04268	25	Protein modification, folding, sorting, degradation	N-Formyl-L-methionylaminoacyl-tRNA amidohydrolase	N-Formyl-L-methionylaminoacyl-tRNA + H2O <=> Formate + L-Methionylaminoacyl-tRNA	no information
K09458	R04355	25	Lipid and cell wall metabolism	Acyl-[acyl-carrier-protein]:malonyl-[acyl-carrier-protein] C-acyltransferase (decarboxylating)	Acetyl-[acyl-carrier protein] + Malonyl-[acyl-carrier protein] <=> Acetoacetyl-[acp] + CO2 + Acyl-carrier protein	irreversible
K00059	R04533	25	Lipid and cell wall metabolism	(3R)-3-hydroxybutanoyl-[acyl-carrier protein]:NADP+ oxidoreductase	(3R)-3-Hydroxybutanoyl-[acyl-carrier protein] + NADP+ <=> Acetoacetyl-[acp] + NADPH + H+	reversible
K00059	R04534	25	Lipid and cell wall metabolism	(3R)-3-hydroxydecanoyl-[acyl-carrier-protein]:NADP+ oxidoreductase	(3R)-3-Hydroxydecanoyl-[acyl-carrier protein] + NADP+ <=> 3-Oxodecanoyl-[acp] + NADPH	reversible
K00059	R04536	25	Lipid and cell wall metabolism	(3R)-3-hydroxyoctanoyl-[acyl-carrier-protein]:NADP+ oxidoreductase	(3R)-3-Hydroxyoctanoyl-[acyl-carrier protein] + NADP+ <=> 3-Oxooctanoyl-[acp] + NADPH + H+	reversible
K00059	R04543	25	Lipid and cell wall metabolism	(3R)-3-hydroxypalmitoyl-[acyl-carrier-protein]:NADP+ oxidoreductase	(3R)-3-Hydroxypalmitoyl-[acyl-carrier protein] + NADP+ <=> 3-Oxohexadecanoyl-[acp] + NADPH + H+	reversible
K00059	R04566	25	Lipid and cell wall metabolism	(3R)-3-hydroxytetradecanoyl-[acyl-carrier-protein]:NADP+ oxidoreductase	(3R)-3-Hydroxytetradecanoyl-[acyl-carrier protein] + NADP+ <=> 3-Oxotetradecanoyl-[acp] + NADPH + H+	reversible
K09458	R04726	25	Lipid and cell wall metabolism	dodecanoyl-[acyl-carrier-protein]:malonyl-[acyl-carrier-protein] C-acyltransferase (decarboxylating)	Dodecanoyl-[acyl-carrier protein] + Malonyl-[acyl-carrier protein] <=> 3-Oxotetradecanoyl-[acp] + CO2 + Acyl-carrier protein	irreversible
K09458	R04952	25	Lipid and cell wall metabolism	butyryl-[acyl-carrier protein]:malonyl-[acyl-carrier-protein] C-acyltransferase (decarboxylating)	Butyryl-[acp] + Malonyl-[acyl-carrier protein] <=> 3-Oxohexanoyl-[acp] + CO2 + Acyl-carrier protein	irreversible
K00059	R04953	25	Lipid and cell wall metabolism	(3R)-3-hydroxyhexanoyl-[acyl-carrier-protein]:NADP+ oxidoreductase	(R)-3-Hydroxyhexanoyl-[acp] + NADP+ <=> 3-Oxohexanoyl-[acp] + NADPH + H+	reversible
K09458	R04957	25	Lipid and cell wall metabolism	hexanoyl-[acyl-carrier protein]:malonyl-[acyl-carrier-protein] C-acyltransferase (decarboxylating)	Hexanoyl-[acp] + Malonyl-[acyl-carrier protein] <=> 3-Oxooctanoyl-[acp] + CO2 + Acyl-carrier protein	irreversible
K09458	R04960	25	Lipid and cell wall metabolism	Octanoyl-[acyl-carrier protein]:malonyl-[acyl-carrier-protein] C-acyltransferase (decarboxylating)	Octanoyl-[acp] + Malonyl-[acyl-carrier protein] <=> 3-Oxodecanoyl-[acp] + CO2 + Acyl-carrier protein	irreversible
K09458	R04963	25	Lipid and cell wall metabolism	Decanoyl-[acyl-carrier protein]:malonyl-[acyl-carrier-protein] C-acyltransferase (decarboxylating)	Decanoyl-[acp] + Malonyl-[acyl-carrier protein] <=> 3-Oxododecanoyl-[acp] + CO2 + Acyl-carrier protein	irreversible
K00059	R04964	25	Lipid and cell wall metabolism	(3R)-3-hydroxydodecanoyl-[acyl-carrier-protein]:NADP+ oxidoreductase	(R)-3-Hydroxydodecanoyl-[acp] + NADP+ <=> 3-Oxododecanoyl-[acp] + NADPH + H+	reversible
K09458	R04968	25	Lipid and cell wall metabolism	Tetradecanoyl-[acyl-carrier protein]:malonyl-[acyl-carrier-protein] C-acyltransferase (decarboxylating)	Tetradecanoyl-[acp] + Malonyl-[acyl-carrier protein] <=> 3-Oxohexadecanoyl-[acp] + CO2 + Acyl-carrier protein	irreversible
K01876	R05577	25	tRNA charging	L-Aspartate:tRNA(Asp) ligase (AMP-forming)	tRNA(Asp) + L-Aspartate + ATP <=> L-Aspartyl-tRNA(Asp) + Diphosphate + AMP	irreversible	tRNA(Asp),Aspartic acid,ATP
K01885	R05578	25	tRNA charging	L-glutamate:tRNA(Glu) ligase (AMP-forming)	tRNA(Glu) + L-Glutamate + ATP <=> L-Glutamyl-tRNA(Glu) + Diphosphate + AMP	irreversible	tRNA(Glu),Glutamic acid,ATP
K01462	R05635	25	Protein modification, folding, sorting, degradation	Formyl-L-methionyl peptide amidohydrolase	Formyl-L-methionyl peptide + H2O <=> Methionyl peptide + Formate	no information
K00099	R05688	25	Metabolism of cofactors and vitamins	1-Deoxy-D-xylulose-5-phosphate isomeroreductase	2-C-Methyl-D-erythritol 4-phosphate + NADP+ <=> 1-Deoxy-D-xylulose 5-phosphate + NADPH + H+	irreversible
K00806	R06447	25	Lipid and cell wall metabolism	(2E,6E)-farnesyl-diphosphate:isopentenyl-diphosphate cistransferase (adding 8 isopentenyl units)	trans,trans-Farnesyl diphosphate + 8 Isopentenyl diphosphate <=> di-trans,poly-cis-Undecaprenyl diphosphate + 8 Diphosphate	irreversible
K02495	R06895	25	Metabolism of cofactors and vitamins	coproporphyrinogen-III:S-adenosyl-L-methionine oxidoreductase(decarboxylating)	Coproporphyrinogen III + 2 S-Adenosyl-L-methionine <=> Protoporphyrinogen IX + 2 CO2 + 2 L-Methionine + 2 5'-Deoxyadenosine	irreversible	S-Adenosylmethionine,Methionine
K03386	R07180	25	Carbohydrate and energy metabolism	thiol-containing-reductant:hydroperoxide oxidoreductase	ROOH + 2 Thiol-containing reductant <=> Alcohol + H2O + Oxidized thiol-containing reductant	no information
K08316	R07234	25	rRNA modification	S-adenosyl-L-methionine:rRNA (guanine-N2-)-methyltransferase	S-Adenosyl-L-methionine + rRNA <=> S-Adenosyl-L-homocysteine + rRNA containing N2-methylguanine	no information	S-Adenosylmethionine
K14652	R07281	25	Metabolism of cofactors and vitamins	D-ribulose 5-phosphate formate-lyase (L-3,4-dihydroxybutan-2-one 4-phosphate-forming)	D-Ribulose 5-phosphate <=> L-3,4-Dihydroxybutan-2-one 4-phosphate + Formate	irreversible
K09458	R07762	25	Lipid and cell wall metabolism	octadecanoyl-CoA:NADP+ trans-2-oxidoreductase	Hexadecanoyl-[acp] + Malonyl-[acyl-carrier protein] <=> 3-Oxostearoyl-[acp] + Acyl-carrier protein + CO2	irreversible
K00059	R07763	25	Lipid and cell wall metabolism	octadecanoyl-CoA:NADP+ trans-2-oxidoreductase	3-Oxostearoyl-[acp] + NADPH + H+ <=> (R)-3-Hydroxyoctadecanoyl-[acp] + NADP+	reversible
K01875	R08218	25	tRNA charging	L-serine:tRNASec ligase (AMP-forming)	ATP + L-Serine + tRNA(Sec) <=> AMP + Diphosphate + L-Seryl-tRNA(Sec)	irreversible	ATP,Serine
K00088	R08240	25	Nucleotide metabolism	6-thioinosine 5'-monophosphate:NAD+ oxidoreductase	6-Thioinosine-5'-monophosphate + NAD+ + H2O <=> 6-Thioxanthine 5'-monophosphate + NADH + H+	irreversible	NAD
K01951	R08244	25	Nucleotide metabolism	6-thioxanthine 5'-monophosphate:L-glutamine amido-ligase (AMP-forming)	6-Thioxanthine 5'-monophosphate + ATP + L-Glutamine + H2O <=> 6-Thioguanosine monophosphate + AMP + Diphosphate + L-Glutamate	irreversible	ATP,Glutamine,Glutamic acid
K00566	R08700	25	tRNA modification	[enzyme]-S-sulfanylcysteine:tRNA-uridine sulfurtransferase (ATP-hydrolysing)	tRNA uridine + [Enzyme]-S-sulfanylcysteine + ATP <=> tRNA containing 2-thiouridine + [Enzyme]-cysteine + AMP + Diphosphate	no information	ATP
K00600	R09099	25	Carbohydrate and energy metabolism	5,10-methylenetetrahydromethanopterin:glycine hydroxymethyltransferase	L-Serine + 5,6,7,8-Tetrahydromethanopterin <=> 5,10-Methylenetetrahydromethanopterin + Glycine + H2O	irreversible	Serine,Glycine
K00384	R09372	25	Carbohydrate and energy metabolism	methaneselenol:NADP+ oxidoreductase	2 NADPH + 2 H+ + Methylselenic acid <=> 2 NADP+ + 2 H2O + Methaneselenol	irreversible
K09458	R10115	25	Lipid and cell wall metabolism	malonyl-[acyl-carrier protein]-methyl-ester:malonyl-[acyl-carrier protein] C-acyltransferase	Malonyl-[acp] methyl ester + Malonyl-[acyl-carrier protein] <=> 3-Ketoglutaryl-[acp] methyl ester + CO2 + Acyl-carrier protein	irreversible
K00059	R10116	25	Lipid and cell wall metabolism	3-hydroxyglutaryl-[acp]-methyl-ester:NADP+ oxidoreductase	3-Ketoglutaryl-[acp] methyl ester + NADPH + H+ <=> 3-Hydroxyglutaryl-[acp] methyl ester + NADP+	irreversible
K09458	R10119	25	Lipid and cell wall metabolism	glutaryl-[acp]-methyl-ester:malonyl-[acyl-carrier protein] C-acyltransferase (decarboxylating)	Glutaryl-[acp] methyl ester + Malonyl-[acyl-carrier protein] <=> 3-Ketopimeloyl-[acp] methyl ester + CO2 + Acyl-carrier protein	irreversible
K00059	R10120	25	Lipid and cell wall metabolism	3-hydroxypimeloyl-[acp]-methyl-ester:NADP+ oxidoreductase	3-Ketopimeloyl-[acp] methyl ester + NADPH + H+ <=> 3-Hydroxypimeloyl-[acp] methyl ester + NADP+	irreversible
K00773	R10209	25	tRNA modification	tRNA-guanosine34:7-aminomethyl-7-carbaguanine tRNA-D-ribosyltransferase	tRNA guanine + 7-Aminomethyl-7-carbaguanine <=> tRNA 7-aminomethyl-7-carbaguanine + Guanine	no information
K01409	R10648	25	tRNA modification	L-threonylcarbamoyladenylate:adenine in tRNA N6-L-threonylcarbamoyltransferase	L-Threonylcarbamoyladenylate + tRNA adenine <=> AMP + N6-L-Threonylcarbamoyladenine in tRNA	no information
K02528	R10716	25	rRNA modification	S-adenosyl-L-methionine:rRNA (adenine-N6-)-dimethyltransferase	2 S-Adenosyl-L-methionine + Adenine in rRNA <=> 2 S-Adenosyl-L-homocysteine + N6-Dimethyladenine in rRNA	no information	S-Adenosylmethionine
K02493	R10806	25	Protein modification, folding, sorting, degradation	S-adenosyl-L-methionine:[protein]-L-glutamine (N5-glutamine)-methyltransferase	Protein glutamine + S-Adenosyl-L-methionine <=> Protein N5-methyl-L-glutamine + S-Adenosyl-L-homocysteine	no information	S-Adenosylmethionine
K00645	R11671	25	Lipid and cell wall metabolism	S-adenosyl-L-methionine:4-Hydroxy-2,2'-bipyrrole-5-carbaldehyde 4-O-methyltransferase	Malonyl-CoA + Acetyl-CoA <=> Dodecanoyl-[acyl-carrier protein]	irreversible
K02078	R12049	25	Lipid and cell wall metabolism	UDP-glucose:afzelin 7-O-glucosyltransferase	Anthraniloyl-CoA + 2 Malonyl-CoA <=> 2-Methylquinolin-4-ol + 3 CO2 + 3 CoA	irreversible	CoA
K04567	R03658	24	Translation	L-lysine:tRNALys ligase (AMP-forming)	ATP + L-Lysine + tRNA(Lys) <=> AMP + Diphosphate + L-Lysyl-tRNA	irreversible	ATP,Lysine,tRNA(Lys)	#added in expansion
K00939	R11319	24	Nucleotide metabolism	ADP:thiamin-diphosphate phosphotransferase	Thiamin diphosphate + ADP <=> Thiamin triphosphate + AMP	irreversible	thiamine diphosphate	#added in expansion
K01874	R03659	23	Translation	L-Methionine:tRNAMet ligase (AMP-forming)	ATP + L-Methionine + tRNA(Met) <=> AMP + Diphosphate + L-Methionyl-tRNA	irreversible	ATP,Methionine,tRNA(Met)	#added in expansion
K01870	R03656	22	Translation	L-Isoleucine:tRNA(Ile) ligase (AMP-forming)	ATP + L-Isoleucine + tRNA(Ile) <=> AMP + Diphosphate + L-Isoleucyl-tRNA(Ile)	irreversible	ATP,Isoleucine,tRNA(Ile)	#added in expansion
K01881	R03661	21	Translation	L-proline:tRNA(Pro) ligase (AMP-forming)	ATP + L-Proline + tRNA(Pro) <=> AMP + Diphosphate + L-Prolyl-tRNA(Pro)	irreversible	ATP,Proline,tRNA(Pro)	#added in expansion
K01893	R03648	17	Translation	L-Asparagine:tRNA(Asn) ligase (AMP-forming)	ATP + L-Asparagine + tRNA(Asn) <=> AMP + Diphosphate + L-Asparaginyl-tRNA(Asn)	irreversible	ATP,Asparagine,tRNA(Asn)	#added in expansion
K01879	R03654	17	Translation	glycine:tRNA(Gly) ligase (AMP-forming)	ATP + Glycine + tRNA(Gly) <=> AMP + Diphosphate + Glycyl-tRNA(Gly)	irreversible	ATP,Glycine,tRNA(Gly)	#added in expansion
K08681	R07456	15	Metabolism of cofactors and vitamins	D-ribulose 5-phosphate,D-glyceraldehyde 3-phosphate pyridoxal 5'-phosphate-lyase	D-Glyceraldehyde 3-phosphate + D-Ribulose 5-phosphate + L-Glutamine <=> Pyridoxal phosphate + L-Glutamate + Orthophosphate + 3 H2O	irreversible	Glutamine,Pyridoxal-5' phosphate,Glutamic acid	#added in expansion
K01886	R03652	13	Translation	L-Glutamine:tRNA(Gln) ligase (AMP-forming)	ATP + L-Glutamine + tRNA(Gln) <=> AMP + Diphosphate + Glutaminyl-tRNA	irreversible	ATP,Glutamine,tRNA(Gln)	#added in expansion

## Sheet: Supp_Data4B
KEGG compound ID	KEGG compound name	Target [yes/no]	Presence [core/completion]	Reactant site of irreversible reaction only? [yes/no]	Node degree (in + out)
C00002	ATP	yes	core	no	44
C00882	Dephospho-CoA	no	core	no	1
C00105	UMP	no	core	no	2
C00008	ADP	no	core	no	17
C00015	UDP	no	core	no	3
C00061	FMN	yes	core	no	2
C00022	Pyruvate	no	core	no	11
C00074	Phosphoenolpyruvate	no	core	no	15
C00144	GMP	no	core	no	5
C00035	GDP	no	core	no	4
C00131	dATP	yes	core	no	3
C00039	DNA	no	core	no	8
C00286	dGTP	yes	core	no	3
C00458	dCTP	yes	core	no	1
C00459	dTTP	yes	core	no	1
C00044	GTP	yes	core	no	5
C00001	H2O	no	core	no	28
C00046	RNA	no	core	no	10
C00063	CTP	yes	core	no	5
C00075	UTP	yes	core	no	4
C00201	Nucleoside triphosphate	no	core	no	2
C00255	Riboflavin	no	core	no	1
C00014	Ammonia	no	core	no	2
C00064	L-Glutamine	yes	core	no	8
C00019	S-Adenosyl-L-methionine	yes	core	no	5
C01977	tRNA guanine	no	core	no	3
C00631	2-Phospho-D-glycerate	no	core	no	2
C00081	ITP	no	core	no	2
C00085	D-Fructose 6-phosphate	no	core	no	1
C00093	sn-Glycerol 3-phosphate	yes	core	no	4
C00003	NAD+	yes	core	no	6
C00111	Glycerone phosphate	no	core	no	5
C00004	NADH	no	core	no	6
C00080	H+	no	core	no	33
C00006	NADP+	no	core	no	31
C00005	NADPH	no	core	no	31
C00097	L-Cysteine	yes	core	no	3
C00051	Glutathione	no	core	no	2
C05526	S-Glutathionyl-L-cysteine	no	core	no	2
C00143	5,10-Methylenetetrahydrofolate	no	core	no	3
C00037	Glycine	yes	core	no	3
C00103	D-Glucose 1-phosphate	no	core	no	1
C00118	D-Glyceraldehyde 3-phosphate	no	core	no	4
C00009	Orthophosphate	no	core	no	11
C00236	3-Phospho-D-glyceroyl phosphate	no	core	no	4
C00235	Dimethylallyl diphosphate	no	core	no	1
C00066	tRNA	no	core	no	2
C00130	IMP	no	core	no	2
C00206	dADP	no	core	no	2
C00445	5,10-Methenyltetrahydrofolate	no	core	no	4
C00655	Xanthosine 5'-phosphate	no	core	no	4
C00197	3-Phospho-D-glycerate	no	core	no	2
C00199	D-Ribulose 5-phosphate	no	core	no	4
C00231	D-Xylulose 5-phosphate	no	core	no	2
C00083	Malonyl-CoA	no	core	no	3
C00229	Acyl-carrier protein	no	core	no	12
C00234	10-Formyltetrahydrofolate	no	core	no	3
C01269	5-O-(1-Carboxyvinyl)-3-phosphoshikimate	no	core	no	3
C00416	Phosphatidate	no	core	no	1
C00342	Thioredoxin	no	core	no	1
C06156	alpha-D-Glucosamine 1-phosphate	no	core	no	2
C00352	D-Glucosamine 6-phosphate	no	core	no	3
C00362	dGMP	no	core	no	3
C00361	dGDP	no	core	no	3
C00460	dUTP	no	core	no	1
C00441	L-Aspartate 4-semialdehyde	no	core	no	1
C00700	XTP	no	core	no	1
C00666	LL-2,6-Diaminoheptanedioate	no	core	no	2
C00680	meso-2,6-Diaminoheptanedioate	no	core	no	2
C01271	(3R)-3-Hydroxyacyl-[acyl-carrier protein]	no	core	no	2
C00685	3-Oxoacyl-[acyl-carrier protein]	no	core	no	3
C00173	Acyl-[acyl-carrier protein]	no	core	no	1
C01209	Malonyl-[acyl-carrier protein]	no	core	no	12
C00082	L-Tyrosine	yes	core	yes	1
C00787	tRNA(Tyr)	yes	core	yes	1
C00868	tRNA uridine	no	core	no	2
C00041	L-Alanine	yes	core	no	1
C01635	tRNA(Ala)	yes	core	no	1
C03175	Shikimate 3-phosphate	no	core	no	2
C01345	dITP	no	core	no	1
C01528	Hydrogen selenide	no	core	no	1
C00062	L-Arginine	yes	core	no	1
C01636	tRNA(Arg)	yes	core	yes	1
C00152	L-Asparagine	yes	completion	no	1
C01637	tRNA(Asn)	yes	completion	yes	1
C01639	tRNA(Cys)	yes	core	yes	1
C01640	tRNA(Gln)	yes	completion	yes	1
C01642	tRNA(Gly)	yes	completion	no	1
C00135	L-Histidine	yes	core	no	1
C01643	tRNA(His)	yes	core	yes	1
C00407	L-Isoleucine	yes	completion	yes	1
C01644	tRNA(Ile)	yes	completion	yes	1
C00123	L-Leucine	yes	core	yes	1
C01645	tRNA(Leu)	yes	core	no	1
C00047	L-Lysine	yes	completion	no	1
C01646	tRNA(Lys)	yes	completion	no	1
C00073	L-Methionine	yes	core	no	2
C01647	tRNA(Met)	yes	completion	yes	1
C00079	L-Phenylalanine	yes	core	no	1
C01648	tRNA(Phe)	yes	core	yes	1
C00148	L-Proline	yes	completion	no	1
C01649	tRNA(Pro)	yes	completion	yes	1
C00065	L-Serine	yes	core	no	4
C01650	tRNA(Ser)	yes	core	yes	1
C00188	L-Threonine	yes	core	no	1
C01651	tRNA(Thr)	yes	core	yes	1
C00078	L-Tryptophan	yes	core	no	1
C01652	tRNA(Trp)	yes	core	yes	1
C00183	L-Valine	yes	core	yes	1
C01653	tRNA(Val)	yes	core	yes	1
C01449	Queuine	no	core	no	1
C02282	Glutaminyl-tRNA	no	core	no	2
C00025	L-Glutamate	yes	core	no	8
C02430	L-Methionyl-tRNA	no	core	no	2
C03356	3-Phospho-D-erythronate	no	core	no	1
C03402	L-Asparaginyl-tRNA(Asn)	no	core	no	2
C03880	N-Substituted aminoacyl-tRNA	no	core	no	1
C04258	N-Formyl-L-methionylaminoacyl-tRNA	no	core	no	1
C03939	Acetyl-[acyl-carrier protein]	no	core	no	1
C04618	(3R)-3-Hydroxybutanoyl-[acyl-carrier protein]	no	core	no	2
C05744	Acetoacetyl-[acp]	no	core	no	3
C04619	(3R)-3-Hydroxydecanoyl-[acyl-carrier protein]	no	core	no	2
C05753	3-Oxodecanoyl-[acp]	no	core	no	3
C04620	(3R)-3-Hydroxyoctanoyl-[acyl-carrier protein]	no	core	no	2
C05750	3-Oxooctanoyl-[acp]	no	core	no	3
C04633	(3R)-3-Hydroxypalmitoyl-[acyl-carrier protein]	no	core	no	2
C05762	3-Oxohexadecanoyl-[acp]	no	core	no	3
C04688	(3R)-3-Hydroxytetradecanoyl-[acyl-carrier protein]	no	core	no	2
C05759	3-Oxotetradecanoyl-[acp]	no	core	no	3
C05223	Dodecanoyl-[acyl-carrier protein]	no	core	no	2
C05745	Butyryl-[acp]	no	core	no	1
C05747	(R)-3-Hydroxyhexanoyl-[acp]	no	core	no	2
C05746	3-Oxohexanoyl-[acp]	no	core	no	3
C05749	Hexanoyl-[acp]	no	core	no	1
C05752	Octanoyl-[acp]	no	core	no	1
C05755	Decanoyl-[acp]	no	core	no	1
C05757	(R)-3-Hydroxydodecanoyl-[acp]	no	core	no	2
C05756	3-Oxododecanoyl-[acp]	no	core	no	3
C05761	Tetradecanoyl-[acp]	no	core	no	1
C01638	tRNA(Asp)	yes	core	yes	1
C00049	L-Aspartate	yes	core	no	1
C01641	tRNA(Glu)	yes	core	no	1
C11439	Formyl-L-methionyl peptide	no	core	no	1
C11434	2-C-Methyl-D-erythritol 4-phosphate	no	core	no	1
C00448	trans,trans-Farnesyl diphosphate	no	core	no	1
C00129	Isopentenyl diphosphate	no	core	no	1
C03263	Coproporphyrinogen III	no	core	no	1
C15498	ROOH	no	core	no	1
C16736	Thiol-containing reductant	no	core	no	1
C00240	rRNA	no	core	no	1
C05764	Hexadecanoyl-[acp]	no	core	no	1
C16219	3-Oxostearoyl-[acp]	no	core	no	3
C16220	(R)-3-Hydroxyoctadecanoyl-[acp]	no	core	no	2
C16636	tRNA(Sec)	no	core	no	1
C04646	6-Thioinosine-5'-monophosphate	no	core	no	1
C16618	6-Thioxanthine 5'-monophosphate	no	core	no	2
C15812	[Enzyme]-S-sulfanylcysteine	no	core	no	1
C01217	5,6,7,8-Tetrahydromethanopterin	no	core	no	1
C18902	Methylselenic acid	no	core	no	1
C19673	Malonyl-[acp] methyl ester	no	core	no	1
C20372	3-Ketoglutaryl-[acp] methyl ester	no	core	no	2
C20375	Glutaryl-[acp] methyl ester	no	core	no	1
C20376	3-Ketopimeloyl-[acp] methyl ester	no	core	no	2
C16675	7-Aminomethyl-7-carbaguanine	no	core	no	1
C20641	L-Threonylcarbamoyladenylate	no	core	no	1
C17324	tRNA adenine	no	core	no	1
C20648	Adenine in rRNA	no	core	no	1
C02583	Protein glutamine	no	core	no	1
C00068	Thiamin diphosphate	yes	completion	no	1
C00024	Acetyl-CoA	no	core	no	1
C02247	Anthraniloyl-CoA	no	core	no	1
C00010	CoA	yes	core	no	3
C00013	Diphosphate	no	core	no	46
C00016	FAD	yes	core	no	1
C00058	Formate	no	core	no	4
C01304	2,5-Diamino-6-(5-phospho-D-ribosylamino)pyrimidin-4(3H)-one	no	core	no	1
C00112	CDP	no	core	no	1
C00021	S-Adenosyl-L-homocysteine	no	core	no	4
C04157	tRNA containing N1-methylguanine	no	core	no	1
C00104	IDP	no	core	no	1
C00101	Tetrahydrofolate	yes	core	no	2
C00498	ADP-glucose	no	core	no	1
C04432	tRNA containing 6-isopentenyladenosine	no	core	no	1
C00020	AMP	no	core	no	27
C00251	Chorismate	no	core	no	1
C00269	CDP-diacylglycerol	no	core	no	1
C00343	Thioredoxin disulfide	no	core	no	1
C00365	dUMP	no	core	no	1
C03082	4-Phospho-L-aspartate	no	core	no	1
C00454	NDP	no	core	no	1
C00011	CO2	no	core	no	13
C02839	L-Tyrosyl-tRNA(Tyr)	no	core	no	1
C02764	tRNA pseudouridine	no	core	no	1
C00886	L-Alanyl-tRNA	no	core	no	1
C06196	2'-Deoxyinosine 5'-phosphate	no	core	no	1
C05684	Selenite	no	core	no	1
C02163	L-Arginyl-tRNA(Arg)	no	core	no	1
C03125	L-Cysteinyl-tRNA(Cys)	no	core	no	1
C02412	Glycyl-tRNA(Gly)	no	completion	no	1
C02988	L-Histidyl-tRNA(His)	no	core	no	1
C03127	L-Isoleucyl-tRNA(Ile)	no	completion	no	1
C02047	L-Leucyl-tRNA	no	core	no	1
C01931	L-Lysyl-tRNA	no	completion	no	1
C03511	L-Phenylalanyl-tRNA(Phe)	no	core	no	1
C02702	L-Prolyl-tRNA(Pro)	no	completion	no	1
C02553	L-Seryl-tRNA(Ser)	no	core	no	1
C02992	L-Threonyl-tRNA(Thr)	no	core	no	1
C03512	L-Tryptophanyl-tRNA(Trp)	no	core	no	1
C02554	L-Valyl-tRNA(Val)	no	core	no	1
C01978	tRNA queuine	no	core	no	1
C00242	Guanine	no	core	no	2
C06112	L-Glutamyl-tRNA(Gln)	no	core	no	1
C03294	N-Formylmethionyl-tRNA	no	core	no	1
C04309	Phosphoenol-4-deoxy-3-tetrulosonate	no	core	no	1
C06113	L-Aspartyl-tRNA(Asn)	no	core	no	1
C03523	N-Substituted amino acid	no	core	no	1
C03617	L-Methionylaminoacyl-tRNA	no	core	no	1
C02984	L-Aspartyl-tRNA(Asp)	no	core	no	1
C02987	L-Glutamyl-tRNA(Glu)	no	core	no	1
C11440	Methionyl peptide	no	core	no	1
C11437	1-Deoxy-D-xylulose 5-phosphate	no	core	no	1
C04574	di-trans,poly-cis-Undecaprenyl diphosphate	no	core	no	1
C01079	Protoporphyrinogen IX	no	core	no	1
C05198	5'-Deoxyadenosine	no	core	no	1
C00069	Alcohol	no	core	no	1
C15496	Oxidized thiol-containing reductant	no	core	no	1
C04153	rRNA containing N2-methylguanine	no	core	no	1
C15556	L-3,4-Dihydroxybutan-2-one 4-phosphate	no	core	no	1
C00018	Pyridoxal phosphate	yes	completion	no	1
C06481	L-Seryl-tRNA(Sec)	no	core	no	1
C16619	6-Thioguanosine monophosphate	no	core	no	1
C17322	tRNA containing 2-thiouridine	no	core	no	1
C15811	[Enzyme]-cysteine	no	core	no	1
C04377	5,10-Methylenetetrahydromethanopterin	no	core	no	1
C05703	Methaneselenol	no	core	no	1
C20373	3-Hydroxyglutaryl-[acp] methyl ester	no	core	no	1
C20377	3-Hydroxypimeloyl-[acp] methyl ester	no	core	no	1
C20446	tRNA 7-aminomethyl-7-carbaguanine	no	core	no	1
C20751	N6-L-Threonylcarbamoyladenine in tRNA	no	core	no	1
C20796	N6-Dimethyladenine in rRNA	no	core	no	1
C20858	Protein N5-methyl-L-glutamine	no	core	no	1
C03028	Thiamin triphosphate	no	completion	no	1
C21873	2-Methylquinolin-4-ol	no	core	no	1
