# Supplementary material for: The metabolic network of the last bacterial common ancestor
Source: Commun Biol. 2021 Mar 26;4:413. doi: 10.1038/s42003-021-01918-4 (PMC7997952; doi:10.1038/s42003-021-01918-4)
Supplement: Supplementary file 7 — Supplementary Data 5 [file 42003_2021_1918_MOESM7_ESM.zip]

Archive with 63,324 entries (10,000 files):
- 63324_LBCA_trees/0.tree
- 63324_LBCA_trees/10000.tree
- 63324_LBCA_trees/10001.tree
- 63324_LBCA_trees/10002.tree
- 63324_LBCA_trees/10003.tree
- 63324_LBCA_trees/10004.tree
- 63324_LBCA_trees/10005.tree
- 63324_LBCA_trees/10006.tree
- 63324_LBCA_trees/10007.tree
- 63324_LBCA_trees/10008.tree
- 63324_LBCA_trees/10009.tree
- 63324_LBCA_trees/1000.tree
- 63324_LBCA_trees/10010.tree
- 63324_LBCA_trees/10011.tree
- 63324_LBCA_trees/10012.tree
- 63324_LBCA_trees/10013.tree
- 63324_LBCA_trees/10014.tree
- 63324_LBCA_trees/10015.tree
- 63324_LBCA_trees/10016.tree
- 63324_LBCA_trees/10017.tree
- 63324_LBCA_trees/10018.tree
- 63324_LBCA_trees/10019.tree
- 63324_LBCA_trees/1001.tree
- 63324_LBCA_trees/10020.tree
- 63324_LBCA_trees/10021.tree
- 63324_LBCA_trees/10022.tree
- 63324_LBCA_trees/10023.tree
- 63324_LBCA_trees/10024.tree
- 63324_LBCA_trees/10025.tree
- 63324_LBCA_trees/10026.tree
- 63324_LBCA_trees/10027.tree
- 63324_LBCA_trees/10028.tree
- 63324_LBCA_trees/10029.tree
- 63324_LBCA_trees/1002.tree
- 63324_LBCA_trees/10030.tree
- 63324_LBCA_trees/10031.tree
- 63324_LBCA_trees/10032.tree
- 63324_LBCA_trees/10033.tree
- 63324_LBCA_trees/10034.tree
- 63324_LBCA_trees/10035.tree
- 63324_LBCA_trees/10036.tree
- 63324_LBCA_trees/10037.tree
- 63324_LBCA_trees/10038.tree
- 63324_LBCA_trees/10039.tree
- 63324_LBCA_trees/1003.tree
- 63324_LBCA_trees/10040.tree
- 63324_LBCA_trees/10041.tree
- 63324_LBCA_trees/10042.tree
- 63324_LBCA_trees/10043.tree
- 63324_LBCA_trees/10044.tree
- 63324_LBCA_trees/10045.tree
- 63324_LBCA_trees/10046.tree
- 63324_LBCA_trees/10047.tree
- 63324_LBCA_trees/10048.tree
- 63324_LBCA_trees/10049.tree
- 63324_LBCA_trees/1004.tree
- 63324_LBCA_trees/10050.tree
- 63324_LBCA_trees/10051.tree
- 63324_LBCA_trees/10052.tree
- 63324_LBCA_trees/10053.tree
- 63324_LBCA_trees/10054.tree
- 63324_LBCA_trees/10055.tree
- 63324_LBCA_trees/10056.tree
- 63324_LBCA_trees/10057.tree
- 63324_LBCA_trees/10058.tree
- 63324_LBCA_trees/10059.tree
- 63324_LBCA_trees/1005.tree
- 63324_LBCA_trees/10060.tree
- 63324_LBCA_trees/10061.tree
- 63324_LBCA_trees/10062.tree
- 63324_LBCA_trees/10063.tree
- 63324_LBCA_trees/10064.tree
- 63324_LBCA_trees/10065.tree
- 63324_LBCA_trees/10066.tree
- 63324_LBCA_trees/10067.tree
- 63324_LBCA_trees/10068.tree
- 63324_LBCA_trees/10069.tree
- 63324_LBCA_trees/1006.tree
- 63324_LBCA_trees/10070.tree
- 63324_LBCA_trees/10071.tree
- 63324_LBCA_trees/10072.tree
- 63324_LBCA_trees/10073.tree
- 63324_LBCA_trees/10074.tree
- 63324_LBCA_trees/10075.tree
- 63324_LBCA_trees/10076.tree
- 63324_LBCA_trees/10077.tree
- 63324_LBCA_trees/10078.tree
- 63324_LBCA_trees/10079.tree
- 63324_LBCA_trees/1007.tree
- 63324_LBCA_trees/10080.tree
- 63324_LBCA_trees/10081.tree
- 63324_LBCA_trees/10082.tree
- 63324_LBCA_trees/10083.tree
- 63324_LBCA_trees/10084.tree
- 63324_LBCA_trees/10085.tree
- 63324_LBCA_trees/10086.tree
- 63324_LBCA_trees/10087.tree
- 63324_LBCA_trees/10088.tree
- 63324_LBCA_trees/10089.tree
- 63324_LBCA_trees/1008.tree
- 63324_LBCA_trees/10090.tree
- 63324_LBCA_trees/10091.tree
- 63324_LBCA_trees/10092.tree
- 63324_LBCA_trees/10093.tree
- 63324_LBCA_trees/10094.tree
- 63324_LBCA_trees/10095.tree
- 63324_LBCA_trees/10096.tree
- 63324_LBCA_trees/10097.tree
- 63324_LBCA_trees/10098.tree
- 63324_LBCA_trees/10099.tree
- 63324_LBCA_trees/1009.tree
- 63324_LBCA_trees/10100.tree
- 63324_LBCA_trees/10101.tree
- 63324_LBCA_trees/10102.tree
- 63324_LBCA_trees/10103.tree
- 63324_LBCA_trees/10104.tree
- 63324_LBCA_trees/10105.tree
- 63324_LBCA_trees/10106.tree
- 63324_LBCA_trees/10107.tree
- 63324_LBCA_trees/10108.tree
- 63324_LBCA_trees/10109.tree
- 63324_LBCA_trees/1010.tree
- 63324_LBCA_trees/10110.tree
- 63324_LBCA_trees/10111.tree
- 63324_LBCA_trees/10112.tree
- 63324_LBCA_trees/10113.tree
- 63324_LBCA_trees/10114.tree
- 63324_LBCA_trees/10115.tree
- 63324_LBCA_trees/10116.tree
- 63324_LBCA_trees/10117.tree
- 63324_LBCA_trees/10118.tree
- 63324_LBCA_trees/10119.tree
- 63324_LBCA_trees/1011.tree
- 63324_LBCA_trees/10120.tree
- 63324_LBCA_trees/10121.tree
- 63324_LBCA_trees/10122.tree
- 63324_LBCA_trees/10123.tree
- 63324_LBCA_trees/10124.tree
- 63324_LBCA_trees/10125.tree
- 63324_LBCA_trees/10126.tree
- 63324_LBCA_trees/10127.tree
- 63324_LBCA_trees/10128.tree
- 63324_LBCA_trees/10129.tree
- 63324_LBCA_trees/1012.tree
- 63324_LBCA_trees/10130.tree
- 63324_LBCA_trees/10131.tree
- 63324_LBCA_trees/10132.tree
- 63324_LBCA_trees/10133.tree
- 63324_LBCA_trees/10134.tree
- 63324_LBCA_trees/10135.tree
- 63324_LBCA_trees/10136.tree
- 63324_LBCA_trees/10137.tree
- 63324_LBCA_trees/10138.tree
- 63324_LBCA_trees/10139.tree
- 63324_LBCA_trees/1013.tree
- 63324_LBCA_trees/10140.tree
- 63324_LBCA_trees/10141.tree
- 63324_LBCA_trees/10142.tree
- 63324_LBCA_trees/10143.tree
- 63324_LBCA_trees/10144.tree
- 63324_LBCA_trees/10145.tree
- 63324_LBCA_trees/10146.tree
- 63324_LBCA_trees/10147.tree
- 63324_LBCA_trees/10148.tree
- 63324_LBCA_trees/10149.tree
- 63324_LBCA_trees/1014.tree
- 63324_LBCA_trees/10150.tree
- 63324_LBCA_trees/10151.tree
- 63324_LBCA_trees/10152.tree
- 63324_LBCA_trees/10153.tree
- 63324_LBCA_trees/10154.tree
- 63324_LBCA_trees/10155.tree
- 63324_LBCA_trees/10157.tree
- 63324_LBCA_trees/10158.tree
- 63324_LBCA_trees/10159.tree
- 63324_LBCA_trees/1015.tree
- 63324_LBCA_trees/10160.tree
- 63324_LBCA_trees/10161.tree
- 63324_LBCA_trees/10162.tree
- 63324_LBCA_trees/10163.tree
- 63324_LBCA_trees/10164.tree
- 63324_LBCA_trees/10165.tree
- 63324_LBCA_trees/10166.tree
- 63324_LBCA_trees/10167.tree
- 63324_LBCA_trees/10168.tree
- 63324_LBCA_trees/10169.tree
- 63324_LBCA_trees/1016.tree
- 63324_LBCA_trees/10171.tree
- 63324_LBCA_trees/10172.tree
- 63324_LBCA_trees/10173.tree
- 63324_LBCA_trees/10174.tree
- 63324_LBCA_trees/10175.tree
- 63324_LBCA_trees/10176.tree
- 63324_LBCA_trees/10177.tree
- 63324_LBCA_trees/10178.tree
- 63324_LBCA_trees/10179.tree
- 63324_LBCA_trees/1017.tree
- 63324_LBCA_trees/10180.tree
- 63324_LBCA_trees/10181.tree
- 63324_LBCA_trees/10182.tree
- 63324_LBCA_trees/10183.tree
- 63324_LBCA_trees/10184.tree
- 63324_LBCA_trees/10185.tree
- 63324_LBCA_trees/10186.tree
- 63324_LBCA_trees/10187.tree
- 63324_LBCA_trees/10188.tree
- 63324_LBCA_trees/10189.tree
- 63324_LBCA_trees/10190.tree
- 63324_LBCA_trees/10191.tree
- 63324_LBCA_trees/10192.tree
- 63324_LBCA_trees/10193.tree
- 63324_LBCA_trees/10194.tree
- 63324_LBCA_trees/10195.tree
- 63324_LBCA_trees/10196.tree
- 63324_LBCA_trees/10197.tree
- 63324_LBCA_trees/10198.tree
- 63324_LBCA_trees/10199.tree
- 63324_LBCA_trees/1019.tree
- 63324_LBCA_trees/101_LBCA.tree
- 63324_LBCA_trees/10200.tree
- 63324_LBCA_trees/10201.tree
- 63324_LBCA_trees/10202.tree
- 63324_LBCA_trees/10203.tree
- 63324_LBCA_trees/10204.tree
- 63324_LBCA_trees/10205.tree
- 63324_LBCA_trees/10206.tree
- 63324_LBCA_trees/10207.tree
- 63324_LBCA_trees/10208.tree
- 63324_LBCA_trees/10209.tree
- 63324_LBCA_trees/1020.tree
- 63324_LBCA_trees/10210.tree
- 63324_LBCA_trees/10211.tree
- 63324_LBCA_trees/10212.tree
- 63324_LBCA_trees/10213.tree
- 63324_LBCA_trees/10214.tree
- 63324_LBCA_trees/10215.tree
- 63324_LBCA_trees/10216.tree
- 63324_LBCA_trees/10217.tree
- 63324_LBCA_trees/10218.tree
- 63324_LBCA_trees/10219.tree
- 63324_LBCA_trees/1021.tree
- 63324_LBCA_trees/10220.tree
- 63324_LBCA_trees/10221.tree
- 63324_LBCA_trees/10222.tree
- 63324_LBCA_trees/10223.tree
- 63324_LBCA_trees/10224.tree
- 63324_LBCA_trees/10225.tree
- 63324_LBCA_trees/10226.tree
- 63324_LBCA_trees/10227.tree
- 63324_LBCA_trees/10228.tree
- 63324_LBCA_trees/10229.tree
- 63324_LBCA_trees/1022.tree
- 63324_LBCA_trees/10230.tree
- 63324_LBCA_trees/10231.tree
- 63324_LBCA_trees/10232.tree
- 63324_LBCA_trees/10233.tree
- 63324_LBCA_trees/10234.tree
- 63324_LBCA_trees/10235.tree
- 63324_LBCA_trees/10236.tree
- 63324_LBCA_trees/10237.tree
- 63324_LBCA_trees/10238.tree
- 63324_LBCA_trees/10239.tree
- 63324_LBCA_trees/1023.tree
- 63324_LBCA_trees/10240.tree
- 63324_LBCA_trees/10241.tree
- 63324_LBCA_trees/10242.tree
- 63324_LBCA_trees/10243.tree
- 63324_LBCA_trees/10244.tree
- 63324_LBCA_trees/10245.tree
- 63324_LBCA_trees/10246.tree
- 63324_LBCA_trees/10247.tree
- 63324_LBCA_trees/10248.tree
- 63324_LBCA_trees/10249.tree
- 63324_LBCA_trees/1024.tree
- 63324_LBCA_trees/10250.tree
- 63324_LBCA_trees/10251.tree
- 63324_LBCA_trees/10252.tree
- 63324_LBCA_trees/10253.tree
- 63324_LBCA_trees/10254.tree
- 63324_LBCA_trees/10255.tree
- 63324_LBCA_trees/10256.tree
- 63324_LBCA_trees/10257.tree
- 63324_LBCA_trees/10258.tree
- 63324_LBCA_trees/10259.tree
- 63324_LBCA_trees/1025.tree
- 63324_LBCA_trees/10260.tree
- 63324_LBCA_trees/10261.tree
- 63324_LBCA_trees/10262.tree
- 63324_LBCA_trees/10263.tree
- 63324_LBCA_trees/10264.tree
- 63324_LBCA_trees/10265.tree
- 63324_LBCA_trees/10266.tree
- 63324_LBCA_trees/10267.tree
- 63324_LBCA_trees/10268.tree
- 63324_LBCA_trees/10269.tree
- 63324_LBCA_trees/1026.tree
- 63324_LBCA_trees/10270.tree
- 63324_LBCA_trees/10271.tree
- 63324_LBCA_trees/10272.tree
- 63324_LBCA_trees/10273.tree
[truncated: 9,700 more entries]
