# Supplementary material for: The metabolic network of the last bacterial common ancestor
Source: Commun Biol. 2021 Mar 26;4:413. doi: 10.1038/s42003-021-01918-4 (PMC7997952; doi:10.1038/s42003-021-01918-4)
Supplement: Supplementary file 7 — Supplementary Data 5 [file 42003_2021_1918_MOESM7_ESM.zip › 63324_LBCA_trees/0.tree]

(((GCF_000020945.1_WP_018963422.1:0.151201173,GCF_000020945.1_WP_041735753.1:0.296250226):0.489628257,((((GCF_000014185.1_WP_011563719.1:1.74539602,(GCF_000661895.1_WP_038681493.1:0.171447103,((GCF_000014185.1_WP_011563284.1:0.0861437537,GCF_000014185.1_WP_011563171.1:0.134298845):0.115156890,GCF_000661895.1_WP_038683330.1:0.128893412):0.188727693):0.0985429327):0.222671623,(((GCF_000304215.1_WP_015022108.1:1.00000050e-06,GCF_000737865.1_WP_033490377.1:0.0878655537):0.0267971221,GCF_001263395.1_WP_033503756.1:0.773491847):0.0517724856,(GCF_001042635.1_WP_033519833.1:0.152494773,((GCF_000800475.2_WP_026643352.1:0.397823056,(((GCF_001725985.1_WP_007053186.1:1.00000050e-06,GCF_000196575.1_WP_007053186.1:1.00000050e-06):1.00000050e-06,((((GCF_000196555.1_WP_007053186.1:1.00000050e-06,(((GCF_000007525.1_NP_695232.1:1.00000050e-06,(GCF_000008945.1_WP_007053186.1:1.00000050e-06,(GCF_000829295.1_WP_007053186.1:1.00000050e-06,((GCF_000092325.1_WP_007053186.1:1.00000050e-06,(GCF_000020425.1_WP_007053186.1:1.00000050e-06,GCF_001719085.1_WP_007053186.1:1.00000050e-06):1.00000050e-06):1.00000050e-06,(GCF_001446275.1_WP_007053186.1:1.00000050e-06,(GCF_000219455.1_WP_007053186.1:1.00000050e-06,GCF_000730205.1_WP_007053186.1:1.00000050e-06):1.00000050e-06):1.00000050e-06):1.00000050e-06):1.00000050e-06):1.00000050e-06):1.00000050e-06,GCF_001293145.1_WP_007053186.1:1.00000050e-06):1.00000050e-06,GCF_001446255.1_WP_007053186.1:1.00000050e-06):1.00000050e-06):1.00000050e-06,(((((GCF_000569015.1_WP_003830292.1:1.00000050e-06,GCF_000220135.1_WP_003830292.1:1.00000050e-06):1.00000050e-06,GCF_001025175.1_WP_003830292.1:1.00000050e-06):1.00000050e-06,GCF_000568955.1_WP_003830292.1:1.00000050e-06):1.00000050e-06,GCF_001281425.1_WP_003830292.1:1.00000050e-06):1.00000050e-06,GCF_000213865.1_WP_003830292.1:1.00000050e-06):0.0327592335):1.00000050e-06,GCF_001281305.1_WP_007053186.1:1.00000050e-06):1.00000050e-06,(GCF_000269965.1_WP_007053186.1:1.00000050e-06,GCF_000772485.1_WP_007053186.1:1.00000050e-06):1.00000050e-06):1.00000050e-06):1.00000050e-06,GCF_000166315.1_WP_013410818.1:0.0164087389):0.633806381):0.203042641,((((GCF_001688645.1_WP_014697524.1:1.00000050e-06,GCF_000260715.1_WP_014697524.1:1.00000050e-06):0.0473556981,(GCF_000021425.1_WP_041777824.1:0.0470694241,(GCF_000025245.1_WP_004218935.1:1.00000050e-06,(GCF_000818055.1_WP_004218935.1:1.00000050e-06,((GCF_000224965.2_WP_004218935.1:1.00000050e-06,(((GCF_000277345.1_WP_004218935.1:1.00000050e-06,(GCF_000817045.1_WP_004218935.1:1.00000050e-06,(GCF_000092765.1_WP_004218935.1:1.00000050e-06,GCF_000695895.1_WP_004218935.1:1.00000050e-06):1.00000050e-06):1.00000050e-06):1.00000050e-06,((GCF_000414215.1_WP_004218935.1:1.00000050e-06,GCF_000022705.1_WP_004218935.1:1.00000050e-06):1.00000050e-06,GCF_000277325.1_WP_004218935.1:1.00000050e-06):1.00000050e-06):1.00000050e-06,GCF_000471945.1_WP_004218935.1:1.00000050e-06):1.00000050e-06):1.00000050e-06,((GCF_000220885.1_WP_004218935.1:1.00000050e-06,GCF_000022965.1_WP_004218935.1:1.00000050e-06):1.00000050e-06,GCF_000816205.1_WP_004218935.1:1.00000050e-06):1.00000050e-06):1.00000050e-06):1.00000050e-06):1.00000050e-06):1.00000050e-06):1.07616312,GCF_000347695.1_WP_015450658.1:0.289995449):0.0725000532,((((GCF_001281345.1_WP_003816407.1:1.00000050e-06,GCF_001025135.1_WP_003816407.1:1.00000050e-06):1.00000050e-06,GCF_000165905.1_YP_003970780.1:1.00000050e-06):1.00000050e-06,GCF_000164965.1_WP_003816407.1:1.00000050e-06):1.00000050e-06,GCF_000265095.1_WP_003816407.1:1.00000050e-06):0.0646831967):0.0909982120):0.0296298993):0.105088504):0.276514576):0.161444680,(((GCF_000024265.1_WP_009304552.1:0.504298149,GCF_000270285.1_WP_013979769.1:0.227678030):0.467647026,GCF_001643775.1_WP_066660349.1:0.611251837):1.00000050e-06,(GCF_001189515.2_WP_050343112.1:1.00000050e-06,(GCF_000143845.1_WP_013251574.1:0.0107988790,((((GCF_000024265.1_WP_015760322.1:0.0859801479,GCF_000270285.1_WP_013980483.1:1.00000050e-06):0.0345190908,GCF_000478885.1_WP_022740240.1:0.269028375):0.117242144,(GCF_000023885.1_WP_012797870.1:0.435326205,GCF_000814825.1_WP_039688081.1:0.0404108848):0.0294906940):0.273075681,GCF_000024225.1_WP_012808976.1:0.142833638):0.0367731290):0.0720157656):0.350009452):0.201737124):0.0491287497,(GCF_000212395.1_WP_013756123.1:0.607090197,(((((GCF_000269985.1_WP_003998944.1:0.142268127,(GCF_000831005.1_WP_008169155.1:0.155240490,(GCF_000831005.1_WP_007151952.1:0.148407373,GCF_000831005.1_WP_007154967.1:1.00000050e-06):0.457597457):0.233136271):1.00000050e-06,(GCF_000269985.1_WP_014135140.1:0.232219653,GCF_000269985.1_WP_014136787.1:0.0415967160):0.323653314):0.104054074,(((GCF_000277715.1_WP_014846550.1:0.544600239,GCF_000310065.1_WP_015070706.1:0.377603891):0.388784200,((GCF_900016155.1_WP_013160887.1:1.00000050e-06,GCF_000940845.1_WP_013160887.1:1.00000050e-06):1.00000050e-06,GCF_000091725.1_WP_013160887.1:1.00000050e-06):1.00000050e-06):0.351798624,(((GCF_000024965.1_WP_012876889.1:0.416991496,GCF_001275345.1_WP_006214589.1:0.288397723):0.184915639,GCF_001553565.1_WP_067940558.1:0.304448014):0.0305239711,(((((GCF_000284335.1_WP_014453798.1:0.216062341,GCF_000284335.1_WP_014452887.1:0.473878394):0.425903455,(((((((((((GCF_000422095.1_WP_006250370.1:1.00000050e-06,GCF_000349785.1_WP_006250370.1:1.00000050e-06):1.00000050e-06,GCF_000963635.1_WP_006250370.1:1.00000050e-06):1.00000050e-06,GCF_000963675.1_WP_006250370.1:1.00000050e-06):1.00000050e-06,GCF_000349765.1_WP_006250370.1:1.00000050e-06):1.00000050e-06,GCF_000376645.1_WP_006250370.1:1.00000050e-06):1.00000050e-06,GCF_000422145.1_WP_006250370.1:1.00000050e-06):1.00000050e-06,GCF_000427275.1_WP_006250370.1:1.00000050e-06):1.00000050e-06,GCF_000439735.1_WP_006250370.1:1.00000050e-06):1.00000050e-06,GCF_000819525.1_WP_006250370.1:1.00000050e-06):1.00000050e-06,(GCF_000521685.1_WP_025217919.1:1.00000050e-06,(GCF_000521695.1_WP_025217919.1:1.00000050e-06,GCF_000521655.1_WP_025217919.1:1.00000050e-06):1.00000050e-06):0.0490727438):0.165421116,(((((((GCF_001721885.1_WP_005716039.1:1.00000050e-06,GCF_000006825.1_WP_005716039.1:1.00000050e-06):1.00000050e-06,GCF_000512395.1_WP_005716039.1:1.00000050e-06):1.00000050e-06,GCF_000255915.1_WP_005716039.1:1.00000050e-06):1.00000050e-06,(GCF_000259545.1_WP_005716039.1:1.00000050e-06,GCF_000754275.1_WP_005716039.1:1.00000050e-06):1.00000050e-06):1.00000050e-06,(GCF_001663095.1_WP_005716039.1:1.00000050e-06,(GCF_001578435.1_WP_005716039.1:1.00000050e-06,(GCF_000973565.1_WP_005716039.1:1.00000050e-06,GCF_000234745.1_WP_005716039.1:1.00000050e-06):1.00000050e-06):1.00000050e-06):1.00000050e-06):0.0241383027,(GCF_000973525.1_WP_046338519.1:0.0119391099,(GCF_000007745.1_WP_011200318.1:0.271889447,(((GCF_000022985.1_WP_005701571.1:1.00000050e-06,GCF_001188835.1_WP_005701571.1:1.00000050e-06):1.00000050e-06,GCF_001262035.1_WP_005701571.1:1.00000050e-06):0.0731728072,(((GCF_001594265.1_WP_005543045.1:1.00000050e-06,GCF_001547775.1_WP_005543045.1:1.00000050e-06):1.00000050e-06,GCF_001690155.1_WP_005543045.1:1.00000050e-06):0.0289246373,(GCF_000241025.1_WP_005547622.1:1.00000050e-06,((GCF_001594245.1_WP_005547622.1:1.00000050e-06,GCF_000604045.1_WP_005547622.1:1.00000050e-06):1.00000050e-06,GCF_001191585.1_WP_005547622.1:1.00000050e-06):1.00000050e-06):0.108493542):1.00000050e-06):0.218844408):0.141497109):0.0717971498):0.584561565,((((((GCF_001647815.1_WP_064082011.1:1.00000050e-06,GCF_001647695.1_WP_064082011.1:1.00000050e-06):1.00000050e-06,GCF_001647835.1_WP_064082011.1:1.00000050e-06):0.0269107487,((GCF_001647655.1_WP_010944937.1:1.00000050e-06,GCF_001647915.1_WP_010944937.1:1.00000050e-06):1.00000050e-06,(GCF_001647765.1_WP_010944937.1:1.00000050e-06,(GCF_001647735.1_WP_010944937.1:1.00000050e-06,(((GCF_001647875.1_WP_010944937.1:1.00000050e-06,GCF_001647855.1_WP_010944937.1:1.00000050e-06):1.00000050e-06,GCF_000007945.1_WP_010944937.1:1.00000050e-06):1.00000050e-06,GCF_001647895.1_WP_010944937.1:1.00000050e-06):1.00000050e-06):1.00000050e-06):1.00000050e-06):1.00000050e-06):1.00000050e-06,GCF_001647795.1_WP_010944937.1:1.00000050e-06):0.0537291888,(GCF_000739435.1_WP_005624145.1:1.00000050e-06,GCF_000801145.1_WP_039197576.1:0.0261756051):1.00000050e-06):0.0531701760,((GCF_001460855.1_WP_005595803.1:1.00000050e-06,(GCF_000015885.1_WP_005595803.1:1.00000050e-06,GCF_000020405.1_WP_005595803.1:1.00000050e-06):1.00000050e-06):1.00000050e-06,GCF_000016685.1_WP_005595803.1:1.00000050e-06):1.00000050e-06):0.0879108469):0.250457613):0.294733526):0.186885599,((GCF_000517405.1_WP_025244663.1:0.0251113754,(((((GCF_000007405.1_WP_000034825.1:1.00000050e-06,(GCF_000013585.1_WP_000034825.1:1.00000050e-06,((GCF_000012005.1_YP_402240.1:1.00000050e-06,GCF_000022245.1_WP_000034825.1:1.00000050e-06):1.00000050e-06,GCF_001021855.1_WP_000034825.1:1.00000050e-06):1.00000050e-06):1.00000050e-06):1.00000050e-06,GCF_000743995.1_WP_000034825.1:1.00000050e-06):1.00000050e-06,((((GCF_000743955.1_WP_000034825.1:1.00000050e-06,GCF_000953035.1_WP_000034825.1:1.00000050e-06):1.00000050e-06,GCF_001579965.1_WP_000034825.1:1.00000050e-06):1.00000050e-06,(GCF_001580175.1_WP_000034825.1:1.00000050e-06,GCF_001578125.1_WP_000034825.1:1.00000050e-06):1.00000050e-06):1.00000050e-06,GCF_000006925.2_NP_706586.2:1.00000050e-06):1.00000050e-06):0.0323142088,GCF_000754345.1_WP_014657708.1:0.242920771):0.0467258610,GCF_000334515.1_WP_012542460.1:1.00000050e-06):0.0247424739):0.0559438839,((((((GCF_000264765.2_WP_034163349.1:1.00000050e-06,GCF_000800725.1_WP_034163349.1:1.00000050e-06):0.0516375510,GCF_001011055.1_WP_005293608.1:1.00000050e-06):1.00000050e-06,((GCF_000348565.1_WP_012848672.1:1.00000050e-06,GCF_000020865.1_WP_012848672.1:1.00000050e-06):1.00000050e-06,GCF_000146305.1_WP_012848672.1:1.00000050e-06):0.0257811873):0.0414816982,(((((GCF_000348565.1_WP_005296986.1:1.00000050e-06,GCF_001011055.1_WP_005296986.1:1.00000050e-06):1.00000050e-06,GCF_000264765.2_WP_005296986.1:1.00000050e-06):1.00000050e-06,GCF_000800725.1_WP_005296986.1:1.00000050e-06):1.00000050e-06,(GCF_000020865.1_WP_005296986.1:1.00000050e-06,GCF_000146305.1_WP_005296986.1:1.00000050e-06):1.00000050e-06):0.249076284,((GCF_000599985.1_WP_025315126.1:0.132362721,GCF_000807275.1_WP_039104747.1:0.202618849):0.00962431307,(GCF_000599985.1_WP_025315032.1:0.0839542529,GCF_000807275.1_WP_039104189.1:0.0868811118):0.0387692787):0.0476213063):0.0358101383):0.300374918,((GCF_000006925.2_NP_707297.1:0.0250129138,(GCF_000743955.1_WP_001062678.1:1.00000050e-06,((((GCF_000013585.1_WP_001062678.1:1.00000050e-06,GCF_000007405.1_WP_001062678.1:1.00000050e-06):1.00000050e-06,((((((GCF_001579965.1_WP_001062678.1:1.00000050e-06,GCF_000334515.1_WP_001062678.1:1.00000050e-06):1.00000050e-06,GCF_001578125.1_WP_001062678.1:1.00000050e-06):1.00000050e-06,GCF_001580175.1_WP_001062678.1:1.00000050e-06):1.00000050e-06,GCF_001021855.1_WP_001062678.1:1.00000050e-06):1.00000050e-06,GCF_000743995.1_WP_001062678.1:1.00000050e-06):1.00000050e-06,GCF_000012005.1_YP_403560.1:1.00000050e-06):1.00000050e-06):1.00000050e-06,GCF_000953035.1_WP_001062678.1:1.00000050e-06):1.00000050e-06,GCF_000022245.1_WP_001062678.1:1.00000050e-06):1.00000050e-06):1.00000050e-06):1.00000050e-06,(GCF_000517405.1_WP_005968829.1:0.0253026441,(((GCF_000800725.1_WP_004094893.1:1.00000050e-06,GCF_000146305.1_WP_004094893.1:1.00000050e-06):1.00000050e-06,GCF_000348565.1_WP_004094893.1:1.00000050e-06):1.00000050e-06,((GCF_000264765.2_WP_004094893.1:1.00000050e-06,GCF_001011055.1_WP_004094893.1:1.00000050e-06):1.00000050e-06,GCF_000020865.1_WP_004094893.1:1.00000050e-06):1.00000050e-06):0.0516561957):0.0257357677):0.118543548):0.0376219688,GCF_000754345.1_WP_008911725.1:0.153336215):0.125986450):0.246125322):0.116336154,((GCF_000264765.2_WP_034164343.1:1.00000050e-06,(GCF_000800725.1_WP_045424904.1:1.00000050e-06,((GCF_000348565.1_WP_012848159.1:1.00000050e-06,GCF_000020865.1_WP_012848159.1:1.00000050e-06):1.00000050e-06,GCF_000146305.1_WP_012848159.1:1.00000050e-06):0.0248642689):0.0248097844):0.228239437,(((((GCF_001021855.1_WP_000014594.1:1.00000050e-06,GCF_001578125.1_WP_000014594.1:1.00000050e-06):1.00000050e-06,(((GCF_000006925.2_NP_709333.1:1.00000050e-06,GCF_000012005.1_YP_405729.1:1.00000050e-06):1.00000050e-06,GCF_000022245.1_WP_000014594.1:1.00000050e-06):1.00000050e-06,(GCF_000743995.1_WP_000014594.1:1.00000050e-06,GCF_000743955.1_WP_000014594.1:1.00000050e-06):1.00000050e-06):1.00000050e-06):1.00000050e-06,(GCF_000007405.1_WP_000014594.1:1.00000050e-06,GCF_000013585.1_WP_000014594.1:1.00000050e-06):1.00000050e-06):1.00000050e-06,(GCF_001580175.1_WP_000014594.1:1.00000050e-06,(GCF_001579965.1_WP_000014594.1:1.00000050e-06,GCF_000334515.1_WP_000014594.1:1.00000050e-06):1.00000050e-06):1.00000050e-06):1.00000050e-06,GCF_000953035.1_WP_000014594.1:1.00000050e-06):0.266909323):0.187867934):0.0796037737,(((GCF_000348565.1_WP_012848969.1:1.00000050e-06,GCF_000146305.1_WP_012848969.1:1.00000050e-06):1.00000050e-06,GCF_000020865.1_WP_012848969.1:1.00000050e-06):0.0227669266,(GCF_001011055.1_WP_005288610.1:1.00000050e-06,GCF_001011055.1_WP_005284516.1:0.0226382269):1.00000050e-06):0.160883399):0.277127602):0.233434078):0.0978977397):0.138916508,(GCF_000023925.1_WP_015780487.1:0.266951233,(GCF_000024965.1_WP_012878040.1:0.0780875577,GCF_000269985.1_WP_014137493.1:0.400901776):0.0624655861):0.113098312):0.137301754,((GCF_000015585.1_WP_011813909.1:0.649698491,GCF_000021905.1_WP_015947482.1:0.507794047):0.268761628,((GCF_001717545.1_WP_022848172.1:0.391837146,(GCF_000212675.2_WP_047170647.1:2.26771884,GCF_001717545.1_WP_069178611.1:0.953797466):0.300667412):0.175364332,(GCF_000015125.1_WP_011746127.1:0.211579726,(GCF_000016085.1_WP_011889561.1:0.161973500,GCF_000012485.1_WP_011357007.1:1.00000050e-06):0.161975113):0.478999122):0.0959329494):0.134215017):0.0625958576):0.0486835684):0.132766086):0.0382208617,(GCF_001543345.1_WP_055242528.1:0.207866877,((GCF_000755705.1_WP_038467801.1:0.420424254,GCF_001543345.1_WP_055241847.1:0.150988159):0.121181703,(((((GCF_000016165.1_WP_011876430.1:0.317934254,(GCF_000215085.1_WP_041275494.1:0.0605829129,GCF_000016165.1_WP_011879532.1:1.00000050e-06):0.188198664):0.0779684441,(GCF_001042715.1_WP_044823653.1:0.121893736,GCF_000016985.1_WP_012062542.1:0.0880517703):1.00000050e-06):0.0142057518,GCF_001543345.1_WP_006785622.1:0.292175697):0.0847605377,(GCF_001444345.1_WP_000809131.1:0.258935724,((((((GCF_001577795.1_WP_003419624.1:1.00000050e-06,((GCF_000210435.1_WP_003419624.1:1.00000050e-06,GCF_000932055.1_WP_003419624.1:1.00000050e-06):1.00000050e-06,GCF_000953275.1_WP_003419624.1:1.00000050e-06):1.00000050e-06):1.00000050e-06,GCF_000085225.1_WP_003419624.1:1.00000050e-06):1.00000050e-06,GCF_000009205.1_YP_001087851.1:1.00000050e-06):0.210740058,(GCF_000018325.1_WP_012160021.1:0.197695847,(((((GCF_000009205.1_YP_001088825.1:1.00000050e-06,GCF_000953275.1_WP_003423148.1:1.00000050e-06):1.00000050e-06,((GCF_001577795.1_WP_003423148.1:1.00000050e-06,GCF_000210435.1_WP_003423148.1:1.00000050e-06):1.00000050e-06,GCF_000085225.1_WP_003423148.1:1.00000050e-06):1.00000050e-06):1.00000050e-06,GCF_000932055.1_WP_003423148.1:1.00000050e-06):0.352216532,((((GCF_000210435.1_WP_003418660.1:1.00000050e-06,GCF_000932055.1_WP_003418660.1:1.00000050e-06):1.00000050e-06,GCF_001577795.1_WP_003418660.1:1.00000050e-06):1.00000050e-06,GCF_000085225.1_WP_003418660.1:1.00000050e-06):1.00000050e-06,(GCF_000009205.1_YP_001087366.1:1.00000050e-06,GCF_000953275.1_WP_003418660.1:1.00000050e-06):1.00000050e-06):0.232271532):0.138197287,(GCF_000163895.2_WP_014262643.1:0.200869632,((GCF_000597865.1_WP_025436709.1:1.00000050e-06,GCF_000597865.1_WP_025436710.1:0.239592073):0.266514999,(GCF_001561955.1_WP_066049121.1:0.240019697,GCF_000196455.1_WP_013361083.1:0.180824095):0.0753064778):0.0416069006):0.0795699853):0.113292180):0.0262804800):0.103909142,(GCF_000204565.1_WP_003364404.1:1.00000050e-06,GCF_000014125.1_WP_011723062.1:0.0284049521):0.0287442977):0.0953290381,(GCF_001553915.1_WP_021752428.1:0.302300792,(((((((GCF_000967115.2_WP_023437243.1:1.00000050e-06,GCF_000007625.1_WP_023437243.1:1.00000050e-06):0.109994995,GCF_000145275.1_WP_010075674.1:0.0840036686):0.0858574991,(((GCF_000010265.1_WP_011989270.1:1.00000050e-06,GCF_000016505.1_WP_011989270.1:1.00000050e-06):0.0823979658,((GCF_000484505.1_WP_013239953.1:1.00000050e-06,GCF_000143685.1_WP_013239953.1:1.00000050e-06):1.00000050e-06,GCF_001484725.1_WP_013239953.1:1.00000050e-06):1.00000050e-06):0.0269874122,GCF_001642655.1_WP_017753057.1:1.00000050e-06):0.0722246075):0.154124444,(GCF_000506785.2_WP_023975793.1:1.00000050e-06,((GCF_000016965.1_WP_012059122.1:1.00000050e-06,GCF_000767745.1_WP_012059122.1:1.00000050e-06):0.0276050223,GCF_000833105.2_WP_039771389.1:1.00000050e-06):0.0277937680):0.634319686):1.00000050e-06,((((GCF_000063585.1_YP_001253903.1:1.00000050e-06,GCF_000019545.1_WP_003358646.1:1.00000050e-06):1.00000050e-06,(((GCF_000092345.1_WP_003358646.1:1.00000050e-06,GCF_000017045.1_YP_001387287.1:1.00000050e-06):1.00000050e-06,((GCF_000019305.1_WP_003358646.1:1.00000050e-06,GCF_000017065.1_WP_003358646.1:1.00000050e-06):1.00000050e-06,GCF_000829015.1_WP_003358646.1:1.00000050e-06):1.00000050e-06):1.00000050e-06,GCF_000017025.1_WP_003358646.1:1.00000050e-06):1.00000050e-06):1.00000050e-06,GCF_000253195.1_WP_003358646.1:1.00000050e-06):1.00000050e-06,GCF_000022765.1_WP_003358646.1:1.00000050e-06):1.00000050e-06):0.0266848720,(GCF_001020205.1_WP_003362301.1:1.00000050e-06,GCF_000817935.1_WP_003362301.1:1.00000050e-06):1.00000050e-06):1.00000050e-06,(GCF_000973705.1_WP_003362301.1:1.00000050e-06,GCF_000020345.1_WP_003362301.1:1.00000050e-06):1.00000050e-06):0.207733586):0.0690251553):1.00000050e-06):0.0297880620):1.00000050e-06,((GCF_000317975.2_WP_010050334.1:0.0872442555,(GCF_001483965.1_WP_058918199.1:0.0286718965,(GCF_000195575.1_WP_013710449.1:0.0263775162,((((GCF_001663835.1_WP_004270977.1:1.00000050e-06,GCF_001698165.1_WP_004270977.1:1.00000050e-06):1.00000050e-06,GCF_001723545.1_WP_004270977.1:1.00000050e-06):0.0573323847,GCF_000026065.1_WP_011374475.1:0.0291901653):0.222832816,GCF_000493735.1_WP_023177406.1:1.00000050e-06):0.0881786729):0.0603148099):0.0311720662):0.0820704869,(((((GCF_001558875.1_WP_005229578.1:1.00000050e-06,GCF_000157355.2_WP_005229578.1:1.00000050e-06):0.0582452563,((((GCF_001518735.1_WP_002292860.1:1.00000050e-06,(GCF_000174395.2_YP_006375552.1:1.00000050e-06,GCF_001298485.1_WP_002292860.1:1.00000050e-06):1.00000050e-06):1.00000050e-06,(((GCF_000444405.1_WP_002292860.1:1.00000050e-06,((GCF_000336405.1_WP_002292860.1:1.00000050e-06,(GCF_001635875.1_WP_002292860.1:1.00000050e-06,GCF_000250945.1_WP_002292860.1:1.00000050e-06):1.00000050e-06):1.00000050e-06,GCF_001587115.1_WP_002292860.1:1.00000050e-06):1.00000050e-06):1.00000050e-06,GCF_001267865.1_WP_002292860.1:1.00000050e-06):1.00000050e-06,(GCF_001267395.1_WP_002292860.1:1.00000050e-06,GCF_900066025.1_WP_002292860.1:1.00000050e-06):1.00000050e-06):1.00000050e-06):1.00000050e-06,GCF_001412695.1_WP_002292860.1:1.00000050e-06):1.00000050e-06,GCF_000737555.1_WP_002292860.1:1.00000050e-06):1.00000050e-06):0.0136380051,GCF_000504125.1_WP_010735910.1:0.0506108403):0.0211984499,(GCF_001641305.1_WP_010719711.1:1.00000050e-06,GCF_000271405.2_WP_010719711.1:1.00000050e-06):1.00000050e-06):0.314696911,((GCF_001543145.1_WP_067975685.1:0.349602994,((((GCF_001042715.1_WP_044823379.1:0.0288564335,(GCF_000018325.1_WP_012159851.1:0.0693557248,GCF_000016985.1_WP_012062842.1:0.117490595):0.0487251903):0.346370570,((((GCF_000328765.2_WP_013777914.1:1.00000050e-06,GCF_000213235.1_WP_013777914.1:1.00000050e-06):0.420854059,((((GCF_000189775.2_WP_013298441.1:1.00000050e-06,GCF_000328545.1_WP_013298441.1:1.00000050e-06):1.00000050e-06,GCF_000145615.1_WP_013298441.1:1.00000050e-06):0.0131497553,((GCF_000025645.1_WP_003867228.1:1.00000050e-06,((((GCF_000019065.1_WP_009052586.1:1.00000050e-06,(GCF_000019085.1_WP_009052586.1:1.00000050e-06,GCF_000175295.2_WP_009052586.1:1.00000050e-06):1.00000050e-06):1.00000050e-06,GCF_000148425.1_WP_009052586.1:1.00000050e-06):0.0252303967,GCF_000007085.1_WP_011025935.1:0.119109320):1.00000050e-06,GCF_000092965.1_WP_003867228.1:1.00000050e-06):1.00000050e-06):1.00000050e-06,(GCF_000763575.1_WP_003867228.1:1.00000050e-06,GCF_000147695.2_WP_003867228.1:1.00000050e-06):1.00000050e-06):0.306563015):0.175975208,(((GCF_000176915.2_WP_041271429.1:1.17825929,GCF_000023445.1_WP_015851043.1:0.705405583):0.918821940,((GCF_000020145.1_WP_012415604.1:0.259475562,GCF_000020145.1_WP_012414664.1:0.0975839792):0.281700356,GCF_001027545.1_WP_052571164.1:0.469096697):0.114548685):0.134744238,((GCF_000146065.2_WP_018196882.1:1.30318352,(GCF_000020525.1_WP_012499267.1:0.298240404,(GCF_000015125.1_WP_011745586.1:0.141442770,((GCF_001687065.1_WP_068867538.1:0.179074844,GCF_000006985.1_NP_661510.1:0.204851986):0.0479801208,((GCF_000016085.1_WP_011890414.1:0.190888227,GCF_000012485.1_WP_011357355.1:0.204338346):0.138219496,GCF_000020625.1_WP_012505318.1:0.306686422):0.0494498135):0.118718718):0.321617217):0.614975672):0.421707494,(GCF_001688965.1_WP_065532310.1:0.468737685,((GCF_001545095.1_WP_067630194.1:0.0740793132,((((GCF_000270085.1_WP_003775575.1:1.00000050e-06,GCF_001723625.1_WP_003775575.1:1.00000050e-06):1.00000050e-06,GCF_001602155.1_WP_003775575.1:1.00000050e-06):1.00000050e-06,GCF_000404205.1_WP_003775575.1:1.00000050e-06):0.145501555,(GCF_000968055.1_WP_026661069.1:0.135635999,GCF_001545095.1_WP_067630029.1:0.418941989):0.601545140):0.159347363):0.268766494,((GCF_001688965.1_WP_002608255.1:0.670727914,GCF_001688965.1_WP_002609517.1:0.00624354160):0.257515852,GCF_001564455.1_WP_067557194.1:0.347341856):0.0384315279):0.182679683):0.0981908666):1.00000050e-06):0.169375116):0.0222571600):0.110594312,((((GCF_001692755.1_WP_003513794.1:1.00000050e-06,GCF_000184925.1_WP_003513794.1:1.00000050e-06):1.00000050e-06,GCF_000255615.2_WP_003513794.1:1.00000050e-06):1.00000050e-06,GCF_000015865.1_WP_003513794.1:1.00000050e-06):1.00000050e-06,((GCF_000244875.1_WP_014315142.1:0.0270161682,GCF_000022065.1_WP_015926262.1:1.00000050e-06):0.222103287,GCF_000237085.1_WP_014253856.1:0.0236294884):0.0589313944):0.272971945):0.0824814112,((((((((GCF_000023905.1_WP_015769847.1:0.0258028558,((GCF_000024565.1_WP_012858943.1:0.253381381,GCF_001553645.1_WP_068156890.1:1.00000050e-06):0.0286364330,(GCF_000024405.1_WP_012862437.1:0.223095245,GCF_001274535.1_WP_006806760.1:1.00000050e-06):0.0280321244):1.00000050e-06):0.668398165,GCF_000755705.1_WP_038468414.1:0.280381773):0.0856164941,GCF_000165505.1_WP_013387619.1:0.218287657):0.116055478,(GCF_000952975.1_WP_045078013.1:0.141408553,(GCF_000204565.1_WP_013725850.1:0.0441804897,GCF_000014125.1_WP_003365500.1:0.0373431620):0.171711648):0.116636253):0.182290552,((GCF_000016545.1_WP_011916463.1:1.00000050e-06,(GCF_000193435.2_WP_014041996.1:1.00000050e-06,((GCF_000022325.1_WP_015907307.1:0.0492820753,((GCF_000166775.1_WP_013290001.1:1.00000050e-06,(GCF_000166695.1_WP_013290001.1:1.00000050e-06,GCF_000166355.1_WP_013290001.1:1.00000050e-06):1.00000050e-06):1.00000050e-06,GCF_000166335.1_WP_013290001.1:1.00000050e-06):1.00000050e-06):1.00000050e-06,GCF_000145215.1_WP_013290001.1:1.00000050e-06):0.0244498273):0.154340192):0.621378354,((GCF_000018685.1_WP_012198675.1:0.146655941,(GCF_000270305.1_WP_013978116.1:0.0712947349,GCF_000225345.1_WP_014079415.1:0.0895230778):0.265076295):0.122607817,(GCF_000018685.1_WP_012198586.1:0.184917351,((GCF_001688665.1_WP_002569705.1:0.0232880376,GCF_000144625.1_WP_013272906.1:0.0630746467):0.0513270289,((GCF_000225345.1_WP_014080397.1:0.0787716071,GCF_000145035.1_WP_013281837.1:0.249698678):0.0234686180,(GCF_000020605.1_WP_012743213.1:0.436339900,GCF_000146185.1_WP_041687948.1:1.00000050e-06):0.0670606460):0.0759376802):0.0451160950):0.230354244):0.0919861506):0.0233369471):0.0937406686,GCF_000597865.1_WP_025435155.1:0.349856377):1.00000050e-06,((GCF_000968055.1_WP_026657002.1:0.192270910,(GCF_000967915.1_WP_030004447.1:0.266911988,(GCF_000018785.1_WP_012242247.1:1.00000050e-06,GCF_000953195.1_WP_045749660.1:0.0531436655):0.332756847):0.0760917227):0.373669756,((((((GCF_000832145.1_WP_038067352.1:1.00000050e-06,GCF_000018945.1_WP_038067352.1:1.00000050e-06):0.0509141088,GCF_000789335.1_WP_008194257.1:1.00000050e-06):1.00000050e-06,(((((GCF_000230655.2_WP_004082425.1:1.00000050e-06,(GCF_000025105.1_WP_004082425.1:1.00000050e-06,((GCF_000978555.1_WP_004082425.1:1.00000050e-06,GCF_000978535.1_WP_004082425.1:1.00000050e-06):1.00000050e-06,GCF_000978575.1_WP_004082425.1:1.00000050e-06):1.00000050e-06):1.00000050e-06):1.00000050e-06,GCF_000008545.1_NP_229670.1:1.00000050e-06):1.00000050e-06,GCF_000789375.1_WP_004082425.1:1.00000050e-06):1.00000050e-06,(GCF_000390265.1_WP_004082425.1:1.00000050e-06,GCF_000016785.1_WP_004082425.1:1.00000050e-06):1.00000050e-06):1.00000050e-06,GCF_000019625.1_WP_004082425.1:1.00000050e-06):0.0507071483):0.397659710,(GCF_000016905.1_WP_012056511.1:0.0281991142,GCF_000021285.1_WP_004100538.1:0.0282391808):0.0880468080):0.0681894349,(((GCF_000504085.1_WP_012003758.1:1.00000050e-06,GCF_000017865.1_WP_012003758.1:1.00000050e-06):0.0100830762,((GCF_000217815.1_WP_013933115.1:0.120453387,((GCF_000816145.1_WP_031503868.1:1.00000050e-06,GCF_000828655.1_WP_031503868.1:1.00000050e-06):1.00000050e-06,GCF_000504105.1_WP_031503868.1:1.00000050e-06):0.141459593):0.0856777160,GCF_000828675.1_WP_041082947.1:0.0830570954):0.0578153859):0.343401897,((GCF_001688665.1_WP_065550069.1:1.21946949,(GCF_000017545.1_WP_011994858.1:0.197161794,(((GCF_000767275.2_WP_014451689.1:1.00000050e-06,GCF_000235405.2_WP_014451689.1:1.00000050e-06):1.00000050e-06,GCF_001644665.1_WP_014451689.1:1.00000050e-06):0.0276504659,((GCF_000767275.2_WP_033191834.1:1.00000050e-06,GCF_001644665.1_WP_033191834.1:1.00000050e-06):1.00000050e-06,(GCF_000235405.2_WP_014451688.1:1.00000050e-06,GCF_000017545.1_WP_011993223.1:0.128948710):0.0248627580):0.0831481623):0.111649297):0.128913445):1.00000050e-06,(((((((GCF_000832145.1_WP_015919363.1:1.00000050e-06,GCF_000018945.1_WP_015919363.1:1.00000050e-06):0.0776637798,GCF_000019625.1_WP_011943539.1:1.00000050e-06):1.00000050e-06,(GCF_000789375.1_WP_011943539.1:1.00000050e-06,GCF_000016785.1_WP_011943539.1:1.00000050e-06):1.00000050e-06):1.00000050e-06,GCF_000025105.1_WP_011943539.1:1.00000050e-06):1.00000050e-06,((GCF_000390265.1_WP_004082199.1:1.00000050e-06,((GCF_000978575.1_WP_004082199.1:1.00000050e-06,((GCF_000008545.1_NP_229483.1:1.00000050e-06,GCF_000978535.1_WP_004082199.1:1.00000050e-06):1.00000050e-06,GCF_000978555.1_WP_004082199.1:1.00000050e-06):1.00000050e-06):1.00000050e-06,GCF_000230655.2_WP_004082199.1:1.00000050e-06):1.00000050e-06):0.0250997649,GCF_000789335.1_WP_008194648.1:1.00000050e-06):0.0249707058):0.131514129,((GCF_000217815.1_WP_013932708.1:0.0429077684,(GCF_000828675.1_WP_041082518.1:1.00000050e-06,(GCF_000504085.1_WP_012003418.1:1.00000050e-06,GCF_000017865.1_WP_012003418.1:1.00000050e-06):0.0273283921):0.0790936376):0.0565146878,((GCF_000828655.1_WP_041077786.1:0.0258274074,GCF_000504105.1_WP_031503729.1:1.00000050e-06):1.00000050e-06,GCF_000816145.1_WP_031503729.1:1.00000050e-06):0.0493551388):0.0623175611):0.136479352,((((GCF_000023325.1_WP_012744625.1:0.0836692082,GCF_001027025.1_WP_047755163.1:0.0433309162):0.451226191,(GCF_001027025.1_WP_047755460.1:0.314660994,(GCF_000023325.1_WP_015869383.1:1.00000050e-06,((GCF_001293125.1_WP_053961483.1:1.00000050e-06,GCF_001281505.1_WP_053961483.1:1.00000050e-06):0.590745989,GCF_000195315.1_WP_013709006.1:0.730383366):0.215122240):0.136514152):0.0741337658):0.147409013,(GCF_000147715.2_WP_006489472.1:0.257874502,(GCF_001027025.1_WP_047754166.1:0.245214131,GCF_000023325.1_WP_015868829.1:0.103754817):0.0840183410):0.0300359540):0.122252686,((GCF_000734015.1_WP_038063039.1:0.133669802,((GCF_000215975.1_WP_013910356.1:1.00000050e-06,GCF_000024105.1_WP_015778162.1:1.38748648):0.122497804,GCF_001548275.1_WP_068513038.1:0.184787809):0.101673427):0.285754548,GCF_000217795.1_WP_013907609.1:0.127907767):0.310400298):1.00000050e-06):0.184063658):0.0358999644):1.00000050e-06):0.128339015,((GCF_000255135.1_WP_014296783.1:0.204503974,GCF_000265365.1_WP_014776321.1:0.748563446):0.0613844739,(GCF_000953715.1_WP_045087011.1:0.0880626882,(GCF_000018605.1_WP_012207866.1:0.0319261308,GCF_000145035.1_WP_042258667.1:1.06796208):0.0247952922):0.259150440):0.0636108325):0.103497630):0.0612013856):1.00000050e-06,((GCF_000299355.1_WP_041701948.1:0.109764573,GCF_000800295.1_WP_004833677.1:0.508613000):0.202163390,(((((GCF_000305935.1_WP_015051523.1:0.301344336,GCF_000233715.2_WP_041284760.1:0.379854307):0.0384401472,((GCF_000317105.1_WP_044197232.1:2.97446475,((GCF_000807255.1_WP_003441939.1:1.00000050e-06,GCF_000807175.1_WP_003441939.1:1.00000050e-06):1.00000050e-06,GCF_000389635.1_WP_015615563.1:0.0271943022):0.162980037):0.138621939,(GCF_001038625.1_WP_007061415.1:0.0525920096,GCF_000968375.1_WP_029161389.1:1.00000050e-06):0.270039359):0.496498716):0.109686652,(GCF_000226295.1_WP_041569084.1:0.706273947,(GCF_000218625.1_WP_013886432.1:0.188118365,GCF_000010985.1_WP_013008139.1:0.205986905):0.130119508):0.270542654):0.0547210494,((GCF_000233775.1_WP_041445971.1:0.335725719,((((((GCF_000020385.1_WP_012471216.1:0.170598647,GCF_000015045.1_WP_011734501.1:0.203948573):0.143527548,((GCF_000020385.1_WP_012471040.1:0.0990539032,GCF_000015045.1_WP_011737118.1:0.102503716):0.242122024,GCF_000015045.1_WP_011734694.1:0.574531052):0.110088622):0.0992022734,(((GCF_000014965.1_WP_011699051.1:0.513481619,(GCF_000014965.1_WP_011697439.1:0.235431144,(GCF_000014965.1_WP_011697604.1:0.172851895,GCF_000014965.1_WP_011700012.1:0.150350002):0.232400355):0.112481112):0.322863621,GCF_000014965.1_WP_011698310.1:0.225245750):0.0972792565,(((GCF_000010985.1_WP_013008337.1:0.376307556,GCF_000218625.1_WP_013885424.1:0.586948746):0.393217699,(((((((GCF_001190905.1_WP_014715331.1:1.00000050e-06,GCF_001042525.1_WP_014715331.1:1.00000050e-06):1.00000050e-06,GCF_000262205.1_WP_014715331.1:1.00000050e-06):1.00000050e-06,GCF_001042545.1_WP_014715331.1:1.00000050e-06):1.00000050e-06,GCF_001042565.1_WP_014715331.1:1.00000050e-06):1.00000050e-06,GCF_000505725.1_WP_014715331.1:1.00000050e-06):0.0509045285,((((GCF_000833315.1_WP_003033554.1:1.00000050e-06,(GCF_000833455.1_WP_003033554.1:1.00000050e-06,(GCF_000833215.1_WP_003033554.1:1.00000050e-06,GCF_000833195.1_WP_003033554.1:1.00000050e-06):1.00000050e-06):1.00000050e-06):1.00000050e-06,(GCF_000019285.1_WP_003033554.1:1.00000050e-06,GCF_000833295.1_WP_003033554.1:1.00000050e-06):1.00000050e-06):1.00000050e-06,GCF_000219045.1_WP_013923275.1:0.0770882057):0.0256570662,GCF_000833255.1_WP_044526022.1:0.0515894926):1.00000050e-06):0.626435208,((((GCF_001042545.1_WP_014715031.1:1.00000050e-06,((GCF_001042565.1_WP_014715031.1:1.00000050e-06,GCF_001190905.1_WP_014715031.1:1.00000050e-06):1.00000050e-06,GCF_001042525.1_WP_014715031.1:1.00000050e-06):1.00000050e-06):1.00000050e-06,(GCF_000505725.1_WP_014715031.1:1.00000050e-06,GCF_000262205.1_WP_014715031.1:1.00000050e-06):1.00000050e-06):0.0517705074,((((GCF_000833295.1_WP_004286368.1:1.00000050e-06,(GCF_000833215.1_WP_004286368.1:1.00000050e-06,(GCF_000833195.1_WP_004286368.1:1.00000050e-06,GCF_000833455.1_WP_004286368.1:1.00000050e-06):1.00000050e-06):1.00000050e-06):1.00000050e-06,GCF_000219045.1_WP_004286368.1:1.00000050e-06):1.00000050e-06,(GCF_000019285.1_WP_004286368.1:1.00000050e-06,GCF_000833255.1_WP_004286368.1:1.00000050e-06):1.00000050e-06):1.00000050e-06,GCF_000833315.1_WP_004286368.1:1.00000050e-06):1.00000050e-06):1.00000050e-06,(GCF_001275365.1_WP_064460864.1:1.00000050e-06,GCF_001653955.1_WP_064460864.1:1.00000050e-06):0.105831579):0.710752434):0.447995128):0.0741205773,(((((GCF_000013405.1_WP_011417349.1:0.367318793,GCF_000013405.1_WP_041584579.1:0.319020950):0.350838680,GCF_000018405.1_WP_012175434.1:0.743391406):0.156971861,(GCF_000021905.1_WP_012609647.1:0.208109801,GCF_000021905.1_WP_012609648.1:0.0843090192):0.138946959):0.139506298,((GCF_000025945.1_WP_011188203.1:1.00000050e-06,(GCF_000025945.1_WP_011187607.1:0.0398163132,(GCF_000507245.1_WP_024268414.1:1.15439029,(GCF_000025945.1_WP_011189113.1:0.0856584309,(GCF_000025945.1_WP_011188178.1:0.0275353137,GCF_000025945.1_WP_011188176.1:1.00000050e-06):1.00000050e-06):0.0471724053):0.0867595139):0.282104557):0.259285032,(GCF_000025945.1_WP_011189441.1:0.347426297,(GCF_000186885.1_WP_015723577.1:0.228688076,GCF_000341395.1_WP_015405396.1:0.216666506):0.203665110):0.167408771):0.00919481268):0.145068980,((((GCF_000341395.1_WP_015402646.1:0.270011313,GCF_000186885.1_WP_015723713.1:0.161042827):0.127004100,((GCF_000018405.1_WP_012176479.1:0.162493518,GCF_000021905.1_WP_015947224.1:0.307512488):0.366324002,GCF_000013405.1_WP_011418742.1:0.103748522):0.120670977):0.0876367161,(GCF_000013405.1_WP_041585175.1:0.630042024,GCF_000013405.1_WP_041585047.1:0.163491471):0.103436370):1.00000050e-06,(GCF_000020985.1_YP_002249771.1:0.732239940,GCF_000186885.1_WP_015725815.1:0.0908730707):0.138966434):0.127413961):1.00000050e-06):0.0314569270):0.0905106731):0.0642346676,((GCF_000827125.1_WP_040200004.1:0.0529979376,GCF_000827125.1_WP_040199805.1:0.0632603885):0.102190099,GCF_000827125.1_WP_040202169.1:0.241000888):0.155727236):0.280607323,GCF_000025885.1_WP_013047758.1:0.111452694):1.00000050e-06,(GCF_000025885.1_WP_013049149.1:0.215066313,((((GCF_000191045.1_WP_013638744.1:0.0811707675,GCF_000185805.1_WP_013538253.1:0.163428288):0.696056795,GCF_000145275.1_WP_010075132.1:0.702159231):0.516553103,((GCF_000266925.1_WP_014807455.1:0.365437449,GCF_000024905.1_YP_003317496.1:0.232977471):0.0183732991,(GCF_000025885.1_WP_013048294.1:0.143652447,GCF_000024905.1_YP_003316906.1:0.428106307):0.114851383):0.0966127895):0.0313549008,GCF_001701045.1_WP_034442600.1:0.198633428):0.0774219506):0.199719783):0.0625306239):0.182172659,GCF_000233775.1_WP_014163812.1:0.0908899031):0.126250846):0.171904744,((((GCF_000191905.1_WP_010966272.1:1.00000050e-06,GCF_000218855.1_WP_010966272.1:1.00000050e-06):1.00000050e-06,GCF_000008765.1_NP_349591.1:1.00000050e-06):0.385442239,(GCF_000389635.1_WP_015613645.1:0.0411678793,(GCF_000807255.1_WP_003440437.1:1.00000050e-06,GCF_000807175.1_WP_003440437.1:1.00000050e-06):0.0709420875):0.124155299):0.445621230,GCF_000266925.1_WP_009201128.1:0.196166674):0.142844505):0.0300596685):0.115869021):0.0774215946):0.118714155):0.121342937,(GCF_000307165.1_WP_015010016.1:0.333333678,((((((GCF_000144695.1_WP_049772692.1:0.550641965,GCF_000328625.1_WP_052326483.1:0.602165878):0.191134484,GCF_000144695.1_WP_041667343.1:0.205996671):0.161205182,(GCF_000020005.1_WP_012448029.1:0.226172191,(GCF_000020005.1_WP_012448032.1:0.330198431,GCF_000144695.1_WP_013278504.1:0.306985183):0.0897628600):0.0877612127):0.0746923884,((((GCF_000165465.1_WP_013406635.1:1.00000050e-06,GCF_000166415.1_WP_013406635.1:1.00000050e-06):0.0277622540,GCF_000165465.1_WP_005490416.1:1.00000050e-06):0.0284433474,GCF_000166415.1_WP_013406634.1:0.0270345109):0.146224993,(((GCF_000144695.1_WP_013277376.1:0.341695228,(GCF_000165465.1_WP_014552390.1:1.00000050e-06,GCF_000166415.1_WP_005489101.1:0.0274378740):0.0587268904):0.0550460595,(GCF_000020005.1_WP_012446805.1:0.345940573,(GCF_000166415.1_WP_013406273.1:0.106066776,GCF_000165465.1_WP_014553645.1:0.0702648700):0.0591460921):0.108413064):0.0282099610,((GCF_000020485.1_WP_041606297.1:0.286559797,GCF_000020485.1_WP_012635486.1:0.177868775):0.0578342616,GCF_000020485.1_WP_015923366.1:0.203300290):0.0300547577):1.00000050e-06):0.0572490086):0.0534613575,(GCF_000328625.1_WP_015327822.1:0.197586549,(GCF_000328625.1_WP_041607684.1:0.0306184614,GCF_000328625.1_WP_015326761.1:0.0290125156):0.0974527486):0.234411953):0.0382983915,((((GCF_000195295.1_WP_013705947.1:0.781439084,GCF_001547735.1_WP_068548507.1:0.346185324):0.214756848,(GCF_000214435.1_WP_003543470.1:0.141360445,(GCF_000016165.1_WP_011878497.1:0.194368973,GCF_000215085.1_WP_013841611.1:0.152214266):0.0122855798):0.228290306):0.0874827910,(GCF_000012865.1_WP_011343103.1:1.00000050e-06,GCF_000012865.1_WP_011343105.1:0.234106545):0.134473586):0.0214839958,((((((GCF_001304715.1_WP_014016364.1:0.112719584,(GCF_000024945.1_WP_004693056.1:0.190297344,(GCF_000271665.2_WP_007930253.1:1.00000050e-06,GCF_000725345.1_WP_007930253.1:1.00000050e-06):0.183672097):0.0798345944):0.0462818588,((((((GCF_000243155.2_WP_014795793.1:1.00000050e-06,((GCF_000010045.1_WP_011462200.1:1.00000050e-06,GCF_000021925.1_WP_011462200.1:1.00000050e-06):0.0560634903,GCF_000243135.2_WP_015263749.1:0.0906007039):1.00000050e-06):0.0927517411,(GCF_000235605.1_WP_014187672.1:0.120440979,GCF_000231385.2_WP_014905244.1:0.0523866245):0.238041726):0.795657952,GCF_000208405.1_WP_006190995.1:1.00000050e-06):0.0598326276,GCF_000284095.1_WP_014425364.1:0.109404560):0.0563382289,(((GCF_001554015.1_WP_006304954.1:1.00000050e-06,GCF_001717585.1_WP_006304954.1:1.00000050e-06):1.00000050e-06,GCF_001189555.1_WP_006304954.1:1.00000050e-06):0.232280722,GCF_000237085.1_WP_014254252.1:0.563690544):0.0352800091):0.121727615,(GCF_001717505.1_WP_069176888.1:0.391977170,GCF_000024205.1_WP_015759341.1:1.00000050e-06):0.0975324193):0.00514728729):0.0630994120,((GCF_000016165.1_WP_011879371.1:0.0285063330,GCF_000215085.1_WP_013843579.1:1.00000050e-06):0.0293783333,GCF_000214435.1_WP_003543769.1:0.0285741167):0.0576858664):1.00000050e-06,(GCF_000233715.2_WP_006521361.1:0.0956291989,(GCF_000305935.1_WP_015049796.1:0.335723612,GCF_000092945.1_WP_013121599.1:0.0596560145):0.0232984224):0.0290694615):0.0300984331,((GCF_001267405.1_WP_011391770.1:1.00000050e-06,GCF_000013105.1_YP_429104.1:1.00000050e-06):1.00000050e-06,GCF_001267435.1_WP_011391770.1:1.00000050e-06):0.156676565):0.0302907449,(GCF_000025305.1_WP_009015310.1:1.00000050e-06,GCF_000230275.1_WP_009015310.1:1.00000050e-06):0.200084621):0.0266675549):0.128031560):1.00000050e-06):0.0302296294):0.0278276924,GCF_001444345.1_WP_001059082.1:0.338672914):0.0366309469):0.0532793509,((GCF_000178835.2_WP_013655645.1:0.0765079627,(((GCF_000092945.1_WP_013119830.1:0.277324566,GCF_000233715.2_WP_006524652.1:0.312522171):0.207426124,GCF_000024205.1_WP_015758410.1:0.216678206):0.111203508,(GCF_000196455.1_WP_013362474.1:0.224742699,(GCF_000178835.2_WP_013658091.1:0.0317607118,(GCF_000178835.2_WP_013655218.1:0.0836378070,GCF_000178835.2_WP_013655217.1:0.0406912862):0.168736960):0.0849933217):0.100146585):0.0650204251):0.0930837440,(((GCF_001543245.1_WP_067977788.1:0.263875624,((GCF_001518795.1_WP_016896897.1:1.00000050e-06,GCF_001543205.1_WP_016896897.1:1.00000050e-06):1.00000050e-06,GCF_001543285.1_WP_003141585.1:0.0272972758):0.147188666):0.0685337686,GCF_000307165.1_WP_015010411.1:0.209473579):0.0357697391,((((GCF_000317975.2_WP_010050206.1:0.363145204,GCF_001483965.1_WP_058918227.1:1.00000050e-06):0.0270734664,((GCF_000493735.1_WP_023177456.1:0.0268077726,(GCF_000493735.1_WP_023177455.1:0.0526897147,(GCF_000493735.1_WP_013710476.1:1.00000050e-06,GCF_000195575.1_WP_013710476.1:1.00000050e-06):1.00000050e-06):0.0265683576):1.00000050e-06,GCF_000195575.1_WP_013710477.1:1.00000050e-06):0.0269830896):0.0265052801,GCF_001483965.1_WP_058918226.1:0.0274984774):0.0551574575,(GCF_000317975.2_WP_010050435.1:0.0817821467,(((((GCF_000747585.1_WP_013773847.1:1.00000050e-06,GCF_000283975.1_WP_013773847.1:1.00000050e-06):0.0844892083,(GCF_000157355.2_WP_003126918.1:1.00000050e-06,GCF_001558875.1_WP_003126918.1:1.00000050e-06):0.0826240057):1.00000050e-06,((((GCF_000742975.1_WP_002357750.1:1.00000050e-06,((GCF_000007785.1_NP_815088.1:1.00000050e-06,(GCF_000172575.2_WP_002357750.1:1.00000050e-06,GCF_001598635.1_WP_002357750.1:1.00000050e-06):1.00000050e-06):1.00000050e-06,GCF_000317915.1_WP_002357750.1:1.00000050e-06):1.00000050e-06):1.00000050e-06,GCF_000281195.1_WP_002357750.1:1.00000050e-06):1.00000050e-06,GCF_001689055.1_WP_002357750.1:1.00000050e-06):1.00000050e-06,GCF_000550745.1_WP_002357750.1:1.00000050e-06):0.0265460100):0.0535054783,(((((GCF_001641305.1_WP_005875554.1:1.00000050e-06,GCF_001267865.1_WP_005875554.1:1.00000050e-06):1.00000050e-06,((GCF_000504125.1_WP_005875554.1:1.00000050e-06,GCF_001267395.1_WP_005875554.1:1.00000050e-06):1.00000050e-06,GCF_000271405.2_WP_005875554.1:1.00000050e-06):1.00000050e-06):1.00000050e-06,(GCF_001712815.1_WP_014125014.1:1.00000050e-06,GCF_000283615.1_WP_014125014.1:1.00000050e-06):0.228857734):0.0555430160,GCF_001587115.1_WP_002294871.1:1.00000050e-06):0.0267306076,(GCF_001635875.1_WP_002288762.1:1.00000050e-06,((((((GCF_001412695.1_WP_002288762.1:1.00000050e-06,GCF_000174395.2_YP_006376504.1:1.00000050e-06):1.00000050e-06,((GCF_000444405.1_WP_002288762.1:1.00000050e-06,GCF_000336405.1_WP_002288762.1:1.00000050e-06):1.00000050e-06,GCF_001298485.1_WP_002288762.1:1.00000050e-06):1.00000050e-06):1.00000050e-06,GCF_900066025.1_WP_002288762.1:1.00000050e-06):1.00000050e-06,GCF_000250945.1_WP_002288762.1:1.00000050e-06):1.00000050e-06,GCF_001518735.1_WP_002288762.1:1.00000050e-06):1.00000050e-06,GCF_000737555.1_WP_002288762.1:1.00000050e-06):1.00000050e-06):1.00000050e-06):1.00000050e-06):0.176397753,(((((((GCF_000210895.1_WP_005696050.1:1.00000050e-06,(((((((((((GCF_001647695.1_WP_064081838.1:1.00000050e-06,GCF_001647815.1_WP_064081838.1:1.00000050e-06):1.00000050e-06,GCF_001647835.1_WP_064081838.1:1.00000050e-06):0.0475437368,(GCF_001647795.1_WP_010945228.1:1.00000050e-06,(((GCF_001647855.1_WP_010945228.1:1.00000050e-06,(((GCF_001647875.1_WP_010945228.1:1.00000050e-06,(GCF_001647765.1_WP_010945228.1:1.00000050e-06,GCF_001647735.1_WP_010945228.1:1.00000050e-06):1.00000050e-06):1.00000050e-06,GCF_001647655.1_WP_010945228.1:1.00000050e-06):1.00000050e-06,GCF_001647915.1_WP_010945228.1:1.00000050e-06):1.00000050e-06):1.00000050e-06,GCF_000007945.1_WP_010945228.1:1.00000050e-06):1.00000050e-06,GCF_001647895.1_WP_010945228.1:1.00000050e-06):1.00000050e-06):1.00000050e-06):0.313457022,(((GCF_000521695.1_WP_025217381.1:1.00000050e-06,GCF_000521655.1_WP_025217381.1:1.00000050e-06):1.00000050e-06,GCF_000521685.1_WP_025217381.1:1.00000050e-06):0.0405503133,(((GCF_000422095.1_WP_006250930.1:1.00000050e-06,((GCF_000819525.1_WP_006250930.1:1.00000050e-06,GCF_000422145.1_WP_006250930.1:1.00000050e-06):1.00000050e-06,(GCF_000963675.1_WP_006250930.1:1.00000050e-06,GCF_000427275.1_WP_006250930.1:1.00000050e-06):1.00000050e-06):1.00000050e-06):1.00000050e-06,GCF_000963635.1_WP_006250930.1:1.00000050e-06):1.00000050e-06,(((GCF_000439735.1_WP_006250930.1:1.00000050e-06,GCF_000349765.1_WP_006250930.1:1.00000050e-06):1.00000050e-06,GCF_000349785.1_WP_006250930.1:1.00000050e-06):1.00000050e-06,GCF_000376645.1_WP_006250930.1:1.00000050e-06):1.00000050e-06):0.118239410):0.112964201):0.0883141541,((GCF_000801145.1_WP_039196739.1:0.0201559194,GCF_000739435.1_WP_014991430.1:0.0285487405):0.0630557877,(((GCF_001460855.1_WP_005597111.1:1.00000050e-06,GCF_000016685.1_WP_005597111.1:1.00000050e-06):1.00000050e-06,GCF_000020405.1_WP_005597111.1:1.00000050e-06):1.00000050e-06,GCF_000015885.1_WP_043880775.1:0.0229037665):0.150311004):0.0917512275):0.360697252,((GCF_000521765.1_WP_025289264.1:1.00000050e-06,((GCF_000347595.1_WP_015432394.1:1.00000050e-06,GCF_000521725.1_WP_015432394.1:1.00000050e-06):1.00000050e-06,GCF_000521745.1_WP_015432394.1:1.00000050e-06):0.0240911259):0.519825394,(GCF_000742795.1_WP_005712476.1:1.00000050e-06,((GCF_001611775.1_WP_005712476.1:1.00000050e-06,GCF_000021885.1_WP_005712476.1:1.00000050e-06):1.00000050e-06,GCF_000740985.1_WP_005712476.1:1.00000050e-06):1.00000050e-06):0.182817506):1.00000050e-06):0.404532266,(GCF_000019405.1_WP_011609009.1:1.00000050e-06,GCF_000011785.1_WP_011609009.1:1.00000050e-06):0.119567622):0.0464273787,(((GCF_001188835.1_WP_005700573.1:1.00000050e-06,GCF_000022985.1_WP_005700573.1:1.00000050e-06):1.00000050e-06,GCF_001262035.1_WP_005700573.1:1.00000050e-06):0.0225195996,(GCF_000241025.1_WP_033002886.1:0.0714589100,((GCF_001690155.1_WP_005551608.1:1.00000050e-06,(GCF_001191585.1_WP_005551608.1:1.00000050e-06,GCF_001594245.1_WP_005551608.1:1.00000050e-06):1.00000050e-06):1.00000050e-06,((GCF_001547775.1_WP_005551608.1:1.00000050e-06,GCF_000604045.1_WP_005551608.1:1.00000050e-06):1.00000050e-06,GCF_001594265.1_WP_005551608.1:1.00000050e-06):1.00000050e-06):1.00000050e-06):0.0228442424):0.0636028353):0.0288034782,(((((GCF_000973565.1_WP_005753860.1:1.00000050e-06,GCF_000006825.1_WP_005753860.1:1.00000050e-06):1.00000050e-06,GCF_000255915.1_WP_005753860.1:1.00000050e-06):1.00000050e-06,GCF_000754275.1_WP_005753860.1:1.00000050e-06):1.00000050e-06,GCF_001578435.1_WP_005753860.1:1.00000050e-06):1.00000050e-06,GCF_000512395.1_WP_005753860.1:1.00000050e-06):0.0224361787):0.0223841899,((GCF_000007745.1_WP_011200270.1:0.0401416318,GCF_000017245.1_WP_012073182.1:0.0826457444):0.0635378078,GCF_000973525.1_WP_046338327.1:1.00000050e-06):1.00000050e-06):0.100536395,(GCF_000465255.1_WP_021035241.1:0.0194622324,((((((GCF_001457655.1_WP_005652728.1:1.00000050e-06,((GCF_000931605.1_WP_005652728.1:1.00000050e-06,(GCF_000165575.1_WP_005652728.1:1.00000050e-06,((GCF_000165525.1_WP_005652728.1:1.00000050e-06,GCF_000016465.1_WP_005652728.1:1.00000050e-06):1.00000050e-06,GCF_000210875.1_WP_005652728.1:1.00000050e-06):1.00000050e-06):1.00000050e-06):1.00000050e-06,GCF_000767075.1_WP_005652728.1:1.00000050e-06):1.00000050e-06):1.00000050e-06,GCF_000012185.1_WP_005652728.1:1.00000050e-06):1.00000050e-06,GCF_000698365.1_WP_005652728.1:1.00000050e-06):1.00000050e-06,((GCF_000027305.1_NP_439584.1:1.00000050e-06,GCF_000931575.1_WP_005652728.1:1.00000050e-06):1.00000050e-06,GCF_000931625.1_WP_005652728.1:1.00000050e-06):1.00000050e-06):1.00000050e-06,GCF_000968335.1_WP_005652728.1:1.00000050e-06):0.0187267634,(GCF_000200475.1_WP_013525826.1:1.00000050e-06,GCF_000197875.1_WP_013525826.1:1.00000050e-06):1.00000050e-06):0.0198959660):0.0451651685):0.0749407429):0.552559567,((GCF_001011055.1_WP_005287631.1:0.151183718,((GCF_000264765.2_WP_034162491.1:1.00000050e-06,GCF_000800725.1_WP_034162491.1:1.00000050e-06):1.00000050e-06,((GCF_000146305.1_WP_012849039.1:1.00000050e-06,GCF_000020865.1_WP_012849039.1:1.00000050e-06):1.00000050e-06,GCF_000348565.1_WP_012849039.1:1.00000050e-06):0.0190880743):0.0792562513):0.277055843,((GCF_000334515.1_WP_015367495.1:0.0160098160,(GCF_000754345.1_WP_004918068.1:0.382669380,GCF_000517405.1_WP_025245343.1:0.0452040964):0.0878976976):0.0339424113,(GCF_001021855.1_WP_047343236.1:0.0178474410,((((GCF_000743995.1_WP_000410785.1:1.00000050e-06,GCF_000022245.1_WP_000410785.1:1.00000050e-06):1.00000050e-06,((GCF_000953035.1_WP_000410785.1:1.00000050e-06,((GCF_001579965.1_WP_000410785.1:1.00000050e-06,GCF_000743955.1_WP_000410785.1:1.00000050e-06):1.00000050e-06,GCF_000007405.1_WP_000410785.1:1.00000050e-06):1.00000050e-06):1.00000050e-06,(GCF_000012005.1_YP_403946.1:1.00000050e-06,GCF_001580175.1_WP_000410785.1:1.00000050e-06):1.00000050e-06):1.00000050e-06):1.00000050e-06,GCF_001578125.1_WP_000410785.1:1.00000050e-06):1.00000050e-06,(GCF_000006925.2_NP_706766.1:1.00000050e-06,GCF_000013585.1_WP_000410785.1:1.00000050e-06):1.00000050e-06):1.00000050e-06):0.0680601600):0.109771990):0.133878053):0.411929651,GCF_000831005.1_WP_041336669.1:0.659051817):0.258076423,GCF_001688905.1_WP_066590833.1:0.459560511):0.490196938,((((GCF_001047695.1_WP_002815634.1:1.00000050e-06,GCF_001583825.1_WP_002815634.1:1.00000050e-06):1.00000050e-06,(GCF_000234825.3_WP_002815634.1:1.00000050e-06,GCF_000512955.1_WP_002815634.1:1.00000050e-06):1.00000050e-06):1.00000050e-06,GCF_000014445.1_WP_002815634.1:1.00000050e-06):0.108200602,(((((GCF_001698145.1_WP_010001709.1:1.00000050e-06,GCF_000026405.1_WP_004899341.1:0.0277752997):0.0286031886,((GCF_000196855.1_WP_010015676.1:1.00000050e-06,GCF_000298875.1_WP_010015676.1:1.00000050e-06):1.00000050e-06,GCF_001536305.1_WP_010015676.1:1.00000050e-06):0.0276678074):1.00000050e-06,GCF_000219785.1_WP_013103483.1:1.00000050e-06):1.00000050e-06,GCF_000300135.1_WP_014973733.1:0.0276357666):1.00000050e-06,GCF_000092505.1_WP_013103483.1:1.00000050e-06):0.128034421):0.0757923493):0.109765601,((GCF_001308145.2_WP_003610350.1:0.132335151,((GCF_000195295.1_WP_013706041.1:0.230415276,GCF_000195295.1_WP_013706276.1:0.206747421):0.444649237,((GCF_000750515.1_WP_009496381.1:1.00000050e-06,GCF_000732905.1_WP_009496381.1:1.00000050e-06):1.00000050e-06,GCF_000750535.1_WP_009496381.1:1.00000050e-06):0.100795743):0.146290511):0.224774938,(GCF_000466785.3_WP_021350084.1:0.0553510515,(GCF_001602195.1_WP_049183686.1:1.00000050e-06,(GCF_000210515.1_WP_003681509.1:0.0546541384,(GCF_000397165.1_WP_004562929.1:1.00000050e-06,GCF_000010145.1_WP_004562929.1:1.00000050e-06):0.0275898918):0.0554074244):1.00000050e-06):0.0609774046):0.0350717572):0.0810505286,(((((GCF_001050475.1_WP_048703627.1:0.0582398234,GCF_000831645.3_WP_041499062.1:1.00000050e-06):0.212721932,((((((((GCF_000014385.1_WP_002816803.1:0.245879778,GCF_000219805.1_WP_006845031.1:0.117099043):0.170761605,(((GCF_001704315.1_WP_003641227.1:1.00000050e-06,GCF_001484005.1_WP_003641227.1:1.00000050e-06):1.00000050e-06,(GCF_001617525.1_WP_003641227.1:1.00000050e-06,GCF_000412205.1_WP_003641227.1:1.00000050e-06):1.00000050e-06):1.00000050e-06,(((GCF_001302645.1_WP_003641227.1:1.00000050e-06,((GCF_001660025.1_WP_003641227.1:1.00000050e-06,((GCF_000203855.3_YP_004888935.1:1.00000050e-06,GCF_000023085.1_WP_003641227.1:1.00000050e-06):1.00000050e-06,GCF_001581895.1_WP_003641227.1:1.00000050e-06):1.00000050e-06):1.00000050e-06,(((GCF_001296095.1_WP_003641227.1:1.00000050e-06,((((GCF_000931425.1_WP_003641227.1:1.00000050e-06,GCF_000338115.2_WP_003641227.1:1.00000050e-06):1.00000050e-06,GCF_001704335.1_WP_003641227.1:1.00000050e-06):1.00000050e-06,GCF_001659745.1_WP_003641227.1:1.00000050e-06):1.00000050e-06,GCF_001596095.1_WP_003641227.1:1.00000050e-06):1.00000050e-06):1.00000050e-06,(GCF_001443645.1_WP_003641227.1:1.00000050e-06,(GCF_001278015.1_WP_003641227.1:1.00000050e-06,(GCF_000148815.2_WP_003641227.1:1.00000050e-06,GCF_001715615.1_WP_003641227.1:1.00000050e-06):1.00000050e-06):1.00000050e-06):1.00000050e-06):1.00000050e-06,GCF_000392485.3_WP_003641227.1:1.00000050e-06):1.00000050e-06):1.00000050e-06):1.00000050e-06,GCF_000604105.1_WP_003641227.1:1.00000050e-06):1.00000050e-06,GCF_001672035.1_WP_003641227.1:1.00000050e-06):1.00000050e-06):1.00000050e-06):0.147245929,((GCF_000829395.1_WP_041092732.1:0.0547064342,((GCF_001411765.2_WP_002833310.1:1.00000050e-06,GCF_000496265.1_WP_002833310.1:1.00000050e-06):1.00000050e-06,GCF_000014505.1_WP_002833310.1:1.00000050e-06):0.0293823945):0.0257374314,(((((GCF_000157355.2_WP_005225155.1:1.00000050e-06,GCF_001558875.1_WP_005225155.1:1.00000050e-06):0.0541472872,((GCF_000504125.1_WP_010736076.1:1.00000050e-06,((((GCF_000250945.1_WP_002294067.1:1.00000050e-06,((GCF_001587115.1_WP_002294067.1:1.00000050e-06,(((GCF_000737555.1_WP_002294067.1:1.00000050e-06,GCF_001298485.1_WP_002294067.1:1.00000050e-06):1.00000050e-06,GCF_001412695.1_WP_002294067.1:1.00000050e-06):1.00000050e-06,(GCF_000336405.1_WP_002294067.1:1.00000050e-06,(GCF_000444405.1_WP_002294067.1:1.00000050e-06,GCF_001635875.1_WP_002294067.1:1.00000050e-06):1.00000050e-06):1.00000050e-06):1.00000050e-06):1.00000050e-06,GCF_001518735.1_WP_002294067.1:1.00000050e-06):1.00000050e-06):1.00000050e-06,GCF_900066025.1_WP_002294067.1:1.00000050e-06):0.0277012098,(GCF_001641305.1_WP_010718724.1:1.00000050e-06,GCF_000271405.2_WP_010718724.1:1.00000050e-06):1.00000050e-06):0.0267184118,(GCF_001267395.1_WP_005875700.1:1.00000050e-06,GCF_001267865.1_WP_005875700.1:1.00000050e-06):1.00000050e-06):0.0265561408):0.0568228577,((GCF_000747585.1_WP_013773119.1:1.00000050e-06,GCF_000283975.1_WP_013773119.1:1.00000050e-06):0.197730400,((GCF_000550745.1_WP_002355121.1:1.00000050e-06,((GCF_000172575.2_WP_002355121.1:1.00000050e-06,GCF_000742975.1_WP_002355121.1:1.00000050e-06):1.00000050e-06,GCF_000317915.1_WP_002355121.1:1.00000050e-06):1.00000050e-06):1.00000050e-06,(((GCF_000281195.1_WP_002355121.1:1.00000050e-06,GCF_000007785.1_NP_816543.1:1.00000050e-06):1.00000050e-06,GCF_001689055.1_WP_002355121.1:1.00000050e-06):1.00000050e-06,GCF_001598635.1_WP_002355121.1:1.00000050e-06):1.00000050e-06):1.00000050e-06):0.0305460169):0.0375033653):0.0549904592,((GCF_001663755.1_WP_068224886.1:1.00000050e-06,((GCF_001663735.1_WP_068224886.1:1.00000050e-06,(GCF_001663675.1_WP_068224886.1:1.00000050e-06,GCF_001663715.1_WP_068224886.1:1.00000050e-06):1.00000050e-06):1.00000050e-06,GCF_001663655.1_WP_068224886.1:1.00000050e-06):1.00000050e-06):0.0962602362,(GCF_001712815.1_WP_014124359.1:1.00000050e-06,GCF_000283615.1_WP_014124359.1:1.00000050e-06):0.130804283):0.0217357088):0.0543258555,(GCF_001702235.1_WP_014215751.1:1.00000050e-06,GCF_000237995.1_WP_014215751.1:1.00000050e-06):1.00000050e-06):1.00000050e-06,GCF_001702215.1_WP_014215751.1:1.00000050e-06):0.0647206195):0.0570201007):0.0272151560,GCF_001611035.1_WP_046871276.1:1.00000050e-06):1.00000050e-06,GCF_001611115.1_WP_046871276.1:1.00000050e-06):1.00000050e-06,GCF_001611075.1_WP_046871276.1:1.00000050e-06):1.00000050e-06,(GCF_001611155.1_WP_046871276.1:1.00000050e-06,GCF_001611135.1_WP_046871276.1:1.00000050e-06):1.00000050e-06):0.0293619066,(((GCF_001611135.1_WP_056986216.1:1.00000050e-06,(GCF_001611035.1_WP_056986216.1:1.00000050e-06,GCF_001611155.1_WP_056986216.1:1.00000050e-06):1.00000050e-06):1.00000050e-06,GCF_001611115.1_WP_056986216.1:1.00000050e-06):0.316076896,((((GCF_000233755.1_WP_005685812.1:1.00000050e-06,(((GCF_000026505.1_WP_005685812.1:1.00000050e-06,(GCF_900070175.1_WP_005685812.1:1.00000050e-06,GCF_000418495.1_WP_005685812.1:1.00000050e-06):1.00000050e-06):1.00000050e-06,(GCF_000418475.1_WP_005685812.1:1.00000050e-06,GCF_000026525.1_WP_005685812.1:1.00000050e-06):1.00000050e-06):1.00000050e-06,GCF_000011045.1_WP_005685812.1:1.00000050e-06):1.00000050e-06):0.0266362071,(((((GCF_000318035.1_WP_003566521.1:1.00000050e-06,(GCF_000155515.2_WP_003566521.1:1.00000050e-06,GCF_000014525.1_YP_806347.1:1.00000050e-06):1.00000050e-06):1.00000050e-06,((GCF_000026485.1_WP_003566521.1:1.00000050e-06,(GCF_000829055.1_WP_003566521.1:1.00000050e-06,GCF_000194765.1_WP_003566521.1:1.00000050e-06):1.00000050e-06):1.00000050e-06,GCF_000582665.1_WP_003566521.1:1.00000050e-06):1.00000050e-06):1.00000050e-06,GCF_001514415.1_WP_003566521.1:1.00000050e-06):1.00000050e-06,GCF_000829035.1_WP_003566521.1:1.00000050e-06):1.00000050e-06,(GCF_001244395.1_WP_003566521.1:1.00000050e-06,(GCF_000309565.2_WP_003566521.1:1.00000050e-06,((GCF_000194785.1_WP_003566521.1:1.00000050e-06,GCF_000418515.1_WP_003566521.1:1.00000050e-06):1.00000050e-06,GCF_000019245.4_WP_003566521.1:1.00000050e-06):1.00000050e-06):1.00000050e-06):1.00000050e-06):1.00000050e-06):0.0257851010,(GCF_001191565.1_WP_003601584.1:0.0273058995,((GCF_000831645.3_WP_041500642.1:0.0294903397,GCF_001050475.1_WP_048705854.1:0.0644423029):0.0305992689,((GCF_001698165.1_WP_004270163.1:1.00000050e-06,GCF_000026065.1_WP_004270163.1:1.00000050e-06):1.00000050e-06,(GCF_001723545.1_WP_004270163.1:1.00000050e-06,GCF_001663835.1_WP_004270163.1:1.00000050e-06):1.00000050e-06):0.137023486):0.0774409702):1.00000050e-06):0.0557518502,((GCF_001663735.1_WP_068225699.1:1.00000050e-06,(GCF_001663675.1_WP_068225699.1:1.00000050e-06,(GCF_001663655.1_WP_068225699.1:1.00000050e-06,(GCF_001663755.1_WP_068225699.1:1.00000050e-06,GCF_001663715.1_WP_068225699.1:1.00000050e-06):1.00000050e-06):1.00000050e-06):1.00000050e-06):0.321984602,(((GCF_001663735.1_WP_068225146.1:1.00000050e-06,GCF_001663715.1_WP_068225146.1:1.00000050e-06):1.00000050e-06,GCF_001663655.1_WP_068225146.1:1.00000050e-06):0.0275371070,(GCF_001663675.1_WP_068280304.1:1.00000050e-06,GCF_001663755.1_WP_068280304.1:1.00000050e-06):1.00000050e-06):1.00000050e-06):0.160855190):0.0299617124):0.0221354890):0.130218352):0.0572240562,((GCF_001602195.1_WP_003714608.1:0.190351115,(((GCF_000016825.1_WP_003664604.1:1.00000050e-06,(((GCF_001688685.1_WP_065533241.1:0.0280047145,(GCF_000159455.2_WP_003672521.1:1.00000050e-06,GCF_000439275.1_WP_003672521.1:1.00000050e-06):1.00000050e-06):0.0274393535,GCF_001046835.1_WP_003664604.1:1.00000050e-06):1.00000050e-06,GCF_000410995.1_WP_003664604.1:1.00000050e-06):1.00000050e-06):1.00000050e-06,GCF_000010005.1_WP_003664604.1:1.00000050e-06):1.00000050e-06,GCF_001618905.1_WP_003664604.1:1.00000050e-06):0.0644515532):0.107794648,(GCF_000224985.1_WP_003693101.1:0.0978672083,((((GCF_000008925.1_YP_536367.1:1.00000050e-06,GCF_001011095.1_WP_003701233.1:1.00000050e-06):1.00000050e-06,GCF_001723525.1_WP_003701233.1:1.00000050e-06):1.00000050e-06,GCF_000143435.1_WP_003701233.1:1.00000050e-06):1.00000050e-06,GCF_000758365.1_WP_003701233.1:1.00000050e-06):0.146415290):0.0756033305):0.0675971397):0.0621781313,((((GCF_001676805.1_WP_011668621.1:1.00000050e-06,(GCF_001050435.1_WP_011668621.1:1.00000050e-06,GCF_000359625.1_WP_011668621.1:1.00000050e-06):1.00000050e-06):1.00000050e-06,GCF_000014465.1_WP_011668621.1:1.00000050e-06):0.143879313,((GCF_000211375.1_WP_013727436.1:1.00000050e-06,GCF_000298115.2_WP_013727436.1:1.00000050e-06):0.100621770,(GCF_001314945.1_WP_034530568.1:0.0548802241,(GCF_000225325.1_WP_041817938.1:1.00000050e-06,((GCF_001702115.1_WP_054645962.1:1.00000050e-06,GCF_001702135.1_WP_054645962.1:1.00000050e-06):1.00000050e-06,(GCF_000211375.1_WP_013728822.1:1.00000050e-06,GCF_000298115.2_WP_013728822.1:1.00000050e-06):0.127077700):0.0261597796):0.0572223869):0.157270227):0.112960022):0.0566504568,((GCF_001702155.1_WP_054708128.1:1.00000050e-06,GCF_001702175.1_WP_054708128.1:1.00000050e-06):1.00000050e-06,GCF_001702195.1_WP_054708128.1:1.00000050e-06):1.00000050e-06):0.134830865):0.0714332955,((GCF_000981525.1_WP_047914682.1:0.210245516,((GCF_000010185.1_WP_002836874.1:0.520819534,((((GCF_000338115.2_WP_015380044.1:1.00000050e-06,GCF_001659745.1_WP_015380044.1:1.00000050e-06):1.00000050e-06,(GCF_001443645.1_WP_003638174.1:1.00000050e-06,(GCF_000023085.1_WP_003638174.1:1.00000050e-06,(((GCF_000392485.3_WP_003638174.1:1.00000050e-06,((GCF_001596095.1_WP_003638174.1:1.00000050e-06,((GCF_001660025.1_WP_003638174.1:1.00000050e-06,GCF_001581895.1_WP_003638174.1:1.00000050e-06):1.00000050e-06,((GCF_001672035.1_WP_003638174.1:1.00000050e-06,GCF_000604105.1_WP_003638174.1:1.00000050e-06):1.00000050e-06,((GCF_000931425.1_WP_003638174.1:1.00000050e-06,(GCF_000148815.2_WP_003638174.1:1.00000050e-06,((GCF_001278015.1_WP_003638174.1:1.00000050e-06,(GCF_001302645.1_WP_003638174.1:1.00000050e-06,(GCF_001617525.1_WP_003638174.1:1.00000050e-06,GCF_001704315.1_WP_003638174.1:1.00000050e-06):1.00000050e-06):1.00000050e-06):1.00000050e-06,(GCF_001484005.1_WP_003638174.1:1.00000050e-06,GCF_001704335.1_WP_003638174.1:1.00000050e-06):1.00000050e-06):1.00000050e-06):1.00000050e-06):1.00000050e-06,GCF_000412205.1_WP_003638174.1:1.00000050e-06):1.00000050e-06):1.00000050e-06):1.00000050e-06):1.00000050e-06,GCF_001296095.1_WP_003638174.1:1.00000050e-06):1.00000050e-06):1.00000050e-06,GCF_000203855.3_YP_004889063.1:1.00000050e-06):1.00000050e-06,GCF_001715615.1_WP_003638174.1:1.00000050e-06):1.00000050e-06):1.00000050e-06):0.0267844152):0.170822638,((((((GCF_000338115.2_WP_003643615.1:1.00000050e-06,GCF_000023085.1_WP_003643615.1:1.00000050e-06):1.00000050e-06,GCF_000392485.3_WP_003643615.1:1.00000050e-06):1.00000050e-06,(GCF_001704315.1_WP_003643615.1:1.00000050e-06,GCF_000931425.1_WP_003643615.1:1.00000050e-06):1.00000050e-06):1.00000050e-06,GCF_001581895.1_WP_003643615.1:1.00000050e-06):1.00000050e-06,(GCF_000412205.1_WP_003643615.1:1.00000050e-06,(((GCF_001715615.1_WP_003643615.1:1.00000050e-06,((GCF_001617525.1_WP_003643615.1:1.00000050e-06,((GCF_001278015.1_WP_003643615.1:1.00000050e-06,GCF_001302645.1_WP_003643615.1:1.00000050e-06):1.00000050e-06,(GCF_001672035.1_WP_003643615.1:1.00000050e-06,GCF_001660025.1_WP_003643615.1:1.00000050e-06):1.00000050e-06):1.00000050e-06):1.00000050e-06,GCF_001484005.1_WP_003643615.1:1.00000050e-06):1.00000050e-06):1.00000050e-06,((GCF_001296095.1_WP_003643615.1:1.00000050e-06,((GCF_001659745.1_WP_003643615.1:1.00000050e-06,GCF_001704335.1_WP_003643615.1:1.00000050e-06):1.00000050e-06,GCF_001596095.1_WP_003643615.1:1.00000050e-06):1.00000050e-06):1.00000050e-06,GCF_000604105.1_WP_003643615.1:1.00000050e-06):1.00000050e-06):1.00000050e-06,(GCF_000203855.3_YP_004888120.1:1.00000050e-06,GCF_000148815.2_WP_003643615.1:1.00000050e-06):1.00000050e-06):1.00000050e-06):1.00000050e-06):0.0203682997,GCF_001443645.1_WP_021730355.1:0.00762055456):0.0472388983):0.0992981070,(((GCF_001702175.1_WP_042522391.1:1.00000050e-06,GCF_001702195.1_WP_042522391.1:1.00000050e-06):1.00000050e-06,GCF_001702155.1_WP_042522391.1:1.00000050e-06):0.0554164358,((((GCF_000604105.1_WP_003643340.1:1.00000050e-06,GCF_000023085.1_WP_003643340.1:1.00000050e-06):1.00000050e-06,GCF_001443645.1_WP_003643340.1:1.00000050e-06):1.00000050e-06,GCF_000392485.3_WP_003643340.1:1.00000050e-06):0.0828709684,(((GCF_000189515.1_WP_014564049.1:1.00000050e-06,GCF_001308285.1_WP_014564049.1:1.00000050e-06):0.0443646028,((GCF_000191165.1_WP_003616492.1:1.00000050e-06,((GCF_000014405.1_WP_003616492.1:1.00000050e-06,GCF_000056065.1_WP_003616492.1:1.00000050e-06):1.00000050e-06,GCF_000182835.1_WP_003616492.1:1.00000050e-06):1.00000050e-06):1.00000050e-06,GCF_001469775.1_WP_003616492.1:1.00000050e-06):0.0328399680):0.0346678052,((GCF_001042405.1_WP_054681526.1:0.0774934123,(GCF_000165775.1_WP_014919244.1:0.0272560579,GCF_001314245.2_WP_060471713.1:0.0846288652):0.0518802722):0.00991315272,(GCF_000214785.1_WP_013854598.1:1.00000050e-06,(((GCF_001702095.1_WP_012211526.1:1.00000050e-06,(GCF_000961015.1_WP_003626883.1:1.00000050e-06,GCF_001006025.1_WP_003626883.1:1.00000050e-06):1.00000050e-06):0.0272431799,GCF_000525715.1_WP_003633083.1:1.00000050e-06):1.00000050e-06,GCF_000525715.1_WP_025283360.1:0.0549570101):0.0275900425):0.0849045502):1.00000050e-06):0.0552876719):0.0274365176):0.0740094781):0.213295582):0.0588973866,(((GCF_000269945.1_WP_014024127.1:1.00000050e-06,GCF_000269925.1_WP_014024127.1:1.00000050e-06):0.0894657635,((GCF_000479375.2_WP_003129735.1:1.00000050e-06,((GCF_000192705.1_WP_003129735.1:1.00000050e-06,GCF_000761115.1_WP_003129735.1:1.00000050e-06):1.00000050e-06,(((GCF_000478255.1_WP_003129735.1:1.00000050e-06,GCF_900088425.1_WP_003129735.1:1.00000050e-06):1.00000050e-06,((GCF_000807375.1_WP_003129735.1:1.00000050e-06,GCF_000006865.1_NP_266324.1:1.00000050e-06):1.00000050e-06,GCF_000344575.1_WP_003129735.1:1.00000050e-06):1.00000050e-06):1.00000050e-06,GCF_000025045.1_WP_003129735.1:1.00000050e-06):1.00000050e-06):1.00000050e-06):0.0289608400,((((((GCF_000219765.1_WP_037583955.1:1.00000050e-06,GCF_000696505.1_WP_037583955.1:1.00000050e-06):1.00000050e-06,((GCF_000026585.1_WP_012514799.1:1.00000050e-06,GCF_000026605.1_WP_012514799.1:1.00000050e-06):1.00000050e-06,GCF_000020765.1_WP_012514799.1:1.00000050e-06):0.0246491126):0.0263043527,((GCF_000213825.1_WP_003105608.1:0.211993998,((((GCF_000009545.1_WP_015911822.1:0.197545817,((((GCF_001477575.1_WP_014295499.1:1.00000050e-06,GCF_000283635.1_WP_014295499.1:1.00000050e-06):0.0746415595,((GCF_001477615.1_WP_020916371.1:1.00000050e-06,GCF_000441535.1_WP_020916371.1:1.00000050e-06):0.0720195624,GCF_000246835.1_WP_006531558.1:1.00000050e-06):0.0233345689):0.0235360945,GCF_000270165.1_WP_003066706.1:1.00000050e-06):0.256715608,((GCF_000283635.1_WP_014294461.1:0.0246198026,(GCF_001477575.1_WP_006531071.1:1.00000050e-06,GCF_000246835.1_WP_006531071.1:1.00000050e-06):1.00000050e-06):0.0490686627,(((((GCF_000344765.1_WP_004195223.1:1.00000050e-06,GCF_000026745.1_YP_003028124.1:1.00000050e-06):1.00000050e-06,GCF_000233575.1_WP_004195223.1:1.00000050e-06):1.00000050e-06,((((GCF_001272635.1_WP_004194179.1:1.00000050e-06,((GCF_000471985.1_WP_004194179.1:1.00000050e-06,(GCF_001610935.1_WP_004194179.1:1.00000050e-06,GCF_000204625.1_WP_004194179.1:1.00000050e-06):1.00000050e-06):1.00000050e-06,GCF_001572685.1_WP_004194179.1:1.00000050e-06):1.00000050e-06):1.00000050e-06,GCF_000231885.1_WP_004194179.1:1.00000050e-06):1.00000050e-06,GCF_000168355.3_WP_004194179.1:1.00000050e-06):0.0494745381,(GCF_000732355.1_WP_014637517.1:1.00000050e-06,(GCF_000231905.1_WP_014637517.1:1.00000050e-06,(GCF_000494895.1_WP_014637517.1:1.00000050e-06,GCF_000231925.1_WP_014637517.1:1.00000050e-06):1.00000050e-06):1.00000050e-06):0.0248183479):1.00000050e-06):1.00000050e-06,(((GCF_000026725.1_WP_004195223.1:1.00000050e-06,GCF_000018185.1_WP_004195223.1:1.00000050e-06):1.00000050e-06,(GCF_001640765.1_WP_004195223.1:1.00000050e-06,((GCF_000091905.1_WP_004195223.1:1.00000050e-06,(GCF_000390245.1_WP_004195223.1:1.00000050e-06,GCF_001721625.1_WP_004195223.1:1.00000050e-06):1.00000050e-06):1.00000050e-06,GCF_000993745.1_WP_004195223.1:1.00000050e-06):1.00000050e-06):1.00000050e-06):1.00000050e-06,GCF_000186405.1_WP_004195223.1:1.00000050e-06):1.00000050e-06):1.00000050e-06,(GCF_000294495.1_WP_004195223.1:1.00000050e-06,GCF_000231865.1_WP_004195223.1:1.00000050e-06):1.00000050e-06):0.0268458819):0.0305651882):0.112770620):0.0852577187,GCF_000009545.1_WP_012658174.1:0.0987181272):0.0754738583,((GCF_000831165.1_WP_003028284.1:0.0239904076,((GCF_000306805.1_WP_003069970.1:1.00000050e-06,GCF_000463355.1_WP_003069970.1:1.00000050e-06):1.00000050e-06,GCF_000463385.1_WP_003069970.1:1.00000050e-06):0.0759016603):0.103715554,((GCF_000478925.1_WP_025271911.1:0.0250489825,GCF_000463505.1_WP_003034292.1:1.00000050e-06):0.0254013934,((((GCF_000463425.1_WP_003032129.1:1.00000050e-06,GCF_000463465.1_WP_003032129.1:1.00000050e-06):1.00000050e-06,GCF_000463445.1_WP_003032129.1:1.00000050e-06):1.00000050e-06,GCF_000463395.1_WP_003032129.1:1.00000050e-06):1.00000050e-06,GCF_001412635.1_WP_003032129.1:1.00000050e-06):1.00000050e-06):1.00000050e-06):0.0573082588):0.0532576329,GCF_000831485.1_WP_003101659.1:0.0897901533):0.0280533167):0.0738962668,(((GCF_000344575.1_WP_014570681.1:1.00000050e-06,GCF_000192705.1_WP_014570681.1:1.00000050e-06):0.0270703431,((GCF_000025045.1_WP_011835124.1:1.00000050e-06,(((GCF_900088425.1_WP_011835124.1:1.00000050e-06,((GCF_000344575.1_WP_011835124.1:1.00000050e-06,((GCF_000143205.1_WP_011835124.1:1.00000050e-06,(((GCF_000025045.1_WP_012898583.1:1.00000050e-06,GCF_000192705.1_WP_012898583.1:1.00000050e-06):1.00000050e-06,((GCF_001280285.1_WP_014621469.1:1.00000050e-06,(GCF_001008015.1_WP_014621469.1:1.00000050e-06,(((GCF_001705585.1_WP_014621469.1:1.00000050e-06,GCF_000262675.1_WP_014621469.1:1.00000050e-06):1.00000050e-06,(GCF_001663795.1_WP_014621469.1:1.00000050e-06,GCF_000253395.1_WP_014621469.1:1.00000050e-06):1.00000050e-06):1.00000050e-06,GCF_000698885.1_WP_014621469.1:1.00000050e-06):1.00000050e-06):1.00000050e-06):0.0274339490,((GCF_001685375.1_WP_011681063.1:1.00000050e-06,GCF_001514435.1_WP_011681063.1:1.00000050e-06):1.00000050e-06,(GCF_000011845.1_WP_011681063.1:1.00000050e-06,(GCF_000014485.1_WP_011681063.1:1.00000050e-06,((GCF_000182875.1_WP_011681063.1:1.00000050e-06,GCF_000011825.1_WP_011681063.1:1.00000050e-06):1.00000050e-06,GCF_000971665.1_WP_011681063.1:1.00000050e-06):1.00000050e-06):1.00000050e-06):1.00000050e-06):1.00000050e-06):0.0536096680):0.0262825244,((GCF_000479375.2_WP_010905424.1:1.00000050e-06,GCF_000006865.1_NP_266685.1:1.00000050e-06):0.0273731366,((GCF_000478255.1_WP_011669084.1:1.00000050e-06,(GCF_000025045.1_WP_011669084.1:1.00000050e-06,((((GCF_000271405.2_WP_010719072.1:1.00000050e-06,GCF_001641305.1_WP_010719072.1:1.00000050e-06):0.0282354699,(GCF_001267865.1_WP_005878127.1:1.00000050e-06,GCF_001267395.1_WP_005878127.1:1.00000050e-06):1.00000050e-06):1.00000050e-06,((((((((((GCF_001518735.1_WP_002293303.1:1.00000050e-06,GCF_001587115.1_WP_002293303.1:1.00000050e-06):1.00000050e-06,(GCF_001412695.1_WP_002293303.1:1.00000050e-06,GCF_000737555.1_WP_002293303.1:1.00000050e-06):1.00000050e-06):1.00000050e-06,GCF_000174395.2_YP_006376105.1:1.00000050e-06):1.00000050e-06,(GCF_000444405.1_WP_002293303.1:1.00000050e-06,GCF_000336405.1_WP_002293303.1:1.00000050e-06):1.00000050e-06):1.00000050e-06,(GCF_900066025.1_WP_002293303.1:1.00000050e-06,GCF_001298485.1_WP_002293303.1:1.00000050e-06):1.00000050e-06):1.00000050e-06,(GCF_001635875.1_WP_002293303.1:1.00000050e-06,GCF_000250945.1_WP_002293303.1:1.00000050e-06):1.00000050e-06):0.0566589940,(GCF_001663835.1_WP_004270328.1:1.00000050e-06,((GCF_000026065.1_WP_004270328.1:1.00000050e-06,GCF_001723545.1_WP_004270328.1:1.00000050e-06):1.00000050e-06,GCF_001698165.1_WP_004270328.1:1.00000050e-06):1.00000050e-06):0.203122235):0.0253637068,((GCF_001558875.1_WP_005225331.1:1.00000050e-06,GCF_000157355.2_WP_015509157.1:0.0284867379):0.0542472712,((GCF_001698145.1_WP_048701613.1:0.103730299,GCF_001698145.1_WP_029509760.1:0.0139167101):0.330881975,((GCF_001689055.1_WP_002355647.1:1.00000050e-06,GCF_000742975.1_WP_002355647.1:1.00000050e-06):1.00000050e-06,((((((GCF_001481725.1_WP_058695152.1:1.00000050e-06,GCF_000152245.2_WP_013379692.1:0.0271541257):0.0702588878,((GCF_000152245.2_WP_013382506.1:1.00000050e-06,GCF_001481725.1_WP_058696049.1:0.0534416429):0.261897131,(GCF_001481725.1_WP_038352544.1:1.00000050e-06,GCF_000152245.2_WP_013382293.1:0.0918147202):0.142430752):0.125305199):0.521298045,GCF_001689055.1_WP_002371724.1:0.115340503):1.00000050e-06,(GCF_000007785.1_NP_814526.1:1.00000050e-06,GCF_000281195.1_WP_002355647.1:1.00000050e-06):1.00000050e-06):1.00000050e-06,(GCF_000317915.1_WP_002355647.1:1.00000050e-06,GCF_000172575.2_WP_002355647.1:1.00000050e-06):1.00000050e-06):1.00000050e-06,(GCF_001598635.1_WP_002355647.1:1.00000050e-06,GCF_000550745.1_WP_002355647.1:1.00000050e-06):1.00000050e-06):1.00000050e-06):0.0559672418):0.0383613659):0.0597845113):0.0299462062,GCF_000504125.1_WP_010735357.1:1.00000050e-06):0.0426425657,(((((((GCF_001558875.1_WP_005237682.1:0.0549851977,GCF_001558875.1_WP_061054525.1:0.115854254):0.118871180,((GCF_000007785.1_NP_815666.1:1.00000050e-06,GCF_000281195.1_WP_002357053.1:1.00000050e-06):1.00000050e-06,GCF_001598635.1_WP_002357053.1:1.00000050e-06):0.0277003237):0.150754149,GCF_000737555.1_WP_002324896.1:1.00000050e-06):0.0275912169,(((GCF_001412695.1_WP_002293041.1:1.00000050e-06,GCF_001298485.1_WP_002293041.1:1.00000050e-06):1.00000050e-06,(GCF_000336405.1_WP_002293041.1:1.00000050e-06,GCF_000444405.1_WP_002293041.1:1.00000050e-06):1.00000050e-06):1.00000050e-06,GCF_900066025.1_WP_002331710.1:0.0293466844):1.00000050e-06):0.0275301335,(GCF_000271405.2_WP_010718754.1:1.00000050e-06,GCF_001641305.1_WP_010718754.1:1.00000050e-06):0.0603061313):0.0581784675,GCF_000504125.1_WP_010735111.1:0.0345620078):0.0281578077,(GCF_001267865.1_WP_005876389.1:1.00000050e-06,GCF_001267395.1_WP_005876389.1:1.00000050e-06):1.00000050e-06):0.0890963277):0.0289788611):0.236831571,((GCF_000312685.1_WP_015082183.1:0.0257281285,((((GCF_000143205.1_WP_011675685.1:1.00000050e-06,GCF_000009425.1_WP_011675685.1:1.00000050e-06):1.00000050e-06,GCF_000236475.1_WP_011675685.1:1.00000050e-06):1.00000050e-06,GCF_000014545.1_WP_011675685.1:1.00000050e-06):1.00000050e-06,GCF_000468955.1_WP_011675685.1:1.00000050e-06):0.0285401923):0.174376393,(GCF_000299355.1_WP_014968074.1:0.682927108,(((GCF_000269925.1_WP_003135419.1:1.00000050e-06,GCF_000269945.1_WP_003135419.1:1.00000050e-06):0.0771606736,(GCF_000269925.1_WP_014025159.1:1.00000050e-06,GCF_000269945.1_WP_014025159.1:1.00000050e-06):0.257302398):0.147578375,(((GCF_000165505.1_WP_013387398.1:0.0850176244,GCF_000165505.1_WP_013387309.1:0.0798772414):0.0536606935,GCF_000165505.1_WP_013388848.1:0.238817435):1.00000050e-06,(((((GCF_000400875.1_WP_005911189.1:1.00000050e-06,(GCF_000158275.2_WP_005911189.1:1.00000050e-06,GCF_001296085.1_WP_005911189.1:1.00000050e-06):1.00000050e-06):1.00000050e-06,GCF_001296145.1_WP_005911189.1:1.00000050e-06):0.0247940539,(GCF_001433955.1_WP_005900759.1:1.00000050e-06,(GCF_001457555.1_WP_005900759.1:1.00000050e-06,(GCF_000163915.2_WP_005900759.1:1.00000050e-06,(GCF_000162235.2_WP_005900759.1:1.00000050e-06,(GCF_001455105.1_WP_005900759.1:1.00000050e-06,(GCF_001296165.1_WP_005900759.1:1.00000050e-06,GCF_000007325.1_NP_603425.1:1.00000050e-06):1.00000050e-06):1.00000050e-06):1.00000050e-06):1.00000050e-06):1.00000050e-06):1.00000050e-06):1.00000050e-06,(GCF_001455145.1_WP_005915550.1:1.00000050e-06,GCF_001455085.1_WP_005915550.1:1.00000050e-06):0.0250017068):0.271204208,((GCF_001042715.1_WP_044824769.1:0.0273729752,((((GCF_000019545.1_WP_012344999.1:0.0268698784,(((GCF_000973705.1_WP_003493428.1:1.00000050e-06,GCF_001020205.1_WP_003493428.1:1.00000050e-06):0.0266809908,GCF_000829015.1_WP_045538510.1:0.0268049049):1.00000050e-06,((GCF_000022765.1_WP_003356423.1:1.00000050e-06,GCF_000063585.1_YP_001252825.1:1.00000050e-06):1.00000050e-06,(GCF_000017065.1_WP_003356423.1:1.00000050e-06,(GCF_000017025.1_WP_003356423.1:1.00000050e-06,(((GCF_000020345.1_WP_003356423.1:1.00000050e-06,GCF_000019305.1_WP_003356423.1:1.00000050e-06):1.00000050e-06,GCF_000017045.1_YP_001386236.1:1.00000050e-06):1.00000050e-06,(GCF_000092345.1_WP_003356423.1:1.00000050e-06,(GCF_000253195.1_WP_003356423.1:1.00000050e-06,GCF_000817935.1_WP_003356423.1:1.00000050e-06):1.00000050e-06):1.00000050e-06):1.00000050e-06):1.00000050e-06):1.00000050e-06):1.00000050e-06):1.00000050e-06):0.0545900319,(GCF_000389635.1_WP_015617699.1:1.00000050e-06,(((GCF_001484725.1_WP_013238604.1:1.00000050e-06,GCF_000484505.1_WP_013238604.1:1.00000050e-06):1.00000050e-06,GCF_000143685.1_WP_013238604.1:1.00000050e-06):0.112889471,(((GCF_000218855.1_WP_010964125.1:1.00000050e-06,GCF_000008765.1_NP_347443.1:1.00000050e-06):1.00000050e-06,GCF_000191905.1_WP_010964125.1:1.00000050e-06):0.245399761,(GCF_001038625.1_WP_007059510.1:0.0325860054,GCF_000968375.1_WP_029163094.1:0.0244092122):0.210792012):1.00000050e-06):0.0280099222):1.00000050e-06):0.0298488491,(GCF_001642655.1_WP_017752229.1:0.158732065,(((GCF_000484505.1_WP_013238612.1:1.00000050e-06,GCF_001484725.1_WP_013238612.1:1.00000050e-06):1.00000050e-06,GCF_000143685.1_WP_013238612.1:1.00000050e-06):1.00000050e-06,(GCF_001642655.1_WP_017751485.1:0.136678307,((GCF_000010265.1_WP_012102215.1:1.00000050e-06,GCF_000016505.1_WP_012102215.1:1.00000050e-06):0.122707222,(GCF_000010265.1_WP_012103222.1:1.00000050e-06,GCF_000016505.1_WP_012103222.1:1.00000050e-06):0.0289013807):0.146463422):0.0463860281):0.125070031):0.0854613251):0.0272696407,(GCF_000145275.1_WP_010076368.1:0.142969237,(((GCF_000807255.1_WP_003445645.1:1.00000050e-06,GCF_000807175.1_WP_003445645.1:1.00000050e-06):0.0577047270,GCF_000389635.1_WP_015615657.1:0.216994405):0.0785359936,GCF_000389635.1_WP_015616914.1:0.171079406):1.00000050e-06):0.0574145369):0.0541855030):0.280469528,GCF_000247605.1_WP_041671290.1:1.00000050e-06):0.221564121):0.299131743):0.324856359):0.135086940):0.0673157829):0.0592144208):0.128141934):1.00000050e-06):1.00000050e-06,(GCF_000236475.1_WP_011669084.1:1.00000050e-06,GCF_000014545.1_WP_011669084.1:1.00000050e-06):1.00000050e-06):0.0263521137):0.0856742321):1.00000050e-06):1.00000050e-06,GCF_000192705.1_WP_011835124.1:1.00000050e-06):1.00000050e-06):1.00000050e-06,GCF_000478255.1_WP_011835124.1:1.00000050e-06):1.00000050e-06):1.00000050e-06,GCF_000009425.1_WP_011835124.1:1.00000050e-06):1.00000050e-06,GCF_000468955.1_WP_011835124.1:1.00000050e-06):1.00000050e-06):1.00000050e-06,GCF_000807375.1_WP_011835124.1:1.00000050e-06):0.0261420970):0.189164482,((((((GCF_001014285.1_WP_021340196.1:1.00000050e-06,GCF_000011665.1_WP_021340196.1:1.00000050e-06):1.00000050e-06,(GCF_001547715.1_WP_021340196.1:1.00000050e-06,GCF_001014305.1_WP_021340196.1:1.00000050e-06):1.00000050e-06):0.0248275826,(GCF_000009385.1_WP_011889204.1:0.0246824712,((GCF_000018125.1_WP_002991299.1:1.00000050e-06,(((GCF_000012165.1_WP_002991299.1:1.00000050e-06,GCF_000013505.1_WP_021775567.1:0.0249299669):1.00000050e-06,(GCF_000006785.2_NP_270010.1:1.00000050e-06,GCF_001051095.1_WP_002991299.1:1.00000050e-06):1.00000050e-06):1.00000050e-06,((GCF_001535505.1_WP_002991299.1:1.00000050e-06,((GCF_000349925.2_WP_002991299.1:1.00000050e-06,GCF_001620285.1_WP_002991299.1:1.00000050e-06):1.00000050e-06,(((((((((((((GCF_000250925.1_WP_002991299.1:1.00000050e-06,GCF_000250905.1_WP_002991299.1:1.00000050e-06):1.00000050e-06,GCF_000007285.1_WP_002991299.1:1.00000050e-06):1.00000050e-06,((GCF_001039695.1_WP_002991299.1:1.00000050e-06,GCF_000756485.1_WP_002991299.1:1.00000050e-06):1.00000050e-06,(GCF_001019635.1_WP_002991299.1:1.00000050e-06,GCF_000993765.1_WP_002991299.1:1.00000050e-06):1.00000050e-06):1.00000050e-06):1.00000050e-06,GCF_001638845.1_WP_002991299.1:1.00000050e-06):1.00000050e-06,(GCF_000230295.1_WP_002991299.1:1.00000050e-06,(GCF_000772245.1_WP_002991299.1:1.00000050e-06,((GCF_001547835.1_WP_002991299.1:1.00000050e-06,((GCF_001019695.1_WP_002991299.1:1.00000050e-06,(GCF_000732425.1_WP_002991299.1:1.00000050e-06,GCF_001023495.1_WP_002991299.1:1.00000050e-06):1.00000050e-06):1.00000050e-06,((GCF_001678885.1_WP_002991299.1:1.00000050e-06,GCF_000013525.1_WP_002991299.1:1.00000050e-06):1.00000050e-06,GCF_001020185.2_WP_002991299.1:1.00000050e-06):1.00000050e-06):1.00000050e-06):1.00000050e-06,GCF_001635975.1_WP_002991299.1:1.00000050e-06):1.00000050e-06):1.00000050e-06):1.00000050e-06):1.00000050e-06,GCF_001635895.1_WP_002991299.1:1.00000050e-06):1.00000050e-06,((GCF_000743015.1_WP_002991299.1:1.00000050e-06,(GCF_000013545.1_WP_002991299.1:1.00000050e-06,(((GCF_000011765.3_WP_002991299.1:1.00000050e-06,GCF_000007425.1_WP_002991299.1:1.00000050e-06):1.00000050e-06,GCF_001267805.1_WP_002991299.1:1.00000050e-06):1.00000050e-06,(GCF_000307535.1_WP_002991299.1:1.00000050e-06,GCF_001019675.1_WP_002991299.1:1.00000050e-06):1.00000050e-06):1.00000050e-06):1.00000050e-06):1.00000050e-06,(GCF_000767505.1_WP_002991299.1:1.00000050e-06,GCF_001635935.1_WP_002991299.1:1.00000050e-06):1.00000050e-06):1.00000050e-06):1.00000050e-06,GCF_000013485.1_WP_002991299.1:1.00000050e-06):1.00000050e-06,GCF_001021955.1_WP_002991299.1:1.00000050e-06):1.00000050e-06,GCF_000422045.1_WP_002991299.1:1.00000050e-06):1.00000050e-06,GCF_000011285.1_WP_002991299.1:1.00000050e-06):1.00000050e-06,GCF_001559175.1_WP_002991299.1:1.00000050e-06):1.00000050e-06,GCF_001535565.1_WP_002991299.1:1.00000050e-06):1.00000050e-06):1.00000050e-06):1.00000050e-06,GCF_000772185.1_WP_002991299.1:1.00000050e-06):1.00000050e-06):1.00000050e-06):1.00000050e-06,GCF_001267845.1_WP_002991299.1:1.00000050e-06):1.00000050e-06):1.00000050e-06):0.0248650452,((GCF_000317855.1_WP_003053018.1:1.00000050e-06,(GCF_000307185.1_WP_003053018.1:1.00000050e-06,GCF_000188715.1_WP_003053018.1:1.00000050e-06):1.00000050e-06):1.00000050e-06,GCF_000010705.1_WP_003053018.1:1.00000050e-06):1.00000050e-06):0.0993539450,GCF_000831485.1_WP_016356203.1:0.0258023726):1.00000050e-06,GCF_000213825.1_WP_003104168.1:0.0273045582):0.0227121653):0.0533981470):1.00000050e-06):0.0303413882,((((GCF_000302475.1_WP_000191849.1:1.00000050e-06,(((GCF_000782855.1_WP_000191849.1:1.00000050e-06,(((GCF_001552035.1_WP_000191849.1:1.00000050e-06,(GCF_000831105.1_WP_000191849.1:1.00000050e-06,GCF_001275545.2_WP_000191849.1:1.00000050e-06):1.00000050e-06):1.00000050e-06,((((GCF_000007265.1_NP_689085.1:1.00000050e-06,(GCF_000831125.1_WP_000191849.1:1.00000050e-06,(GCF_000427075.1_WP_000191849.1:1.00000050e-06,(GCF_000012705.1_WP_000191849.1:1.00000050e-06,GCF_001266635.1_WP_000191849.1:1.00000050e-06):1.00000050e-06):1.00000050e-06):1.00000050e-06):1.00000050e-06,(((GCF_000730215.1_WP_000191849.1:1.00000050e-06,GCF_001712835.1_WP_000191849.1:1.00000050e-06):1.00000050e-06,GCF_001592425.1_WP_000191849.1:1.00000050e-06):1.00000050e-06,(GCF_001683515.1_WP_000191849.1:1.00000050e-06,GCF_000427035.1_WP_000191849.1:1.00000050e-06):1.00000050e-06):1.00000050e-06):1.00000050e-06,GCF_000196055.1_WP_000191849.1:1.00000050e-06):1.00000050e-06,GCF_000730255.1_WP_000191849.1:1.00000050e-06):1.00000050e-06):1.00000050e-06,(GCF_001190805.1_WP_000191849.1:1.00000050e-06,GCF_001026925.1_WP_000191849.1:1.00000050e-06):1.00000050e-06):1.00000050e-06):1.00000050e-06,((GCF_001592385.1_WP_000191849.1:1.00000050e-06,GCF_000299135.1_WP_000191849.1:1.00000050e-06):1.00000050e-06,GCF_000831145.1_WP_000191849.1:1.00000050e-06):1.00000050e-06):1.00000050e-06,(GCF_001190885.1_WP_000191849.1:1.00000050e-06,(GCF_000689235.1_WP_000191849.1:1.00000050e-06,GCF_001448985.1_WP_000191849.1:1.00000050e-06):1.00000050e-06):1.00000050e-06):1.00000050e-06):0.394420455,((GCF_000020165.1_WP_012425800.1:1.00000050e-06,GCF_000307125.1_WP_012425800.1:1.00000050e-06):1.00000050e-06,((((GCF_000473995.1_WP_022746730.1:0.270540342,((GCF_001465175.1_WP_002579969.1:1.00000050e-06,GCF_001646605.1_WP_002579969.1:1.00000050e-06):1.00000050e-06,GCF_001456065.2_WP_002579969.1:1.00000050e-06):0.269591058):0.0858129379,GCF_000577895.1_WP_044040442.1:0.217588981):0.160395168,((GCF_000789395.1_WP_039316327.1:0.386344788,((GCF_000009685.1_WP_003452066.1:1.00000050e-06,GCF_001579785.1_WP_003452066.1:1.00000050e-06):1.00000050e-06,(GCF_001579765.1_WP_003452066.1:1.00000050e-06,(GCF_001304735.1_WP_003452066.1:1.00000050e-06,GCF_000013285.1_WP_003452066.1:1.00000050e-06):1.00000050e-06):1.00000050e-06):0.0963905587):0.0818013095,((GCF_000506785.2_WP_023976494.1:1.00000050e-06,GCF_000833105.2_WP_023976494.1:1.00000050e-06):0.0260627190,(GCF_000767745.1_WP_012058993.1:1.00000050e-06,GCF_000016965.1_WP_012058993.1:1.00000050e-06):1.00000050e-06):0.341038779):0.105262903):0.0471458969,GCF_000789355.1_WP_035792951.1:0.0229203708):0.00513643087):0.954134652):0.0992068978,GCF_001598035.1_WP_062710592.1:0.101430613):0.149199363,GCF_000009545.1_WP_015912036.1:0.366689112):1.00000050e-06):0.196773985,GCF_000312685.1_WP_015081902.1:1.00000050e-06):0.0571714521,((GCF_000009425.1_WP_011675226.1:1.00000050e-06,(GCF_000468955.1_WP_011675226.1:1.00000050e-06,GCF_000143205.1_WP_011675226.1:1.00000050e-06):1.00000050e-06):1.00000050e-06,(GCF_000236475.1_WP_011675226.1:1.00000050e-06,GCF_000014545.1_WP_011675226.1:1.00000050e-06):1.00000050e-06):1.00000050e-06):1.00000050e-06):0.130248091):0.136896806,GCF_000025885.1_WP_052292829.1:0.546238966):0.0723876186):0.0744809704):0.159313732,(((((GCF_000155515.2_WP_003563620.1:1.00000050e-06,GCF_000582665.1_WP_003563620.1:1.00000050e-06):1.00000050e-06,(((GCF_001191565.1_WP_003563620.1:1.00000050e-06,((GCF_000194785.1_WP_003563620.1:1.00000050e-06,(GCF_000233755.1_WP_003563620.1:1.00000050e-06,GCF_000026525.1_WP_003563620.1:1.00000050e-06):1.00000050e-06):1.00000050e-06,GCF_000418515.1_WP_003563620.1:1.00000050e-06):1.00000050e-06):1.00000050e-06,(GCF_900070175.1_WP_003563620.1:1.00000050e-06,(GCF_000418495.1_WP_003563620.1:1.00000050e-06,GCF_000026485.1_WP_003563620.1:1.00000050e-06):1.00000050e-06):1.00000050e-06):1.00000050e-06,GCF_000829055.1_WP_003563620.1:1.00000050e-06):1.00000050e-06):1.00000050e-06,((GCF_000318035.1_WP_003563620.1:1.00000050e-06,GCF_000014525.1_YP_805919.1:1.00000050e-06):1.00000050e-06,GCF_000309565.2_WP_003563620.1:1.00000050e-06):1.00000050e-06):1.00000050e-06,(((GCF_000194765.1_WP_003563620.1:1.00000050e-06,(GCF_001244395.1_WP_003563620.1:1.00000050e-06,(GCF_000418475.1_WP_003563620.1:1.00000050e-06,((GCF_001514415.1_WP_003563620.1:1.00000050e-06,GCF_000026505.1_WP_003563620.1:1.00000050e-06):1.00000050e-06,GCF_000011045.1_WP_003563620.1:1.00000050e-06):1.00000050e-06):1.00000050e-06):1.00000050e-06):1.00000050e-06,GCF_000829035.1_WP_003563620.1:1.00000050e-06):1.00000050e-06,GCF_000019245.4_WP_003563620.1:1.00000050e-06):1.00000050e-06):0.183240192,(GCF_001689125.1_WP_018596689.1:0.0437258943,(GCF_001689125.1_WP_065542075.1:0.164198050,(GCF_000011445.1_NP_975039.1:0.794548307,(GCF_000144625.1_WP_013271149.1:0.396818356,((((GCF_000512895.1_WP_019225393.1:0.0265370964,(GCF_000305775.1_WP_015042698.1:1.00000050e-06,GCF_000305815.1_WP_015042698.1:1.00000050e-06):1.00000050e-06):0.631969599,GCF_000247605.1_WP_014356887.1:0.503966127):0.0148745314,(GCF_000283575.1_WP_014119422.1:0.196497405,((GCF_001701045.1_WP_066741635.1:0.243392909,((GCF_000025225.2_WP_012993275.1:0.446569398,(GCF_001689125.1_WP_018594431.1:0.281855508,GCF_001561955.1_WP_066052193.1:0.218892924):0.0535416894):0.0461394359,(GCF_001454945.1_WP_033117653.1:0.406681575,(GCF_001688625.1_WP_009259878.1:0.338035440,(GCF_000953215.1_WP_034838450.1:0.592168478,GCF_001688705.1_WP_066538000.1:0.148554267):0.107866355):0.0265476579):0.203896697):0.0500226268):0.0529899768,GCF_000212395.1_WP_013756169.1:0.209512282):0.133966562):0.164925786):0.194303551,(GCF_001444345.1_WP_001059079.1:0.357587157,(GCF_000018685.1_WP_012200874.1:0.133799696,((GCF_000018685.1_WP_012199960.1:0.275466907,GCF_000144625.1_WP_013272236.1:0.172438584):0.328283646,(GCF_000473305.1_WP_022544952.1:0.768410427,GCF_000020565.1_WP_012472802.1:1.16847089):1.26170428):0.0991136560):0.203839604):1.00000050e-06):0.105665828):0.0892608309):0.294192091):0.398748410):0.185778806):0.128251380):0.228186860):1.00000050e-06):0.0480407261):0.0387515380):0.0326991731):0.0793367328):0.0449536883):0.0828223045):0.0363366669):0.0117114168):0.117148981):0.0500273791):0.177791449):0.0768256593);
