# Supplementary material for: The metabolic network of the last bacterial common ancestor
Source: Commun Biol. 2021 Mar 26;4:413. doi: 10.1038/s42003-021-01918-4 (PMC7997952; doi:10.1038/s42003-021-01918-4)
Supplement: Supplementary file 7 — Supplementary Data 5 [file 42003_2021_1918_MOESM7_ESM.zip › 63324_LBCA_trees/10000.tree]

((((GCF_000231385.2_WP_014903920.1:0.124437775,GCF_000235605.1_WP_014186269.1:0.122320529):0.189878694,(GCF_000305775.1_WP_015043189.1:0.0625248467,(GCF_000512895.1_WP_015045237.1:1.00000050e-06,GCF_000305815.1_WP_015045237.1:1.00000050e-06):0.0579012051):0.343530968):0.426273721,((GCF_000233715.2_WP_006523673.1:0.365630718,GCF_000233715.2_WP_006523683.1:0.287791888):0.311085125,GCF_000243155.2_WP_050981865.1:0.889748617):0.195745692):0.221124153,((GCF_000266925.1_WP_014807747.1:0.561898271,(((GCF_001267405.1_WP_011393464.1:1.00000050e-06,GCF_000013105.1_YP_430807.1:1.00000050e-06):1.00000050e-06,GCF_001267435.1_WP_011393464.1:1.00000050e-06):0.203896148,(GCF_000235605.1_WP_014185276.1:0.583830220,(GCF_000016165.1_WP_011877904.1:0.0922314549,(GCF_000215085.1_WP_013842137.1:0.0905261445,GCF_000214435.1_WP_013809691.1:0.0327631542):0.0707758513):0.111989323):0.116651230):0.174207310):0.486906535,(((GCF_000014185.1_WP_011565352.1:0.124158523,GCF_000661895.1_WP_038683057.1:0.118796208):0.433768004,GCF_000024205.1_WP_015759530.1:0.611809872):0.107539708,((GCF_001264245.1_WP_052277717.1:0.759415194,(GCF_000217795.1_WP_013908314.1:0.276215705,(GCF_000215975.1_WP_013909396.1:0.185083070,GCF_001548275.1_WP_068512389.1:0.341224188):0.191933259):0.155806809):0.118769454,(GCF_000185805.1_WP_013536852.1:0.391654509,(GCF_001547735.1_WP_068549557.1:0.410505657,(GCF_000191045.1_WP_013637714.1:0.191133322,((GCF_000010985.1_WP_013007495.1:0.126784603,GCF_000217795.1_WP_013907173.1:0.174833608):0.0476432061,(GCF_000194135.1_WP_013681542.1:0.214532628,(GCF_000218625.1_WP_013885475.1:0.187874817,(GCF_000023445.1_WP_015853086.1:0.169098414,(GCF_000024325.1_WP_015751016.1:0.247559032,GCF_000020525.1_WP_012499932.1:0.236518879):0.0856734223):0.110464256):0.0500550965):0.0532718264):0.0775481052):0.0684625807):0.0595442800):0.119655548):0.0866755646):0.298416097):0.0496515785);
