# Supplementary material for: The metabolic network of the last bacterial common ancestor
Source: Commun Biol. 2021 Mar 26;4:413. doi: 10.1038/s42003-021-01918-4 (PMC7997952; doi:10.1038/s42003-021-01918-4)
Supplement: Supplementary file 7 — Supplementary Data 5 [file 42003_2021_1918_MOESM7_ESM.zip › 63324_LBCA_trees/10001.tree]

((GCF_000015585.1_WP_041595020.1:0.937173279,GCF_000477435.1_WP_022772637.1:1.50448765):0.183191845,(((GCF_000325665.1_WP_015274085.1:0.00219445336,(GCF_000143725.1_WP_013243013.1:1.00000050e-06,GCF_000296575.1_WP_013243013.1:1.00000050e-06):1.00000050e-06):0.0195862527,(GCF_000092845.1_WP_013113139.1:0.0174284391,((GCF_000022105.1_WP_012669577.1:1.00000050e-06,GCF_001676785.1_WP_012669577.1:1.00000050e-06):0.0177766385,GCF_000223215.1_WP_014488415.1:0.00898101867):0.0265135214):0.0881837345):0.721690592,((((GCF_000019685.1_WP_012537949.1:0.00433531692,GCF_000019705.1_WP_012538717.1:0.00207730246):0.103569228,GCF_001660005.1_WP_012421956.1:0.0565574760):0.106167437,((GCF_000962775.1_WP_004790314.1:1.00000050e-06,GCF_000222835.1_WP_004790314.1:1.00000050e-06):0.0241167291,(GCF_000166635.1_WP_002655983.1:1.00000050e-06,((GCF_000021405.1_WP_012597312.1:0.00214452661,(GCF_000166655.1_WP_002657594.1:1.00000050e-06,GCF_000008685.2_YP_008686564.1:1.00000050e-06):1.00000050e-06):1.00000050e-06,GCF_000222305.1_WP_014023435.1:0.0216971908):0.00214291686):0.0363558810):0.128058399):0.643864092,((GCF_000143985.1_WP_013255181.1:0.570896915,((GCF_000219725.1_WP_013968573.1:0.193959244,(GCF_000214375.1_WP_015708233.1:0.158255322,GCF_000214355.1_WP_015711612.1:0.223457216):0.0938554663):0.293265080,((GCF_000212415.1_WP_013758979.1:0.183970670,GCF_000195275.1_WP_013701586.1:0.341040441):0.174416980,((GCF_000447675.1_WP_038096366.1:0.0484495548,(GCF_000755145.1_WP_044979633.1:0.0123308466,GCF_000008185.1_NP_972952.1:0.00357080257):0.0750246673):0.147439751,GCF_000775995.1_WP_044013645.1:0.163274260):0.197998528):0.254557082):0.0581536429):0.0585284067,((GCF_000147075.1_WP_013313555.1:0.0176468597,GCF_000184345.1_WP_014625002.1:0.00685114894):0.412843955,(GCF_000507245.1_WP_024267554.1:0.379040801,GCF_000242595.2_WP_014454886.1:0.394596913):0.144781835):0.0655298384):0.192998037):0.293212749):0.301730893);
