# Supplementary material for: The metabolic network of the last bacterial common ancestor
Source: Commun Biol. 2021 Mar 26;4:413. doi: 10.1038/s42003-021-01918-4 (PMC7997952; doi:10.1038/s42003-021-01918-4)
Supplement: Supplementary file 7 — Supplementary Data 5 [file 42003_2021_1918_MOESM7_ESM.zip › 63324_LBCA_trees/10002.tree]

(((GCF_000021905.1_WP_012610115.1:0.773457706,GCF_000020385.1_WP_012471595.1:0.694119513):0.990627413,(GCF_000307165.1_WP_015009323.1:0.656256633,GCF_000231385.2_WP_014904146.1:0.533932252):0.681250233):0.0793991706,(((GCF_000226295.1_WP_049787458.1:0.841519469,(GCF_001553565.1_WP_067939511.1:1.44730410,GCF_000317105.1_WP_015150264.1:0.928134320):0.148447644):0.202486726,(((((((GCF_000009925.1_YP_098003.1:1.00000050e-06,(GCF_001682215.1_WP_005784758.1:1.00000050e-06,GCF_000025985.1_WP_005784758.1:1.00000050e-06):1.00000050e-06):1.00000050e-06,((GCF_001286525.1_WP_005784758.1:1.00000050e-06,GCF_000210835.1_WP_005784758.1:1.00000050e-06):1.00000050e-06,GCF_000965785.1_WP_005796271.1:0.00229216635):1.00000050e-06):0.138655228,((GCF_000011065.1_NP_811124.1:0.00453480664,GCF_001314975.1_WP_008763989.1:0.00221227780):0.0572669716,((GCF_001688725.1_WP_065539404.1:0.0150796556,GCF_001314995.1_WP_004299260.1:0.00554672638):0.0741413459,GCF_001318345.1_WP_007216302.1:0.109665347):0.0284512652):0.0677164329):0.117244830,(GCF_000193395.1_WP_013671715.1:0.128577337,(GCF_000144405.1_WP_013264880.1:0.0579958762,GCF_001262015.1_WP_050696079.1:0.0474414538):0.113403063):0.197895241):0.0697085717,((GCF_000238215.1_WP_014224576.1:1.00000050e-06,GCF_001547875.1_WP_014224576.1:1.00000050e-06):1.00000050e-06,GCF_001547855.1_WP_060830927.1:0.00226718091):0.307933408):0.129269996,GCF_000163055.2_WP_009227267.1:0.456729581):0.145840713,GCF_000190535.1_WP_013613145.1:0.675814228):0.570210346):0.162386883,(((GCF_000807255.1_WP_003442735.1:1.00000050e-06,GCF_000807175.1_WP_003442735.1:1.00000050e-06):0.840013741,(GCF_001697285.1_WP_034836162.1:0.00223072518,((GCF_000331995.1_WP_015359999.1:1.00000050e-06,GCF_000349885.2_WP_015359999.1:1.00000050e-06):1.00000050e-06,GCF_001697245.1_WP_015359999.1:1.00000050e-06):1.00000050e-06):0.672153408):0.215808958,GCF_000237085.1_WP_014254737.1:0.515933478):0.232426588):0.250950941);
