# Supplementary material for: The metabolic network of the last bacterial common ancestor
Source: Commun Biol. 2021 Mar 26;4:413. doi: 10.1038/s42003-021-01918-4 (PMC7997952; doi:10.1038/s42003-021-01918-4)
Supplement: Supplementary file 7 — Supplementary Data 5 [file 42003_2021_1918_MOESM7_ESM.zip › 63324_LBCA_trees/10003.tree]

(((GCF_001274615.1_WP_053444289.1:1.00000050e-06,((GCF_001263815.1_WP_010956106.1:1.00000050e-06,GCF_000007585.1_WP_010956106.1:1.00000050e-06):0.00291641566,((GCF_001314265.1_WP_012457736.1:1.00000050e-06,GCF_000010505.1_WP_012457736.1:1.00000050e-06):0.00584857866,(GCF_000270225.1_WP_043890114.1:1.00000050e-06,GCF_001444325.1_WP_058019097.1:0.00292379311):0.00291705882):1.00000050e-06):0.00291781729):0.673032195,GCF_000212375.1_WP_013759740.1:1.37823141):0.330718149,(GCF_000953535.1_WP_045090423.1:0.566175551,((GCF_000190575.1_WP_013618308.1:0.856169049,GCF_000473305.1_WP_022545624.1:0.890885763):0.177524298,(GCF_001640865.1_WP_007855524.1:0.816756396,(((GCF_000238215.1_WP_041590714.1:1.00000050e-06,(GCF_001547855.1_WP_060830895.1:0.00322722176,GCF_001547875.1_WP_060827670.1:1.00000050e-06):0.00321250419):1.01146216,GCF_000012845.1_WP_005854998.1:0.352511219):0.0803342261,((((GCF_000965785.1_WP_008768264.1:0.00304931948,(GCF_000009925.1_YP_098857.1:1.00000050e-06,(GCF_001286525.1_WP_053873714.1:0.00305153358,(GCF_000025985.1_WP_010992586.1:1.00000050e-06,(GCF_001682215.1_WP_010992586.1:1.00000050e-06,GCF_000210835.1_WP_010992586.1:1.00000050e-06):1.00000050e-06):1.00000050e-06):0.00304801104):1.00000050e-06):0.276836424,((GCF_001314995.1_WP_004300633.1:0.0657084107,GCF_001688725.1_WP_065539023.1:0.0599928055):0.0791146921,(GCF_001314975.1_WP_008764813.1:1.00000050e-06,GCF_000011065.1_NP_810398.1:0.00299853647):0.0920500128):0.168650627):0.0764358688,(GCF_001318345.1_WP_007219594.1:0.300767351,GCF_000186225.1_WP_041579825.1:0.242195879):0.0926131626):0.155042220,(GCF_000265365.1_WP_009596533.1:0.897936868,((GCF_001688845.1_WP_068961009.1:1.39527107,GCF_000512915.1_WP_038534332.1:0.776809024):0.525658884,(GCF_000190535.1_WP_013611798.1:0.603170504,GCF_000723505.1_WP_038654686.1:0.491563085):0.130179751):0.0620914229):0.0958920588):0.0845157459):0.0506800004):0.0545964194):0.101545103):0.126256802);
