# Supplementary material for: The metabolic network of the last bacterial common ancestor
Source: Commun Biol. 2021 Mar 26;4:413. doi: 10.1038/s42003-021-01918-4 (PMC7997952; doi:10.1038/s42003-021-01918-4)
Supplement: Supplementary file 7 — Supplementary Data 5 [file 42003_2021_1918_MOESM7_ESM.zip › 63324_LBCA_trees/10004.tree]

((GCF_000010985.1_WP_041223532.1:0.464490737,GCF_000218625.1_WP_013886309.1:0.601265595):1.98161332,((GCF_000512915.1_WP_025279295.1:0.681386006,(((GCF_001682215.1_WP_005801988.1:0.00787446991,((GCF_000210835.1_WP_005783682.1:1.00000050e-06,GCF_000965785.1_WP_005783682.1:1.00000050e-06):0.00395084512,((GCF_000025985.1_WP_010991902.1:1.00000050e-06,GCF_000009925.1_YP_097364.1:1.00000050e-06):1.00000050e-06,GCF_001286525.1_WP_010991902.1:1.00000050e-06):1.00000050e-06):1.00000050e-06):0.232831727,(((GCF_001314995.1_WP_032851885.1:0.0659988414,GCF_001688725.1_WP_065539960.1:0.0785650211):0.133445198,(GCF_001314975.1_WP_011108715.1:1.00000050e-06,GCF_000011065.1_NP_812162.1:1.00000050e-06):0.145740718):0.121621566,(GCF_001318345.1_WP_007211546.1:0.189838350,GCF_000186225.1_WP_013546414.1:0.238855978):0.160721153):0.0740472595):0.208372679,((GCF_001640865.1_WP_007854745.1:0.0302808210,GCF_000012825.1_WP_011965041.1:0.00401114604):0.360981196,GCF_000190575.1_WP_013618240.1:0.373837042):0.100449355):0.0761482242):0.0696900969,(((GCF_000190535.1_WP_013610630.1:0.556503247,GCF_000473305.1_WP_022545461.1:1.07777909):0.234302960,(GCF_001553545.1_WP_066428810.1:0.247251725,(GCF_001278825.1_WP_053580385.1:0.0447713642,GCF_000023285.1_WP_015782690.1:0.0634659960):0.230341004):0.608706109):0.205037700,(GCF_000012845.1_WP_041525616.1:0.767407369,(GCF_000953535.1_WP_045090239.1:0.594662284,(((GCF_001263815.1_WP_005873480.1:1.00000050e-06,GCF_000007585.1_WP_005873480.1:1.00000050e-06):0.0102141463,(((GCF_000270225.1_WP_013816030.1:0.0102129253,GCF_001444325.1_WP_058018574.1:0.00507419898):1.00000050e-06,(GCF_000010505.1_WP_012457317.1:1.00000050e-06,GCF_001314265.1_WP_012457317.1:1.00000050e-06):1.00000050e-06):1.00000050e-06,GCF_001274615.1_WP_053444604.1:0.0101745085):1.00000050e-06):1.02096651,GCF_000723505.1_WP_051730980.1:1.18463937):0.143999280):0.133644930):0.0876224138):0.106880764):1.56776014);
