# Supplementary material for: The metabolic network of the last bacterial common ancestor
Source: Commun Biol. 2021 Mar 26;4:413. doi: 10.1038/s42003-021-01918-4 (PMC7997952; doi:10.1038/s42003-021-01918-4)
Supplement: Supplementary file 7 — Supplementary Data 5 [file 42003_2021_1918_MOESM7_ESM.zip › 63324_LBCA_trees/10005.tree]

((GCF_000953535.1_WP_052673187.1:0.580888221,(((GCF_001274615.1_WP_004584036.1:0.00305586285,((GCF_000007585.1_WP_005874618.1:1.00000050e-06,GCF_000270225.1_WP_005874618.1:1.00000050e-06):1.00000050e-06,(GCF_001263815.1_WP_005874618.1:1.00000050e-06,GCF_001444325.1_WP_005874618.1:1.00000050e-06):1.00000050e-06):1.00000050e-06):0.00305693270,(GCF_000010505.1_WP_012457557.1:1.00000050e-06,GCF_001314265.1_WP_012457557.1:1.00000050e-06):1.00000050e-06):0.432432926,GCF_000212375.1_WP_013760331.1:0.932086859):0.158023979):0.0691197528,(((GCF_001547855.1_WP_060827524.1:1.00000050e-06,GCF_001547875.1_WP_060827524.1:1.00000050e-06):0.00328506582,GCF_000238215.1_WP_014224386.1:1.00000050e-06):0.343757182,(GCF_000012845.1_WP_005861520.1:0.233439547,((((GCF_000965785.1_WP_005798883.1:1.00000050e-06,(GCF_001286525.1_WP_005798883.1:1.00000050e-06,((GCF_000025985.1_WP_005798883.1:1.00000050e-06,GCF_000210835.1_WP_005798883.1:1.00000050e-06):1.00000050e-06,GCF_001682215.1_WP_005798883.1:1.00000050e-06):1.00000050e-06):1.00000050e-06):1.00000050e-06,GCF_000009925.1_YP_100568.1:0.00304197327):0.181070406,(((GCF_000025925.1_WP_013063871.1:1.51749402,GCF_001688845.1_WP_068959778.1:0.450203678):0.200093463,GCF_000512915.1_WP_025278055.1:0.224988233):0.144282089,(((GCF_001318345.1_WP_029428656.1:0.123022604,GCF_000186225.1_WP_013547278.1:0.0555486804):0.0177954746,(((GCF_001314995.1_WP_032851526.1:0.00974358337,GCF_001688725.1_WP_065539152.1:0.0313532133):0.0242525396,(GCF_000011065.1_NP_810600.1:1.00000050e-06,GCF_001314975.1_WP_008767844.1:1.00000050e-06):0.0364292025):0.100282945,(GCF_000012825.1_WP_005847425.1:0.0190069993,GCF_001640865.1_WP_007837636.1:0.0146093620):0.0507332400):0.0209209474):0.121507771,GCF_000190575.1_WP_013618832.1:0.234962463):0.231835860):0.0653477020):0.196534351,(GCF_000473305.1_WP_022545912.1:0.393730835,GCF_000723505.1_WP_051731250.1:0.937759673):0.119975903):0.0553920129):0.0685784903):0.0729905230);
