# Supplementary material for: The metabolic network of the last bacterial common ancestor
Source: Commun Biol. 2021 Mar 26;4:413. doi: 10.1038/s42003-021-01918-4 (PMC7997952; doi:10.1038/s42003-021-01918-4)
Supplement: Supplementary file 7 — Supplementary Data 5 [file 42003_2021_1918_MOESM7_ESM.zip › 63324_LBCA_trees/10006.tree]

((GCF_000512915.1_WP_025278783.1:1.07969494,(GCF_000223215.1_WP_014488646.1:0.0360162751,((GCF_001676785.1_WP_020064221.1:1.00000050e-06,GCF_000022105.1_WP_020064221.1:1.00000050e-06):0.0349186650,GCF_000092845.1_WP_013114641.1:0.322110267):0.0586324736):0.800642342):0.113605928,(GCF_000212415.1_WP_052296142.1:0.851551633,((GCF_001553545.1_WP_066431288.1:0.474957312,(GCF_000023285.1_WP_015781667.1:1.00000050e-06,GCF_001278825.1_WP_053580992.1:0.0125900774):0.389495002):0.402215387,((((GCF_001263815.1_WP_004585272.1:1.00000050e-06,GCF_000007585.1_WP_004585272.1:1.00000050e-06):1.00000050e-06,(GCF_001444325.1_WP_013816429.1:1.00000050e-06,GCF_000270225.1_WP_013816429.1:1.00000050e-06):0.00668848193):0.552122274,GCF_001688845.1_WP_068959782.1:0.967623723):0.0928641399,(GCF_000265365.1_WP_039940255.1:0.429318236,(GCF_000512915.1_WP_025277421.1:0.277122767,(GCF_000012845.1_WP_005854734.1:0.801504394,(GCF_000190575.1_WP_013616320.1:0.322316980,(GCF_000190535.1_WP_013612013.1:0.467125754,(((GCF_000012825.1_WP_005847755.1:1.00000050e-06,GCF_001640865.1_WP_007844073.1:0.0262707922):0.0981771824,(GCF_001318345.1_WP_007219015.1:0.119642576,GCF_000190575.1_WP_013616088.1:0.244505125):0.216520109):0.0739075253,(((((GCF_000009925.1_YP_100022.1:1.00000050e-06,GCF_000025985.1_WP_005788539.1:1.00000050e-06):1.00000050e-06,GCF_001682215.1_WP_005788539.1:1.00000050e-06):1.00000050e-06,GCF_001286525.1_WP_005788539.1:1.00000050e-06):1.00000050e-06,(GCF_000210835.1_WP_005788539.1:1.00000050e-06,GCF_000965785.1_WP_005788539.1:1.00000050e-06):1.00000050e-06):0.160042372,((GCF_001688725.1_WP_024988206.1:0.130428812,(GCF_000011065.1_NP_809836.1:1.00000050e-06,GCF_001314975.1_WP_008765741.1:1.00000050e-06):0.0352114380):0.0349615813,GCF_001314995.1_WP_004295988.1:0.00980119010):0.0735581949):0.0282752147):0.0512559737):0.0889647570):0.119166037):0.0162946504):0.102468374):0.107272961):0.159575563):0.208876753):0.0204009065);
