# Supplementary material for: The metabolic network of the last bacterial common ancestor
Source: Commun Biol. 2021 Mar 26;4:413. doi: 10.1038/s42003-021-01918-4 (PMC7997952; doi:10.1038/s42003-021-01918-4)
Supplement: Supplementary file 7 — Supplementary Data 5 [file 42003_2021_1918_MOESM7_ESM.zip › 63324_LBCA_trees/10007.tree]

((((GCF_001263815.1_WP_005873896.1:1.00000050e-06,GCF_000007585.1_WP_005873896.1:1.00000050e-06):0.00129084108,((GCF_000270225.1_WP_013815109.1:0.00308278987,(GCF_001444325.1_WP_058018530.1:0.00400395438,(GCF_000010505.1_WP_012457166.1:1.00000050e-06,GCF_001314265.1_WP_012457166.1:1.00000050e-06):0.00150439595):0.00275008586):0.00242246366,GCF_001274615.1_WP_021661634.1:1.00000050e-06):0.00146702183):0.843737602,(GCF_000512915.1_WP_025278997.1:0.446130380,GCF_001688845.1_WP_068959921.1:0.691874347):0.138102912):0.0204268709,(((GCF_000190535.1_WP_013613385.1:0.675611108,(GCF_000020565.1_WP_012473468.1:0.697391846,(GCF_001553545.1_WP_066428616.1:0.118965629,(GCF_001278825.1_WP_053581777.1:0.00530133499,GCF_000023285.1_WP_015782598.1:0.00434192306):0.135429146):0.581017532):0.0710410805):0.190017043,(GCF_000953535.1_WP_045090148.1:0.518438242,((GCF_000238215.1_WP_014223493.1:1.00000050e-06,(GCF_001547875.1_WP_060827062.1:1.00000050e-06,GCF_001547855.1_WP_060830543.1:0.00276333014):0.000918918741):0.252205139,GCF_000012845.1_WP_011966825.1:0.186190961):0.224351144):0.0856796110):0.0482460800,((GCF_000190575.1_WP_013618915.1:0.402856133,GCF_000012825.1_WP_011964634.1:0.240789427):0.194122752,((GCF_001318345.1_WP_029429016.1:0.162378094,GCF_000186225.1_WP_013545891.1:0.183677891):0.109549576,((((GCF_000210835.1_WP_050443349.1:0.000950334088,GCF_001682215.1_WP_051997351.1:1.00000050e-06):0.00163376509,(GCF_000965785.1_WP_045899470.1:0.00122002118,GCF_000025985.1_WP_050757550.1:0.00163620918):0.000950603420):0.00121827200,(GCF_001286525.1_WP_053874335.1:0.000951794129,GCF_000009925.1_YP_097850.1:1.00000050e-06):1.00000050e-06):0.164510230,((GCF_001314975.1_WP_011108299.1:1.00000050e-06,GCF_000011065.1_NP_811352.1:1.00000050e-06):0.111117666,(GCF_001688725.1_WP_065539584.1:0.0592110175,GCF_001314995.1_WP_004296195.1:0.0167754249):0.115066424):0.0988549795):0.0671340226):0.177967296):0.359276221):0.0423335006);
