# Supplementary material for: The metabolic network of the last bacterial common ancestor
Source: Commun Biol. 2021 Mar 26;4:413. doi: 10.1038/s42003-021-01918-4 (PMC7997952; doi:10.1038/s42003-021-01918-4)
Supplement: Supplementary file 7 — Supplementary Data 5 [file 42003_2021_1918_MOESM7_ESM.zip › 63324_LBCA_trees/10008.tree]

(((GCF_000271665.2_WP_007954903.1:1.31045172,GCF_000020525.1_WP_012501255.1:1.24788061):0.0552001731,GCF_000020145.1_WP_012414301.1:1.24257389):0.0733131854,(GCF_000265365.1_WP_009596249.1:0.794581355,(GCF_000473305.1_WP_022544796.1:0.814589767,((GCF_000512915.1_WP_051401134.1:0.537833731,(GCF_000012845.1_WP_008780850.1:0.363082374,(GCF_000953535.1_WP_052673269.1:0.648327610,(GCF_000212375.1_WP_044211375.1:0.851751541,(((GCF_001263815.1_WP_010956060.1:1.00000050e-06,GCF_000007585.1_WP_010956060.1:1.00000050e-06):0.00439617181,(GCF_001274615.1_WP_053444663.1:0.00218626831,(GCF_000270225.1_WP_043894485.1:1.00000050e-06,GCF_001444325.1_WP_043894485.1:1.00000050e-06):1.00000050e-06):0.00219078452):0.0110533376,(GCF_000010505.1_WP_012458265.1:1.00000050e-06,GCF_001314265.1_WP_012458265.1:1.00000050e-06):1.00000050e-06):0.464630314):0.174573056):0.111605483):0.0972895846):0.0435327574,((GCF_001547855.1_WP_060831537.1:0.0102695114,(GCF_001547875.1_WP_060828230.1:1.00000050e-06,GCF_000238215.1_WP_014225915.1:0.00612277504):0.00402913070):0.411304563,((((GCF_000025985.1_WP_032576421.1:1.00000050e-06,GCF_001286525.1_WP_032576421.1:1.00000050e-06):1.00000050e-06,((GCF_000009925.1_YP_101418.1:1.00000050e-06,GCF_000210835.1_WP_005791600.1:1.00000050e-06):1.00000050e-06,GCF_000965785.1_WP_005791600.1:1.00000050e-06):0.00221693541):1.00000050e-06,GCF_001682215.1_WP_065344693.1:0.00221953841):0.127341764,((GCF_000012825.1_WP_005845557.1:0.00286403457,GCF_001640865.1_WP_007831238.1:0.00171671400):0.218046381,((GCF_001318345.1_WP_029426683.1:0.0942201753,GCF_000186225.1_WP_013546701.1:0.162699432):0.0779608553,((GCF_000011065.1_NP_811600.1:1.00000050e-06,GCF_001314975.1_WP_008762063.1:1.00000050e-06):0.0575458873,(GCF_001688725.1_WP_065539660.1:0.0387467235,GCF_001314995.1_WP_004296312.1:0.0171738079):0.0451789030):0.107049572):0.322374205):0.0558667071):0.244264832):0.121119181):0.230655316):0.122054936):0.320648994);
