# Supplementary material for: The metabolic network of the last bacterial common ancestor
Source: Commun Biol. 2021 Mar 26;4:413. doi: 10.1038/s42003-021-01918-4 (PMC7997952; doi:10.1038/s42003-021-01918-4)
Supplement: Supplementary file 7 — Supplementary Data 5 [file 42003_2021_1918_MOESM7_ESM.zip › 63324_LBCA_trees/10009.tree]

((GCF_000953535.1_WP_052673122.1:0.934045055,((GCF_000012845.1_WP_011966676.1:0.195874306,((GCF_000238215.1_WP_041591208.1:0.00347379275,GCF_001547855.1_WP_060831822.1:0.00703169519):0.00954441944,GCF_001547875.1_WP_060828594.1:0.00440543492):0.428883724):0.122142918,((GCF_001444325.1_WP_058019510.1:0.00671888508,(GCF_000010505.1_WP_012458599.1:1.00000050e-06,GCF_001314265.1_WP_012458599.1:1.00000050e-06):0.00675294373):1.00000050e-06,((GCF_000270225.1_WP_013815254.1:0.00669801123,(GCF_001263815.1_WP_005874812.1:1.00000050e-06,GCF_000007585.1_WP_005874812.1:1.00000050e-06):1.00000050e-06):0.00668300468,GCF_001274615.1_WP_053444677.1:1.00000050e-06):0.00666839816):0.886294861):0.215500776):0.198745059,((GCF_001688845.1_WP_068961337.1:1.30297896,GCF_000512915.1_WP_025277454.1:0.423437452):0.240747948,((GCF_000163055.2_WP_009227583.1:0.583474813,((GCF_001444445.1_WP_025066612.1:0.339249787,GCF_000242335.1_WP_005843256.1:0.294238980):0.199623651,GCF_000025925.1_WP_041385635.1:0.709221658):0.126387174):0.934089641,((GCF_000186225.1_WP_013548677.1:0.245128560,GCF_001318345.1_WP_007214986.1:0.148771420):0.129778141,((GCF_000190575.1_WP_041584447.1:0.348478744,(GCF_000012825.1_WP_005848901.1:0.0133038753,GCF_001640865.1_WP_007842235.1:1.00000050e-06):0.337950916):0.315961536,(((((GCF_001286525.1_WP_005789811.1:1.00000050e-06,GCF_000210835.1_WP_005789811.1:1.00000050e-06):1.00000050e-06,GCF_000009925.1_YP_100706.1:1.00000050e-06):1.00000050e-06,(GCF_000025985.1_WP_005789811.1:1.00000050e-06,GCF_000965785.1_WP_005789811.1:1.00000050e-06):1.00000050e-06):1.00000050e-06,GCF_001682215.1_WP_005789811.1:1.00000050e-06):0.189788747,((GCF_000011065.1_NP_810764.1:1.00000050e-06,GCF_001314975.1_WP_008763207.1:1.00000050e-06):0.0568753407,(GCF_001688725.1_WP_065539220.1:0.0363543600,GCF_001314995.1_WP_004301105.1:0.00781038120):0.0534782101):0.134598519):0.0661843976):0.114482993):0.0890781265):0.450777728):0.0603291939);
