# Supplementary material for: The metabolic network of the last bacterial common ancestor
Source: Commun Biol. 2021 Mar 26;4:413. doi: 10.1038/s42003-021-01918-4 (PMC7997952; doi:10.1038/s42003-021-01918-4)
Supplement: Supplementary file 7 — Supplementary Data 5 [file 42003_2021_1918_MOESM7_ESM.zip › 63324_LBCA_trees/1000.tree]

((((((((((GCF_000739435.1_WP_039195033.1:0.0116270276,GCF_000801145.1_WP_039196878.1:0.0181248228):0.0545756691,(GCF_000020405.1_WP_005617127.1:0.00342875929,((GCF_001460855.1_WP_005596899.1:1.00000050e-06,GCF_000015885.1_WP_005596899.1:1.00000050e-06):1.00000050e-06,GCF_000016685.1_WP_012262890.1:0.00171255677):1.00000050e-06):0.0775905419):0.0867224106,((GCF_000521695.1_WP_025247716.1:0.00723698109,(GCF_000521655.1_WP_025217324.1:0.00491793905,GCF_000521685.1_WP_025342613.1:0.00711040156):0.00506234243):0.0586191473,(GCF_000427275.1_WP_006251589.1:0.0129289623,(GCF_000819525.1_WP_040080825.1:0.00169386937,(((GCF_000963635.1_WP_006248586.1:1.00000050e-06,GCF_000422095.1_WP_006248586.1:1.00000050e-06):1.00000050e-06,GCF_000349765.1_WP_006248586.1:1.00000050e-06):1.00000050e-06,(GCF_000422145.1_WP_006248586.1:1.00000050e-06,(GCF_000349785.1_WP_006248586.1:1.00000050e-06,GCF_000963675.1_WP_006248586.1:1.00000050e-06):1.00000050e-06):1.00000050e-06):0.00169306654):0.00968674656):0.0617637225):0.0560641000):0.106751615,((GCF_000521725.1_WP_025266994.1:0.00173041390,GCF_000521765.1_WP_025289449.1:1.00000050e-06):0.00172849372,(GCF_000347595.1_WP_025328956.1:1.00000050e-06,GCF_000521745.1_WP_025328956.1:1.00000050e-06):1.00000050e-06):0.170660112):0.142592662,(((((GCF_001262035.1_WP_050693648.1:0.0336433077,GCF_001188835.1_WP_005700436.1:0.0513194465):0.0522025020,GCF_000210895.1_WP_014065297.1:0.0723065859):0.0377689546,((GCF_000007745.1_WP_011200304.1:0.0612542530,GCF_000017245.1_WP_012073082.1:0.0551558887):0.0762739646,(((GCF_001690155.1_WP_005538918.1:1.00000050e-06,GCF_001594265.1_WP_005538918.1:1.00000050e-06):1.00000050e-06,GCF_001547775.1_WP_005538918.1:1.00000050e-06):0.00311564909,(GCF_000604045.1_WP_025298382.1:0.00171332425,(GCF_001594245.1_WP_005545422.1:1.00000050e-06,GCF_001191585.1_WP_005545422.1:1.00000050e-06):1.00000050e-06):0.00375450371):0.148843822):0.0224843017):0.140212411,(GCF_001296145.1_WP_029599231.1:1.00000050e-06,(GCF_001296085.1_WP_060676564.1:0.00498182276,GCF_000158275.2_WP_008701339.1:0.0116320625):0.00164483182):0.328487989):0.0547338086,GCF_000973525.1_WP_046340074.1:0.253407130):0.0598085079):0.183130293,GCF_001553605.1_WP_062251904.1:0.516874864):0.101794418,(((GCF_000754345.1_WP_004918063.1:0.262208202,(GCF_000334515.1_WP_015367496.1:0.135649164,(GCF_000012005.1_YP_403947.1:0.0493750317,((((((GCF_001579965.1_WP_000188161.1:1.00000050e-06,(GCF_001578125.1_WP_000188161.1:1.00000050e-06,(GCF_000743955.1_WP_000188161.1:1.00000050e-06,GCF_000022245.1_WP_000188161.1:1.00000050e-06):1.00000050e-06):1.00000050e-06):1.00000050e-06,GCF_001580175.1_WP_000188161.1:1.00000050e-06):1.00000050e-06,GCF_000743995.1_WP_000188161.1:1.00000050e-06):1.00000050e-06,GCF_000007405.1_WP_000188161.1:1.00000050e-06):1.00000050e-06,(GCF_000006925.2_NP_706765.1:1.00000050e-06,GCF_001021855.1_WP_000188161.1:1.00000050e-06):1.00000050e-06):1.00000050e-06,GCF_000953035.1_WP_000188161.1:1.00000050e-06):0.00473517934):0.0837592960):0.248458707):0.329482110,((GCF_000186885.1_WP_015724345.1:0.370458836,GCF_000212675.2_WP_014260088.1:0.296487148):0.0713424481,(GCF_000020385.1_WP_012468479.1:0.139978624,GCF_000015045.1_WP_011736087.1:0.177873353):0.241149478):0.0847066780):0.0667152783,((((GCF_001578435.1_WP_042742644.1:0.00649867959,(((GCF_000512395.1_WP_016533391.1:1.00000050e-06,GCF_001721885.1_WP_016533391.1:1.00000050e-06):1.00000050e-06,((GCF_000754275.1_WP_016533391.1:1.00000050e-06,GCF_000234745.1_WP_014325775.1:0.00171384057):1.00000050e-06,GCF_001663095.1_WP_016533391.1:1.00000050e-06):1.00000050e-06):1.00000050e-06,(((GCF_000006825.1_WP_041422650.1:0.00171203697,GCF_000973565.1_WP_046333862.1:0.00516412611):0.00343581557,GCF_000259545.1_WP_014667864.1:0.00515601021):1.00000050e-06,GCF_000255915.1_WP_041423192.1:0.00515355939):0.00171775464):0.00210662860):0.200535898,((((GCF_000016685.1_WP_005599391.1:1.00000050e-06,GCF_000739435.1_WP_005599391.1:1.00000050e-06):1.00000050e-06,GCF_000020405.1_WP_005599391.1:1.00000050e-06):0.00171825175,GCF_001460855.1_WP_005616192.1:1.00000050e-06):0.128048842,(GCF_001647765.1_WP_010944947.1:1.00000050e-06,(GCF_001647655.1_WP_010944947.1:1.00000050e-06,((((GCF_001647795.1_WP_010944947.1:1.00000050e-06,GCF_001647855.1_WP_010944947.1:1.00000050e-06):1.00000050e-06,GCF_001647915.1_WP_010944947.1:1.00000050e-06):1.00000050e-06,(GCF_001647895.1_WP_010944947.1:1.00000050e-06,GCF_000007945.1_WP_010944947.1:1.00000050e-06):1.00000050e-06):1.00000050e-06,(GCF_001647735.1_WP_010944947.1:1.00000050e-06,GCF_001647875.1_WP_010944947.1:1.00000050e-06):1.00000050e-06):1.00000050e-06):1.00000050e-06):0.392523709):0.0902492559):0.511674712,GCF_000015345.1_WP_012031193.1:0.605810151):0.0944280372,(GCF_000599985.1_WP_025314297.1:0.159980545,GCF_000807275.1_WP_039103369.1:0.199074413):0.311619775):0.0474561028):0.0966154036):0.396005961,((GCF_000195295.1_WP_013705968.1:0.235101670,GCF_000014965.1_WP_011699655.1:0.262787386):0.506575438,(GCF_001017655.1_WP_052882406.1:0.619908431,(GCF_001027545.1_WP_052571117.1:0.665510340,(GCF_000018405.1_WP_012175047.1:0.441118838,(GCF_000006985.1_NP_661282.1:0.257964644,(((GCF_000012485.1_WP_041464005.1:0.173311258,GCF_000016085.1_WP_011889802.1:0.197805344):0.0796847255,GCF_000015125.1_WP_011744510.1:0.168935304):0.0617227827,GCF_000020625.1_WP_012505707.1:0.207162695):0.101188823):0.269625704):0.197660784):0.136092364):0.154422935):0.246175867):0.263870471,GCF_001548235.1_WP_049348866.1:1.69687596):0.422137155,((GCF_000755145.1_WP_044978627.1:1.95832385,(((GCF_000967915.1_WP_030004313.1:0.510029211,((((GCF_001688965.1_WP_065531665.1:0.239512024,(GCF_000270305.1_WP_013976632.1:0.533494465,GCF_000800295.1_WP_041954774.1:0.452908435):0.100907819):0.0606981644,(((GCF_000814825.1_WP_039689714.1:0.304727223,(GCF_000024225.1_WP_012808466.1:0.362471607,(GCF_001553565.1_WP_067942172.1:0.283939260,GCF_001262055.1_WP_050695153.1:0.304280979):0.128089330):0.0792931709):0.0716377346,(GCF_000478885.1_WP_022740484.1:0.299854056,(GCF_000024265.1_WP_015759963.1:0.0995327189,GCF_000270285.1_WP_013980652.1:0.134588731):0.122819933):0.0528173049):0.0639054604,(GCF_001189515.2_WP_050343604.1:0.297271242,(GCF_000023845.1_WP_012802529.1:0.239174607,GCF_001643775.1_WP_066659921.1:0.176680669):0.0684934310):0.273405073):0.0572468069):0.158932178,((GCF_000024105.1_WP_015777436.1:0.596840662,((GCF_000179635.2_WP_013499073.1:0.270943533,GCF_001545095.1_WP_067630909.1:0.281892948):0.0451998276,(GCF_000569015.1_WP_025221997.1:0.707027347,((GCF_001263395.1_WP_033503874.1:0.258566853,((GCF_000737865.1_WP_033498621.1:0.00302625249,GCF_000706765.1_WP_033491535.1:0.00232944557):0.0329090834,GCF_000304215.1_WP_015021073.1:0.0794000734):0.128845434):0.0623271692,(GCF_001025215.1_WP_004219634.1:0.161280325,(((GCF_000164965.1_WP_003820850.1:0.00121717238,(GCF_000265095.1_WP_014760517.1:1.00000050e-06,GCF_001281345.1_WP_014760517.1:1.00000050e-06):0.00324661488):0.00174765608,(GCF_001025135.1_WP_033509898.1:0.00326020684,GCF_000165905.1_YP_003971454.1:0.00121527872):0.00273084584):0.126943624,(GCF_001042635.1_WP_034535386.1:0.0217351328,((GCF_001725985.1_WP_069483856.1:0.00459053407,GCF_000008945.1_WP_010080877.1:0.00604183054):0.00353153668,(GCF_001293145.1_WP_060662242.1:0.00175967747,((((GCF_001719085.1_WP_007054447.1:1.00000050e-06,(GCF_000196575.1_WP_007054447.1:1.00000050e-06,((GCF_000007525.1_NP_696534.1:1.00000050e-06,GCF_000166315.1_WP_007054447.1:1.00000050e-06):1.00000050e-06,(GCF_000772485.1_WP_032682517.1:0.00175972674,GCF_001446255.1_WP_007054447.1:1.00000050e-06):1.00000050e-06):1.00000050e-06):1.00000050e-06):1.00000050e-06,GCF_001446275.1_WP_007054447.1:1.00000050e-06):1.00000050e-06,GCF_000829295.1_WP_007054447.1:1.00000050e-06):1.00000050e-06,((GCF_001281305.1_WP_060620886.1:0.000878405849,GCF_000219455.1_WP_014485541.1:1.00000050e-06):0.000879056398,GCF_000196555.1_WP_013582810.1:0.00176203198):1.00000050e-06):1.00000050e-06):0.00279982398):0.0343666147):0.0791404082):0.0512199334):0.0289448028):0.195757361):0.0376694713):0.0787813777):0.155255197,GCF_000018685.1_WP_012199880.1:0.299141201):0.0417617869):0.0466566446,(GCF_000023885.1_WP_012799826.1:0.456264833,(((GCF_000179635.2_WP_013498195.1:0.163316798,GCF_000723465.1_WP_038672251.1:0.125858340):0.204262145,GCF_000146185.1_WP_012739790.1:0.261533441):0.0881616532,(GCF_001564455.1_WP_067560157.1:0.506589125,((GCF_001587175.1_WP_061563848.1:0.349980560,((GCF_000284575.1_WP_014677906.1:1.00000050e-06,((GCF_000007465.2_NP_721771.1:1.00000050e-06,GCF_000817065.1_WP_002263553.1:1.00000050e-06):1.00000050e-06,(GCF_001558215.1_WP_002289635.1:0.00303396184,(GCF_000271865.1_WP_002275435.1:1.00000050e-06,GCF_000091645.1_WP_002283187.1:0.00202883326):1.00000050e-06):0.00101136417):0.00303484490):0.251313014,GCF_001642085.1_WP_067062694.1:0.233212537):0.0597644116):0.0967219704,GCF_000213825.1_WP_013794186.1:0.326164373):0.133154763):0.0788268447):0.0355896608):0.0291397150):0.230444831):0.0552127708,((GCF_000404205.1_WP_013852391.1:1.00000050e-06,((GCF_000270085.1_WP_013852391.1:1.00000050e-06,GCF_001723625.1_WP_013852391.1:1.00000050e-06):1.00000050e-06,GCF_001602155.1_WP_013852391.1:1.00000050e-06):1.00000050e-06):0.468400992,((GCF_000018785.1_WP_012241982.1:0.239621259,GCF_000953195.1_WP_045749923.1:0.196294871):0.278291794,GCF_000968055.1_WP_026654031.1:0.385245427):0.318333964):0.0468861481):0.0629050294,((((GCF_000299355.1_WP_014966758.1:0.295894274,(GCF_000147715.2_WP_014730424.1:0.599097066,(GCF_000317975.2_WP_016356291.1:0.376064780,(GCF_000145275.1_WP_010075727.1:0.204465464,((GCF_000817935.1_WP_039774376.1:0.00113853349,GCF_000020345.1_WP_012720810.1:1.00000050e-06):0.0157144195,((GCF_000022765.1_WP_012703854.1:0.0115539955,GCF_000253195.1_WP_014520131.1:0.00696608512):0.00220051042,((((GCF_000017045.1_YP_001386826.1:1.00000050e-06,GCF_000063585.1_YP_001253436.1:1.00000050e-06):1.00000050e-06,GCF_000017025.1_WP_011948591.1:1.00000050e-06):0.00228643896,GCF_000829015.1_WP_024933003.1:1.00000050e-06):0.00577471497,(((GCF_000017065.1_WP_011987830.1:0.00114238171,GCF_000092345.1_WP_014519207.1:1.00000050e-06):0.00346883493,GCF_000019305.1_WP_015957862.1:0.00570279128):0.00229643361,((GCF_000973705.1_WP_033058751.1:1.00000050e-06,GCF_001020205.1_WP_033058751.1:1.00000050e-06):0.0199972933,GCF_000019545.1_WP_012342207.1:0.00224591594):0.00114593559):0.00115049460):0.00232084051):0.000507428671):0.171516565):0.115719035):0.0496627305):0.0535386122):0.0716064148,(GCF_000577895.1_WP_044040225.1:0.301352009,((((GCF_001543285.1_WP_004262282.1:0.0119446732,(GCF_001518795.1_WP_059348826.1:0.00237826638,GCF_001543205.1_WP_026466138.1:1.00000050e-06):0.00866431807):0.213749029,GCF_001543245.1_WP_067980407.1:0.256730844):0.193110960,((((GCF_001050435.1_WP_048732602.1:0.131391574,(GCF_000831645.3_WP_041499007.1:0.122898773,GCF_001050475.1_WP_048704126.1:0.132301367):0.0565040915):0.0884561565,(((GCF_001411765.2_WP_055126540.1:0.00359894790,(GCF_000014505.1_WP_011673903.1:0.00602265981,GCF_000496265.1_WP_023440884.1:0.00240793530):1.00000050e-06):0.215159282,((GCF_000829395.1_WP_041092388.1:0.0621842480,(GCF_001663755.1_WP_068279873.1:1.00000050e-06,GCF_001663675.1_WP_068279873.1:1.00000050e-06):0.0788885468):0.0299845544,(((GCF_001611135.1_WP_046871749.1:1.00000050e-06,GCF_001611155.1_WP_046871749.1:1.00000050e-06):1.00000050e-06,(GCF_001611115.1_WP_062903929.1:1.00000050e-06,GCF_001611035.1_WP_062903929.1:1.00000050e-06):0.00115964628):1.00000050e-06,GCF_001611075.1_WP_046871749.1:1.00000050e-06):0.0729083709):0.151700596):0.0663282139,((GCF_000829055.1_WP_039639179.1:0.0309458299,(((GCF_000026525.1_WP_015764544.1:0.00122024660,(GCF_900070175.1_WP_014571415.1:1.00000050e-06,GCF_000233755.1_WP_014571415.1:1.00000050e-06):1.00000050e-06):1.00000050e-06,GCF_000418495.1_WP_014571415.1:1.00000050e-06):0.00158064740,(GCF_000418475.1_WP_005714063.1:0.00122734444,(GCF_000011045.1_WP_014569797.1:1.00000050e-06,GCF_000026505.1_WP_014569797.1:1.00000050e-06):0.00245190646):0.00209849568):0.0246988029):0.0300546563,(GCF_001244395.1_WP_003579799.1:0.00123104171,((((((GCF_000194765.1_WP_003591104.1:1.00000050e-06,(GCF_000026485.1_WP_003591104.1:1.00000050e-06,GCF_000318035.1_WP_003591104.1:1.00000050e-06):1.00000050e-06):1.00000050e-06,GCF_000582665.1_WP_003591104.1:1.00000050e-06):1.00000050e-06,GCF_000194785.1_WP_003591104.1:1.00000050e-06):1.00000050e-06,GCF_000014525.1_YP_807025.1:1.00000050e-06):1.00000050e-06,((GCF_001514415.1_WP_003591104.1:1.00000050e-06,GCF_000829035.1_WP_003591104.1:1.00000050e-06):1.00000050e-06,GCF_001191565.1_WP_003591104.1:1.00000050e-06):1.00000050e-06):1.00000050e-06,(GCF_000418515.1_WP_020751591.1:0.00122713010,(GCF_000309565.2_WP_003566111.1:1.00000050e-06,GCF_000019245.4_WP_003566111.1:1.00000050e-06):1.00000050e-06):0.00122635111):0.00121930066):0.0401697967):0.276429784):0.0459984827):0.0537756628,((GCF_000761135.1_WP_038524767.1:0.136068547,((GCF_000165775.1_WP_014919641.1:0.00480605687,(GCF_000189515.1_WP_014564381.1:1.00000050e-06,GCF_001308285.1_WP_014564381.1:1.00000050e-06):0.00109949664):0.0597327738,((GCF_000191545.1_WP_013642583.1:1.00000050e-06,GCF_000194115.1_WP_014566257.1:0.00116889802):0.0417129538,((GCF_000934625.1_WP_011254626.1:1.00000050e-06,GCF_000011985.1_YP_194766.1:1.00000050e-06):1.00000050e-06,GCF_000389675.2_WP_011254626.1:1.00000050e-06):0.0484685897):0.0306173701):0.0866083368):0.0931288858,(GCF_000014425.1_WP_003648179.1:0.0182452658,(GCF_000091405.1_WP_012846790.1:0.00489179861,((GCF_000204985.1_WP_014567923.1:1.00000050e-06,GCF_001714745.1_WP_069168754.1:0.00116919477):0.00248552817,GCF_000498675.1_WP_023600065.1:0.00691428720):0.00227426046):0.0178418377):0.178600013):0.143662294):0.0739700549,(((GCF_000157355.2_WP_015510331.1:0.00329537373,GCF_001558875.1_WP_016612861.1:0.00504088966):0.125541731,((GCF_001712815.1_WP_069028595.1:0.0102482339,GCF_000283615.1_WP_014123706.1:0.00429502977):0.178700463,(GCF_000742975.1_WP_010776308.1:1.00000050e-06,((((GCF_001689055.1_WP_002360456.1:1.00000050e-06,GCF_001598635.1_WP_002360456.1:1.00000050e-06):1.00000050e-06,GCF_000007785.1_NP_815062.1:1.00000050e-06):1.00000050e-06,((GCF_000317915.1_WP_002360456.1:1.00000050e-06,GCF_000172575.2_WP_002360456.1:1.00000050e-06):1.00000050e-06,GCF_000281195.1_WP_002371836.1:0.00237288200):1.00000050e-06):1.00000050e-06,GCF_000550745.1_WP_002363849.1:0.00118711652):0.00118611774):0.105886692):0.0493019413):0.0760147404,((GCF_001641305.1_WP_063626490.1:0.00131520873,GCF_000271405.2_WP_010736932.1:0.00108464952):0.0362427252,((GCF_001267395.1_WP_005880467.1:1.00000050e-06,GCF_001267865.1_WP_005880467.1:1.00000050e-06):0.0355590760,(GCF_000504125.1_WP_023519067.1:0.0724089988,(GCF_000737555.1_WP_002373291.1:0.00676140077,(GCF_900066025.1_WP_002297413.1:1.00000050e-06,((GCF_001412695.1_WP_002323231.1:1.00000050e-06,(GCF_001298485.1_WP_002323231.1:1.00000050e-06,(GCF_000444405.1_WP_002323231.1:1.00000050e-06,(GCF_000174395.2_YP_006375041.1:1.00000050e-06,((GCF_001635875.1_WP_002286325.1:1.00000050e-06,GCF_001587115.1_WP_002286325.1:1.00000050e-06):1.00000050e-06,(GCF_001518735.1_WP_002286325.1:1.00000050e-06,GCF_000250945.1_WP_002286325.1:1.00000050e-06):1.00000050e-06):1.00000050e-06):0.00120535730):1.00000050e-06):1.00000050e-06):1.00000050e-06,GCF_000336405.1_WP_002323231.1:1.00000050e-06):0.00120608874):0.00169239924):0.0443697582):0.0196359983):0.0119778779):0.110455815):0.0695729953):0.0491194676):0.148995152,((GCF_000244875.1_WP_014312635.1:0.331284600,(GCF_000243155.2_WP_019850993.1:0.0336721487,(GCF_000010045.1_WP_005813265.1:1.00000050e-06,GCF_000021925.1_WP_005813265.1:1.00000050e-06):0.0464227082):0.298930973):0.0536756252,GCF_001545095.1_WP_067633962.1:0.444011804):0.0574591281):0.0560917144):0.0671630403):0.208894317,GCF_000307165.1_WP_041450315.1:0.479583908):0.0265015314,(GCF_001189495.1_WP_034811226.1:0.704696726,GCF_000755705.1_WP_052609069.1:0.399845792):0.147330354):0.0230008355):0.396035527):0.352298189,(((((GCF_001598035.1_WP_062711096.1:0.473231271,GCF_000981525.1_WP_047915178.1:0.402349609):0.103167028,((GCF_000269945.1_WP_014025178.1:1.00000050e-06,GCF_000269925.1_WP_014025178.1:1.00000050e-06):0.288493561,(GCF_000014545.1_WP_011675678.1:1.00000050e-06,((((GCF_900088425.1_WP_021722908.1:1.00000050e-06,(((GCF_000006865.1_NP_266870.1:1.00000050e-06,GCF_000192705.1_WP_014570457.1:0.00159734447):0.00320579007,(GCF_000344575.1_WP_015426051.1:0.00481773363,GCF_000761115.1_WP_038599812.1:0.00321162126):0.00160193778):1.00000050e-06,(GCF_000025045.1_WP_012897420.1:1.00000050e-06,(GCF_000478255.1_WP_012897420.1:1.00000050e-06,(GCF_000807375.1_WP_012897420.1:1.00000050e-06,GCF_000479375.2_WP_012897420.1:1.00000050e-06):1.00000050e-06):1.00000050e-06):1.00000050e-06):0.00160453765):0.0330604491,GCF_000468955.1_WP_021036883.1:0.00486422980):1.00000050e-06,GCF_000236475.1_WP_014572963.1:1.00000050e-06):1.00000050e-06,((GCF_000009425.1_WP_011835618.1:1.00000050e-06,GCF_000143205.1_WP_011835618.1:1.00000050e-06):0.00160632784,GCF_000312685.1_WP_015082178.1:0.00321911540):1.00000050e-06):0.00161200594):0.292319803):0.179977432):0.184329797,(((GCF_001047695.1_WP_048592699.1:1.00000050e-06,((GCF_001583825.1_WP_011679205.1:1.00000050e-06,GCF_000512955.1_WP_011679205.1:1.00000050e-06):1.00000050e-06,(GCF_000014445.1_WP_011679205.1:1.00000050e-06,GCF_000234825.3_WP_011679205.1:1.00000050e-06):1.00000050e-06):0.00160051820):0.163806665,(GCF_000300135.1_WP_014974749.1:0.107497018,((GCF_000026405.1_WP_004900085.1:0.112162843,((GCF_000092505.1_WP_013103253.1:1.00000050e-06,GCF_000219785.1_WP_013103253.1:1.00000050e-06):0.0992266674,((GCF_000196855.1_WP_013231825.1:1.00000050e-06,GCF_001536305.1_WP_013231825.1:1.00000050e-06):0.0105074619,GCF_000298875.1_WP_010015323.1:0.0127475982):0.0889870349):0.0286491201):0.0435487146,GCF_001698145.1_WP_068850692.1:0.210292407):0.0344354617):0.146790909):0.319896328,((((GCF_001443645.1_WP_033610201.1:0.0174959204,(GCF_001302645.1_WP_060677357.1:0.00466317988,(GCF_001672035.1_WP_063723011.1:0.00155243717,(GCF_001278015.1_WP_053566923.1:0.00155295933,(((((GCF_000023085.1_WP_015825918.1:1.00000050e-06,(GCF_000604105.1_WP_015825918.1:1.00000050e-06,GCF_001581895.1_WP_015825918.1:1.00000050e-06):1.00000050e-06):0.00310626600,((GCF_001715615.1_WP_015380873.1:1.00000050e-06,(((GCF_000931425.1_WP_015380873.1:1.00000050e-06,GCF_001660025.1_WP_015380873.1:1.00000050e-06):1.00000050e-06,(GCF_001659745.1_WP_015380873.1:1.00000050e-06,GCF_001296095.1_WP_015380873.1:1.00000050e-06):1.00000050e-06):1.00000050e-06,GCF_000392485.3_WP_015380873.1:1.00000050e-06):1.00000050e-06):1.00000050e-06,GCF_000412205.1_WP_015380873.1:1.00000050e-06):1.00000050e-06):1.00000050e-06,GCF_000338115.2_WP_015380873.1:1.00000050e-06):1.00000050e-06,GCF_000203855.3_YP_004890573.1:0.00155413851):0.00155446633,(GCF_001596095.1_WP_061876256.1:0.00310041927,((GCF_001704335.1_WP_022638465.1:1.00000050e-06,GCF_001704315.1_WP_022638465.1:1.00000050e-06):0.00154984958,(GCF_001617525.1_WP_003642259.1:1.00000050e-06,GCF_001484005.1_WP_003642259.1:1.00000050e-06):1.00000050e-06):1.00000050e-06):0.00155069258):0.00155395780):1.00000050e-06):1.00000050e-06):0.0309946273):0.295508641,((GCF_001676805.1_WP_021742631.1:1.00000050e-06,(GCF_000359625.1_WP_015473695.1:0.00312965218,GCF_000014465.1_WP_011667617.1:0.00154596233):0.0109682161):0.270953067,((GCF_000010145.1_WP_012391674.1:0.00380959029,(((GCF_000397165.1_WP_015639492.1:0.00641411712,GCF_001602195.1_WP_062813633.1:0.0160513705):0.00155544830,GCF_000466785.3_WP_003681331.1:0.00158686878):1.00000050e-06,GCF_000210515.1_WP_014562658.1:1.00000050e-06):0.00256121952):0.360893011,(GCF_001702175.1_WP_054711899.1:1.00000050e-06,(GCF_001702195.1_WP_065902134.1:1.00000050e-06,GCF_001702155.1_WP_065902134.1:1.00000050e-06):0.00147187281):0.251572209):0.0670249713):0.117497124):0.201302411,((GCF_001308145.2_WP_043710746.1:0.293823143,((GCF_000732905.1_WP_009495613.1:1.00000050e-06,GCF_000750535.1_WP_009495613.1:1.00000050e-06):1.00000050e-06,GCF_000750515.1_WP_009495613.1:1.00000050e-06):0.415486974):0.0711118273,GCF_000219805.1_WP_013989309.1:0.334457675):0.0661890880):0.0807451537,((GCF_000248095.2_WP_006500852.1:0.283019360,(((GCF_001046835.1_WP_011953595.1:1.00000050e-06,GCF_000016825.1_WP_011953595.1:1.00000050e-06):1.00000050e-06,GCF_000010005.1_WP_011953595.1:1.00000050e-06):0.00649571190,(GCF_000439275.1_WP_020843409.1:0.00323864846,((GCF_001688685.1_WP_065533429.1:0.00815404898,GCF_000159455.2_WP_003670092.1:0.00648802130):0.00162610101,(GCF_001618905.1_WP_016496432.1:1.00000050e-06,GCF_000410995.1_WP_016496432.1:1.00000050e-06):0.0163085696):0.00161061253):1.00000050e-06):0.179004283):0.111662394,((GCF_000829395.1_WP_041094204.1:0.187933518,((GCF_001702155.1_WP_065903591.1:1.00000050e-06,GCF_001702175.1_WP_065903591.1:1.00000050e-06):1.00000050e-06,GCF_001702195.1_WP_065903591.1:1.00000050e-06):0.189483578):0.0960753709,GCF_000014385.1_WP_011677474.1:0.397225792):0.0486641709):0.0916436755):0.0909477635):0.0897661272):0.157177333,(((((GCF_001702215.1_WP_014216172.1:1.00000050e-06,GCF_001702235.1_WP_014216172.1:1.00000050e-06):1.00000050e-06,GCF_000237995.1_WP_014216172.1:1.00000050e-06):0.172857669,(GCF_000496265.1_WP_023440774.1:0.00169826847,(GCF_000014505.1_WP_011673786.1:1.00000050e-06,GCF_001411765.2_WP_055126460.1:0.00509974716):1.00000050e-06):0.146697407):0.169901583,((GCF_001050475.1_WP_048705756.1:0.226261843,GCF_000831645.3_WP_041500971.1:0.124785379):0.318718002,((GCF_001698165.1_WP_065825444.1:0.00678434544,(GCF_001723545.1_WP_039098853.1:1.00000050e-06,GCF_001663835.1_WP_039098853.1:1.00000050e-06):1.00000050e-06):0.0556289533,GCF_000026065.1_WP_011375115.1:0.0501118061):0.258179718):0.0521958843):0.0693198687,(((GCF_001443645.1_WP_033612009.1:0.0203717106,((((((((((GCF_001704335.1_WP_003642761.1:1.00000050e-06,(GCF_001704315.1_WP_003642761.1:1.00000050e-06,GCF_001659745.1_WP_064522722.1:0.00159023643):1.00000050e-06):1.00000050e-06,GCF_000203855.3_YP_004890183.1:0.00158870863):1.00000050e-06,((GCF_001296095.1_WP_003642761.1:1.00000050e-06,GCF_000148815.2_WP_003642761.1:1.00000050e-06):1.00000050e-06,((GCF_000604105.1_WP_015825762.1:1.00000050e-06,GCF_000023085.1_WP_015825762.1:1.00000050e-06):0.00158895970,GCF_001617525.1_WP_063096785.1:0.00318124531):1.00000050e-06):1.00000050e-06):1.00000050e-06,GCF_001484005.1_WP_058906835.1:0.00158859427):1.00000050e-06,GCF_000931425.1_WP_003642761.1:1.00000050e-06):1.00000050e-06,GCF_001715615.1_WP_003642761.1:1.00000050e-06):1.00000050e-06,((GCF_001278015.1_WP_053566842.1:0.00158963171,GCF_001302645.1_WP_060677221.1:0.00318041936):1.00000050e-06,GCF_001672035.1_WP_063722931.1:0.00158956569):1.00000050e-06):1.00000050e-06,((GCF_000392485.3_WP_015640741.1:0.00159030741,GCF_000412205.1_WP_016527241.1:0.00159001361):0.00479180060,GCF_001581895.1_WP_061468361.1:0.00158160914):0.00159986834):1.00000050e-06,GCF_001660025.1_WP_064578052.1:0.00158929427):1.00000050e-06,GCF_001596095.1_WP_061876229.1:0.00158866208):0.0190062755):0.659023255,(((GCF_001663755.1_WP_068225785.1:1.00000050e-06,(GCF_001663735.1_WP_068225785.1:1.00000050e-06,GCF_001663655.1_WP_068225785.1:1.00000050e-06):1.00000050e-06):1.00000050e-06,GCF_001663715.1_WP_068225785.1:1.00000050e-06):1.00000050e-06,GCF_001663675.1_WP_068225785.1:1.00000050e-06):0.351119320):0.0481611626,((GCF_001050435.1_WP_048734295.1:0.0778196805,(GCF_001676805.1_WP_065201728.1:0.00624340541,GCF_000359625.1_WP_015474366.1:0.00952116102):0.0938688250):0.308008706,((GCF_000298115.2_WP_014939516.1:0.00334477437,GCF_000211375.1_WP_013727363.1:0.00348869364):0.325822812,(GCF_001314945.1_WP_034531344.1:0.395107364,(GCF_000225325.1_WP_041817640.1:0.161145535,(GCF_001702115.1_WP_054646398.1:1.00000050e-06,GCF_001702135.1_WP_054646398.1:1.00000050e-06):0.166981700):0.227799824):0.114239280):0.0654385777):0.0659557135):0.0997757720):0.103499360):0.433797156,(((GCF_001465175.1_WP_058371915.1:0.00895918846,(GCF_001456065.2_WP_058146751.1:1.00000050e-06,GCF_001646605.1_WP_058146751.1:1.00000050e-06):0.00346878364):0.447010037,(((GCF_000833105.2_WP_041894871.1:0.0147339515,GCF_000506785.2_WP_023973370.1:0.00794621466):0.189969881,((GCF_000340885.1_WP_015391321.1:0.0941563977,((GCF_000016965.1_WP_012060882.1:1.00000050e-06,GCF_000767745.1_WP_012060882.1:1.00000050e-06):0.00660664680,(GCF_000833105.2_WP_041900268.1:0.0142983175,GCF_000506785.2_WP_023974308.1:0.0130997175):0.0108286804):0.205904305):0.0664191659,GCF_000340885.1_WP_015391291.1:0.175646122):0.0347686006):0.0442172354,GCF_000473995.1_WP_022750180.1:0.156070384):0.123937947):0.156531932,(((GCF_001469775.1_WP_060598228.1:0.00260965583,((GCF_000182835.1_WP_013440309.1:0.0109480416,GCF_000014405.1_WP_011678681.1:0.00312406173):1.00000050e-06,(GCF_000056065.1_WP_011544333.1:0.00469672825,GCF_000191165.1_WP_014565415.1:0.00312767582):0.00311495553):0.00206495283):0.351592266,((GCF_001723525.1_WP_069468694.1:0.0112010532,((GCF_000143435.1_WP_014568116.1:0.00153416250,GCF_001011095.1_WP_003699692.1:0.00153445959):0.00155246428,(GCF_000008925.1_YP_535108.1:1.00000050e-06,GCF_000758365.1_WP_011475586.1:1.00000050e-06):0.00151683283):0.0105520081):0.207463763,GCF_000224985.1_WP_014073037.1:0.291936396):0.0566687397):0.281175282,((GCF_001543175.1_WP_060778469.1:0.0217558457,GCF_000193205.1_WP_013669781.1:0.0150760121):0.571060965,(GCF_001483965.1_WP_058919090.1:0.188510057,(GCF_000195575.1_WP_013709915.1:0.0914082702,GCF_000493735.1_WP_023176681.1:0.0821017152):0.137842345):0.187096924):0.159956414):0.0954176057):0.271924917):0.239298505):0.317291425);
