# Supplementary material for: The metabolic network of the last bacterial common ancestor
Source: Commun Biol. 2021 Mar 26;4:413. doi: 10.1038/s42003-021-01918-4 (PMC7997952; doi:10.1038/s42003-021-01918-4)
Supplement: Supplementary file 7 — Supplementary Data 5 [file 42003_2021_1918_MOESM7_ESM.zip › 63324_LBCA_trees/10010.tree]

((((((GCF_001685375.1_WP_011227031.1:1.00000050e-06,GCF_000011845.1_WP_011227031.1:1.00000050e-06):0.00282959605,(((GCF_000011825.1_WP_011225728.1:1.00000050e-06,GCF_001514435.1_WP_011225728.1:1.00000050e-06):0.00656570738,((GCF_000182875.1_WP_014608136.1:1.00000050e-06,GCF_000014485.1_WP_011680959.1:0.0197871077):0.0155221354,(GCF_000253395.1_WP_014621381.1:1.00000050e-06,GCF_000971665.1_WP_046206412.1:0.00277499260):0.0153486321):0.00324818193):0.00887522782,(GCF_001008015.1_WP_014727389.1:1.00000050e-06,(GCF_000262675.1_WP_014727389.1:1.00000050e-06,(GCF_000698885.1_WP_014727389.1:1.00000050e-06,GCF_001663795.1_WP_014727389.1:1.00000050e-06):1.00000050e-06):1.00000050e-06):0.0193642462):0.0301113795):0.00262891153,GCF_001705585.1_WP_065973054.1:0.0113037698):0.0253834347,GCF_000253315.1_WP_014634197.1:0.0578643066):0.453228007,GCF_001543345.1_WP_068759262.1:1.91000430):0.190768404,(((GCF_001610935.1_WP_002935598.1:1.00000050e-06,GCF_000204625.1_WP_002935598.1:1.00000050e-06):1.00000050e-06,((GCF_000471985.1_WP_002935598.1:1.00000050e-06,GCF_001272635.1_WP_002935598.1:1.00000050e-06):1.00000050e-06,(GCF_000168355.3_WP_002935598.1:1.00000050e-06,(GCF_001572685.1_WP_002935598.1:1.00000050e-06,GCF_000231885.1_WP_002935598.1:1.00000050e-06):1.00000050e-06):1.00000050e-06):1.00000050e-06):0.683082116,((GCF_000017005.1_WP_041789719.1:0.113586893,GCF_000479335.1_WP_023026751.1:0.0653874732):0.294256393,((GCF_001477615.1_WP_058814077.1:0.0702864042,(GCF_000270165.1_WP_013852046.1:0.00796445099,((GCF_000283635.1_WP_014294905.1:0.00823539231,GCF_001477575.1_WP_058621519.1:0.00553072178):0.00543994649,(GCF_000027185.1_WP_012962166.1:1.00000050e-06,GCF_000270145.1_WP_012962166.1:1.00000050e-06):1.00000050e-06):0.00574385249):0.0884857492):0.387369114,(GCF_000463355.1_WP_021002706.1:0.0138016213,(GCF_001412635.1_WP_021001657.1:1.00000050e-06,GCF_000463465.1_WP_021001657.1:1.00000050e-06):1.00000050e-06):0.236189911):0.0964169882):0.107664925):0.130656719);
