# Supplementary material for: The metabolic network of the last bacterial common ancestor
Source: Commun Biol. 2021 Mar 26;4:413. doi: 10.1038/s42003-021-01918-4 (PMC7997952; doi:10.1038/s42003-021-01918-4)
Supplement: Supplementary file 7 — Supplementary Data 5 [file 42003_2021_1918_MOESM7_ESM.zip › 63324_LBCA_trees/10011.tree]

((((GCF_001688685.1_WP_065533296.1:0.0186626048,((GCF_000016825.1_WP_003668976.1:1.00000050e-06,GCF_001046835.1_WP_003668976.1:1.00000050e-06):1.00000050e-06,GCF_000010005.1_WP_003668976.1:1.00000050e-06):0.00617454534):0.250304055,GCF_000397165.1_WP_015638700.1:0.573529197):0.188989909,((GCF_000014505.1_WP_011672783.1:1.00000050e-06,(GCF_000496265.1_WP_002833890.1:1.00000050e-06,GCF_001411765.2_WP_002833890.1:1.00000050e-06):0.00619460452):0.252006311,((GCF_000237995.1_WP_014214809.1:1.00000050e-06,GCF_001702215.1_WP_014214809.1:1.00000050e-06):1.00000050e-06,GCF_001702235.1_WP_014214809.1:1.00000050e-06):0.333648802):0.157238939):0.143543675,((GCF_000271865.1_WP_002266043.1:1.00000050e-06,(GCF_001558215.1_WP_002267401.1:1.00000050e-06,GCF_000091645.1_WP_002267401.1:1.00000050e-06):0.00585641280):0.246891644,((((((((GCF_000262675.1_WP_002952755.1:1.00000050e-06,GCF_000253395.1_WP_002952755.1:1.00000050e-06):1.00000050e-06,(((GCF_001280285.1_WP_002952755.1:1.00000050e-06,GCF_000698885.1_WP_002952755.1:1.00000050e-06):1.00000050e-06,((GCF_001705585.1_WP_002952755.1:1.00000050e-06,GCF_000011825.1_WP_002952755.1:1.00000050e-06):1.00000050e-06,GCF_000182875.1_WP_002952755.1:1.00000050e-06):1.00000050e-06):1.00000050e-06,GCF_000971665.1_WP_002952755.1:1.00000050e-06):1.00000050e-06):1.00000050e-06,GCF_000014485.1_WP_002952755.1:1.00000050e-06):1.00000050e-06,GCF_001008015.1_WP_002952755.1:1.00000050e-06):1.00000050e-06,GCF_001663795.1_WP_002952755.1:1.00000050e-06):1.00000050e-06,(GCF_001685375.1_WP_041826998.1:1.00000050e-06,GCF_000011845.1_WP_041826998.1:1.00000050e-06):0.00604567813):1.00000050e-06,GCF_001514435.1_WP_059257340.1:0.00602735723):0.0224274124,(GCF_000448685.2_WP_002885961.1:0.00607739552,(GCF_000253315.1_WP_004182767.1:1.00000050e-06,(GCF_001543085.1_WP_004182767.1:1.00000050e-06,(GCF_000785515.1_WP_004182767.1:1.00000050e-06,GCF_000253335.1_WP_004182767.1:1.00000050e-06):1.00000050e-06):1.00000050e-06):1.00000050e-06):0.00820149140):0.560909702):0.103625748);
