# Supplementary material for: The metabolic network of the last bacterial common ancestor
Source: Commun Biol. 2021 Mar 26;4:413. doi: 10.1038/s42003-021-01918-4 (PMC7997952; doi:10.1038/s42003-021-01918-4)
Supplement: Supplementary file 7 — Supplementary Data 5 [file 42003_2021_1918_MOESM7_ESM.zip › 63324_LBCA_trees/10012.tree]

(((GCF_000014725.1_WP_011641882.1:1.02980378,GCF_000146065.2_WP_044278912.1:1.73140337):0.175909432,(((GCF_000827125.1_WP_040200726.1:1.67717182,GCF_000020385.1_WP_012470263.1:1.21264808):0.499920570,GCF_000015585.1_WP_011813440.1:1.10222797):0.215507737,(GCF_000477435.1_WP_022771729.1:0.725350384,(GCF_000007745.1_WP_041639899.1:0.251433047,GCF_000973565.1_WP_046333284.1:0.235017096):0.470512824):0.263491504):0.170859245):0.0453864882,(GCF_000019165.1_WP_012281427.1:1.27775039,(GCF_000217795.1_WP_013907962.1:0.955892333,((GCF_000014965.1_WP_049766313.1:0.883288597,(GCF_000195295.1_WP_013706256.1:0.967378287,(((GCF_000018405.1_WP_012174175.1:0.500059396,(GCF_000013405.1_WP_041584658.1:0.439110539,GCF_000195295.1_WP_013706670.1:0.585710773):0.100252701):0.0876184096,GCF_001553625.1_WP_066604116.1:1.08832604):0.274428218,((GCF_000218625.1_WP_013886732.1:1.00000050e-06,GCF_000218625.1_WP_013886478.1:0.0437539747):0.604629755,(GCF_000195275.1_WP_013702313.1:0.734828700,(GCF_000214375.1_WP_015708979.1:0.300847706,GCF_000214355.1_WP_015712726.1:0.444514361):0.436729310):0.304627153):0.859232074):0.0542043966):0.0747574468):0.0488580107,((GCF_000015125.1_WP_011745876.1:0.396127652,GCF_000020625.1_WP_012506528.1:0.161610867):0.752609100,((GCF_000212395.1_WP_013757063.1:1.11763562,(GCF_000020985.1_YP_002248481.1:0.557056526,GCF_000020985.1_YP_002247922.1:0.325413430):0.229741160):0.142600052,(GCF_000328625.1_WP_015326647.1:1.08027226,(((GCF_000024605.1_WP_015739745.1:0.243316469,GCF_000305935.1_WP_015050980.1:0.487096551):0.226990924,(GCF_000014185.1_WP_011565423.1:0.202034771,GCF_000661895.1_WP_051589993.1:0.213142104):0.991231615):0.151080625,(GCF_000214435.1_WP_013809807.1:0.353612702,GCF_000018425.1_WP_012302391.1:0.440613279):0.0654236786):0.234133431):0.163721650):0.0388892392):0.0614276558):0.108973917):0.0997692664):0.0513651984);
