# Supplementary material for: The metabolic network of the last bacterial common ancestor
Source: Commun Biol. 2021 Mar 26;4:413. doi: 10.1038/s42003-021-01918-4 (PMC7997952; doi:10.1038/s42003-021-01918-4)
Supplement: Supplementary file 7 — Supplementary Data 5 [file 42003_2021_1918_MOESM7_ESM.zip › 63324_LBCA_trees/10013.tree]

((GCF_000013405.1_WP_011418344.1:0.391289680,GCF_000015045.1_WP_011734511.1:0.538960000):0.125711584,((GCF_000025945.1_WP_041278515.1:0.305660452,GCF_000014965.1_WP_011696922.1:0.299294533):0.189765482,((((GCF_000144645.1_WP_041423936.1:0.141349567,(GCF_000328765.2_WP_013779625.1:1.00000050e-06,GCF_000213235.1_WP_013779625.1:1.00000050e-06):0.234552748):0.0909838435,GCF_000020005.1_WP_041367280.1:0.290230690):0.0326953151,GCF_000014725.1_WP_011641555.1:0.382165215):0.0118915755,((GCF_000020945.1_WP_012543835.1:0.233813637,GCF_000284335.1_WP_014453496.1:0.211270871):0.0944387136,((GCF_000021645.1_YP_002352170.1:0.125822596,GCF_000020965.1_WP_012547374.1:0.108817795):0.404037650,(((GCF_000018605.1_WP_041534306.1:0.0955187776,GCF_000953715.1_WP_045087217.1:0.166996505):0.107272382,((((GCF_000828655.1_WP_041077380.1:0.0454450624,(GCF_000504105.1_WP_051368988.1:1.00000050e-06,GCF_000816145.1_WP_051368988.1:1.00000050e-06):0.0481069196):0.0538034792,GCF_000217815.1_WP_013932331.1:0.0839262068):0.0344071581,((GCF_000017865.1_WP_041428611.1:1.00000050e-06,GCF_000504085.1_WP_028843894.1:0.00225303002):0.0573963744,GCF_000828675.1_WP_041084206.1:0.0655434815):0.0431268038):0.0276367842,(((GCF_000147715.2_WP_014731336.1:0.179569661,(GCF_000023325.1_WP_041288902.1:0.0457339759,GCF_001027025.1_WP_047754692.1:0.0544148706):0.0387735453):0.0914960686,GCF_000016905.1_WP_012058008.1:0.0474114065):0.0427488649,((GCF_000767275.2_WP_033190877.1:0.00182232727,GCF_000017545.1_WP_011993952.1:0.0451061817):0.0162752732,(GCF_001644665.1_WP_064011277.1:0.00226533356,GCF_000235405.2_WP_014451536.1:1.00000050e-06):0.0119473045):0.103947742):0.0461024929):0.0271443289):0.117411422,((GCF_001042715.1_WP_044826443.1:0.126643827,GCF_000307165.1_WP_015010940.1:0.184250492):0.281871789,GCF_000146065.2_WP_015424617.1:0.310539397):0.0632687766):0.0249235215):0.00953766208):0.0237509329):0.135440425):0.0547674447);
