# Supplementary material for: The metabolic network of the last bacterial common ancestor
Source: Commun Biol. 2021 Mar 26;4:413. doi: 10.1038/s42003-021-01918-4 (PMC7997952; doi:10.1038/s42003-021-01918-4)
Supplement: Supplementary file 7 — Supplementary Data 5 [file 42003_2021_1918_MOESM7_ESM.zip › 63324_LBCA_trees/10014.tree]

((((GCF_000832145.1_WP_041844432.1:0.00309956840,GCF_000018945.1_WP_015919886.1:0.00300373924):0.0520187583,((((((GCF_000390265.1_WP_004080216.1:1.00000050e-06,GCF_000978535.1_WP_004080216.1:1.00000050e-06):1.00000050e-06,GCF_000008545.1_NP_228965.1:1.00000050e-06):1.00000050e-06,GCF_000230655.2_WP_004080216.1:1.00000050e-06):1.00000050e-06,GCF_000978555.1_WP_004080216.1:1.00000050e-06):1.00000050e-06,GCF_000978575.1_WP_004080216.1:1.00000050e-06):1.00000050e-06,(GCF_000789375.1_WP_038034279.1:0.00925621863,(GCF_000019625.1_WP_012311246.1:1.00000050e-06,((GCF_000789335.1_WP_008195587.1:0.0704776393,GCF_000016785.1_WP_011944006.1:0.00299579558):0.00971524450,GCF_000025105.1_WP_012896557.1:0.00317339216):0.00303686095):1.00000050e-06):0.0930460324):0.0546929755):0.575776334,((GCF_000217815.1_WP_013931836.1:0.298400613,((GCF_000017865.1_WP_012003391.1:0.00570573336,GCF_000504085.1_WP_028843922.1:1.00000050e-06):0.150438313,GCF_000828675.1_WP_041081881.1:0.153728769):0.0731654139):0.104810978,((GCF_000016905.1_WP_012057551.1:0.0841673366,GCF_000021285.1_WP_004101979.1:0.133590003):0.145926803,((GCF_000017545.1_WP_011994210.1:0.109737854,(GCF_000767275.2_WP_033191885.1:0.0432859122,(GCF_000235405.2_WP_014451749.1:0.0156072097,GCF_001644665.1_WP_064012317.1:0.0208403135):0.0251786303):0.0409859220):0.143040016,((GCF_000504105.1_WP_031504267.1:1.00000050e-06,GCF_000816145.1_WP_031504267.1:1.00000050e-06):0.0599590151,GCF_000828655.1_WP_052463505.1:0.103434593):0.208837515):0.155062725):0.0623542348):0.0391352079):0.114586811,((GCF_000018605.1_WP_012208099.1:0.209377572,GCF_000953715.1_WP_045087360.1:0.209578910):0.447446042,(((GCF_001027025.1_WP_047754916.1:0.186658295,GCF_000023325.1_WP_012745149.1:0.0866424204):0.114165233,GCF_000147715.2_WP_014731141.1:0.290247406):0.141194989,(GCF_000255135.1_WP_014297151.1:0.496287805,GCF_000145275.1_WP_010075678.1:0.536977799):0.301737275):0.0980210338):0.0269572310);
