# Supplementary material for: The metabolic network of the last bacterial common ancestor
Source: Commun Biol. 2021 Mar 26;4:413. doi: 10.1038/s42003-021-01918-4 (PMC7997952; doi:10.1038/s42003-021-01918-4)
Supplement: Supplementary file 7 — Supplementary Data 5 [file 42003_2021_1918_MOESM7_ESM.zip › 63324_LBCA_trees/10015.tree]

((GCF_000217815.1_WP_013932776.1:0.180947293,GCF_000016985.1_WP_012064073.1:0.422677437):1.13708537,(((GCF_000144645.1_WP_013275069.1:0.163095898,(GCF_000213235.1_WP_015294880.1:1.00000050e-06,GCF_000328765.2_WP_015294880.1:1.00000050e-06):0.193667211):0.126407830,(((GCF_000189775.2_WP_013787052.1:0.0852748517,(GCF_000145615.1_WP_013296876.1:0.0172756046,GCF_000328545.1_WP_015310809.1:0.0140230122):0.0894655856):0.259219185,(GCF_000007085.1_WP_011025300.1:0.0483646309,(((GCF_000025645.1_WP_012994945.1:1.00000050e-06,GCF_000092965.1_WP_012994945.1:1.00000050e-06):0.0343136016,(GCF_000019065.1_WP_009052613.1:1.00000050e-06,GCF_000148425.1_WP_009052613.1:1.00000050e-06):0.0187956150):0.00892033205,((GCF_000763575.1_WP_049684918.1:0.0297646973,GCF_000147695.2_WP_014062672.1:0.0110627944):0.0129810846,(GCF_000019085.1_WP_012269433.1:1.00000050e-06,GCF_000175295.2_WP_012269433.1:1.00000050e-06):0.00441839950):0.0110070572):0.0788898341):0.130319286):0.101023834,GCF_000020485.1_WP_012635917.1:0.490098941):0.0728997691):0.135827538,(((GCF_000016905.1_WP_012056321.1:0.213587348,GCF_000021285.1_WP_012579481.1:0.113014342):0.187911288,((GCF_001027025.1_WP_047754667.1:0.244132577,GCF_000023325.1_WP_015868296.1:0.211382232):0.0495625456,(GCF_000147715.2_WP_014730075.1:0.0721059469,GCF_000147715.2_WP_014730069.1:0.0587611850):0.411696727):0.104683796):0.0286724245,((GCF_000235405.2_WP_014451305.1:0.259623886,((GCF_000828655.1_WP_041077277.1:0.0941866562,(GCF_000816145.1_WP_031505269.1:1.00000050e-06,GCF_000504105.1_WP_031505269.1:1.00000050e-06):0.0900390651):0.110477575,(GCF_000828675.1_WP_041083697.1:0.182201881,(GCF_000017865.1_WP_041428561.1:0.00391100502,GCF_000504085.1_WP_038051270.1:1.00000050e-06):0.153167852):0.0416915309):0.0636435840):0.165679832,(GCF_000018605.1_WP_012208810.1:0.148914365,GCF_000953715.1_WP_045087069.1:0.142016968):0.211134233):0.0535360151):0.330703280):0.767875599);
