# Supplementary material for: The metabolic network of the last bacterial common ancestor
Source: Commun Biol. 2021 Mar 26;4:413. doi: 10.1038/s42003-021-01918-4 (PMC7997952; doi:10.1038/s42003-021-01918-4)
Supplement: Supplementary file 7 — Supplementary Data 5 [file 42003_2021_1918_MOESM7_ESM.zip › 63324_LBCA_trees/10016.tree]

((((GCF_000832145.1_WP_015918814.1:1.00000050e-06,GCF_000018945.1_WP_015918814.1:1.00000050e-06):0.172780945,(GCF_000789335.1_WP_008193505.1:0.0387742857,((GCF_000019625.1_WP_012310616.1:0.00275027856,(GCF_000008545.1_NP_228198.1:1.00000050e-06,(((GCF_000978535.1_WP_004083211.1:1.00000050e-06,GCF_000978555.1_WP_004083211.1:1.00000050e-06):1.00000050e-06,GCF_000390265.1_WP_004083211.1:1.00000050e-06):1.00000050e-06,(GCF_000978575.1_WP_004083211.1:1.00000050e-06,GCF_000230655.2_WP_004083211.1:1.00000050e-06):1.00000050e-06):1.00000050e-06):0.00274734598):0.00274037743,(GCF_000025105.1_WP_011943165.1:1.00000050e-06,GCF_000016785.1_WP_011943165.1:1.00000050e-06):0.00276723030):0.0487621706):0.178981723):0.516468420,((GCF_000016905.1_WP_012056388.1:0.372505353,GCF_000021285.1_WP_012579539.1:0.283920832):0.354990186,(GCF_000017545.1_WP_011993886.1:0.314643348,(GCF_000767275.2_WP_033190901.1:0.145010999,(GCF_001644665.1_WP_064011301.1:0.0945874914,GCF_000235405.2_WP_014451510.1:0.0404417091):0.171669086):0.340891370):0.479174813):0.325530460):0.176387149,((GCF_000020965.1_WP_012547790.1:0.127408500,GCF_000021645.1_YP_002352046.1:0.0363729978):0.989896437,(((GCF_000023325.1_WP_015868685.1:0.425373405,(GCF_001027025.1_WP_047754688.1:0.520862258,GCF_000147715.2_WP_014731946.1:0.379373030):0.0727128962):0.155359635,(((GCF_000217815.1_WP_013931674.1:0.409242615,((GCF_000504085.1_WP_012002599.1:1.00000050e-06,GCF_000017865.1_WP_012002599.1:1.00000050e-06):0.337507703,GCF_000828675.1_WP_041083367.1:0.316202653):0.0902465379):0.123317171,(GCF_000816145.1_WP_064462340.1:0.00259479094,GCF_000504105.1_WP_051368761.1:1.00000050e-06):0.447885013):0.0883821647,GCF_000828655.1_WP_041076218.1:0.579387994):0.172588962):0.148403652,(GCF_000255135.1_WP_014296002.1:0.555327593,(GCF_000018605.1_WP_012208126.1:0.132307178,GCF_000953715.1_WP_045087342.1:0.191828516):0.675806364):0.145749901):0.103489004):0.0347856812);
