# Supplementary material for: The metabolic network of the last bacterial common ancestor
Source: Commun Biol. 2021 Mar 26;4:413. doi: 10.1038/s42003-021-01918-4 (PMC7997952; doi:10.1038/s42003-021-01918-4)
Supplement: Supplementary file 7 — Supplementary Data 5 [file 42003_2021_1918_MOESM7_ESM.zip › 63324_LBCA_trees/10017.tree]

(GCF_000284335.1_WP_014454010.1:1.65736699,(((((GCF_000017545.1_WP_011994201.1:0.136699630,(GCF_000767275.2_WP_033191906.1:0.0617664104,(GCF_001644665.1_WP_064012326.1:0.0237578129,GCF_000235405.2_WP_014451774.1:0.0224204818):0.0313878437):0.131963031):0.488695070,(GCF_000016905.1_WP_012057834.1:0.0593122348,GCF_000021285.1_WP_004102797.1:0.0965908052):0.271529338):0.175781716,(((GCF_000828655.1_WP_041077038.1:0.114557709,(GCF_000816145.1_WP_031502715.1:1.00000050e-06,GCF_000504105.1_WP_031502715.1:1.00000050e-06):0.0852319232):0.174179669,(GCF_000217815.1_WP_013931945.1:0.272676756,(GCF_000828675.1_WP_052465383.1:0.193100102,(GCF_000017865.1_WP_012002842.1:1.00000050e-06,GCF_000504085.1_WP_012002842.1:1.00000050e-06):0.213435940):0.0880408876):0.0699579334):0.224439676,(((GCF_000978575.1_WP_004081752.1:1.00000050e-06,(GCF_000390265.1_WP_004081752.1:1.00000050e-06,(GCF_000230655.2_WP_004081752.1:1.00000050e-06,((GCF_000978535.1_WP_004081752.1:1.00000050e-06,GCF_000008545.1_NP_229260.1:0.00230699818):1.00000050e-06,GCF_000978555.1_WP_004081752.1:1.00000050e-06):1.00000050e-06):1.00000050e-06):1.00000050e-06):0.00964896996,(GCF_000025105.1_WP_012896448.1:0.00462578034,((GCF_000789335.1_WP_008195070.1:1.00000050e-06,GCF_000016785.1_WP_008195070.1:1.00000050e-06):1.00000050e-06,(GCF_000019625.1_WP_008195070.1:1.00000050e-06,GCF_000789375.1_WP_008195070.1:1.00000050e-06):1.00000050e-06):1.00000050e-06):0.0113511916):0.0416705837,(GCF_000832145.1_WP_041844260.1:1.00000050e-06,GCF_000018945.1_WP_038067460.1:0.00231190733):0.0965009275):0.359607032):0.134518243):0.301955942,(GCF_001027025.1_WP_047755186.1:0.361484088,(GCF_000023325.1_WP_012744767.1:0.273298566,GCF_000147715.2_WP_014730564.1:0.626389351):0.133582872):0.385442288):0.0847545324,(GCF_000255135.1_WP_014296306.1:0.482738573,(GCF_000018605.1_WP_049755240.1:0.207861810,GCF_000953715.1_WP_045087503.1:0.204309431):0.463153520):0.157448917):0.679401584);
