# Supplementary material for: The metabolic network of the last bacterial common ancestor
Source: Commun Biol. 2021 Mar 26;4:413. doi: 10.1038/s42003-021-01918-4 (PMC7997952; doi:10.1038/s42003-021-01918-4)
Supplement: Supplementary file 7 — Supplementary Data 5 [file 42003_2021_1918_MOESM7_ESM.zip › 63324_LBCA_trees/10018.tree]

(((GCF_001027025.1_WP_047754108.1:0.441638919,(GCF_000023325.1_WP_015868948.1:0.485030576,GCF_000147715.2_WP_014731600.1:0.705031499):0.0818254496):0.315235470,((((GCF_000016905.1_WP_012056467.1:0.269697546,GCF_000021285.1_WP_012579597.1:0.266180282):0.300143140,(GCF_000017545.1_WP_011993885.1:0.230406620,((GCF_001644665.1_WP_064011300.1:0.0612787593,GCF_000235405.2_WP_014451511.1:0.0635985718):0.129398183,GCF_000767275.2_WP_033190900.1:0.214912576):0.312952630):0.221305176):0.255541303,((GCF_000789335.1_WP_008192578.1:0.0140489083,((GCF_000789375.1_WP_038033789.1:0.00341730428,GCF_000019625.1_WP_012310431.1:1.00000050e-06):0.00710039547,(GCF_000025105.1_WP_011942946.1:1.00000050e-06,GCF_000016785.1_WP_011942946.1:1.00000050e-06):0.0171519019):0.0138292899):0.0375870556,(GCF_000018945.1_WP_038068180.1:0.000257344445,(GCF_000832145.1_WP_041843827.1:0.0201145849,(GCF_000978535.1_WP_004081143.1:1.00000050e-06,((GCF_000008545.1_NP_228461.1:1.00000050e-06,GCF_000390265.1_WP_004081143.1:1.00000050e-06):1.00000050e-06,(GCF_000978575.1_WP_004081143.1:1.00000050e-06,(GCF_000978555.1_WP_004081143.1:1.00000050e-06,GCF_000230655.2_WP_004081143.1:1.00000050e-06):1.00000050e-06):1.00000050e-06):1.00000050e-06):0.0308365959):0.0458405938):0.0603082760):0.813848511):0.148172191,(GCF_000217815.1_WP_013931690.1:0.336667086,(((GCF_000816145.1_WP_031504295.1:1.00000050e-06,GCF_000504105.1_WP_051368747.1:1.00000050e-06):0.170592904,GCF_000828655.1_WP_041076158.1:0.236022147):0.433361644,(GCF_000828675.1_WP_041084349.1:0.280493886,(GCF_000017865.1_WP_012002583.1:1.00000050e-06,GCF_000504085.1_WP_012002583.1:1.00000050e-06):0.367065465):0.125814962):0.102362199):0.420571317):0.209427591):0.127951561,(GCF_001717545.1_WP_069178072.1:1.26238260,(GCF_000255135.1_WP_014296070.1:0.774045020,(GCF_000018605.1_WP_012209654.1:0.242841448,GCF_000953715.1_WP_045087949.1:0.355803314):0.109221465):0.724410375):0.0905407019);
