# Supplementary material for: The metabolic network of the last bacterial common ancestor
Source: Commun Biol. 2021 Mar 26;4:413. doi: 10.1038/s42003-021-01918-4 (PMC7997952; doi:10.1038/s42003-021-01918-4)
Supplement: Supplementary file 7 — Supplementary Data 5 [file 42003_2021_1918_MOESM7_ESM.zip › 63324_LBCA_trees/10019.tree]

(GCF_000334515.1_WP_015368409.1:1.81025065,((GCF_000147715.2_WP_014730273.1:0.731249678,(GCF_000023325.1_WP_015868982.1:0.512397915,GCF_001027025.1_WP_053001115.1:0.962617577):0.0957368888):0.346372368,((((GCF_000016905.1_WP_012056757.1:0.0890684107,GCF_000021285.1_WP_012580180.1:0.190954818):0.265735840,(GCF_000017545.1_WP_011993796.1:0.153364724,(GCF_000767275.2_WP_033190954.1:0.110397400,(GCF_001644665.1_WP_064011354.1:0.0299713612,GCF_000235405.2_WP_014451454.1:0.0191089042):0.0402458766):0.181175018):0.235003062):0.197517450,(((GCF_000828655.1_WP_041078127.1:0.204018474,(GCF_000816145.1_WP_031502235.1:1.00000050e-06,GCF_000504105.1_WP_031502235.1:1.00000050e-06):0.117023323):0.329841098,(GCF_000217815.1_WP_013933220.1:0.288059860,((GCF_000017865.1_WP_012004025.1:1.00000050e-06,GCF_000504085.1_WP_012004025.1:1.00000050e-06):0.228924513,GCF_000828675.1_WP_041081195.1:0.114537737):0.0457394365):0.125768285):0.234804588,((GCF_000789335.1_WP_008195558.1:1.00000050e-06,((GCF_000016785.1_WP_011943994.1:1.00000050e-06,(GCF_000789375.1_WP_011943994.1:1.00000050e-06,GCF_000019625.1_WP_011943994.1:1.00000050e-06):1.00000050e-06):1.00000050e-06,((((GCF_000978555.1_WP_004080182.1:1.00000050e-06,GCF_000230655.2_WP_004080182.1:1.00000050e-06):1.00000050e-06,GCF_000978535.1_WP_004080182.1:1.00000050e-06):1.00000050e-06,(GCF_000008545.1_NP_228983.1:1.00000050e-06,(GCF_000390265.1_WP_004080182.1:1.00000050e-06,GCF_000978575.1_WP_004080182.1:1.00000050e-06):1.00000050e-06):1.00000050e-06):1.00000050e-06,GCF_000025105.1_WP_012896548.1:0.0341301501):0.00336812281):0.00335161572):0.101575999,(GCF_000832145.1_WP_015919868.1:1.00000050e-06,GCF_000018945.1_WP_015919868.1:1.00000050e-06):0.0376030304):0.400937837):0.130295486):0.296055000,(GCF_000255135.1_WP_014296446.1:0.627029315,(GCF_000018605.1_WP_012209245.1:0.340028354,GCF_000953715.1_WP_045087998.1:0.269851108):0.174911787):0.129845056):0.240238169):0.644627088);
