# Supplementary material for: The metabolic network of the last bacterial common ancestor
Source: Commun Biol. 2021 Mar 26;4:413. doi: 10.1038/s42003-021-01918-4 (PMC7997952; doi:10.1038/s42003-021-01918-4)
Supplement: Supplementary file 7 — Supplementary Data 5 [file 42003_2021_1918_MOESM7_ESM.zip › 63324_LBCA_trees/1001.tree]

((((GCF_000973085.1_WP_046329310.1:0.299757411,GCF_000024565.1_WP_012858835.1:0.233395242):0.0988095516,((GCF_001274535.1_WP_053392215.1:0.0744534781,(GCF_000023905.1_WP_015769743.1:0.0647806470,GCF_001553645.1_WP_068157695.1:0.104262409):0.0308685320):0.123346420,GCF_000024405.1_WP_012862249.1:0.252438019):0.0224905108):0.0923165200,(GCF_000165505.1_WP_013387863.1:0.536044886,((((GCF_000178835.2_WP_013658792.1:0.254350453,((GCF_000016985.1_WP_012062892.1:0.158161018,GCF_001042715.1_WP_044824256.1:0.224328555):0.103383800,(((GCF_001642655.1_WP_017894616.1:0.283767329,(GCF_000968375.1_WP_029954367.1:0.0711710286,GCF_001038625.1_WP_007059289.1:0.0278530173):0.126611130):0.0372316792,(GCF_000014125.1_WP_011721087.1:0.103504015,GCF_000204565.1_WP_013724322.1:0.0892236555):0.0950790486):0.0215383683,GCF_000299355.1_WP_041701965.1:0.288078720):0.0189303496):0.0521189523):0.0251081804,(((((GCF_001553915.1_WP_062173011.1:0.308091227,(((GCF_000210895.1_WP_014065608.1:0.177524574,(GCF_001623565.1_WP_067088235.1:0.0850764149,(((GCF_000204625.1_WP_004194210.1:1.00000050e-06,(GCF_000168355.3_WP_004194210.1:1.00000050e-06,GCF_001610935.1_WP_004194210.1:1.00000050e-06):1.00000050e-06):1.00000050e-06,((GCF_000471985.1_WP_004194210.1:1.00000050e-06,GCF_000231885.1_WP_004194210.1:1.00000050e-06):1.00000050e-06,(GCF_001272635.1_WP_004194210.1:1.00000050e-06,GCF_001572685.1_WP_004194210.1:1.00000050e-06):1.00000050e-06):1.00000050e-06):1.00000050e-06,(((((((GCF_000026745.1_YP_003028110.1:1.00000050e-06,(GCF_000294495.1_WP_011922661.1:1.00000050e-06,((GCF_000091905.1_WP_011922661.1:1.00000050e-06,GCF_000390245.1_WP_011922661.1:1.00000050e-06):1.00000050e-06,((GCF_000231865.1_WP_011922661.1:1.00000050e-06,GCF_000732355.1_WP_024381730.1:0.00158285621):1.00000050e-06,GCF_000026725.1_WP_011922661.1:1.00000050e-06):1.00000050e-06):1.00000050e-06):1.00000050e-06):1.00000050e-06,GCF_000344765.1_WP_011922661.1:1.00000050e-06):1.00000050e-06,GCF_000186405.1_WP_011922661.1:1.00000050e-06):1.00000050e-06,((GCF_000233575.1_WP_011922661.1:1.00000050e-06,GCF_000494895.1_WP_011922661.1:1.00000050e-06):1.00000050e-06,GCF_000018185.1_WP_011922661.1:1.00000050e-06):1.00000050e-06):1.00000050e-06,GCF_000993745.1_WP_011922661.1:1.00000050e-06):1.00000050e-06,GCF_000231905.1_WP_014637505.1:0.00158568078):1.00000050e-06,(GCF_001640765.1_WP_063725167.1:1.00000050e-06,GCF_001721625.1_WP_063725167.1:1.00000050e-06):0.00158444160):0.00158135648):0.0788956356):0.0635331728):0.0703462308,((GCF_000448685.2_WP_021146881.1:0.00680030789,((GCF_000253315.1_WP_014634483.1:0.0129329690,GCF_000253335.1_WP_013990608.1:0.00647126938):0.00160122252,(GCF_001543085.1_WP_038676014.1:1.00000050e-06,GCF_000785515.1_WP_038676014.1:1.00000050e-06):0.00644703996):0.00293527486):0.0186711723,(GCF_001705585.1_WP_065973195.1:0.00640166784,((GCF_000182875.1_WP_041827341.1:1.00000050e-06,((((GCF_001514435.1_WP_011227207.1:1.00000050e-06,GCF_000011845.1_WP_011227207.1:1.00000050e-06):1.00000050e-06,GCF_001685375.1_WP_065429517.1:1.00000050e-06):0.00322195979,(GCF_000011825.1_WP_011225978.1:0.00159305209,(GCF_000014485.1_WP_041827702.1:1.00000050e-06,GCF_000971665.1_WP_041827702.1:1.00000050e-06):1.00000050e-06):1.00000050e-06):0.00159289313,(GCF_000253395.1_WP_041829042.1:0.00159048841,((GCF_000698885.1_WP_024704108.1:1.00000050e-06,GCF_001663795.1_WP_024704108.1:1.00000050e-06):1.00000050e-06,GCF_001008015.1_WP_024704108.1:1.00000050e-06):0.00485902242):0.00159853650):1.00000050e-06):1.00000050e-06,(GCF_000262675.1_WP_041829302.1:1.00000050e-06,GCF_001280285.1_WP_041829302.1:1.00000050e-06):0.00159889839):1.00000050e-06):0.0431012397):0.205134274):0.0245104244,((GCF_000271865.1_WP_002279765.1:5.85847095e-05,(((GCF_000817065.1_WP_002262974.1:1.00000050e-06,GCF_000007465.2_NP_721905.1:1.00000050e-06):0.00153428887,(GCF_000091645.1_WP_002268099.1:1.00000050e-06,GCF_000284575.1_WP_002268099.1:1.00000050e-06):1.00000050e-06):1.00000050e-06,GCF_001558215.1_WP_002351156.1:0.00153629183):0.00455561076):0.217281239,((((GCF_000246835.1_WP_014334944.1:0.0100347499,(GCF_000441535.1_WP_020917017.1:0.00185762185,GCF_001477615.1_WP_058814056.1:0.00133803522):0.0145932349):0.0473044621,((GCF_001477575.1_WP_058621544.1:0.00150595368,GCF_000283635.1_WP_014294812.1:1.00000050e-06):0.00842280281,(GCF_000270165.1_WP_013852030.1:0.0137637499,((GCF_000027185.1_WP_012962135.1:1.00000050e-06,GCF_000270145.1_WP_012962135.1:1.00000050e-06):0.00151081419,GCF_000203195.1_WP_009854489.1:0.00150925797):0.00150881329):0.00370869440):0.0358522375):0.0756316105,(GCF_001642085.1_WP_067061283.1:0.161786320,(((GCF_000730255.1_WP_000745456.1:1.00000050e-06,GCF_000689235.1_WP_000745456.1:1.00000050e-06):1.00000050e-06,GCF_001552035.1_WP_000745456.1:1.00000050e-06):1.00000050e-06,(((GCF_001275545.2_WP_001934038.1:1.00000050e-06,(GCF_001683515.1_WP_001934038.1:1.00000050e-06,GCF_001592425.1_WP_001934038.1:1.00000050e-06):1.00000050e-06):1.00000050e-06,GCF_001592385.1_WP_001934038.1:1.00000050e-06):0.00160836777,((((GCF_000831105.1_WP_000745458.1:1.00000050e-06,GCF_001190885.1_WP_000745458.1:1.00000050e-06):1.00000050e-06,GCF_000831145.1_WP_000745458.1:1.00000050e-06):1.00000050e-06,(GCF_000007265.1_NP_688436.1:1.00000050e-06,GCF_000831125.1_WP_000745458.1:1.00000050e-06):1.00000050e-06):1.00000050e-06,(GCF_000782855.1_WP_000745458.1:1.00000050e-06,(GCF_000196055.1_WP_000745458.1:1.00000050e-06,(GCF_001266635.1_WP_000745458.1:1.00000050e-06,(GCF_000427075.1_WP_000745458.1:1.00000050e-06,(((GCF_001448985.1_WP_000745455.1:1.00000050e-06,(GCF_000730215.1_WP_000745455.1:1.00000050e-06,(GCF_000427035.1_WP_000745455.1:1.00000050e-06,GCF_001026925.1_WP_000745455.1:1.00000050e-06):1.00000050e-06):1.00000050e-06):1.00000050e-06,(GCF_000012705.1_WP_000745455.1:1.00000050e-06,(GCF_001190805.1_WP_000745455.1:1.00000050e-06,(GCF_001712835.1_WP_000745455.1:1.00000050e-06,GCF_000299135.1_WP_000745455.1:1.00000050e-06):1.00000050e-06):1.00000050e-06):1.00000050e-06):0.00161058050,GCF_000302475.1_WP_000745451.1:0.00322045814):1.00000050e-06):1.00000050e-06):1.00000050e-06):1.00000050e-06):1.00000050e-06):1.00000050e-06):0.00161050934):0.201290609):0.0527136024):0.0584230832,(GCF_001598035.1_WP_062708850.1:0.173601033,((GCF_000213825.1_WP_013794091.1:0.129456736,(GCF_000831485.1_WP_003099174.1:0.110371825,GCF_000009545.1_WP_012658628.1:0.104066785):0.0241114290):0.0247137431,((GCF_000020765.1_WP_041785577.1:0.00475672792,(GCF_000026585.1_WP_012679752.1:0.00967095197,((GCF_000696505.1_WP_012677747.1:1.00000050e-06,GCF_000219765.1_WP_012677747.1:1.00000050e-06):1.00000050e-06,GCF_000026605.1_WP_012677747.1:1.00000050e-06):0.00158950896):0.00329673637):0.0641740301,((GCF_000307185.1_WP_015017124.1:0.00184213808,(GCF_000493775.1_WP_003055170.1:1.00000050e-06,((GCF_000010705.1_WP_003062600.1:1.00000050e-06,GCF_000188715.1_WP_003062600.1:1.00000050e-06):1.00000050e-06,GCF_000317855.1_WP_003062600.1:1.00000050e-06):0.00161591603):0.00139269400):0.0470553512,((((GCF_000009385.1_WP_011017894.1:1.00000050e-06,(((GCF_000013505.1_WP_011017894.1:1.00000050e-06,GCF_001635935.1_WP_011017894.1:1.00000050e-06):1.00000050e-06,(GCF_001635975.1_WP_011017894.1:1.00000050e-06,GCF_001635895.1_WP_011017894.1:1.00000050e-06):1.00000050e-06):1.00000050e-06,GCF_000007285.1_WP_011017894.1:1.00000050e-06):1.00000050e-06):1.00000050e-06,GCF_001039695.1_WP_011017894.1:1.00000050e-06):1.00000050e-06,((((GCF_000011665.1_WP_011184615.1:1.00000050e-06,GCF_001014285.1_WP_011184615.1:1.00000050e-06):1.00000050e-06,GCF_001547715.1_WP_011184615.1:1.00000050e-06):1.00000050e-06,GCF_001014305.1_WP_011184615.1:1.00000050e-06):0.00162357816,GCF_000756485.1_WP_038433312.1:0.00162358097):1.00000050e-06):1.00000050e-06,(((GCF_001267845.1_WP_014635535.1:1.00000050e-06,GCF_001620285.1_WP_014635535.1:1.00000050e-06):1.00000050e-06,GCF_000230295.1_WP_014635535.1:1.00000050e-06):0.00160969849,(((((((GCF_001051095.1_WP_002992582.1:1.00000050e-06,GCF_000250905.1_WP_002992582.1:1.00000050e-06):1.00000050e-06,GCF_000018125.1_WP_002992582.1:1.00000050e-06):1.00000050e-06,(((GCF_001023495.1_WP_002992582.1:1.00000050e-06,GCF_001547835.1_WP_002992582.1:1.00000050e-06):1.00000050e-06,(GCF_001535565.1_WP_002992582.1:1.00000050e-06,(GCF_000307535.1_WP_002992582.1:1.00000050e-06,((((GCF_001019675.1_WP_023611443.1:0.00161086221,(GCF_001535505.1_WP_011528702.1:1.00000050e-06,GCF_000013545.1_WP_011528702.1:1.00000050e-06):0.00160898054):1.00000050e-06,(GCF_000422045.1_WP_020837248.1:0.00160893691,(GCF_000772185.1_WP_002989598.1:1.00000050e-06,GCF_000013485.1_WP_002989598.1:1.00000050e-06):0.00323274247):1.00000050e-06):1.00000050e-06,((GCF_000250925.1_WP_002992582.1:1.00000050e-06,GCF_001019695.1_WP_002992582.1:1.00000050e-06):1.00000050e-06,GCF_000767505.1_WP_002992582.1:1.00000050e-06):1.00000050e-06):1.00000050e-06,(GCF_001019635.1_WP_002992582.1:1.00000050e-06,GCF_000993765.1_WP_002992582.1:1.00000050e-06):1.00000050e-06):1.00000050e-06):1.00000050e-06):1.00000050e-06):1.00000050e-06,GCF_000006785.2_NP_269419.1:1.00000050e-06):1.00000050e-06):1.00000050e-06,(GCF_000012165.1_WP_002992582.1:1.00000050e-06,(GCF_000743015.1_WP_002992582.1:1.00000050e-06,(((GCF_001020185.2_WP_002992582.1:1.00000050e-06,GCF_001559175.1_WP_002992582.1:1.00000050e-06):1.00000050e-06,(GCF_001638845.1_WP_002992582.1:1.00000050e-06,GCF_001678885.1_WP_002992582.1:1.00000050e-06):1.00000050e-06):1.00000050e-06,(GCF_001021955.1_WP_002992582.1:1.00000050e-06,GCF_000349925.2_WP_002992582.1:1.00000050e-06):1.00000050e-06):1.00000050e-06):1.00000050e-06):1.00000050e-06):1.00000050e-06,GCF_000011765.3_WP_002992582.1:1.00000050e-06):1.00000050e-06,GCF_001267805.1_WP_053308396.1:0.00483979954):0.00160953052,(((GCF_000007425.1_WP_002984251.1:1.00000050e-06,GCF_000772245.1_WP_002984251.1:1.00000050e-06):1.00000050e-06,GCF_000732425.1_WP_002984251.1:1.00000050e-06):1.00000050e-06,GCF_000011285.1_WP_002984251.1:1.00000050e-06):1.00000050e-06):1.00000050e-06):0.0708300883):0.0595076558):0.0484738596):0.0710395232):0.0918777144):0.0524123153):0.0616362519):0.0212067342):0.0761490203):0.206198719,((((GCF_001189515.2_WP_050340530.1:0.191013180,GCF_000024225.1_WP_012808695.1:0.342316383):0.219533343,((GCF_001543285.1_WP_003143194.1:0.0294757036,(GCF_001543205.1_WP_026465173.1:0.00294540811,GCF_001518795.1_WP_059348355.1:1.00000050e-06):0.0320989450):0.311566185,(GCF_001543245.1_WP_067978694.1:0.231709355,GCF_001543145.1_WP_067974515.1:0.205747346):0.0358553631):0.0456714085):0.105707480,(GCF_001543175.1_WP_060778566.1:0.298087397,GCF_001543105.1_WP_060776979.1:0.250918353):0.130557989):0.0774828520,((((GCF_000164675.2_WP_013904328.1:0.0100847158,GCF_000262145.1_WP_014714069.1:0.0135985806):0.0345928893,((GCF_001553685.1_WP_060955108.1:0.0205559074,((GCF_000688775.1_WP_044020091.1:0.00877122309,GCF_000253155.1_WP_000747322.1:0.00568101762):0.00557368178,(((GCF_001560895.1_WP_061087505.1:0.00158563323,GCF_000027165.1_YP_003445305.1:1.00000050e-06):1.00000050e-06,GCF_001281025.1_WP_045606606.1:0.00158421900):0.00317832261,((GCF_000019265.1_WP_000747303.1:0.00472837511,GCF_000221985.1_WP_000747298.1:0.00309003520):0.00169856040,((GCF_001457635.1_WP_000747287.1:1.00000050e-06,(GCF_000210955.1_WP_000747287.1:1.00000050e-06,((GCF_000211035.1_WP_000747287.1:1.00000050e-06,GCF_000211055.1_WP_000747287.1:1.00000050e-06):1.00000050e-06,(GCF_000210995.1_WP_000747287.1:1.00000050e-06,GCF_000211015.1_WP_000747287.1:1.00000050e-06):1.00000050e-06):1.00000050e-06):1.00000050e-06):0.00158225466,((GCF_000019005.1_WP_000747293.1:0.00158694809,(GCF_000299015.1_WP_000747295.1:1.00000050e-06,GCF_000210975.1_WP_000747295.1:1.00000050e-06):0.00158769243):1.00000050e-06,((GCF_000817005.1_WP_000747289.1:1.00000050e-06,GCF_000147095.1_WP_000747289.1:1.00000050e-06):1.00000050e-06,(((GCF_001255215.1_WP_053039791.1:0.00158171742,((GCF_000146975.1_WP_000747291.1:1.00000050e-06,((GCF_000211095.1_WP_000747291.1:1.00000050e-06,((GCF_000018985.1_WP_000747291.1:1.00000050e-06,GCF_000006885.1_WP_000747291.1:1.00000050e-06):1.00000050e-06,GCF_000026665.1_WP_000747291.1:1.00000050e-06):1.00000050e-06):1.00000050e-06,((GCF_000210935.1_WP_000747291.1:1.00000050e-06,((((GCF_000019825.1_WP_000747291.1:1.00000050e-06,(GCF_000007045.1_NP_359508.1:1.00000050e-06,GCF_000211075.1_WP_000747291.1:1.00000050e-06):1.00000050e-06):1.00000050e-06,GCF_000019025.1_WP_000747291.1:1.00000050e-06):1.00000050e-06,GCF_000251085.2_WP_000747291.1:1.00000050e-06):1.00000050e-06,GCF_000196595.1_WP_000747291.1:1.00000050e-06):1.00000050e-06):1.00000050e-06,GCF_000014365.1_WP_000747291.1:1.00000050e-06):1.00000050e-06):1.00000050e-06):1.00000050e-06,GCF_000180515.1_WP_000747279.1:0.00316978449):0.00158281081):1.00000050e-06,GCF_000019985.1_WP_000747289.1:1.00000050e-06):1.00000050e-06,GCF_000018965.1_WP_000747289.1:1.00000050e-06):1.00000050e-06):1.00000050e-06):1.00000050e-06):0.00637275811):0.00158685822):0.00837098558):0.0144851501):0.0582361585,((GCF_001587175.1_WP_061564502.1:0.00940904622,GCF_000479335.1_WP_023027394.1:0.00319790504):0.0152733675,GCF_000479315.1_WP_023024733.1:0.0133542298):0.0251601739):0.0150925972):0.0436882400,((GCF_000385925.1_WP_015605970.1:0.0669647778,(GCF_000014205.1_YP_001036178.1:0.0474302459,(GCF_001708305.1_WP_068990333.1:0.107402989,(GCF_000831165.1_WP_003027815.1:0.00678922411,((((GCF_000306805.1_WP_016670424.1:0.00161992971,(GCF_000463355.1_WP_021003328.1:0.00484351434,GCF_000463385.1_WP_009569664.1:1.00000050e-06):0.00321717546):0.00663840405,((GCF_000463445.1_WP_020998101.1:1.00000050e-06,GCF_000463395.1_WP_020998101.1:1.00000050e-06):1.00000050e-06,GCF_000463425.1_WP_020998101.1:1.00000050e-06):0.0152413668):0.0220249220,(GCF_000463465.1_WP_003026668.1:1.00000050e-06,GCF_001412635.1_WP_003026668.1:1.00000050e-06):0.00421042149):0.00390327533,(GCF_000478925.1_WP_025271564.1:0.00158230419,GCF_000463505.1_WP_003038374.1:1.00000050e-06):0.00321839671):0.00319809254):0.0609131273):0.0420212120):0.0289482208):0.0283503459,(GCF_000017005.1_WP_011999654.1:0.00438004214,GCF_001281105.1_WP_053794263.1:0.00172633691):0.0920565280):0.0323118870):0.0637424200,(GCF_001623565.1_WP_067087383.1:0.0961956190,(GCF_001610935.1_WP_062897084.1:0.0114694730,(((GCF_001721625.1_WP_024395950.1:1.00000050e-06,GCF_001640765.1_WP_024395950.1:1.00000050e-06):0.00162236439,((GCF_000231905.1_WP_014638817.1:1.00000050e-06,GCF_000390245.1_WP_014638817.1:1.00000050e-06):1.00000050e-06,(GCF_000993745.1_WP_012028588.1:1.00000050e-06,((((GCF_000231925.1_WP_014736569.1:0.00163028478,((GCF_000204625.1_WP_013730669.1:1.00000050e-06,GCF_000471985.1_WP_013730669.1:1.00000050e-06):0.00162915456,(GCF_001272635.1_WP_024409264.1:1.00000050e-06,GCF_000168355.3_WP_024409264.1:1.00000050e-06):1.00000050e-06):0.00326083850):1.00000050e-06,((GCF_000344765.1_WP_012028588.1:1.00000050e-06,GCF_001572685.1_WP_012028588.1:1.00000050e-06):1.00000050e-06,((GCF_000186405.1_WP_012028588.1:1.00000050e-06,GCF_000091905.1_WP_012028588.1:1.00000050e-06):1.00000050e-06,GCF_000026725.1_WP_012028588.1:1.00000050e-06):1.00000050e-06):1.00000050e-06):1.00000050e-06,GCF_000231885.1_WP_012028588.1:1.00000050e-06):1.00000050e-06,((GCF_000294495.1_WP_012028588.1:1.00000050e-06,GCF_000026745.1_YP_003029665.1:1.00000050e-06):1.00000050e-06,((GCF_000233575.1_WP_012028588.1:1.00000050e-06,GCF_000231865.1_WP_012028588.1:1.00000050e-06):1.00000050e-06,GCF_000018185.1_WP_012028588.1:1.00000050e-06):1.00000050e-06):1.00000050e-06):1.00000050e-06):1.00000050e-06):1.00000050e-06):0.00162072569,(GCF_000732355.1_WP_023371834.1:1.00000050e-06,GCF_000494895.1_WP_023371834.1:1.00000050e-06):1.00000050e-06):0.00510171510):0.122181582):0.136646466):0.124804628):0.0313947097):0.194144510,GCF_000789395.1_WP_039311491.1:0.236672518):0.0720365277,GCF_000577895.1_WP_044038896.1:0.220259020):0.0592849343,((GCF_000009685.1_WP_011010881.1:0.00199420958,((GCF_001579785.1_WP_061429214.1:0.00652695608,(GCF_000013285.1_WP_011591126.1:1.00000050e-06,GCF_001579765.1_WP_011591126.1:1.00000050e-06):0.00487628671):0.00163409339,GCF_001304735.1_WP_060671110.1:0.00325342478):0.00124692159):0.179377439,((GCF_000473995.1_WP_022744413.1:0.169970472,(((GCF_001465175.1_WP_035778124.1:1.00000050e-06,GCF_001456065.2_WP_035778124.1:1.00000050e-06):1.00000050e-06,GCF_001646605.1_WP_035778124.1:1.00000050e-06):0.186652096,(GCF_000340885.1_WP_015391081.1:0.182070998,((GCF_000016965.1_WP_038457188.1:1.00000050e-06,GCF_000767745.1_WP_038457188.1:1.00000050e-06):1.00000050e-06,(GCF_000833105.2_WP_041894439.1:1.00000050e-06,GCF_000506785.2_WP_023973991.1:0.00983907982):0.00162263201):0.0921906968):0.0440480060):0.0209021246):0.0551907796,((((GCF_001646605.1_WP_003410704.1:1.00000050e-06,GCF_001465175.1_WP_003410704.1:1.00000050e-06):1.00000050e-06,GCF_001456065.2_WP_003410704.1:1.00000050e-06):0.166888077,(GCF_000340885.1_WP_015390430.1:0.116506256,(GCF_000506785.2_WP_023974780.1:0.0315869756,((GCF_000016965.1_WP_011967585.1:1.00000050e-06,GCF_000767745.1_WP_011967585.1:1.00000050e-06):0.00164890728,GCF_000833105.2_WP_041893547.1:1.00000050e-06):0.0284041558):0.0997647254):0.0421850874):0.0760822287,(((GCF_000827955.1_WP_012449574.1:1.00000050e-06,GCF_000827935.1_WP_012449574.1:1.00000050e-06):1.00000050e-06,GCF_000020285.1_WP_012449574.1:1.00000050e-06):0.0301546611,((GCF_000020165.1_WP_012422949.1:1.00000050e-06,GCF_000307125.1_WP_012422949.1:1.00000050e-06):0.00327107503,GCF_000789355.1_WP_039309887.1:0.00332014298):0.0201151718):0.160970531):0.0225094875):0.0713452829):0.0361669423):0.0323445725):0.0433712641,((GCF_000010185.1_WP_012290228.1:0.598442306,GCF_000024105.1_WP_015777374.1:0.510357035):0.106334921,(GCF_000024565.1_WP_012858459.1:0.312777808,GCF_000973085.1_WP_046329103.1:0.251503283):0.0921371249):0.0575557919):0.0668089181,(((GCF_000143845.1_WP_013252334.1:0.273937128,(GCF_000283575.1_WP_014119550.1:0.554073505,(GCF_001688625.1_WP_065534544.1:0.167303274,GCF_001454945.1_WP_058117563.1:0.242880551):0.395734546):0.0816263978):0.150448554,(GCF_001688705.1_WP_066541687.1:0.366624917,(GCF_000214355.1_WP_015710219.1:0.193351000,GCF_000214375.1_WP_015706259.1:0.234985308):0.149440317):0.102731059):0.0644753565,(((GCF_000270305.1_WP_013977465.1:0.388635204,(GCF_000145035.1_WP_042257045.1:0.331172414,(GCF_001689125.1_WP_065542424.1:0.235536809,((GCF_001688665.1_WP_065550438.1:0.221832376,GCF_001689125.1_WP_065540884.1:0.219757629):0.136893512,(GCF_000145275.1_WP_010074936.1:0.194790467,((GCF_001688665.1_WP_065551173.1:0.139673108,GCF_000144625.1_WP_013274449.1:0.109513754):0.0663915573,GCF_001688665.1_WP_065548611.1:0.269029162):0.117905261):0.0485709027):0.0549050091):0.0623010102):0.0447236330):0.0523996264,((GCF_000020605.1_WP_041254060.1:0.129312597,GCF_000225345.1_WP_044024889.1:0.136571008):0.168679281,(GCF_000195275.1_WP_052299632.1:0.362640838,((GCF_000179635.2_WP_013497038.1:0.158295885,GCF_000723465.1_WP_038672283.1:0.115363841):0.340621740,(GCF_000270305.1_WP_041727837.1:0.386955896,(GCF_001564455.1_WP_067560030.1:0.522930205,GCF_001564455.1_WP_067555473.1:0.199238839):0.0737704372):0.0919175482):0.0219973687):0.0353588880):0.0863087992):0.0247585906,((GCF_000018785.1_WP_012242602.1:0.133679817,GCF_000953195.1_WP_045749302.1:0.126228068):0.424811769,(GCF_000146185.1_WP_012738640.1:0.455203445,(GCF_000178115.2_WP_013486426.1:0.328395488,GCF_000196455.1_WP_013361428.1:0.384431758):0.0624222190):0.122338498):0.0663416784):0.0292629397):0.0627923581):0.0570369889):0.0423280674):0.0514470676,((GCF_000507245.1_WP_024266551.1:0.367040272,GCF_000242595.2_WP_014454785.1:0.443242565):0.145599184,((GCF_000144695.1_WP_013277810.1:0.261192787,(GCF_000328625.1_WP_015326723.1:0.274236219,GCF_000328625.1_WP_015326623.1:0.348692504):0.0576826033):0.135018525,(((GCF_000215085.1_WP_013842566.1:0.216069855,(GCF_000214435.1_WP_013809941.1:0.196535393,GCF_000016165.1_WP_011877805.1:0.215053954):0.0577785905):0.256238541,(((GCF_000019685.1_WP_012537933.1:0.166158651,GCF_001660005.1_WP_012421940.1:0.0610570653):0.144487604,((GCF_000222835.1_WP_004790168.1:1.00000050e-06,GCF_000962775.1_WP_004790168.1:1.00000050e-06):0.0192667348,(GCF_000222305.1_WP_014023420.1:0.0133752060,(GCF_000021405.1_WP_002658155.1:0.00214266028,((GCF_000166655.1_WP_002659788.1:0.00156102562,GCF_000008685.2_NP_212300.1:1.00000050e-06):0.00313115682,GCF_000166635.1_WP_014540602.1:0.00313544296):0.000982347149):0.0257832854):0.0276489898):0.234734701):0.645490076,(((((GCF_001275365.1_WP_064460883.1:1.00000050e-06,GCF_001653955.1_WP_064460883.1:1.00000050e-06):0.143684438,(GCF_000833255.1_WP_044525754.1:0.0626685486,(((GCF_000019285.1_WP_012279822.1:1.00000050e-06,GCF_000833195.1_WP_012279822.1:1.00000050e-06):1.00000050e-06,GCF_000833215.1_WP_012279822.1:1.00000050e-06):0.0210302551,((GCF_000219045.1_WP_013923569.1:0.0190763212,GCF_000833315.1_WP_042518995.1:0.0201857796):0.00785318217,(((((GCF_001042565.1_WP_014715059.1:1.00000050e-06,GCF_001042525.1_WP_014715059.1:1.00000050e-06):1.00000050e-06,GCF_000262205.1_WP_014715059.1:1.00000050e-06):1.00000050e-06,GCF_001190905.1_WP_014715059.1:1.00000050e-06):1.00000050e-06,(GCF_001042545.1_WP_014715059.1:1.00000050e-06,GCF_000505725.1_WP_014715059.1:1.00000050e-06):1.00000050e-06):0.0441079021,(GCF_000833295.1_WP_042524549.1:0.0224932563,GCF_000833455.1_WP_004288224.1:0.0160609069):0.0102320674):0.00832598796):0.00580313043):0.0214477238):0.0573423365):0.314436119,((GCF_000018685.1_WP_012200364.1:0.402482421,(GCF_001564455.1_WP_067559680.1:0.733029881,GCF_001688965.1_WP_002608332.1:0.265325551):0.123802598):0.107458811,GCF_001545095.1_WP_067630477.1:0.591337132):0.0308810355):0.339177393,(((((GCF_001455105.1_WP_029492330.1:0.00311207322,GCF_001455085.1_WP_029494831.1:1.00000050e-06):0.0160117239,GCF_001455145.1_WP_029493923.1:0.00966765517):0.0170520174,(GCF_001433955.1_WP_060495971.1:0.00467916078,GCF_001457555.1_WP_005898063.1:1.00000050e-06):0.0171751225):0.0304577308,(GCF_000162235.2_WP_008799350.1:0.00616353748,GCF_000163915.2_WP_025374935.1:1.00000050e-06):0.0234982232):0.0161543710,((GCF_001296145.1_WP_029598107.1:0.00319235554,((GCF_001296085.1_WP_060676352.1:0.00348710297,GCF_000158275.2_WP_008700625.1:0.0184769103):0.00311629383,GCF_000400875.1_WP_008798165.1:0.00894793509):0.00515089722):0.0543195771,(GCF_001296165.1_WP_011016706.1:1.00000050e-06,GCF_000007325.1_NP_603755.1:1.00000050e-06):0.0296317801):0.00647076503):0.565872292):0.0707915754,(GCF_000146065.2_WP_015424769.1:1.06957697,((GCF_000020145.1_WP_012414558.1:0.817548736,(((((GCF_000007205.1_WP_010882974.1:1.00000050e-06,(GCF_001007025.1_WP_010882974.1:1.00000050e-06,GCF_000024145.1_WP_014517796.1:0.00459503494):1.00000050e-06):1.00000050e-06,(GCF_000011165.1_WP_010882974.1:1.00000050e-06,GCF_001007045.1_WP_010882974.1:1.00000050e-06):1.00000050e-06):1.00000050e-06,GCF_001007065.1_WP_010882974.1:1.00000050e-06):1.00000050e-06,(GCF_001007125.1_WP_010882974.1:1.00000050e-06,GCF_001007085.1_WP_010882974.1:1.00000050e-06):1.00000050e-06):1.00000050e-06,(GCF_000008745.1_NP_224531.1:1.00000050e-06,GCF_001007105.1_WP_010882974.1:1.00000050e-06):1.00000050e-06):1.14699845):0.819835757,GCF_000284335.1_WP_014453469.1:0.433106616):0.115410997):0.0528061301):0.0384822444):0.0539978891):0.0516820399,((GCF_001717545.1_WP_069178590.1:0.519930042,((((GCF_000447675.1_WP_020966226.1:0.245260104,(GCF_000008185.1_NP_972986.1:0.0305593142,GCF_000755145.1_WP_044979592.1:0.0307066178):0.244473070):0.289033634,(GCF_000775995.1_WP_044014273.1:0.355371459,GCF_000212415.1_WP_013757727.1:0.276241799):0.0696703994):0.0712702214,GCF_000219725.1_WP_013967920.1:0.379803144):0.0877747730,(GCF_000143985.1_WP_013256651.1:0.347990050,(GCF_000208385.1_WP_013739067.1:0.407845405,(GCF_000208385.1_WP_013740193.1:0.423085029,(GCF_000236685.1_WP_041384486.1:0.170961810,GCF_000190435.1_WP_013606450.1:0.169314670):0.160782455):0.130602550):0.159617783):0.0580714735):0.0988260642):0.0406754528,(((GCF_000317105.1_WP_015147011.1:0.322192545,GCF_000317105.1_WP_015146679.1:0.261521067):0.0883409304,GCF_001264245.1_WP_052276795.1:0.336416452):0.129968108,(GCF_001561955.1_WP_066046851.1:0.560246166,(((GCF_000019165.1_WP_012281806.1:0.422681837,(GCF_000661895.1_WP_038679942.1:0.377296010,GCF_000014185.1_WP_011563246.1:0.258981992):0.190318394):0.0702181215,((GCF_000266925.1_WP_014807564.1:0.617837789,((GCF_000025885.1_WP_013047646.1:0.674207457,((GCF_001553625.1_WP_066604068.1:0.537900849,(GCF_000024905.1_YP_003316883.1:0.783958341,GCF_001701045.1_WP_066743416.1:0.501185948):0.0863045084):0.0938181432,GCF_000024325.1_WP_015750503.1:0.596625624):0.0338687306):0.0569321942,(GCF_000013405.1_WP_011418681.1:0.482136748,(GCF_000212675.2_WP_014259092.1:0.324709150,GCF_000023445.1_WP_015850957.1:0.527584338):0.107900472):0.0709032990):0.0408927477):0.0720352356,((GCF_000025225.2_WP_012993101.1:0.811305725,(GCF_000247605.1_WP_041668812.1:0.445977684,(GCF_001481725.1_WP_058695457.1:0.0521933916,GCF_000152245.2_WP_013381889.1:1.00000050e-06):0.362300427):0.0722567195):0.374077610,(GCF_000186885.1_WP_015724493.1:0.365474613,GCF_000341395.1_WP_015404954.1:0.410608884):0.232913041):0.104497694):0.0332123777):0.0279686333,((GCF_000827125.1_WP_040199281.1:0.397638248,(GCF_000015045.1_WP_011737074.1:0.332602041,(GCF_000015045.1_WP_011735627.1:0.286708543,GCF_000020385.1_WP_012470096.1:0.302392318):0.0787308835):0.196322792):0.0453317815,(GCF_000226295.1_WP_014101426.1:0.433270795,(GCF_000015585.1_WP_011813907.1:0.582832337,GCF_000477435.1_WP_022773079.1:0.545810572):0.0785348480):0.0720821289):0.0339291165):0.0610536606):0.0347350388):0.0238619634):0.0483888986):0.0396801411):0.0266754962):0.0155112235);
