# Supplementary material for: The metabolic network of the last bacterial common ancestor
Source: Commun Biol. 2021 Mar 26;4:413. doi: 10.1038/s42003-021-01918-4 (PMC7997952; doi:10.1038/s42003-021-01918-4)
Supplement: Supplementary file 7 — Supplementary Data 5 [file 42003_2021_1918_MOESM7_ESM.zip › 63324_LBCA_trees/10020.tree]

((GCF_000217815.1_WP_013933152.1:0.406417971,((GCF_000017865.1_WP_028843631.1:1.00000050e-06,GCF_000504085.1_WP_028843631.1:1.00000050e-06):0.399459584,((GCF_000828675.1_WP_041083607.1:0.246153595,(((GCF_000016905.1_WP_012056910.1:0.210050795,GCF_000021285.1_WP_004104061.1:0.105277774):0.262204939,(GCF_000017545.1_WP_011994502.1:0.0826915142,((GCF_000235405.2_WP_014452252.1:0.0123876727,GCF_001644665.1_WP_064011895.1:0.0159794466):0.0498417849,GCF_000767275.2_WP_033192270.1:0.0303296833):0.115494839):0.123299178):0.152263902,(GCF_000025105.1_WP_012896265.1:1.00000050e-06,(((GCF_000789335.1_WP_008193649.1:1.00000050e-06,(GCF_000018945.1_WP_015918844.1:1.00000050e-06,GCF_000832145.1_WP_015918844.1:1.00000050e-06):0.0549433509):0.0271328674,(GCF_000019625.1_WP_011943213.1:1.00000050e-06,(GCF_000016785.1_WP_011943213.1:1.00000050e-06,GCF_000789375.1_WP_011943213.1:1.00000050e-06):1.00000050e-06):0.0279030299):0.0138185019,(((GCF_000390265.1_WP_004083068.1:1.00000050e-06,GCF_000978575.1_WP_004083068.1:1.00000050e-06):1.00000050e-06,(GCF_000008545.1_NP_228132.1:1.00000050e-06,GCF_000230655.2_WP_004083068.1:1.00000050e-06):1.00000050e-06):1.00000050e-06,(GCF_000978555.1_WP_004083068.1:1.00000050e-06,GCF_000978535.1_WP_004083068.1:1.00000050e-06):1.00000050e-06):0.0139399375):0.0131832294):0.157787774):0.0563305989):0.0317571165,(GCF_000828655.1_WP_041077832.1:0.168312974,(GCF_000504105.1_WP_031503781.1:1.00000050e-06,GCF_000816145.1_WP_031503781.1:1.00000050e-06):0.230782415):0.239055074):0.00725395562):0.206128648):0.190199161,(((GCF_000266925.1_WP_014807643.1:0.0240399134,GCF_001701045.1_WP_066748890.1:1.43510548):0.589282976,(GCF_000025885.1_WP_013049270.1:0.127948126,GCF_000233775.1_WP_014163503.1:0.903583156):0.153549806):0.125878185,(GCF_000143985.1_WP_013255654.1:0.622634531,(GCF_000018605.1_WP_012208544.1:0.226207456,GCF_000953715.1_WP_045088427.1:0.245660057):0.198186886):0.189838233):0.0348590139);
