# Supplementary material for: The metabolic network of the last bacterial common ancestor
Source: Commun Biol. 2021 Mar 26;4:413. doi: 10.1038/s42003-021-01918-4 (PMC7997952; doi:10.1038/s42003-021-01918-4)
Supplement: Supplementary file 7 — Supplementary Data 5 [file 42003_2021_1918_MOESM7_ESM.zip › 63324_LBCA_trees/10021.tree]

((GCF_000217815.1_WP_041446390.1:0.519218223,((GCF_000828655.1_WP_041077195.1:0.132099908,(GCF_000816145.1_WP_031502474.1:1.00000050e-06,GCF_000504105.1_WP_031502474.1:1.00000050e-06):0.183370741):0.366191050,(GCF_000828675.1_WP_041082157.1:0.360597044,(GCF_000017865.1_WP_012002116.1:1.00000050e-06,GCF_000504085.1_WP_012002116.1:1.00000050e-06):0.424916141):0.202981403):0.219553559):0.536519670,(((GCF_000147715.2_WP_014730984.1:0.716824762,(GCF_000023325.1_WP_041288652.1:0.550236211,GCF_001027025.1_WP_053001196.1:0.541205826):0.164070292):0.389871580,(GCF_000020945.1_WP_012544325.1:1.36455766,((GCF_000018945.1_WP_038068100.1:0.0291458241,GCF_000832145.1_WP_041843775.1:0.0204409631):0.151524047,(GCF_000789335.1_WP_008192882.1:1.00000050e-06,((GCF_000978555.1_WP_004080921.1:1.00000050e-06,((GCF_000390265.1_WP_004080921.1:1.00000050e-06,GCF_000978575.1_WP_004080921.1:1.00000050e-06):1.00000050e-06,(GCF_000230655.2_WP_004080921.1:1.00000050e-06,(GCF_000008545.1_NP_228580.1:1.00000050e-06,GCF_000978535.1_WP_004080921.1:1.00000050e-06):1.00000050e-06):1.00000050e-06):1.00000050e-06):0.0117880589,(GCF_000019625.1_WP_011942847.1:1.00000050e-06,((GCF_000016785.1_WP_011942847.1:1.00000050e-06,GCF_000789375.1_WP_011942847.1:1.00000050e-06):1.00000050e-06,GCF_000025105.1_WP_011942847.1:1.00000050e-06):1.00000050e-06):0.0266639890):0.00290531844):0.0700001534):0.612025660):0.166612157):0.160123308,(((GCF_000021285.1_WP_012579402.1:0.315126687,GCF_000016905.1_WP_012058089.1:0.214398144):0.451613724,((GCF_000767275.2_WP_052107104.1:0.0958621243,(GCF_000235405.2_WP_014450830.1:0.0394665166,GCF_001644665.1_WP_064011153.1:0.0707653353):0.0686394140):0.244758707,GCF_000017545.1_WP_011993596.1:0.361259467):0.516156006):0.197184201,(GCF_000255135.1_WP_041638487.1:0.799193526,(GCF_000018605.1_WP_012209727.1:0.462324418,GCF_000953715.1_WP_052670425.1:0.370117857):0.516365498):0.304264519):0.0967459378):0.156254290);
