# Supplementary material for: The metabolic network of the last bacterial common ancestor
Source: Commun Biol. 2021 Mar 26;4:413. doi: 10.1038/s42003-021-01918-4 (PMC7997952; doi:10.1038/s42003-021-01918-4)
Supplement: Supplementary file 7 — Supplementary Data 5 [file 42003_2021_1918_MOESM7_ESM.zip › 63324_LBCA_trees/10022.tree]

(((GCF_000025645.1_WP_012994463.1:0.0397421895,GCF_000092965.1_WP_041591625.1:0.0299839614):0.0278210848,((GCF_000175295.2_WP_012269663.1:1.00000050e-06,GCF_000019085.1_WP_012269663.1:1.00000050e-06):0.0250666420,GCF_000147695.2_WP_004399777.1:1.00000050e-06):1.00000050e-06):0.505652661,(((GCF_000255135.1_WP_050899177.1:0.407056434,(((GCF_000504085.1_WP_012003474.1:1.00000050e-06,GCF_000017865.1_WP_012003474.1:1.00000050e-06):0.127790472,GCF_000828675.1_WP_052465232.1:0.484240740):0.148099252,(GCF_000025105.1_WP_012896541.1:0.00454675188,((GCF_000789335.1_WP_008195446.1:0.0107073737,((((GCF_000978575.1_WP_004080075.1:1.00000050e-06,(((GCF_000978535.1_WP_004080075.1:1.00000050e-06,GCF_000390265.1_WP_004080075.1:1.00000050e-06):1.00000050e-06,GCF_000978555.1_WP_004080075.1:1.00000050e-06):1.00000050e-06,GCF_000008545.1_NP_229024.1:1.00000050e-06):1.00000050e-06):1.00000050e-06,GCF_000230655.2_WP_004080075.1:1.00000050e-06):0.00622825049,GCF_000016785.1_WP_011943971.1:0.00940005395):0.00787304710,(GCF_000789375.1_WP_012311208.1:1.00000050e-06,GCF_000019625.1_WP_012311208.1:1.00000050e-06):0.00226148048):0.00391846080):0.0348587712,(GCF_000832145.1_WP_015919822.1:1.00000050e-06,GCF_000018945.1_WP_015919822.1:1.00000050e-06):0.0240396171):0.0135556218):0.130470071):0.124181362):0.0728085227,(GCF_000953715.1_WP_045088553.1:1.20336651,GCF_000255135.1_WP_014296513.1:0.361476380):0.127958895):0.0608635104,(((GCF_000024965.1_WP_050758357.1:0.673676678,GCF_000147715.2_WP_014731200.1:0.346742329):0.123402657,(GCF_001027025.1_WP_047755337.1:0.276466803,(GCF_000184345.1_WP_014625383.1:0.0372491929,GCF_000147075.1_WP_013314499.1:0.0137902546):0.345797639):0.0602352746):0.103851394,((GCF_000017545.1_WP_011994705.1:0.0941613191,GCF_000021285.1_WP_012579789.1:0.142862883):0.0778729954,(GCF_001644665.1_WP_064011947.1:0.0835954566,GCF_000767275.2_WP_033192320.1:0.0871031825):0.0271350258):0.226717137):0.0291364859):0.0488736578);
