# Supplementary material for: The metabolic network of the last bacterial common ancestor
Source: Commun Biol. 2021 Mar 26;4:413. doi: 10.1038/s42003-021-01918-4 (PMC7997952; doi:10.1038/s42003-021-01918-4)
Supplement: Supplementary file 7 — Supplementary Data 5 [file 42003_2021_1918_MOESM7_ESM.zip › 63324_LBCA_trees/10023.tree]

(((GCF_000021885.1_WP_010786669.1:0.0123623896,GCF_000740985.1_WP_016527776.1:1.00000050e-06):0.544714042,(((((GCF_000213955.1_WP_004112558.1:1.00000050e-06,GCF_001042655.1_WP_004112558.1:1.00000050e-06):1.00000050e-06,GCF_000159155.2_YP_003985714.1:1.00000050e-06):0.0589546770,GCF_000025205.1_WP_012914119.1:0.0166509733):0.307253862,(GCF_001688705.1_WP_066538334.1:0.223928087,((GCF_000270305.1_WP_013975980.1:0.0571938905,GCF_000225345.1_WP_014078924.1:0.0809481915):0.269571119,GCF_000775995.1_WP_052185571.1:0.471056319):0.0687211560):0.204141903):0.139076652,GCF_001543345.1_WP_068759389.1:0.507888513):0.0768206550):0.112740749,((GCF_001688725.1_WP_065539980.1:0.346967334,(GCF_001262015.1_WP_025078087.1:0.0750903319,GCF_000144405.1_WP_036924016.1:1.00000050e-06):0.399360244):0.142747947,((GCF_001314995.1_WP_004296045.1:0.944888257,((((GCF_000020165.1_WP_012425030.1:1.00000050e-06,GCF_000307125.1_WP_012425030.1:1.00000050e-06):0.0309343338,GCF_000789355.1_WP_035793901.1:0.00969059703):0.328444887,((GCF_000165905.1_YP_003971502.1:1.00000050e-06,GCF_001025135.1_WP_013390170.1:1.00000050e-06):0.668259086,GCF_000214375.1_WP_041611737.1:0.254286582):0.105086694):0.271286372,GCF_000284095.1_WP_041914593.1:0.639683152):0.210236841):1.00000050e-06,((GCF_001038625.1_WP_007059480.1:0.115224952,((GCF_000019305.1_WP_015958135.1:0.0550290268,(GCF_000817935.1_WP_003361463.1:1.00000050e-06,GCF_000020345.1_WP_003361463.1:1.00000050e-06):0.103826003):0.0723218034,(GCF_000010265.1_WP_012103283.1:1.00000050e-06,GCF_000016505.1_WP_012103283.1:1.00000050e-06):0.0910778590):0.0849756955):0.0440637869,(GCF_000085225.1_WP_009891555.1:0.0201991475,((GCF_000009205.1_YP_001089672.2:1.00000050e-06,(GCF_001577795.1_WP_003433743.1:1.00000050e-06,GCF_000953275.1_WP_003433743.1:1.00000050e-06):1.00000050e-06):1.00000050e-06,GCF_000932055.1_WP_003433743.1:1.00000050e-06):0.0375334767):0.220090176):0.236677749):0.0936199164):0.0683328016);
