# Supplementary material for: The metabolic network of the last bacterial common ancestor
Source: Commun Biol. 2021 Mar 26;4:413. doi: 10.1038/s42003-021-01918-4 (PMC7997952; doi:10.1038/s42003-021-01918-4)
Supplement: Supplementary file 7 — Supplementary Data 5 [file 42003_2021_1918_MOESM7_ESM.zip › 63324_LBCA_trees/10024.tree]

(((GCF_000214375.1_WP_015708652.1:0.159535350,GCF_000214355.1_WP_015712707.1:0.284902016):0.297207470,((GCF_000807275.1_WP_039104230.1:0.233225101,GCF_000599985.1_WP_025314795.1:0.174710627):0.208871317,(((GCF_001717505.1_WP_069177178.1:0.453911997,(GCF_000208405.1_WP_013740533.1:0.383440113,((GCF_001189555.1_WP_009442746.1:1.00000050e-06,GCF_001554015.1_WP_061943963.1:0.00466779979):0.0401928783,GCF_001717585.1_WP_069180306.1:0.0746606567):0.336635210):0.119609553):0.233284380,(GCF_000725345.1_WP_038666882.1:0.170293951,GCF_000271665.2_WP_007956857.1:0.115739645):0.248734802):0.184350278,(((GCF_000184345.1_WP_052296244.1:0.535152517,GCF_000015045.1_WP_011734764.1:0.990789193):0.163837130,GCF_000012865.1_WP_011345284.1:1.52677375):0.264519978,GCF_000218625.1_WP_013886982.1:0.505772648):0.307916641):0.147474016):0.0909517273):0.0818382427,((((((GCF_001296085.1_WP_060676055.1:0.0102753094,(GCF_000400875.1_WP_008692623.1:1.00000050e-06,GCF_001296145.1_WP_029599406.1:0.00205391466):1.00000050e-06):1.00000050e-06,GCF_000158275.2_WP_016361359.1:0.00204991168):0.0153937590,(GCF_000162235.2_WP_020789176.1:0.00204153990,GCF_000163915.2_WP_008797072.1:1.00000050e-06):0.00968799706):0.0131244249,((GCF_001433955.1_WP_005899239.1:1.00000050e-06,GCF_001457555.1_WP_058229295.1:0.00202673040):0.0153128243,((GCF_001296165.1_WP_029597559.1:1.00000050e-06,GCF_000007325.1_NP_604148.1:0.00206380892):0.0221893814,((GCF_001455145.1_WP_029491574.1:1.00000050e-06,GCF_001455085.1_WP_029491574.1:1.00000050e-06):1.00000050e-06,GCF_001455105.1_WP_029491574.1:1.00000050e-06):0.0297566591):0.0158500019):0.0440600689):0.251001054,GCF_000800295.1_WP_041953800.1:0.274547194):0.524331980,((GCF_000775995.1_WP_044015767.1:0.180583461,(GCF_000008185.1_NP_972116.1:0.0374182204,GCF_000755145.1_WP_044979399.1:0.0349167632):0.0758285167):0.424007220,GCF_000163895.2_WP_014263168.1:0.394892465):0.140393719):0.181808606);
