# Supplementary material for: The metabolic network of the last bacterial common ancestor
Source: Commun Biol. 2021 Mar 26;4:413. doi: 10.1038/s42003-021-01918-4 (PMC7997952; doi:10.1038/s42003-021-01918-4)
Supplement: Supplementary file 7 — Supplementary Data 5 [file 42003_2021_1918_MOESM7_ESM.zip › 63324_LBCA_trees/10025.tree]

((((((((GCF_000178835.2_WP_050794659.1:0.534358929,GCF_000014725.1_WP_041427682.1:0.333845282):0.115761863,((GCF_000190635.1_WP_013625141.1:0.263485469,((GCF_000305775.1_WP_015044566.1:1.00000050e-06,GCF_000305815.1_WP_015044566.1:1.00000050e-06):0.0100046142,GCF_000512895.1_WP_026071861.1:0.0292152665):0.140953489):0.270310952,(GCF_000190435.1_WP_049787844.1:0.579130824,GCF_000236685.1_WP_050805765.1:0.482253361):0.0500814079):0.0714251353):0.129059370,(GCF_000024665.1_WP_012820250.1:1.00000050e-06,GCF_000146505.1_WP_012820250.1:1.00000050e-06):0.598604253):0.145802801,GCF_000144625.1_WP_049791665.1:1.05273463):0.202621885,(GCF_000271665.2_WP_007961360.1:0.0688906398,GCF_000725345.1_WP_051788902.1:0.0881740036):0.466757650):0.0903288052,GCF_000473305.1_WP_038460570.1:0.761657926):0.170506158,(GCF_000507245.1_WP_024267815.1:1.04393627,(GCF_000235605.1_WP_014185942.1:0.503202501,(GCF_000231385.2_WP_014904387.1:0.305251531,GCF_000215085.1_WP_013842715.1:0.271428110):0.183518954):0.117890135):0.256736506):0.0699761398,(((GCF_000024405.1_WP_012861782.1:1.40306899,GCF_000242595.2_WP_014456283.1:0.782342800):0.354434463,(GCF_000024325.1_WP_015752681.1:1.25687293,(GCF_001005265.1_WP_046737046.1:0.303399981,GCF_000143165.1_WP_013218385.1:0.471026747):0.447052627):0.145671999):0.145227263,(GCF_000020485.1_WP_015923722.1:0.500059523,((GCF_000144695.1_WP_013278359.1:0.248760699,GCF_000023325.1_WP_015868212.1:0.149785345):0.0597569109,(GCF_000233715.2_WP_006521579.1:0.367424509,((GCF_000195575.1_WP_013710235.1:0.236161841,GCF_001042715.1_WP_044824439.1:0.183812093):0.138961093,(GCF_000243135.2_WP_015262415.1:0.157485300,(GCF_000243155.2_WP_014794166.1:0.0857393926,(GCF_000021925.1_WP_015944287.1:0.00696825926,GCF_000010045.1_WP_005812228.1:0.00325360514):0.0912314058):0.122323507):0.352678542):0.0514073116):0.0573214694):0.0922321251):0.234154697):0.250140604);
