# Supplementary material for: The metabolic network of the last bacterial common ancestor
Source: Commun Biol. 2021 Mar 26;4:413. doi: 10.1038/s42003-021-01918-4 (PMC7997952; doi:10.1038/s42003-021-01918-4)
Supplement: Supplementary file 7 — Supplementary Data 5 [file 42003_2021_1918_MOESM7_ESM.zip › 63324_LBCA_trees/10026.tree]

((GCF_000968055.1_WP_026660932.1:1.10457995,(GCF_001623565.1_WP_067086814.1:0.695425182,(GCF_000231905.1_WP_014638701.1:0.0127031520,((GCF_000344765.1_WP_015445352.1:1.00000050e-06,(GCF_000091905.1_WP_012027861.1:1.00000050e-06,((GCF_000993745.1_WP_012027861.1:1.00000050e-06,(GCF_000231925.1_WP_012027861.1:1.00000050e-06,(GCF_000231865.1_WP_012027861.1:1.00000050e-06,(((GCF_000018185.1_WP_012027861.1:1.00000050e-06,GCF_000294495.1_WP_012027861.1:1.00000050e-06):1.00000050e-06,GCF_000233575.1_WP_012027861.1:1.00000050e-06):1.00000050e-06,(GCF_000026745.1_YP_003029528.1:1.00000050e-06,GCF_000186405.1_WP_012027861.1:1.00000050e-06):1.00000050e-06):1.00000050e-06):1.00000050e-06):1.00000050e-06):1.00000050e-06,GCF_000026725.1_WP_012027861.1:1.00000050e-06):1.00000050e-06):1.00000050e-06):0.0270740986,(GCF_000390245.1_WP_015647450.1:0.0773427074,(GCF_000732355.1_WP_024381113.1:1.00000050e-06,(GCF_001572685.1_WP_002937813.1:1.00000050e-06,GCF_000231885.1_WP_002937813.1:1.00000050e-06):0.00831626965):0.0289134448):0.0114098981):0.0875074718):0.593425536):0.184077120):0.137431095,(GCF_000025225.2_WP_012993957.1:0.846997616,(GCF_000091405.1_WP_049760294.1:0.293346658,(GCF_000014425.1_WP_003656201.1:0.492597905,(((((GCF_001308285.1_WP_012211857.1:1.00000050e-06,GCF_000189515.1_WP_012211857.1:1.00000050e-06):1.00000050e-06,(GCF_000961015.1_WP_012211857.1:1.00000050e-06,(GCF_000015385.1_WP_012211857.1:1.00000050e-06,GCF_001702095.1_WP_012211857.1:1.00000050e-06):1.00000050e-06):1.00000050e-06):1.00000050e-06,(GCF_001314245.2_WP_014918851.1:1.00000050e-06,GCF_000165775.1_WP_014918851.1:1.00000050e-06):0.00405385097):1.00000050e-06,((GCF_000525715.1_WP_025283564.1:1.00000050e-06,GCF_001006025.1_WP_025283564.1:1.00000050e-06):0.0121775640,GCF_000422165.1_WP_020829164.1:0.0166720293):1.00000050e-06):0.00156496559,(GCF_000204985.1_WP_013641888.1:1.00000050e-06,GCF_000191545.1_WP_013641888.1:1.00000050e-06):0.0106391087):0.477605118):0.182052265):0.369527708):0.0514564336);
