# Supplementary material for: The metabolic network of the last bacterial common ancestor
Source: Commun Biol. 2021 Mar 26;4:413. doi: 10.1038/s42003-021-01918-4 (PMC7997952; doi:10.1038/s42003-021-01918-4)
Supplement: Supplementary file 7 — Supplementary Data 5 [file 42003_2021_1918_MOESM7_ESM.zip › 63324_LBCA_trees/10027.tree]

(((GCF_001712815.1_WP_061840494.1:1.00000050e-06,GCF_000283615.1_WP_014124977.1:0.0282844181):0.257527715,((GCF_000283975.1_WP_015695302.1:0.445453460,(((((GCF_000317915.1_WP_002355344.1:1.00000050e-06,GCF_000172575.2_WP_002355344.1:1.00000050e-06):1.00000050e-06,GCF_001598635.1_WP_002355344.1:1.00000050e-06):1.00000050e-06,(GCF_000550745.1_WP_002355344.1:1.00000050e-06,GCF_000742975.1_WP_002355344.1:1.00000050e-06):1.00000050e-06):1.00000050e-06,GCF_000007785.1_NP_814246.1:1.00000050e-06):4.88471381e-05,(GCF_000281195.1_WP_002380041.1:1.00000050e-06,GCF_001689055.1_WP_002380041.1:1.00000050e-06):0.00358404425):0.297881616):0.281495343,(((((((GCF_000336405.1_WP_002295402.1:0.00355422545,GCF_900066025.1_WP_002332050.1:0.00355983595):1.00000050e-06,((GCF_000444405.1_WP_002289147.1:1.00000050e-06,((GCF_001518735.1_WP_002289147.1:1.00000050e-06,(GCF_000250945.1_WP_002289147.1:1.00000050e-06,GCF_001587115.1_WP_002289147.1:1.00000050e-06):1.00000050e-06):1.00000050e-06,(GCF_001298485.1_WP_002289147.1:1.00000050e-06,GCF_001412695.1_WP_002289147.1:1.00000050e-06):1.00000050e-06):1.00000050e-06):1.00000050e-06,GCF_000174395.2_YP_006375548.1:1.00000050e-06):1.00000050e-06):1.00000050e-06,GCF_001635875.1_WP_002348731.1:0.0107097784):0.0302535756,GCF_000737555.1_WP_038398780.1:0.0245434176):0.129243024,((GCF_001641305.1_WP_025480226.1:1.00000050e-06,GCF_000271405.2_WP_014834181.1:0.00361283437):0.111418216,(GCF_001267395.1_WP_016177104.1:1.00000050e-06,GCF_001267865.1_WP_016177104.1:1.00000050e-06):0.0570705416):0.0613784650):0.0803896101,GCF_000504125.1_WP_023519389.1:0.107369464):0.283627523,(GCF_000157355.2_WP_015510023.1:0.0528039774,GCF_001558875.1_WP_061053948.1:0.0502899342):0.462738541):0.139382797):0.154024158):0.308851317,(GCF_001483965.1_WP_058918654.1:0.305203145,(GCF_000317975.2_WP_015076663.1:0.600172371,(GCF_000195575.1_WP_013710965.1:0.286757332,GCF_000493735.1_WP_023178169.1:0.177025849):0.214473158):0.0762237719):0.547881076);
