# Supplementary material for: The metabolic network of the last bacterial common ancestor
Source: Commun Biol. 2021 Mar 26;4:413. doi: 10.1038/s42003-021-01918-4 (PMC7997952; doi:10.1038/s42003-021-01918-4)
Supplement: Supplementary file 7 — Supplementary Data 5 [file 42003_2021_1918_MOESM7_ESM.zip › 63324_LBCA_trees/10028.tree]

((((GCF_000747585.1_WP_048589932.1:0.313069790,((((GCF_000550745.1_WP_002356797.1:1.00000050e-06,GCF_000317915.1_WP_002356797.1:1.00000050e-06):1.00000050e-06,(GCF_001689055.1_WP_002356797.1:1.00000050e-06,GCF_000742975.1_WP_002356797.1:1.00000050e-06):1.00000050e-06):1.00000050e-06,GCF_000007785.1_NP_816021.1:1.00000050e-06):1.00000050e-06,(GCF_000172575.2_WP_002356797.1:1.00000050e-06,(GCF_000281195.1_WP_002356797.1:1.00000050e-06,GCF_001598635.1_WP_002356797.1:1.00000050e-06):1.00000050e-06):1.00000050e-06):0.227154460):0.196528377,(((GCF_001298485.1_WP_002295457.1:1.00000050e-06,((((GCF_001587115.1_WP_002295457.1:1.00000050e-06,(GCF_000250945.1_WP_002295457.1:1.00000050e-06,(GCF_000174395.2_YP_006375796.1:1.00000050e-06,GCF_001518735.1_WP_002295457.1:1.00000050e-06):1.00000050e-06):1.00000050e-06):1.00000050e-06,((GCF_900066025.1_WP_002295457.1:1.00000050e-06,GCF_000444405.1_WP_002295457.1:1.00000050e-06):1.00000050e-06,GCF_001635875.1_WP_002295457.1:1.00000050e-06):1.00000050e-06):1.00000050e-06,GCF_001412695.1_WP_002295457.1:1.00000050e-06):1.00000050e-06,GCF_000336405.1_WP_002295457.1:1.00000050e-06):1.00000050e-06):1.00000050e-06,GCF_000737555.1_WP_002293272.1:0.0156458189):0.0537091684,(GCF_000504125.1_WP_010735694.1:0.130347534,((GCF_001267395.1_WP_053108954.1:1.00000050e-06,GCF_001267865.1_WP_053108954.1:1.00000050e-06):0.0498937479,(GCF_000271405.2_WP_014834723.1:1.00000050e-06,GCF_001641305.1_WP_014834723.1:1.00000050e-06):0.105606842):0.0614296753):0.0365302565):0.196232852):0.172572340,((GCF_000157355.2_WP_005229993.1:1.00000050e-06,GCF_001558875.1_WP_061054010.1:0.0181197428):0.298647542,(GCF_000283615.1_WP_014124918.1:1.00000050e-06,GCF_001712815.1_WP_061840489.1:0.00606366629):0.372615393):0.0403579450):0.303053306,(GCF_000317975.2_WP_010054397.1:0.203599904,(GCF_001483965.1_WP_058918950.1:0.182831572,(GCF_000195575.1_WP_013711256.1:0.0203496407,GCF_000493735.1_WP_023178545.1:0.0544107306):0.172113176):0.125733935):0.496168062);
