# Supplementary material for: The metabolic network of the last bacterial common ancestor
Source: Commun Biol. 2021 Mar 26;4:413. doi: 10.1038/s42003-021-01918-4 (PMC7997952; doi:10.1038/s42003-021-01918-4)
Supplement: Supplementary file 7 — Supplementary Data 5 [file 42003_2021_1918_MOESM7_ESM.zip › 63324_LBCA_trees/10029.tree]

((GCF_001444345.1_WP_000549226.1:0.850561229,((((GCF_000092505.1_WP_013102104.1:0.0143546863,(GCF_001723545.1_WP_010011630.1:1.00000050e-06,GCF_000829395.1_WP_041095608.1:0.00235454299):1.00000050e-06):0.0106016924,(GCF_000010145.1_WP_031265237.1:1.00000050e-06,GCF_000210515.1_WP_031265237.1:1.00000050e-06):0.00125701143):0.433401669,(((((((GCF_001587115.1_WP_002296829.1:1.00000050e-06,GCF_000336405.1_WP_002296829.1:1.00000050e-06):1.00000050e-06,(GCF_000250945.1_WP_002296829.1:1.00000050e-06,GCF_001298485.1_WP_002296829.1:1.00000050e-06):1.00000050e-06):1.00000050e-06,GCF_001518735.1_WP_002296829.1:1.00000050e-06):1.00000050e-06,((GCF_000174395.2_YP_006375016.1:1.00000050e-06,GCF_900066025.1_WP_002296829.1:1.00000050e-06):1.00000050e-06,(GCF_001635875.1_WP_002296829.1:1.00000050e-06,GCF_001412695.1_WP_002296829.1:1.00000050e-06):1.00000050e-06):1.00000050e-06):1.00000050e-06,GCF_000444405.1_WP_002294633.1:0.00293295885):0.0177649283,GCF_000737555.1_WP_010731891.1:0.00614079506):0.178176029,((GCF_000336405.1_WP_002311063.1:0.00213250747,(GCF_000246835.1_WP_014334220.1:0.000817654388,GCF_000441535.1_WP_020916007.1:0.00418110021):0.00141914903):0.00261997047,(GCF_001267395.1_WP_005875434.1:1.00000050e-06,GCF_001267865.1_WP_005875434.1:1.00000050e-06):0.00816472393):0.146562110):0.244168506):0.311069936,(GCF_001553625.1_WP_066604118.1:0.852120569,(GCF_000018685.1_WP_012198364.1:0.587811162,(GCF_000144625.1_WP_013273085.1:0.262558807,GCF_001688665.1_WP_065550609.1:0.460873864):0.305204377):0.207988885):0.215507242):0.274388826):0.0347040623,((GCF_000283575.1_WP_014116503.1:0.291867128,(GCF_001454945.1_WP_058117330.1:0.140671619,GCF_001688625.1_WP_055179775.1:0.169199926):0.227415593):0.823240425,((GCF_000007625.1_WP_011099688.1:1.00000050e-06,GCF_000967115.2_WP_011099688.1:1.00000050e-06):0.310001650,(GCF_000014125.1_WP_011721438.1:0.153880595,GCF_000204565.1_WP_013724725.1:0.130924711):0.222521089):0.454462218):0.157009882);
