# Supplementary material for: The metabolic network of the last bacterial common ancestor
Source: Commun Biol. 2021 Mar 26;4:413. doi: 10.1038/s42003-021-01918-4 (PMC7997952; doi:10.1038/s42003-021-01918-4)
Supplement: Supplementary file 7 — Supplementary Data 5 [file 42003_2021_1918_MOESM7_ESM.zip › 63324_LBCA_trees/1002.tree]

((((((GCF_000599985.1_WP_025316458.1:0.342299505,((((((GCF_001460855.1_WP_039708982.1:0.00250959609,(GCF_000020405.1_WP_005619892.1:1.00000050e-06,GCF_000015885.1_WP_011848359.1:0.00124862450):0.00124369307):0.00250070924,GCF_000016685.1_WP_012262785.1:0.00123684947):0.0335956032,(GCF_000739435.1_WP_014991782.1:0.00750938542,GCF_000801145.1_WP_039197229.1:0.00675026814):0.0181006060):0.0740181142,(((GCF_000521695.1_WP_025247539.1:0.00154891525,(GCF_000521685.1_WP_025217022.1:1.00000050e-06,GCF_000521655.1_WP_025217022.1:1.00000050e-06):0.00217163834):0.0497231987,(GCF_000819525.1_WP_040080934.1:1.00000050e-06,((((GCF_000422095.1_WP_006248061.1:1.00000050e-06,((GCF_000376645.1_WP_006248061.1:1.00000050e-06,(GCF_000963675.1_WP_006248061.1:1.00000050e-06,GCF_000963635.1_WP_006248061.1:1.00000050e-06):1.00000050e-06):1.00000050e-06,GCF_000439735.1_WP_006248061.1:1.00000050e-06):1.00000050e-06):1.00000050e-06,GCF_000422145.1_WP_006248061.1:1.00000050e-06):1.00000050e-06,GCF_000349785.1_WP_006248061.1:1.00000050e-06):1.00000050e-06,(GCF_000427275.1_WP_020824149.1:0.00247904525,GCF_000349765.1_WP_015484158.1:0.00124113137):1.00000050e-06):0.00123913963):0.0296643291):0.111693607,((GCF_000521765.1_WP_025289485.1:0.00289345011,((GCF_000347595.1_WP_015432748.1:1.00000050e-06,GCF_000521725.1_WP_015432748.1:1.00000050e-06):1.00000050e-06,GCF_000521745.1_WP_015432748.1:1.00000050e-06):0.00213997982):0.121762670,((GCF_001611775.1_WP_010786794.1:0.00126326318,GCF_000740985.1_WP_038513998.1:0.00125055464):0.00514330552,(GCF_000021885.1_WP_012621691.1:0.00125413472,GCF_000742795.1_WP_044009001.1:1.00000050e-06):0.00115973495):0.0609691780):0.0416138006):0.0176311497):0.0771702918,((GCF_000019405.1_WP_012340613.1:1.00000050e-06,GCF_000011785.1_WP_011609148.1:0.00121855306):0.120028400,((((GCF_000022985.1_WP_012771518.1:1.00000050e-06,GCF_001188835.1_WP_012771518.1:1.00000050e-06):0.00475589184,GCF_001262035.1_WP_050693753.1:0.00396917427):0.113855292,(GCF_000973565.1_WP_046333162.1:0.00813815747,(((GCF_000234745.1_WP_005726336.1:1.00000050e-06,GCF_001578435.1_WP_005726336.1:1.00000050e-06):1.00000050e-06,(((GCF_000006825.1_WP_005726336.1:1.00000050e-06,GCF_000512395.1_WP_005726336.1:1.00000050e-06):1.00000050e-06,(GCF_001721885.1_WP_005726336.1:1.00000050e-06,(GCF_001663095.1_WP_005726336.1:1.00000050e-06,GCF_000255915.1_WP_005726336.1:1.00000050e-06):1.00000050e-06):1.00000050e-06):1.00000050e-06,GCF_000754275.1_WP_005726336.1:1.00000050e-06):1.00000050e-06):1.00000050e-06,GCF_000259545.1_WP_014668059.1:0.00248165896):0.00183501506):0.104843886):0.0247151524,((GCF_000210895.1_WP_014065481.1:0.102774968,((GCF_000968335.1_WP_046067775.1:0.00932068378,GCF_000465255.1_WP_041175348.1:0.00982866454):0.00180294260,(((GCF_001457655.1_WP_038441315.1:1.00000050e-06,GCF_000767075.1_WP_038441315.1:1.00000050e-06):0.00123453555,(GCF_000698365.1_WP_038439969.1:0.00246658823,(GCF_000931625.1_WP_044364355.1:1.00000050e-06,(((((GCF_000197875.1_WP_041174942.1:0.00740190768,GCF_000165525.1_WP_005667324.1:1.00000050e-06):0.00122956591,GCF_000027305.1_NP_439778.1:1.00000050e-06):0.00123215014,((GCF_000165575.1_WP_014550875.1:0.00123386640,GCF_000200475.1_WP_006996466.1:0.00619167662):1.00000050e-06,GCF_000210875.1_WP_041175090.1:0.00123249537):1.00000050e-06):0.00123289546,GCF_000931575.1_WP_044330388.1:0.00123353821):0.00123311728,GCF_000012185.1_WP_011272456.1:0.00123363972):1.00000050e-06):1.00000050e-06):0.00123373955):0.00376054335,(GCF_000931605.1_WP_012054432.1:1.00000050e-06,GCF_000016465.1_WP_012054432.1:1.00000050e-06):0.00739520135):0.00273559342):0.0763111376):0.0931501661,GCF_000007745.1_WP_011200194.1:0.182010831):0.0179684315):0.0739876253):0.0590076302):0.316265571,(GCF_000754345.1_WP_040132562.1:0.172785609,((GCF_000334515.1_WP_015368915.1:0.0444080422,((GCF_000012005.1_YP_405227.1:0.00124580111,GCF_000013585.1_WP_001005571.1:0.00124553112):1.00000050e-06,(GCF_001021855.1_WP_047343287.1:0.00124442736,(GCF_000006925.2_NP_709756.1:1.00000050e-06,((GCF_000022245.1_WP_001005601.1:1.00000050e-06,GCF_000007405.1_WP_001005601.1:1.00000050e-06):1.00000050e-06,((GCF_001578125.1_WP_001005601.1:1.00000050e-06,GCF_001580175.1_WP_001005601.1:1.00000050e-06):1.00000050e-06,(GCF_000743955.1_WP_001005601.1:1.00000050e-06,(GCF_000953035.1_WP_001005601.1:1.00000050e-06,GCF_001579965.1_WP_001005601.1:1.00000050e-06):1.00000050e-06):1.00000050e-06):1.00000050e-06):1.00000050e-06):1.00000050e-06):0.00124554477):0.0536767905):0.142066918,(GCF_001011055.1_WP_005280601.1:0.0228902814,((GCF_000264765.2_WP_034165431.1:1.00000050e-06,GCF_000800725.1_WP_034165431.1:1.00000050e-06):0.00382758391,(GCF_000348565.1_WP_015462567.1:1.00000050e-06,(GCF_000146305.1_WP_012850278.1:1.00000050e-06,GCF_000020865.1_WP_012850278.1:1.00000050e-06):0.00127276991):1.00000050e-06):0.0285724453):0.108840259):0.0486574404):0.0570882924):0.0964559967):0.567715272,GCF_000015585.1_WP_011815076.1:0.571631008):0.499381403,(GCF_000269985.1_WP_014137731.1:0.499545143,GCF_000724605.1_WP_051278658.1:0.696149217):0.579936403):0.178448342,(GCF_000307165.1_WP_015010651.1:1.00973685,(GCF_000317105.1_WP_015150914.1:0.347527373,GCF_001264245.1_WP_004161692.1:0.257066981):0.703596049):0.118274212):0.116133423,(((GCF_000024965.1_WP_050758551.1:0.279860814,(((GCF_001042675.1_WP_048349464.1:0.110216481,GCF_001042695.1_WP_048349300.1:0.122044019):0.156041543,(((GCF_000347695.1_WP_015449557.1:0.0921834739,((GCF_000213955.1_WP_004113978.1:1.00000050e-06,(GCF_001042655.1_WP_004116485.1:1.00000050e-06,GCF_000159155.2_YP_003985264.1:1.00000050e-06):0.00230852590):0.0308439228,GCF_000025205.1_WP_012913687.1:0.0266912092):0.154632949):0.0219579707,((GCF_001042635.1_WP_033517677.1:0.0634568163,((GCF_000265095.1_WP_014759670.1:1.00000050e-06,GCF_001281345.1_WP_003815089.1:0.00114646473):0.00114560406,((GCF_000165905.1_YP_003970220.1:1.00000050e-06,GCF_000164965.1_WP_013362858.1:1.00000050e-06):0.00114468944,GCF_001025135.1_WP_003817379.1:1.00000050e-06):1.00000050e-06):0.0748203101):0.0279660348,((((GCF_001042595.1_WP_003838081.1:1.00000050e-06,GCF_000024445.1_WP_003838081.1:1.00000050e-06):0.0420085878,(GCF_000737885.1_WP_003807205.1:0.00348440335,(GCF_000010425.1_WP_011742577.1:1.00000050e-06,(((GCF_001042615.1_WP_033501567.1:0.00400513893,GCF_000800455.1_WP_039196513.1:0.0145341845):0.00532451290,(GCF_001025215.1_WP_004222809.1:0.00487655392,GCF_001025195.1_WP_003833568.1:0.00438177967):0.00489617725):0.0123937185,GCF_000817995.1_WP_039774561.1:1.00000050e-06):0.00346172245):0.00595943269):0.0306785306):0.0542782500,((GCF_001025155.1_WP_003825215.1:0.00105541646,GCF_000966445.2_WP_045920631.1:0.00245711082):0.0828517281,((GCF_000569015.1_WP_025220960.1:0.00341711473,GCF_001281425.1_WP_052828542.1:0.00240664526):0.0285802372,(((GCF_001293145.1_WP_060661960.1:1.00000050e-06,(((GCF_000196555.1_WP_013582301.1:1.00000050e-06,(((GCF_000020425.1_WP_012576511.1:1.00000050e-06,GCF_000269965.1_WP_012576511.1:1.00000050e-06):0.00115434364,((GCF_000092325.1_WP_013139971.1:1.00000050e-06,GCF_000730205.1_WP_013139971.1:1.00000050e-06):1.00000050e-06,GCF_001281305.1_WP_013139971.1:1.00000050e-06):1.00000050e-06):0.00115372598,GCF_000007525.1_NP_695792.1:1.00000050e-06):0.00115539842):1.00000050e-06,((GCF_000219455.1_WP_007054552.1:0.00115735827,(GCF_001446275.1_WP_058060617.1:0.00931146616,GCF_000166315.1_WP_013410488.1:0.00115651860):1.00000050e-06):0.00115686129,(GCF_000008945.1_WP_007051728.1:1.00000050e-06,GCF_001725985.1_WP_007051728.1:1.00000050e-06):1.00000050e-06):0.00115682103):0.00115635439,GCF_000772485.1_WP_038426231.1:0.00231377925):0.00116345076):0.00350027692,((GCF_001446255.1_WP_058062442.1:0.00234505369,(GCF_001719085.1_WP_041079939.1:1.00000050e-06,GCF_000829295.1_WP_041079939.1:1.00000050e-06):0.00113309915):0.00116178386,GCF_000196575.1_WP_015713196.1:0.00234432249):0.00111505809):0.0111648233,(((((GCF_000569035.1_WP_014483240.1:1.00000050e-06,(GCF_000569055.1_WP_014483240.1:1.00000050e-06,GCF_000213865.1_WP_014483240.1:1.00000050e-06):1.00000050e-06):1.00000050e-06,(GCF_000568975.1_WP_025300920.1:0.00697701172,GCF_000220135.1_WP_003833149.1:0.00115571491):1.00000050e-06):1.00000050e-06,GCF_000568955.1_WP_025299439.1:0.00115442252):0.00115524819,GCF_000569075.1_WP_021648903.1:1.00000050e-06):1.00000050e-06,GCF_001025175.1_WP_003827906.1:0.00115559530):0.0178857560):0.0133615910):0.0373538657):0.0315261729):0.0207037819,(GCF_000800475.2_WP_039170772.1:0.0539696905,((GCF_000260715.1_WP_014697009.1:1.00000050e-06,GCF_001688645.1_WP_014697009.1:1.00000050e-06):0.00392652080,(((((GCF_000220885.1_WP_004219341.1:1.00000050e-06,GCF_000818055.1_WP_004219341.1:1.00000050e-06):1.00000050e-06,GCF_000224965.2_WP_004219341.1:1.00000050e-06):1.00000050e-06,(GCF_000092765.1_WP_004219341.1:1.00000050e-06,(GCF_000021425.1_WP_004219341.1:1.00000050e-06,GCF_000022705.1_WP_004219341.1:1.00000050e-06):1.00000050e-06):1.00000050e-06):1.00000050e-06,((GCF_000022965.1_WP_004219341.1:1.00000050e-06,GCF_000025245.1_WP_004219341.1:1.00000050e-06):1.00000050e-06,(GCF_000695895.1_WP_004219341.1:1.00000050e-06,((GCF_000471945.1_WP_004219341.1:1.00000050e-06,(GCF_000817045.1_WP_004219341.1:1.00000050e-06,GCF_000277325.1_WP_004219341.1:1.00000050e-06):1.00000050e-06):1.00000050e-06,GCF_000277345.1_WP_004219341.1:1.00000050e-06):1.00000050e-06):1.00000050e-06):1.00000050e-06):1.00000050e-06,(GCF_000816205.1_WP_004219341.1:1.00000050e-06,GCF_000414215.1_WP_004219341.1:1.00000050e-06):1.00000050e-06):0.00771059552):0.0373811592):0.0893586908):0.0124842913):0.0100435669):0.0921798032,((GCF_000737865.1_WP_033498609.1:0.00115771507,GCF_000706765.1_WP_033491489.1:0.00114178572):0.0375284688,GCF_000304215.1_WP_015021105.1:0.0261722214):0.0852040132):0.0778651719):0.0965361009,((GCF_000024225.1_WP_012809060.1:0.339383029,(GCF_001189515.2_WP_050340796.1:0.209374824,GCF_000143845.1_WP_049765173.1:0.129489253):0.0683039351):0.130797292,(GCF_000195315.1_WP_049777754.1:0.275838734,(GCF_000270285.1_WP_013980925.1:0.0813565034,GCF_000024265.1_WP_009608513.1:0.0753957719):0.148668218):0.140366173):0.0720053640):0.455493333):0.961884712,(GCF_000341395.1_WP_015402885.1:0.973121921,(GCF_000242595.2_WP_014454914.1:0.452391071,GCF_000507245.1_WP_024268861.1:0.554062972):1.81094123):0.178978476):0.134783597,GCF_000827125.1_WP_040200028.1:1.10990616):0.0794902129):0.0803475625,(((GCF_000218875.1_WP_013934877.1:0.0705271716,(GCF_000277755.1_WP_014849385.1:0.00254572583,((GCF_000007105.1_WP_011241269.1:0.00124010889,GCF_000024245.1_WP_015740360.1:1.00000050e-06):0.00248179416,(GCF_000175255.2_WP_014501171.1:0.00248144871,(GCF_000576165.1_WP_025420229.1:0.00123849795,(GCF_000498655.1_WP_023593729.1:1.00000050e-06,GCF_000576125.1_WP_023593729.1:1.00000050e-06):1.00000050e-06):0.00124067164):1.00000050e-06):0.00117890456):0.0738345055):0.843828454,(GCF_000011225.1_WP_011077755.1:1.37606533,((((GCF_001553915.1_WP_062173581.1:0.350136426,(((((((GCF_000182835.1_WP_041812107.1:0.00820440612,((GCF_000014405.1_WP_041813487.1:0.00230613652,GCF_000191165.1_WP_014564655.1:0.00115244069):0.00115055668,(GCF_000056065.1_WP_011543681.1:1.00000050e-06,GCF_001469775.1_WP_060597869.1:0.00115120482):0.00115283137):0.0130370414):0.131550501,((((GCF_000191545.1_WP_013641964.1:1.00000050e-06,GCF_000194115.1_WP_013641964.1:1.00000050e-06):0.0307600516,((GCF_000934625.1_WP_011254335.1:1.00000050e-06,GCF_000011985.1_YP_193967.1:1.00000050e-06):1.00000050e-06,GCF_000389675.2_WP_011254335.1:1.00000050e-06):0.0459642218):0.0684989328,((GCF_000165775.1_WP_014918764.1:0.00443725801,(GCF_001314245.2_WP_060472148.1:0.00111593844,(GCF_000015385.1_WP_012211903.1:1.00000050e-06,GCF_001702095.1_WP_012211903.1:1.00000050e-06):1.00000050e-06):0.0157957790):0.00216182489,((GCF_001006025.1_WP_046814166.1:0.00335273224,((GCF_000422165.1_WP_023192513.1:0.0315063785,GCF_000961015.1_WP_052541148.1:1.00000050e-06):0.00333664662,GCF_000525715.1_WP_025283591.1:1.00000050e-06):1.00000050e-06):0.00334017975,(GCF_000189515.1_WP_014563555.1:0.00111050715,GCF_001308285.1_WP_054607350.1:1.00000050e-06):0.00111063819):0.00232782033):0.132130094):0.0317290237,((GCF_000091405.1_WP_012846096.1:0.0173106392,GCF_000014425.1_WP_003647219.1:0.0244973638):0.0157974510,(GCF_000204985.1_WP_014567428.1:0.00345036457,(GCF_000498675.1_WP_023599560.1:1.00000050e-06,GCF_001714745.1_WP_069168421.1:0.00227852333):0.00109600100):0.0140528144):0.0881026514):0.134973552):0.289226712,((GCF_001543105.1_WP_060776576.1:0.146187653,(GCF_000193205.1_WP_013669937.1:0.0362397838,GCF_001543175.1_WP_060778952.1:0.0214512876):0.191619910):0.0407505035,((((GCF_000270145.1_WP_013643289.1:1.00000050e-06,GCF_000203195.1_WP_013643289.1:1.00000050e-06):1.00000050e-06,GCF_000027185.1_WP_012962221.1:0.00104335722):0.000997289079,(GCF_000270165.1_WP_013852088.1:0.00689290320,(GCF_000283635.1_WP_014294971.1:0.00208795619,GCF_001477575.1_WP_058621498.1:0.00209054448):0.0178394315):0.00163269485):0.0172414799,((GCF_001477615.1_WP_058814117.1:0.00103001434,GCF_000441535.1_WP_043895087.1:0.00213288350):0.0101533771,GCF_000246835.1_WP_014335042.1:0.0102218099):0.0343174451):0.0265076148):0.0688417983):0.0344583728,((GCF_000302475.1_WP_015058482.1:0.00643625626,((((GCF_001712835.1_WP_000019267.1:1.00000050e-06,(((((GCF_001275545.2_WP_000019267.1:1.00000050e-06,(GCF_000730215.1_WP_000019267.1:1.00000050e-06,GCF_001592385.1_WP_000019267.1:1.00000050e-06):1.00000050e-06):1.00000050e-06,GCF_001190885.1_WP_000019267.1:1.00000050e-06):1.00000050e-06,GCF_001026925.1_WP_000019267.1:1.00000050e-06):1.00000050e-06,GCF_001448985.1_WP_000019267.1:1.00000050e-06):1.00000050e-06,(GCF_000196055.1_WP_000019267.1:1.00000050e-06,((GCF_001683515.1_WP_000019267.1:1.00000050e-06,GCF_001592425.1_WP_000019267.1:1.00000050e-06):1.00000050e-06,GCF_000007265.1_NP_687774.1:1.00000050e-06):1.00000050e-06):1.00000050e-06):1.00000050e-06):1.00000050e-06,GCF_000427035.1_WP_000019267.1:1.00000050e-06):0.00106449896,(GCF_000299135.1_WP_000019270.1:1.00000050e-06,(GCF_001190805.1_WP_000019270.1:1.00000050e-06,GCF_000012705.1_WP_000019270.1:1.00000050e-06):1.00000050e-06):1.00000050e-06):0.00425647101,(GCF_000427075.1_WP_016480633.1:0.00426322164,((GCF_001266635.1_WP_000019271.1:0.00425788125,(GCF_000782855.1_WP_000019278.1:0.00106436962,((GCF_000689235.1_WP_000019275.1:1.00000050e-06,GCF_001552035.1_WP_000019275.1:1.00000050e-06):1.00000050e-06,GCF_000730255.1_WP_000019275.1:1.00000050e-06):0.00534703322):0.00106281660):1.00000050e-06,((GCF_000831125.1_WP_000019272.1:1.00000050e-06,GCF_000831105.1_WP_000019272.1:1.00000050e-06):1.00000050e-06,GCF_000831145.1_WP_000019272.1:1.00000050e-06):0.00106287935):0.00106374598):1.00000050e-06):1.00000050e-06):0.186795143,(((GCF_000831485.1_WP_003101192.1:0.153133575,GCF_000009545.1_WP_012658125.1:0.172010755):0.0329206598,(((GCF_000026585.1_WP_012679282.1:0.00105269720,(GCF_000026605.1_WP_012678179.1:0.0108004013,GCF_000020765.1_WP_012515353.1:0.00254537044):0.00405452589):0.0122361269,(GCF_000219765.1_WP_014622665.1:1.00000050e-06,GCF_000696505.1_WP_014622665.1:1.00000050e-06):0.00922444170):0.126731554,((GCF_000010705.1_WP_041788880.1:1.00000050e-06,(GCF_000493775.1_WP_022554396.1:0.00220220551,(GCF_000317855.1_WP_003054226.1:1.00000050e-06,GCF_000188715.1_WP_003054226.1:1.00000050e-06):1.00000050e-06):0.00220571842):0.0618945708,((GCF_000250925.1_WP_041174360.1:1.00000050e-06,GCF_000250905.1_WP_041174360.1:1.00000050e-06):0.00109444262,(GCF_000743015.1_WP_038432988.1:1.00000050e-06,((((GCF_001267805.1_WP_053308706.1:0.00109736015,(((GCF_000307535.1_WP_015055932.1:1.00000050e-06,(GCF_001021955.1_WP_015055932.1:1.00000050e-06,(GCF_001051095.1_WP_015055932.1:1.00000050e-06,((GCF_000011765.3_WP_015055932.1:1.00000050e-06,GCF_001559175.1_WP_015055932.1:1.00000050e-06):1.00000050e-06,GCF_000349925.2_WP_015055932.1:1.00000050e-06):1.00000050e-06):1.00000050e-06):1.00000050e-06):1.00000050e-06,GCF_001547835.1_WP_061114990.1:0.00109627769):0.00109848687,(GCF_000006785.2_NP_268863.2:1.00000050e-06,GCF_000993765.1_WP_029714039.1:0.00109663764):1.00000050e-06):0.00330148369):0.00109767094,(GCF_000013485.1_WP_002990546.1:1.00000050e-06,(GCF_000013525.1_WP_002990546.1:1.00000050e-06,GCF_000772185.1_WP_002990546.1:1.00000050e-06):1.00000050e-06):0.00109719129):1.00000050e-06,GCF_000422045.1_WP_032465867.1:1.00000050e-06):1.00000050e-06,(((((GCF_000007425.1_WP_032461387.1:1.00000050e-06,GCF_000732425.1_WP_032461387.1:1.00000050e-06):1.00000050e-06,((((GCF_001635895.1_WP_031488413.1:1.00000050e-06,GCF_001635975.1_WP_031488413.1:1.00000050e-06):1.00000050e-06,(GCF_001039695.1_WP_031488413.1:1.00000050e-06,(GCF_001019675.1_WP_031488413.1:1.00000050e-06,GCF_001635935.1_WP_031488413.1:1.00000050e-06):1.00000050e-06):1.00000050e-06):0.00329830121,(GCF_000013545.1_WP_042769884.1:1.00000050e-06,GCF_001535505.1_WP_042769884.1:1.00000050e-06):0.00219753581):1.00000050e-06,GCF_000011285.1_WP_032461387.1:1.00000050e-06):1.00000050e-06):1.00000050e-06,GCF_000772245.1_WP_038434357.1:0.00219153144):0.00219338991,GCF_001019635.1_WP_047235587.1:1.00000050e-06):0.00109714895,(GCF_001638845.1_WP_063632220.1:1.00000050e-06,((((GCF_001267845.1_WP_014635361.1:1.00000050e-06,GCF_001620285.1_WP_014635361.1:1.00000050e-06):1.00000050e-06,GCF_000230295.1_WP_014635361.1:1.00000050e-06):1.00000050e-06,((GCF_001020185.2_WP_030126575.1:1.00000050e-06,GCF_000012165.1_WP_030126575.1:1.00000050e-06):1.00000050e-06,(GCF_001023495.1_WP_030126575.1:1.00000050e-06,(GCF_001678885.1_WP_030126575.1:1.00000050e-06,GCF_001535565.1_WP_030126575.1:1.00000050e-06):1.00000050e-06):1.00000050e-06):0.00109613703):0.00109720539,(((GCF_000007285.1_WP_011017539.1:0.00882125388,(GCF_001547715.1_WP_011889057.1:1.00000050e-06,((GCF_001014305.1_WP_011889057.1:1.00000050e-06,(GCF_001014285.1_WP_011889057.1:1.00000050e-06,GCF_000011665.1_WP_011889057.1:1.00000050e-06):1.00000050e-06):1.00000050e-06,GCF_000009385.1_WP_011889057.1:1.00000050e-06):1.00000050e-06):1.00000050e-06):0.00219236223,GCF_000756485.1_WP_038433781.1:0.00109562215):0.00109670503,(((GCF_001019695.1_WP_038431731.1:1.00000050e-06,GCF_000767505.1_WP_038431731.1:1.00000050e-06):1.00000050e-06,GCF_000018125.1_WP_038431731.1:1.00000050e-06):0.00439833307,GCF_000013505.1_WP_032467419.1:0.00109582035):1.00000050e-06):0.00219269675):1.00000050e-06):1.00000050e-06):0.00109692698):0.00109532827):1.00000050e-06):0.106360324):0.0768571586):0.0574599387):0.0632648971,GCF_001642085.1_WP_067060848.1:0.127324945):0.0339240253):0.0231807253):0.0693495241,(GCF_001598035.1_WP_062707328.1:0.300332875,(((GCF_000448685.2_WP_059749120.1:0.00211613238,(GCF_000785515.1_WP_038675726.1:1.00000050e-06,GCF_001543085.1_WP_038675726.1:1.00000050e-06):0.00105379335):0.00535776409,(GCF_000253315.1_WP_014634244.1:0.00105840808,GCF_000253335.1_WP_013990795.1:0.00318049204):0.00100358488):0.0145985157,(GCF_001705585.1_WP_065973084.1:0.00311513200,((GCF_000011825.1_WP_011225765.1:1.00000050e-06,((GCF_001514435.1_WP_011227066.1:1.00000050e-06,GCF_001685375.1_WP_011227066.1:1.00000050e-06):1.00000050e-06,GCF_000011845.1_WP_011227066.1:1.00000050e-06):0.00209704026):0.00104685686,((GCF_001280285.1_WP_014727411.1:1.00000050e-06,GCF_000262675.1_WP_014727411.1:1.00000050e-06):1.00000050e-06,((((GCF_000698885.1_WP_011680994.1:1.00000050e-06,(GCF_000971665.1_WP_011680994.1:1.00000050e-06,GCF_000014485.1_WP_011680994.1:1.00000050e-06):1.00000050e-06):1.00000050e-06,(GCF_000253395.1_WP_011680994.1:1.00000050e-06,GCF_001663795.1_WP_011680994.1:1.00000050e-06):1.00000050e-06):1.00000050e-06,GCF_001008015.1_WP_011680994.1:1.00000050e-06):1.00000050e-06,GCF_000182875.1_WP_011680994.1:1.00000050e-06):0.00210011449):0.00104977961):0.00319957902):0.0192601424):0.175161443):0.0303189175):0.0676652670,((GCF_000271865.1_WP_002280766.1:1.00000050e-06,GCF_000284575.1_WP_002280766.1:1.00000050e-06):0.00116186751,((GCF_001558215.1_WP_002351185.1:0.00113539607,GCF_000091645.1_WP_002277882.1:1.00000050e-06):1.00000050e-06,(GCF_000007465.2_NP_721135.1:1.00000050e-06,GCF_000817065.1_WP_002263316.1:1.00000050e-06):0.00226532854):0.00110084369):0.200468190):0.0315463691,((GCF_001623565.1_WP_067089189.1:0.0905599448,(GCF_000494895.1_WP_023369616.1:0.00672021017,((((GCF_000026745.1_YP_003028298.1:0.00117570485,GCF_000231925.1_WP_014735577.1:0.00353049539):1.00000050e-06,((GCF_000993745.1_WP_011922076.1:1.00000050e-06,GCF_000026725.1_WP_011922076.1:1.00000050e-06):1.00000050e-06,((GCF_000294495.1_WP_011922076.1:1.00000050e-06,GCF_000091905.1_WP_011922076.1:1.00000050e-06):1.00000050e-06,(((GCF_000344765.1_WP_011922076.1:1.00000050e-06,(GCF_000186405.1_WP_011922076.1:1.00000050e-06,GCF_000018185.1_WP_011922076.1:1.00000050e-06):1.00000050e-06):1.00000050e-06,GCF_000233575.1_WP_011922076.1:1.00000050e-06):1.00000050e-06,GCF_000231865.1_WP_011922076.1:1.00000050e-06):1.00000050e-06):1.00000050e-06):1.00000050e-06):1.00000050e-06,(((GCF_000732355.1_WP_024390797.1:0.00117568898,GCF_000231905.1_WP_014637614.1:1.00000050e-06):0.00106566617,GCF_000390245.1_WP_015646571.1:0.00117717321):0.00117893451,(GCF_001640765.1_WP_024395659.1:1.00000050e-06,GCF_001721625.1_WP_024395659.1:1.00000050e-06):1.00000050e-06):0.00117814733):0.00116000881,((((GCF_000168355.3_WP_009909490.1:1.00000050e-06,GCF_001610935.1_WP_009909490.1:1.00000050e-06):1.00000050e-06,GCF_001272635.1_WP_009909490.1:1.00000050e-06):0.00117830275,(GCF_000231885.1_WP_014636830.1:1.00000050e-06,GCF_001572685.1_WP_014636830.1:1.00000050e-06):1.00000050e-06):0.00117759078,(GCF_000471985.1_WP_013730235.1:1.00000050e-06,GCF_000204625.1_WP_013730235.1:1.00000050e-06):1.00000050e-06):0.00119555422):0.00280923807):0.0775078218):0.173908090,((GCF_000385925.1_WP_015605421.1:0.0535417621,(GCF_000014205.1_YP_001035465.1:0.0199940906,(GCF_001281105.1_WP_053794811.1:0.00205255132,GCF_000017005.1_WP_012000224.1:0.00106707948):0.0216783454):0.0439000515):0.128665708,(((((GCF_000479335.1_WP_023023856.1:1.00000050e-06,GCF_000479315.1_WP_023023856.1:1.00000050e-06):0.00665524158,GCF_001587175.1_WP_061564187.1:0.00500351256):0.0526352996,(GCF_000164675.2_WP_013903873.1:0.00292210667,GCF_000262145.1_WP_014713627.1:0.00236724473):0.124961992):0.0675738459,GCF_001553685.1_WP_060955636.1:0.0644939931):0.0389750717,(((GCF_000688775.1_WP_044020887.1:0.00148387195,GCF_000253155.1_WP_000058161.1:0.00327047652):0.0515897509,((GCF_001281025.1_WP_060628446.1:0.00531299635,(GCF_000027165.1_YP_003446097.1:0.0168425688,GCF_001560895.1_WP_061087838.1:0.00720314436):0.00175434319):0.0165982686,(GCF_000221985.1_WP_000058211.1:0.00172111243,(((GCF_000018985.1_WP_000058193.1:1.00000050e-06,GCF_000026665.1_WP_000058193.1:1.00000050e-06):1.00000050e-06,(((GCF_001255215.1_WP_000058201.1:1.00000050e-06,((((((((GCF_000210975.1_WP_000058145.1:1.00000050e-06,GCF_000211075.1_WP_000058145.1:1.00000050e-06):1.00000050e-06,GCF_000211095.1_WP_000058145.1:1.00000050e-06):0.00117734173,(GCF_000019005.1_WP_000058196.1:1.00000050e-06,GCF_000299015.1_WP_000058196.1:1.00000050e-06):1.00000050e-06):0.00117863056,GCF_001457635.1_WP_000058197.1:1.00000050e-06):0.00117744503,(GCF_000019265.1_WP_000058183.1:0.00117721758,((GCF_000146975.1_WP_000058180.1:0.00117710037,GCF_000211015.1_WP_015545702.1:0.00117667981):1.00000050e-06,((GCF_000211035.1_WP_000058181.1:1.00000050e-06,(GCF_000019825.1_WP_000058187.1:1.00000050e-06,(GCF_000211055.1_WP_000058181.1:1.00000050e-06,GCF_000210955.1_WP_000058181.1:1.00000050e-06):1.00000050e-06):1.00000050e-06):1.00000050e-06,GCF_000210995.1_WP_000058181.1:1.00000050e-06):1.00000050e-06):0.00117878955):0.00117934067):1.00000050e-06,(GCF_000210935.1_WP_000058201.1:1.00000050e-06,GCF_000180515.1_WP_000058201.1:1.00000050e-06):1.00000050e-06):1.00000050e-06,GCF_000019985.1_WP_000058201.1:1.00000050e-06):1.00000050e-06,((GCF_000007045.1_NP_358568.1:1.00000050e-06,GCF_000014365.1_WP_000058147.1:1.00000050e-06):0.00117765501,(GCF_000147095.1_WP_000058202.1:1.00000050e-06,(GCF_000251085.2_WP_000058198.1:1.00000050e-06,(GCF_000019025.1_WP_000058198.1:1.00000050e-06,GCF_000196595.1_WP_000058198.1:1.00000050e-06):1.00000050e-06):0.00117798804):0.00117748320):1.00000050e-06):1.00000050e-06):1.00000050e-06,GCF_000006885.1_WP_000058203.1:0.00117861219):0.00117763571,GCF_000018965.1_WP_000058195.1:0.00117733151):1.00000050e-06):1.00000050e-06,GCF_000817005.1_WP_016399468.1:0.00117727652):0.0113033727):0.0289710166):0.0460298336):0.0467788035,(GCF_001708305.1_WP_068991467.1:0.130766820,((GCF_000463355.1_WP_021002878.1:0.00354071880,(GCF_000306805.1_WP_004233931.1:0.00236217067,GCF_000463385.1_WP_020998804.1:0.00117959624):0.00236199746):0.0105348185,(((GCF_000478925.1_WP_003036032.1:1.00000050e-06,GCF_000463505.1_WP_003036032.1:1.00000050e-06):0.00260284978,(GCF_000831165.1_WP_003029009.1:0.00765655761,(GCF_001412635.1_WP_021001872.1:1.00000050e-06,GCF_000463465.1_WP_021001872.1:1.00000050e-06):0.00542789061):0.00948119459):0.0100798567,((GCF_000463445.1_WP_020997949.1:1.00000050e-06,GCF_000463425.1_WP_020997949.1:1.00000050e-06):1.00000050e-06,GCF_000463395.1_WP_020997949.1:1.00000050e-06):0.0116618097):0.00991011841):0.100239101):0.0435284597):0.0444745835):0.0713593882):0.104308007):0.0342492822):0.216167393):0.371284907,GCF_000024565.1_WP_012858731.1:0.587598926):0.0877616548,GCF_000973085.1_WP_046328953.1:0.564702845):0.121935375,((GCF_001553645.1_WP_068154887.1:0.115589120,GCF_000023905.1_WP_015770298.1:0.109718968):0.0710638423,GCF_001274535.1_WP_069187399.1:0.135224269):0.394029525):0.228833669):0.273449157):0.304008112,((GCF_000015045.1_WP_011736807.1:0.543578657,(GCF_000020525.1_WP_012499347.1:0.537520240,((GCF_000012485.1_WP_011358355.1:0.521262405,GCF_000015125.1_WP_011744448.1:0.249630922):0.121518375,GCF_000006985.1_NP_662523.1:0.359790395):0.154285797):0.108508678):0.196836761,GCF_000226295.1_WP_014100712.1:0.587304303):1.02774122):0.0587884947);
