# Supplementary material for: The metabolic network of the last bacterial common ancestor
Source: Commun Biol. 2021 Mar 26;4:413. doi: 10.1038/s42003-021-01918-4 (PMC7997952; doi:10.1038/s42003-021-01918-4)
Supplement: Supplementary file 7 — Supplementary Data 5 [file 42003_2021_1918_MOESM7_ESM.zip › 63324_LBCA_trees/10030.tree]

((GCF_000024965.1_WP_012877671.1:1.09258814,GCF_000304215.1_WP_015021273.1:0.925460154):0.329308624,(((((GCF_000178835.2_WP_013656249.1:0.124341052,GCF_000178835.2_WP_013656250.1:0.109168976):0.369934497,GCF_000145275.1_WP_010074902.1:0.629700948):0.0649752418,(((GCF_000967915.1_WP_030004165.1:1.05922093,(GCF_000225345.1_WP_014079791.1:0.406102752,GCF_001688665.1_WP_065549443.1:0.364045873):0.327645047):0.128218020,((GCF_000024405.1_WP_012863198.1:0.346193989,(GCF_000024405.1_WP_012863447.1:0.157059764,(GCF_000024405.1_WP_012863457.1:0.156474267,GCF_000024405.1_WP_012863458.1:0.0967278133):0.182528380):0.128762734):0.259060529,(GCF_000024405.1_WP_012860165.1:0.418528318,GCF_000016985.1_WP_012062160.1:0.405289771):0.0621533807):0.107639335):0.119698947,((GCF_000179635.2_WP_013499604.1:0.543603291,GCF_000723465.1_WP_051706620.1:0.459815202):0.625531263,(GCF_000217815.1_WP_013931712.1:0.371375040,(GCF_000025645.1_WP_012995703.1:0.178424816,(GCF_000328545.1_WP_015312461.1:0.0146943100,GCF_000189775.2_WP_013788796.1:0.0170623925):0.189422180):0.118341049):0.183106413):0.0596393854):0.0647846866):0.0904979524,(GCF_000157355.2_WP_015509086.1:0.594516565,GCF_000981525.1_WP_047915095.1:0.872860425):0.216137891):0.205869975,(((GCF_001688665.1_WP_057571592.1:0.488370512,GCF_000018685.1_WP_012198650.1:0.518497228):0.108364910,GCF_000214355.1_WP_015712906.1:0.751960604):0.212763446,((GCF_000190435.1_WP_013608293.1:0.115985798,GCF_000208385.1_WP_013739816.1:0.196143931):0.663737171,((((GCF_000166355.1_WP_013402113.1:0.00857276026,GCF_000166775.1_WP_013429231.1:0.0190491655):0.0115318199,GCF_000166335.1_WP_013412935.1:0.0351665712):0.0952205981,GCF_000022325.1_WP_015908699.1:0.0888745237):0.499109666,(GCF_000340885.1_WP_015394902.1:0.0499408687,GCF_000506785.2_WP_023975733.1:0.0316077995):0.426200774):0.171351078):0.0930730489):0.298518184):0.203420681);
