# Supplementary material for: The metabolic network of the last bacterial common ancestor
Source: Commun Biol. 2021 Mar 26;4:413. doi: 10.1038/s42003-021-01918-4 (PMC7997952; doi:10.1038/s42003-021-01918-4)
Supplement: Supplementary file 7 — Supplementary Data 5 [file 42003_2021_1918_MOESM7_ESM.zip › 63324_LBCA_trees/10031.tree]

((GCF_000026665.1_WP_000154111.1:1.97145443,(GCF_000092505.1_WP_013103034.1:1.00000050e-06,GCF_000219785.1_WP_013103034.1:1.00000050e-06):1.10426158):0.242655592,(GCF_000831645.3_WP_048698798.1:1.38162619,(GCF_000317975.2_WP_035064393.1:0.771005127,(((((((GCF_000550745.1_WP_002381942.1:1.00000050e-06,GCF_001689055.1_WP_002381942.1:1.00000050e-06):1.00000050e-06,GCF_001598635.1_WP_002381942.1:1.00000050e-06):1.00000050e-06,(GCF_000281195.1_WP_002381942.1:1.00000050e-06,(GCF_000172575.2_WP_002381942.1:1.00000050e-06,GCF_000742975.1_WP_002381942.1:1.00000050e-06):1.00000050e-06):1.00000050e-06):1.00000050e-06,GCF_000007785.1_NP_815038.1:1.00000050e-06):1.00000050e-06,GCF_000317915.1_WP_015212180.1:0.00347367683):0.324691794,(GCF_000747585.1_WP_013773866.1:0.00340625791,GCF_000283975.1_WP_015695005.1:1.00000050e-06):0.441636317):0.140192985,((GCF_000157355.2_WP_015509901.1:1.00000050e-06,GCF_001558875.1_WP_008381491.1:0.0271726744):0.691070913,((GCF_000737555.1_WP_002374360.1:1.00000050e-06,(GCF_000336405.1_WP_002295442.1:0.00332933382,(((((GCF_000250945.1_WP_002297129.1:1.00000050e-06,GCF_000444405.1_WP_002297129.1:1.00000050e-06):1.00000050e-06,GCF_001518735.1_WP_002297129.1:1.00000050e-06):1.00000050e-06,GCF_001635875.1_WP_002297129.1:1.00000050e-06):1.00000050e-06,(GCF_001587115.1_WP_002297129.1:1.00000050e-06,GCF_000174395.2_YP_006375784.1:1.00000050e-06):1.00000050e-06):0.00332960937,(GCF_001412695.1_WP_002292704.1:1.00000050e-06,(GCF_001298485.1_WP_002292704.1:1.00000050e-06,GCF_900066025.1_WP_002292704.1:1.00000050e-06):1.00000050e-06):1.00000050e-06):1.00000050e-06):0.00668264370):0.108640799,(GCF_000504125.1_WP_010735706.1:0.142725574,((GCF_000271405.2_WP_014834728.1:1.00000050e-06,GCF_001641305.1_WP_010719416.1:1.00000050e-06):0.0738163817,(GCF_001267865.1_WP_005876398.1:1.00000050e-06,GCF_001267395.1_WP_005876398.1:1.00000050e-06):0.0439185134):0.0465712064):0.0666816079):0.438208169):0.0942141456):0.451500408):0.443689378):0.0589204741);
