# Supplementary material for: The metabolic network of the last bacterial common ancestor
Source: Commun Biol. 2021 Mar 26;4:413. doi: 10.1038/s42003-021-01918-4 (PMC7997952; doi:10.1038/s42003-021-01918-4)
Supplement: Supplementary file 7 — Supplementary Data 5 [file 42003_2021_1918_MOESM7_ESM.zip › 63324_LBCA_trees/10032.tree]

(((((((GCF_000816145.1_WP_031505261.1:1.00000050e-06,GCF_000504105.1_WP_031505261.1:1.00000050e-06):0.122285329,GCF_000828655.1_WP_041077267.1:0.106041965):0.390790506,(GCF_000217815.1_WP_013932852.1:0.258060954,((GCF_000017865.1_WP_012002993.1:0.00464026554,GCF_000504085.1_WP_028843233.1:1.00000050e-06):0.272560476,GCF_000828675.1_WP_041081748.1:0.205083533):0.0781466468):0.0998392229):0.158315710,(GCF_000147715.2_WP_014731884.1:0.747583072,(GCF_001027025.1_WP_047754570.1:0.287688124,GCF_000023325.1_WP_012744939.1:0.348118892):0.0979299035):0.120031907):0.502441430,((GCF_000018945.1_WP_015919907.1:0.0227463335,GCF_000832145.1_WP_041844442.1:0.00164627379):0.155328087,((GCF_000025105.1_WP_012896572.1:1.00000050e-06,((GCF_000019625.1_WP_012311263.1:0.00969065920,GCF_000789375.1_WP_038034260.1:0.00240096949):0.00271876177,(GCF_000789335.1_WP_008195627.1:0.00446622363,((GCF_000390265.1_WP_004080274.1:1.00000050e-06,(GCF_000978535.1_WP_004080274.1:1.00000050e-06,GCF_000978555.1_WP_004080274.1:1.00000050e-06):1.00000050e-06):1.00000050e-06,(GCF_000230655.2_WP_004080274.1:1.00000050e-06,(GCF_000008545.1_NP_228939.1:1.00000050e-06,GCF_000978575.1_WP_004080274.1:1.00000050e-06):1.00000050e-06):1.00000050e-06):0.00277407989):0.0222023956):0.0142830678):0.0309897408,GCF_000016785.1_WP_011944027.1:0.0244680352):0.103931348):0.611107281):0.197283819,GCF_000255135.1_WP_014296424.1:0.697234780):0.0617488662,((GCF_000016905.1_WP_041426200.1:0.454965531,GCF_000021285.1_WP_012580062.1:0.346882169):0.761250791,((GCF_000235405.2_WP_014451290.1:1.00000050e-06,GCF_000767275.2_WP_052107068.1:0.00582564160):0.508239449,(GCF_000017545.1_WP_011993986.1:0.404529430,(GCF_000017545.1_WP_011994512.1:0.248159649,(GCF_000235405.2_WP_014451578.1:0.131415723,(GCF_001644665.1_WP_064012195.1:0.00640288655,GCF_000767275.2_WP_033191764.1:0.0193855231):0.0769303810):0.309254177):0.200213611):0.222002769):0.225807753):0.187721926);
