# Supplementary material for: The metabolic network of the last bacterial common ancestor
Source: Commun Biol. 2021 Mar 26;4:413. doi: 10.1038/s42003-021-01918-4 (PMC7997952; doi:10.1038/s42003-021-01918-4)
Supplement: Supplementary file 7 — Supplementary Data 5 [file 42003_2021_1918_MOESM7_ESM.zip › 63324_LBCA_trees/10033.tree]

((((GCF_000217815.1_WP_013932948.1:0.675378594,((GCF_000504085.1_WP_028843532.1:0.00334226352,GCF_000017865.1_WP_012002257.1:1.00000050e-06):0.323492761,(GCF_000828675.1_WP_041081242.1:0.189236044,(GCF_000816145.1_WP_031505535.1:1.00000050e-06,GCF_000504105.1_WP_031505535.1:1.00000050e-06):0.290574137):0.142824389):0.306010422):0.330716235,(GCF_000019625.1_WP_012310881.1:0.0600905080,((((((GCF_000230655.2_WP_004082349.1:1.00000050e-06,GCF_000789335.1_WP_004082349.1:1.00000050e-06):1.00000050e-06,GCF_000008545.1_NP_229599.1:1.00000050e-06):1.00000050e-06,GCF_000978535.1_WP_004082349.1:1.00000050e-06):1.00000050e-06,GCF_000978575.1_WP_004082349.1:1.00000050e-06):1.00000050e-06,GCF_000978555.1_WP_004082349.1:1.00000050e-06):1.00000050e-06,GCF_000390265.1_WP_004082349.1:1.00000050e-06):0.0441603843):0.624646084):0.261445392,(GCF_000147715.2_WP_014731692.1:0.782010847,GCF_000023325.1_WP_015868056.1:0.653856534):0.857879943):0.0870266716,((GCF_000145215.1_WP_013291507.1:0.143487846,(GCF_000166695.1_WP_013433714.1:1.00000050e-06,GCF_000193435.2_WP_013433714.1:1.00000050e-06):0.173788630):0.651792925,(GCF_000212395.1_WP_013756173.1:0.583043044,((GCF_000010985.1_WP_013007285.1:0.564274128,(GCF_000166415.1_WP_013406002.1:0.541990646,(GCF_000237085.1_WP_041715085.1:0.132420487,GCF_000015865.1_WP_020458054.1:0.117884882):0.424557293):0.489755272):0.0802136812,(GCF_000233715.2_WP_006521010.1:0.760608574,(GCF_000021645.1_YP_002352526.1:0.493306316,(((GCF_000145615.1_WP_013299030.1:0.0103735812,GCF_000328545.1_WP_015312653.1:0.00786314150):0.0818846654,GCF_000189775.2_WP_013789008.1:0.0981999581):0.228416002,((GCF_000019085.1_WP_012268881.1:1.00000050e-06,GCF_000175295.2_WP_012268881.1:1.00000050e-06):0.0791587237,(GCF_000092965.1_WP_013150998.1:0.00639272947,GCF_000025645.1_WP_012996182.1:1.00000050e-06):0.0949356563):0.141404883):0.203639450):0.130792731):0.0316521843):0.0541571771):0.0826082162):0.340894740);
