# Supplementary material for: The metabolic network of the last bacterial common ancestor
Source: Commun Biol. 2021 Mar 26;4:413. doi: 10.1038/s42003-021-01918-4 (PMC7997952; doi:10.1038/s42003-021-01918-4)
Supplement: Supplementary file 7 — Supplementary Data 5 [file 42003_2021_1918_MOESM7_ESM.zip › 63324_LBCA_trees/10034.tree]

((GCF_000231905.1_WP_014637641.1:0.309285367,(GCF_001708305.1_WP_068991837.1:0.490581454,(((GCF_000463465.1_WP_021001627.1:1.00000050e-06,GCF_001412635.1_WP_021001627.1:1.00000050e-06):1.00000050e-06,(((GCF_000306805.1_WP_003076510.1:0.00687691778,((GCF_000463445.1_WP_006267224.1:1.00000050e-06,GCF_000463425.1_WP_006267224.1:1.00000050e-06):1.00000050e-06,GCF_000463395.1_WP_006267224.1:1.00000050e-06):0.0130277473):0.0692001959,(GCF_000463505.1_WP_020999581.1:0.00657853962,GCF_000478925.1_WP_038677416.1:1.00000050e-06):0.0624815648):0.0332000422,GCF_000831165.1_WP_022525432.1:0.0265062107):0.00655965362):0.00370588884,GCF_000385925.1_WP_041826905.1:0.00269750290):0.533501713):0.265315952):0.561130954,(GCF_000016985.1_WP_012063378.1:0.547879445,(GCF_000018685.1_WP_041703702.1:1.32706766,((GCF_001587175.1_WP_061564071.1:1.00000050e-06,((GCF_000027165.1_YP_003446223.1:0.0130870200,GCF_000262145.1_WP_041826286.1:0.0132264098):1.00000050e-06,(((GCF_000164675.2_WP_013903432.1:1.00000050e-06,((GCF_001281025.1_WP_060628311.1:0.0197751946,(GCF_000479335.1_WP_023023578.1:1.00000050e-06,GCF_000479315.1_WP_023023578.1:1.00000050e-06):1.00000050e-06):0.00654063348,((GCF_000018965.1_WP_000348721.1:1.00000050e-06,(((GCF_000251085.2_WP_000348721.1:1.00000050e-06,GCF_000019265.1_WP_000348721.1:1.00000050e-06):1.00000050e-06,GCF_000019025.1_WP_000348721.1:1.00000050e-06):1.00000050e-06,GCF_000196595.1_WP_000348721.1:1.00000050e-06):1.00000050e-06):1.00000050e-06,GCF_000147095.1_WP_000348721.1:1.00000050e-06):0.00659878609):1.00000050e-06):1.00000050e-06,GCF_000688775.1_WP_000348727.1:0.0266481240):0.00654683030,GCF_000014205.1_YP_001035403.1:0.00653548885):1.00000050e-06):0.00656857214):0.632998237,(((GCF_000755145.1_WP_044978441.1:0.511052972,GCF_000020605.1_WP_049757214.1:0.403978806):0.0879905687,GCF_001543345.1_WP_055245245.1:0.559696819):0.123084396,GCF_000145275.1_WP_029169198.1:0.256559938):0.0989766564):0.288527234):0.155038296):0.286020229);
