# Supplementary material for: The metabolic network of the last bacterial common ancestor
Source: Commun Biol. 2021 Mar 26;4:413. doi: 10.1038/s42003-021-01918-4 (PMC7997952; doi:10.1038/s42003-021-01918-4)
Supplement: Supplementary file 7 — Supplementary Data 5 [file 42003_2021_1918_MOESM7_ESM.zip › 63324_LBCA_trees/10035.tree]

((((GCF_001560895.1_WP_061087757.1:0.0147132843,GCF_001553685.1_WP_060955853.1:0.0134155147):0.0111666251,GCF_000448685.2_WP_059749196.1:0.0240845154):0.0274534269,GCF_000027165.1_YP_003445820.1:0.0412459224):0.0134653843,((GCF_000817005.1_WP_039703992.1:0.0160795236,GCF_000221985.1_WP_000750068.1:0.0247980028):0.0445852461,((GCF_000018965.1_WP_000750081.1:1.00000050e-06,((((GCF_000210935.1_WP_000750077.1:0.00212678817,GCF_000018985.1_WP_000750075.1:0.00834850650):0.00849792109,((GCF_000019005.1_WP_000750087.1:1.00000050e-06,GCF_001457635.1_WP_000750087.1:1.00000050e-06):1.00000050e-06,GCF_000299015.1_WP_000750087.1:1.00000050e-06):0.00283284497):0.00809880245,(GCF_000019985.1_WP_000750048.1:1.00000050e-06,GCF_000026665.1_WP_000750048.1:1.00000050e-06):0.00297364173):0.00299630254,((GCF_000019825.1_WP_000750039.1:1.00000050e-06,(((GCF_000210995.1_WP_000750035.1:1.00000050e-06,(GCF_000210955.1_WP_000750037.1:1.00000050e-06,(GCF_000211035.1_WP_000750037.1:1.00000050e-06,(GCF_000211015.1_WP_000750037.1:1.00000050e-06,GCF_000211055.1_WP_000750037.1:1.00000050e-06):1.00000050e-06):1.00000050e-06):0.000493011147):0.00754855549,((GCF_000251085.2_WP_000750027.1:0.000492043355,(GCF_000019025.1_WP_000750030.1:1.00000050e-06,GCF_000196595.1_WP_000750030.1:1.00000050e-06):1.00000050e-06):0.00272245093,GCF_000147095.1_WP_000750051.1:0.00319400745):0.00223970934):0.00912746567,GCF_001255215.1_WP_053039505.1:0.00157448360):0.00185846280):0.0245833574,GCF_000006885.1_WP_000750044.1:0.0128631499):0.00909270109):0.00154453065):0.0205996645,((GCF_000019265.1_WP_000750013.1:0.00466875947,((GCF_000211095.1_WP_000750067.1:1.00000050e-06,GCF_000211075.1_WP_000750067.1:1.00000050e-06):1.00000050e-06,GCF_000210975.1_WP_000750053.1:0.000489690090):0.00124941930):0.00406828236,((GCF_000014365.1_WP_000750085.1:1.00000050e-06,GCF_000007045.1_NP_358155.1:1.00000050e-06):1.00000050e-06,GCF_000163895.2_WP_014263091.1:2.31607724):0.00581786026):0.00396223704):0.0208014625):0.00608840384);
