# Supplementary material for: The metabolic network of the last bacterial common ancestor
Source: Commun Biol. 2021 Mar 26;4:413. doi: 10.1038/s42003-021-01918-4 (PMC7997952; doi:10.1038/s42003-021-01918-4)
Supplement: Supplementary file 7 — Supplementary Data 5 [file 42003_2021_1918_MOESM7_ESM.zip › 63324_LBCA_trees/10036.tree]

((((GCF_000299015.1_WP_001844516.1:0.00280723602,(((((GCF_001457635.1_WP_000461502.1:1.00000050e-06,((GCF_000210935.1_WP_000461502.1:1.00000050e-06,GCF_000019005.1_WP_000461502.1:1.00000050e-06):1.00000050e-06,GCF_000026665.1_WP_000461502.1:1.00000050e-06):1.00000050e-06):1.00000050e-06,GCF_000210975.1_WP_000461502.1:1.00000050e-06):1.00000050e-06,GCF_000019985.1_WP_000461502.1:1.00000050e-06):1.00000050e-06,(GCF_000018985.1_WP_000461502.1:1.00000050e-06,GCF_000211075.1_WP_000461502.1:1.00000050e-06):1.00000050e-06):1.00000050e-06,(GCF_001255215.1_WP_000461502.1:1.00000050e-06,GCF_000211095.1_WP_000461502.1:1.00000050e-06):1.00000050e-06):1.00000050e-06):1.00000050e-06,GCF_000006885.1_WP_000461505.1:0.00563079116):0.00280485167,(GCF_000147095.1_WP_000461500.1:0.00280709928,GCF_000018965.1_WP_000461501.1:1.00000050e-06):1.00000050e-06):0.000332805946,(((((GCF_000019265.1_WP_000461498.1:1.00000050e-06,(GCF_000210955.1_WP_000461498.1:1.00000050e-06,((GCF_000019025.1_WP_000461498.1:1.00000050e-06,GCF_000211035.1_WP_000461498.1:1.00000050e-06):1.00000050e-06,(GCF_000211015.1_WP_000461498.1:1.00000050e-06,GCF_000019825.1_WP_000461498.1:1.00000050e-06):1.00000050e-06):1.00000050e-06):1.00000050e-06):1.00000050e-06,GCF_000196595.1_WP_000461498.1:1.00000050e-06):1.00000050e-06,GCF_000146975.1_WP_000461498.1:1.00000050e-06):1.00000050e-06,(GCF_000817005.1_WP_000461498.1:1.00000050e-06,(GCF_000007045.1_NP_358814.1:1.00000050e-06,(((GCF_000211055.1_WP_000461498.1:1.00000050e-06,(GCF_000210995.1_WP_000461498.1:1.00000050e-06,GCF_000180515.1_WP_000461498.1:1.00000050e-06):1.00000050e-06):1.00000050e-06,GCF_000251085.2_WP_000461498.1:1.00000050e-06):1.00000050e-06,GCF_000014365.1_WP_000461498.1:1.00000050e-06):1.00000050e-06):1.00000050e-06):1.00000050e-06):1.00000050e-06,(GCF_000221985.1_WP_000461510.1:0.0112896899,(GCF_000800295.1_WP_004833299.1:0.956342962,(GCF_001281025.1_WP_060628565.1:0.00278487741,GCF_000027165.1_YP_003445886.1:0.0141944837):0.00414408502):0.00727467484):0.0171614310):0.00247126025);
