# Supplementary material for: The metabolic network of the last bacterial common ancestor
Source: Commun Biol. 2021 Mar 26;4:413. doi: 10.1038/s42003-021-01918-4 (PMC7997952; doi:10.1038/s42003-021-01918-4)
Supplement: Supplementary file 7 — Supplementary Data 5 [file 42003_2021_1918_MOESM7_ESM.zip › 63324_LBCA_trees/10037.tree]

((((GCF_001281025.1_WP_060628766.1:0.0263875510,GCF_001553685.1_WP_060956384.1:0.194163236):0.0266667019,GCF_001560895.1_WP_061088627.1:0.0213036999):1.00000050e-06,(GCF_000253155.1_WP_041170857.1:0.0401526740,GCF_000688775.1_WP_044021728.1:0.0245793513):0.0371832925):0.0315615731,(GCF_000817005.1_WP_016398702.1:0.00838353467,(GCF_000018965.1_WP_000883892.1:0.0269376468,(GCF_000006885.1_WP_000883905.1:1.00000050e-06,(((GCF_000210935.1_WP_001828308.1:1.00000050e-06,((GCF_000019825.1_WP_000883895.1:0.00906154726,GCF_000018985.1_WP_000883897.1:1.00000050e-06):0.00898222413,((GCF_000019025.1_WP_001814772.1:1.00000050e-06,GCF_000251085.2_WP_001814772.1:1.00000050e-06):1.00000050e-06,GCF_000196595.1_WP_001814772.1:1.00000050e-06):0.00895953953):1.00000050e-06):0.00903791364,GCF_000019985.1_WP_000883903.1:0.00898988640):1.00000050e-06,((GCF_000211095.1_WP_000883900.1:1.00000050e-06,GCF_000299015.1_WP_000883900.1:1.00000050e-06):1.00000050e-06,(((GCF_000026665.1_WP_000883900.1:1.00000050e-06,GCF_000014365.1_WP_000883900.1:1.00000050e-06):1.00000050e-06,GCF_000210955.1_WP_000883900.1:1.00000050e-06):1.00000050e-06,((GCF_000019265.1_WP_000883900.1:1.00000050e-06,GCF_000019005.1_WP_000883900.1:1.00000050e-06):1.00000050e-06,(GCF_001255215.1_WP_000883900.1:1.00000050e-06,(GCF_000180515.1_WP_000883900.1:1.00000050e-06,(GCF_000211015.1_WP_000883900.1:1.00000050e-06,(GCF_000211055.1_WP_000883900.1:1.00000050e-06,(GCF_000211075.1_WP_000883900.1:1.00000050e-06,(GCF_000210995.1_WP_000883900.1:1.00000050e-06,(GCF_001457635.1_WP_000883900.1:1.00000050e-06,(GCF_000211035.1_WP_000883900.1:1.00000050e-06,(GCF_000146975.1_WP_000883900.1:1.00000050e-06,(GCF_000210975.1_WP_000883900.1:1.00000050e-06,GCF_000147095.1_WP_000883900.1:1.00000050e-06):1.00000050e-06):1.00000050e-06):1.00000050e-06):1.00000050e-06):1.00000050e-06):1.00000050e-06):1.00000050e-06):1.00000050e-06):1.00000050e-06):1.00000050e-06):1.00000050e-06):1.00000050e-06):1.00000050e-06):0.00897296166):1.00000050e-06):0.0369774453):0.0423435621);
