# Supplementary material for: The metabolic network of the last bacterial common ancestor
Source: Commun Biol. 2021 Mar 26;4:413. doi: 10.1038/s42003-021-01918-4 (PMC7997952; doi:10.1038/s42003-021-01918-4)
Supplement: Supplementary file 7 — Supplementary Data 5 [file 42003_2021_1918_MOESM7_ESM.zip › 63324_LBCA_trees/10038.tree]

((GCF_000018985.1_WP_000508271.1:1.00000050e-06,GCF_000026665.1_WP_000508271.1:1.00000050e-06):0.0294276185,((((GCF_001553685.1_WP_060956070.1:0.351522004,GCF_001560895.1_WP_061088643.1:0.0655956470):0.0222722357,GCF_000221985.1_WP_044012198.1:0.0402014312):0.0361157179,(GCF_001255215.1_WP_000508269.1:1.00000050e-06,((GCF_001457635.1_WP_000508269.1:1.00000050e-06,GCF_000019265.1_WP_000508269.1:1.00000050e-06):1.00000050e-06,((((GCF_000210955.1_WP_000508269.1:1.00000050e-06,(GCF_000210995.1_WP_000508269.1:1.00000050e-06,GCF_000210975.1_WP_000508269.1:1.00000050e-06):1.00000050e-06):1.00000050e-06,GCF_000146975.1_WP_000508269.1:1.00000050e-06):1.00000050e-06,(((GCF_000210935.1_WP_000508269.1:1.00000050e-06,GCF_000196595.1_WP_000508269.1:1.00000050e-06):1.00000050e-06,((GCF_000180515.1_WP_000508269.1:1.00000050e-06,(GCF_000211055.1_WP_000508269.1:1.00000050e-06,(GCF_000211035.1_WP_000508269.1:1.00000050e-06,(GCF_000251085.2_WP_000508269.1:1.00000050e-06,GCF_000019005.1_WP_000508269.1:1.00000050e-06):1.00000050e-06):1.00000050e-06):1.00000050e-06):1.00000050e-06,(((GCF_000019825.1_WP_000508269.1:1.00000050e-06,GCF_000147095.1_WP_000508269.1:1.00000050e-06):1.00000050e-06,(GCF_000019025.1_WP_000508269.1:1.00000050e-06,GCF_000006885.1_WP_000508269.1:1.00000050e-06):1.00000050e-06):1.00000050e-06,GCF_000211015.1_WP_000508269.1:1.00000050e-06):1.00000050e-06):1.00000050e-06):1.00000050e-06,((GCF_000211095.1_WP_000508269.1:1.00000050e-06,GCF_000211075.1_WP_000508269.1:1.00000050e-06):1.00000050e-06,GCF_000817005.1_WP_000508269.1:1.00000050e-06):1.00000050e-06):1.00000050e-06):1.00000050e-06,GCF_000299015.1_WP_000508269.1:1.00000050e-06):1.00000050e-06):1.00000050e-06):1.00000050e-06):0.0182722524,(GCF_000019985.1_WP_000508265.1:0.0207850202,((GCF_000007045.1_NP_358999.1:1.00000050e-06,(GCF_000018965.1_WP_000508266.1:1.00000050e-06,GCF_000014365.1_WP_000508266.1:1.00000050e-06):1.00000050e-06):0.0179755977,GCF_000027165.1_YP_003446642.1:1.00000050e-06):1.00000050e-06):1.00000050e-06):0.0112548942);
