# Supplementary material for: The metabolic network of the last bacterial common ancestor
Source: Commun Biol. 2021 Mar 26;4:413. doi: 10.1038/s42003-021-01918-4 (PMC7997952; doi:10.1038/s42003-021-01918-4)
Supplement: Supplementary file 7 — Supplementary Data 5 [file 42003_2021_1918_MOESM7_ESM.zip › 63324_LBCA_trees/10039.tree]

((GCF_000018985.1_WP_000956127.1:0.0200796033,(GCF_000146975.1_WP_000956126.1:1.00000050e-06,(((GCF_000018965.1_WP_000956126.1:1.00000050e-06,GCF_000210975.1_WP_000956126.1:1.00000050e-06):1.00000050e-06,(((((GCF_000211075.1_WP_000956126.1:1.00000050e-06,(GCF_000299015.1_WP_000956126.1:1.00000050e-06,(GCF_000019985.1_WP_000956126.1:1.00000050e-06,(GCF_000210955.1_WP_000956126.1:1.00000050e-06,(GCF_000019825.1_WP_000956126.1:1.00000050e-06,(((GCF_000007045.1_NP_357775.1:1.00000050e-06,((((GCF_000019005.1_WP_000956126.1:1.00000050e-06,GCF_000019265.1_WP_000956126.1:1.00000050e-06):1.00000050e-06,(GCF_001457635.1_WP_000956126.1:1.00000050e-06,(GCF_001255215.1_WP_000956126.1:1.00000050e-06,GCF_000006885.1_WP_000956126.1:1.00000050e-06):1.00000050e-06):1.00000050e-06):1.00000050e-06,GCF_000211035.1_WP_000956126.1:1.00000050e-06):1.00000050e-06,((((GCF_000026665.1_WP_000956126.1:1.00000050e-06,GCF_000014365.1_WP_000956126.1:1.00000050e-06):1.00000050e-06,(GCF_000211095.1_WP_000956126.1:1.00000050e-06,GCF_000211055.1_WP_000956126.1:1.00000050e-06):1.00000050e-06):1.00000050e-06,GCF_000817005.1_WP_000956126.1:1.00000050e-06):1.00000050e-06,GCF_000210995.1_WP_000956126.1:1.00000050e-06):1.00000050e-06):1.00000050e-06):1.00000050e-06,GCF_000210935.1_WP_000956126.1:1.00000050e-06):1.00000050e-06,GCF_000180515.1_WP_000956126.1:1.00000050e-06):1.00000050e-06):1.00000050e-06):1.00000050e-06):1.00000050e-06):1.00000050e-06):1.00000050e-06,GCF_000196595.1_WP_000956126.1:1.00000050e-06):1.00000050e-06,GCF_000251085.2_WP_000956126.1:1.00000050e-06):1.00000050e-06,GCF_000147095.1_WP_000956126.1:1.00000050e-06):1.00000050e-06,GCF_000211015.1_WP_000956126.1:1.00000050e-06):1.00000050e-06):1.00000050e-06,GCF_000019025.1_WP_000956126.1:1.00000050e-06):1.00000050e-06):1.00000050e-06):0.0931661396,((GCF_001560895.1_WP_061088485.1:0.0434554926,GCF_001281025.1_WP_000957547.1:0.0861144989):1.00000050e-06,(GCF_000221985.1_WP_000957543.1:1.00000050e-06,GCF_000027165.1_YP_003447010.1:0.0207218799):1.00000050e-06):0.0656269976);
