# Supplementary material for: The metabolic network of the last bacterial common ancestor
Source: Commun Biol. 2021 Mar 26;4:413. doi: 10.1038/s42003-021-01918-4 (PMC7997952; doi:10.1038/s42003-021-01918-4)
Supplement: Supplementary file 7 — Supplementary Data 5 [file 42003_2021_1918_MOESM7_ESM.zip › 63324_LBCA_trees/1003.tree]

(((((((GCF_000007085.1_WP_011024614.1:0.177694972,((GCF_000145615.1_WP_013298766.1:0.0965376042,(GCF_000147695.2_WP_003868920.1:1.00000050e-06,GCF_000763575.1_WP_019907181.1:0.00476423548):0.0509305757):0.0118035333,((GCF_000175295.2_WP_012269771.1:1.00000050e-06,GCF_000019085.1_WP_012269771.1:1.00000050e-06):0.00649701377,(GCF_000025645.1_WP_012994269.1:1.00000050e-06,GCF_000092965.1_WP_013149599.1:0.00472621050):0.0469527200):0.213867500):0.128373491):0.266306568,((GCF_000016545.1_WP_011916392.1:0.0722256889,(GCF_000022325.1_WP_015907168.1:0.0218488679,(((GCF_000166695.1_WP_013433210.1:0.00490105916,GCF_000193435.2_WP_014041969.1:1.00000050e-06):0.0108435392,GCF_000166775.1_WP_013430960.1:0.00523987560):0.0183873719,(GCF_000166355.1_WP_013403925.1:0.0298012077,(GCF_000166335.1_WP_013411449.1:0.0543287067,GCF_000145215.1_WP_013289863.1:0.0152868562):0.0266432035):0.0298765484):0.00449112426):0.129962554):0.343788119,((GCF_001038625.1_WP_007061774.1:0.0167721826,GCF_000968375.1_WP_029160048.1:0.0557963450):0.391013029,(((GCF_000807255.1_WP_003442496.1:1.00000050e-06,GCF_000807175.1_WP_003442496.1:1.00000050e-06):0.209327806,GCF_000389635.1_WP_015615060.1:0.140581509):0.126898835,((GCF_000218855.1_WP_010964409.1:1.00000050e-06,GCF_000191905.1_WP_010964409.1:1.00000050e-06):1.00000050e-06,GCF_000008765.1_NP_347728.1:1.00000050e-06):0.457509398):0.122456912):0.277154816):0.0523720005):0.258000280,(((GCF_000243155.2_WP_014793747.1:0.337803674,(GCF_000145275.1_WP_010075730.1:0.191882518,(GCF_000190635.1_WP_013624749.1:0.362455363,((GCF_000512895.1_WP_019225477.1:0.00529931345,(GCF_000305815.1_WP_015044298.1:1.00000050e-06,GCF_000305775.1_WP_015044298.1:1.00000050e-06):0.0256692194):0.174578099,(GCF_000305775.1_WP_015044323.1:1.00000050e-06,GCF_000305815.1_WP_015044323.1:1.00000050e-06):0.132777182):0.118450781):0.0404024782):0.287424403):0.250489451,(((GCF_000016505.1_WP_012103671.1:1.00000050e-06,GCF_000010265.1_WP_012103671.1:1.00000050e-06):0.379684619,(GCF_001642655.1_WP_017751145.1:0.319464598,(GCF_000143685.1_WP_013240172.1:0.00432141237,(GCF_001484725.1_WP_023162257.1:1.00000050e-06,GCF_000484505.1_WP_023162257.1:1.00000050e-06):1.00000050e-06):0.216349457):0.0332510484):0.104800817,((GCF_001038625.1_WP_007062706.1:0.0126982030,GCF_000968375.1_WP_029163022.1:0.0380408947):0.209481198,(GCF_000473995.1_WP_022746891.1:0.204901874,(GCF_000473995.1_WP_022747374.1:0.104672349,(GCF_000340885.1_WP_015394550.1:0.108782684,(GCF_000833105.2_WP_041897342.1:0.00515868139,((GCF_000016965.1_WP_012059151.1:1.00000050e-06,GCF_000767745.1_WP_012059151.1:1.00000050e-06):1.00000050e-06,GCF_000506785.2_WP_012059151.1:1.00000050e-06):0.00796182752):0.0931406641):0.102773025):0.130338535):0.0663717672):0.105185410):0.266114730):0.211684239,(((GCF_000235605.1_WP_014183440.1:0.200981562,GCF_000231385.2_WP_014901887.1:0.176166366):0.502734763,(GCF_000012865.1_WP_011343436.1:0.579276810,GCF_000092405.1_WP_013174948.1:0.539230319):0.0864691958):0.0913345660,(((((GCF_000725345.1_WP_038674381.1:0.171881233,GCF_000271665.2_WP_007954737.1:0.129013449):0.333035319,GCF_000284095.1_WP_014423456.1:0.738974469):0.460264566,(GCF_000014965.1_WP_011699420.1:0.661968566,GCF_001027545.1_WP_052569822.1:0.692740689):0.232961984):0.187169903,((GCF_001005265.1_WP_046737430.1:0.287024772,GCF_000143165.1_WP_013217580.1:0.255259542):0.222193972,(((((((GCF_000341655.1_WP_011308863.1:1.00000050e-06,GCF_000341695.1_WP_011308863.1:1.00000050e-06):1.00000050e-06,GCF_001547795.1_WP_011308863.1:1.00000050e-06):1.00000050e-06,GCF_000830885.1_WP_011308863.1:1.00000050e-06):1.00000050e-06,GCF_001610775.1_WP_011308863.1:1.00000050e-06):1.00000050e-06,(GCF_000016705.1_WP_011308863.1:1.00000050e-06,GCF_000009025.1_WP_011308863.1:1.00000050e-06):1.00000050e-06):1.00000050e-06,GCF_000025585.1_WP_011308863.1:1.00000050e-06):0.0503644431,((GCF_000025025.1_WP_012881610.1:1.00000050e-06,((GCF_001010485.1_WP_041330593.1:1.00000050e-06,GCF_000830925.1_WP_041330593.1:1.00000050e-06):1.00000050e-06,GCF_000499365.1_WP_023651903.1:0.00400090611):0.00399734103):0.0236964523,(GCF_000011905.1_WP_010936111.1:0.00402915834,GCF_000830905.1_WP_041341215.1:0.00398926181):0.0657386419):0.0338156669):0.358835103):0.300155490):0.127082794,((GCF_000019165.1_WP_012282904.1:0.632061017,(((GCF_000018425.1_WP_041570949.1:0.734010998,((GCF_000016165.1_WP_011877099.1:0.349578816,(GCF_000215085.1_WP_013843231.1:0.288444107,GCF_000214435.1_WP_003541838.1:0.187984259):0.0955976557):0.259345032,(GCF_000233715.2_WP_006522431.1:0.533712075,(GCF_000024205.1_WP_015756728.1:0.440337722,GCF_000016165.1_WP_011877867.1:0.474617094):0.0771555604):0.144051931):0.102093986):0.122076015,GCF_000014965.1_WP_011699249.1:0.713810716):0.0954132123,((GCF_001267405.1_WP_011393185.1:1.00000050e-06,GCF_001267435.1_WP_011393185.1:1.00000050e-06):1.00000050e-06,GCF_000013105.1_YP_430528.1:1.00000050e-06):0.672847440):0.0765604452):0.0494824888,GCF_000305935.1_WP_015050346.1:0.722407669):0.0791660950):0.0909052391):0.0986281278):0.161898148):0.271894993,GCF_000016985.1_WP_012062645.1:1.16320373):0.235876874,(((GCF_000015345.1_WP_041729496.1:0.950801737,((((GCF_000007745.1_WP_011199558.1:0.353056980,((GCF_000973525.1_WP_046338908.1:0.131074806,((((GCF_000006825.1_WP_005753332.1:1.00000050e-06,GCF_001721885.1_WP_005753332.1:1.00000050e-06):1.00000050e-06,(GCF_000234745.1_WP_005753332.1:1.00000050e-06,((GCF_000512395.1_WP_005753332.1:1.00000050e-06,GCF_001663095.1_WP_005753332.1:1.00000050e-06):1.00000050e-06,((GCF_000259545.1_WP_005753332.1:1.00000050e-06,GCF_000255915.1_WP_005753332.1:1.00000050e-06):1.00000050e-06,GCF_001578435.1_WP_005753332.1:1.00000050e-06):1.00000050e-06):1.00000050e-06):1.00000050e-06):1.00000050e-06,GCF_000754275.1_WP_005753332.1:1.00000050e-06):1.00000050e-06,GCF_000973565.1_WP_046333447.1:0.00427898555):0.0797899387):0.228718206,((((GCF_000022985.1_WP_012771189.1:1.00000050e-06,GCF_001188835.1_WP_012771189.1:1.00000050e-06):0.0220530112,GCF_001262035.1_WP_050693210.1:0.0211332933):0.176448883,(GCF_001690155.1_WP_005553437.1:0.00428307371,(GCF_001594265.1_WP_005539640.1:1.00000050e-06,GCF_001547775.1_WP_005539640.1:1.00000050e-06):1.00000050e-06):0.0957966687):0.187577913,(GCF_000019405.1_WP_011608641.1:1.00000050e-06,GCF_000011785.1_WP_011608641.1:1.00000050e-06):0.351436824):0.0422888456):0.125356120):0.260728082,(((((GCF_001647795.1_WP_010945334.1:1.00000050e-06,(GCF_001647895.1_WP_010945334.1:1.00000050e-06,(GCF_001647875.1_WP_010945334.1:1.00000050e-06,(((((GCF_000007945.1_WP_010945334.1:1.00000050e-06,GCF_001647765.1_WP_010945334.1:1.00000050e-06):1.00000050e-06,GCF_001647655.1_WP_010945334.1:1.00000050e-06):1.00000050e-06,GCF_001647915.1_WP_010945334.1:1.00000050e-06):1.00000050e-06,GCF_001647855.1_WP_010945334.1:1.00000050e-06):1.00000050e-06,GCF_001647735.1_WP_010945334.1:1.00000050e-06):1.00000050e-06):1.00000050e-06):1.00000050e-06):1.00000050e-06,(GCF_001647695.1_WP_064081913.1:0.00417369005,(GCF_001647815.1_WP_064083281.1:1.00000050e-06,GCF_001647835.1_WP_064083281.1:1.00000050e-06):1.00000050e-06):0.00417604696):0.148554056,((GCF_000739435.1_WP_014991538.1:0.0107804537,GCF_000801145.1_WP_039196905.1:0.0110631299):0.0420553848,(GCF_000015885.1_WP_005600733.1:1.00000050e-06,(GCF_001460855.1_WP_005600733.1:1.00000050e-06,(GCF_000016685.1_WP_005600733.1:1.00000050e-06,GCF_000020405.1_WP_005600733.1:1.00000050e-06):1.00000050e-06):1.00000050e-06):0.0603013201):0.160874736):0.107049193,((GCF_000521685.1_WP_025342658.1:0.00432972606,(GCF_000521695.1_WP_025217232.1:1.00000050e-06,GCF_000521655.1_WP_025217232.1:1.00000050e-06):1.00000050e-06):0.0853578387,((GCF_000819525.1_WP_006252791.1:1.00000050e-06,GCF_000427275.1_WP_020824087.1:0.00893574748):0.0173766830,((((GCF_000963635.1_WP_006249341.1:1.00000050e-06,GCF_000439735.1_WP_006249341.1:1.00000050e-06):1.00000050e-06,GCF_000422095.1_WP_006249341.1:1.00000050e-06):1.00000050e-06,(GCF_000422145.1_WP_006249341.1:1.00000050e-06,GCF_000963675.1_WP_006249341.1:1.00000050e-06):1.00000050e-06):1.00000050e-06,((GCF_000349765.1_WP_006249341.1:1.00000050e-06,GCF_000376645.1_WP_006249341.1:1.00000050e-06):1.00000050e-06,GCF_000349785.1_WP_006249341.1:1.00000050e-06):1.00000050e-06):0.00989023092):0.0828959991):0.177026908):0.128755446,(((GCF_000347595.1_WP_015432689.1:1.00000050e-06,(GCF_000521725.1_WP_015432689.1:1.00000050e-06,GCF_000521745.1_WP_015432689.1:1.00000050e-06):1.00000050e-06):1.00000050e-06,GCF_000521765.1_WP_015432689.1:1.00000050e-06):0.303991534,(GCF_000740985.1_WP_038513987.1:0.00952765415,(GCF_000021885.1_WP_012621697.1:1.00000050e-06,(GCF_000742795.1_WP_044008998.1:1.00000050e-06,GCF_001611775.1_WP_062923803.1:0.0249277614):0.00484779566):0.0146025210):0.126040420):0.0912231486):0.185936609):0.245491736,(((GCF_000334515.1_WP_015368935.1:0.0466351803,(GCF_000012005.1_YP_405267.1:1.00000050e-06,((((GCF_001021855.1_WP_001076748.1:1.00000050e-06,(((GCF_000007405.1_WP_001076748.1:1.00000050e-06,GCF_001578125.1_WP_001076748.1:1.00000050e-06):1.00000050e-06,((GCF_000743955.1_WP_001076748.1:1.00000050e-06,GCF_000022245.1_WP_001076748.1:1.00000050e-06):1.00000050e-06,(GCF_000953035.1_WP_001076748.1:1.00000050e-06,GCF_000006925.2_NP_709720.2:1.00000050e-06):1.00000050e-06):1.00000050e-06):1.00000050e-06,GCF_001579965.1_WP_001076748.1:1.00000050e-06):1.00000050e-06):1.00000050e-06,GCF_001580175.1_WP_061460702.1:1.00000050e-06):1.00000050e-06,GCF_000743995.1_WP_001076748.1:1.00000050e-06):1.00000050e-06,GCF_000013585.1_WP_001076750.1:0.00468622572):0.00465127666):0.122340580):0.192238875,(GCF_001011055.1_WP_005290980.1:0.0980734782,(GCF_000264765.2_WP_034164063.1:0.00483982112,((GCF_000020865.1_WP_012850245.1:1.00000050e-06,(GCF_000348565.1_WP_012850245.1:1.00000050e-06,GCF_000146305.1_WP_012850245.1:1.00000050e-06):1.00000050e-06):1.00000050e-06,GCF_000800725.1_WP_012850245.1:1.00000050e-06):1.00000050e-06):0.116748455):0.140700289):0.381199804,(GCF_000807275.1_WP_039103187.1:0.542296804,GCF_000599985.1_WP_038517016.1:0.241593415):0.504100722):0.161634814):0.254384078,GCF_000517405.1_WP_025245838.1:1.63032894):0.133319608):0.629846698,((GCF_000021725.1_WP_015902500.1:0.699019894,GCF_000217795.1_WP_013908420.1:0.380952844):0.494149899,(GCF_000010985.1_WP_013008688.1:0.574699057,GCF_000218625.1_WP_013885397.1:0.532192476):0.463477478):0.234714315):0.265657420,((GCF_001548275.1_WP_068513237.1:0.441126267,(GCF_000215975.1_WP_013909932.1:0.414935552,GCF_000734015.1_WP_028840998.1:0.501055508):0.153878554):0.782293383,(((((GCF_000724605.1_WP_051278256.1:0.458398246,(GCF_000092365.1_WP_013169804.1:0.520222438,(GCF_000612055.1_WP_025295881.1:0.0121510750,(GCF_001281085.1_WP_053793895.1:0.00417899957,GCF_000816065.1_WP_039662654.1:1.00000050e-06):0.00453190232):0.398477864):0.154044791):0.254414975,((GCF_000310065.1_WP_015071330.1:0.341341868,((GCF_001553935.1_WP_060956857.1:0.144951815,(GCF_001553565.1_WP_067941618.1:0.214860072,GCF_001278845.1_WP_053585658.1:0.164229510):0.0621854410):0.325523663,((GCF_000940845.1_WP_036939975.1:1.00000050e-06,GCF_000091725.1_WP_036939975.1:1.00000050e-06):1.00000050e-06,GCF_900016155.1_WP_036939975.1:1.00000050e-06):0.264974812):0.145342405):0.208939480,(GCF_001281505.1_WP_063665769.1:0.537998159,GCF_000277715.1_WP_014845938.1:0.541429755):0.0832481702):0.0982633971):0.206566478,((GCF_000212675.2_WP_014259506.1:0.436109911,((GCF_000176915.2_WP_013513992.1:0.297443266,GCF_000023445.1_WP_015853626.1:0.617488418):0.146760451,GCF_001553625.1_WP_066601923.1:0.605415107):0.128967369):0.428170406,(GCF_000014185.1_WP_011565793.1:0.328773909,GCF_000661895.1_WP_038682816.1:0.303015711):0.352748028):0.117200709):0.0865322865,((GCF_000012485.1_WP_011358170.1:0.643818174,GCF_000477435.1_WP_022773682.1:0.316264420):0.267641134,GCF_000953535.1_WP_045090050.1:0.703829671):0.0831645917):0.535240449,(GCF_000025945.1_WP_011187389.1:1.33728084,(GCF_000195295.1_WP_013705171.1:0.759311039,(((GCF_000023285.1_WP_015781718.1:1.00000050e-06,GCF_001278825.1_WP_053581030.1:0.0236521976):0.873361187,GCF_000015125.1_WP_041467527.1:0.576714071):0.762396139,GCF_000024325.1_WP_015751460.1:0.591079637):0.255040727):0.262190183):0.329013343):0.324308229):0.218183361):0.0659998247):0.285788878,GCF_000212395.1_WP_041437879.1:1.91297630):0.0291883668,(((GCF_000226295.1_WP_049787491.1:1.22235817,(GCF_000317105.1_WP_015146937.1:0.329053119,GCF_001264245.1_WP_052275658.1:0.300974380):0.682848352):0.431930025,(((GCF_000814825.1_WP_039688784.1:0.616955535,(GCF_000478885.1_WP_022739838.1:0.422346647,(GCF_000024265.1_WP_015760761.1:0.0761813506,GCF_000270285.1_WP_013979702.1:0.291316574):0.147144586):0.113271999):0.252334942,(GCF_000023845.1_WP_015778734.1:0.492781078,GCF_000195315.1_WP_013709087.1:0.512501274):0.207437260):0.370384967,(GCF_000020985.1_YP_002248640.1:0.946819897,(GCF_000299355.1_WP_014968231.1:0.688851336,((GCF_000144645.1_WP_049817930.1:0.470670939,(GCF_000213235.1_WP_013778707.1:1.00000050e-06,GCF_000328765.2_WP_013778707.1:1.00000050e-06):0.307388058):0.393832068,(GCF_000597865.1_WP_025436765.1:0.800909501,GCF_000189775.2_WP_013786910.1:0.456268699):0.108376723):0.120100877):0.222187505):0.234303529):0.286328554):0.425020368,((((GCF_000020945.1_WP_012543620.1:0.848672938,GCF_001717545.1_WP_069177682.1:1.04917816):1.02779230,((GCF_000022065.1_WP_015924432.1:0.0251965037,GCF_000244875.1_WP_014314680.1:0.0668028206):1.35967949,(GCF_000146065.2_WP_015425064.1:0.788582608,GCF_000186885.1_WP_052302015.1:0.710670038):0.955019337):0.193189400):0.210703284,(GCF_000284335.1_WP_014452562.1:1.33855949,((GCF_000255135.1_WP_014296842.1:0.566725661,(GCF_000953715.1_WP_052670297.1:0.233725038,GCF_000018605.1_WP_012208850.1:0.253106583):0.415302496):0.152377700,((((GCF_000832145.1_WP_015920113.1:1.00000050e-06,GCF_000018945.1_WP_015920113.1:1.00000050e-06):0.212078963,(GCF_000789335.1_WP_008193091.1:0.0135348069,(GCF_000019625.1_WP_012310286.1:1.00000050e-06,((((GCF_000978535.1_WP_004080721.1:1.00000050e-06,GCF_000230655.2_WP_004080721.1:1.00000050e-06):1.00000050e-06,GCF_000978555.1_WP_004080721.1:1.00000050e-06):1.00000050e-06,(GCF_000978575.1_WP_004080721.1:1.00000050e-06,(GCF_000008545.1_NP_228684.1:1.00000050e-06,GCF_000390265.1_WP_004080721.1:1.00000050e-06):1.00000050e-06):1.00000050e-06):0.0184104239,(GCF_000789375.1_WP_011942754.1:1.00000050e-06,(GCF_000025105.1_WP_011942754.1:1.00000050e-06,GCF_000016785.1_WP_011942754.1:1.00000050e-06):1.00000050e-06):1.00000050e-06):0.0231176218):0.0187539715):0.101661539):0.548609038,((((GCF_000816145.1_WP_031502878.1:1.00000050e-06,GCF_000504105.1_WP_031502878.1:1.00000050e-06):0.211168309,GCF_000828655.1_WP_041076398.1:0.135451737):0.194374057,(GCF_000217815.1_WP_013931968.1:0.228531489,((GCF_000504085.1_WP_028843308.1:1.00000050e-06,GCF_000017865.1_WP_012002865.1:0.00421162712):0.253158781,GCF_000828675.1_WP_041083191.1:0.179521795):0.106237527):0.102548400):0.214918436,((GCF_000016905.1_WP_012056313.1:0.229343015,GCF_000021285.1_WP_012579475.1:0.326870115):0.271010365,((GCF_000767275.2_WP_033191370.1:0.0706176353,(GCF_001644665.1_WP_064012439.1:0.0575451861,GCF_000235405.2_WP_014450859.1:0.0546763534):0.0554460154):0.174240260,GCF_000017545.1_WP_011993837.1:0.170689699):0.273966798):0.429167145):0.0919744088):0.187511271,(((GCF_000507245.1_WP_024267879.1:0.643070314,((GCF_001314995.1_WP_004300135.1:0.0128537289,((GCF_001314975.1_WP_008763494.1:1.00000050e-06,GCF_000011065.1_NP_810054.1:1.00000050e-06):0.0873547898,GCF_001688725.1_WP_065538868.1:0.0378635771):0.0288633404):0.600720274,((GCF_000219725.1_WP_013969462.1:0.389085356,(GCF_000214355.1_WP_015709811.1:0.411195743,GCF_000214375.1_WP_041611323.1:0.355672564):0.0608515672):0.244186462,((GCF_000195275.1_WP_013700851.1:0.666251341,GCF_000212415.1_WP_013758563.1:0.388093359):0.230731589,(((GCF_000008185.1_NP_971248.1:0.0916770978,GCF_000755145.1_WP_044977750.1:0.134041740):0.153573977,GCF_000447675.1_WP_029409050.1:0.152391370):0.199339998,GCF_000775995.1_WP_044016507.1:0.501849065):0.261301496):0.128216625):0.270846292):0.136945774):0.0679661650,GCF_000143985.1_WP_013252833.1:0.715316000):0.272602423,(GCF_000147715.2_WP_014731758.1:0.425957593,(GCF_001027025.1_WP_047755411.1:0.441470506,GCF_000023325.1_WP_015868216.1:0.429916636):0.0981739821):0.312361295):0.114750368):0.140693032):0.339112510):0.142169394):0.180220314,((GCF_000021645.1_YP_002353598.1:0.930934140,(GCF_000190535.1_WP_013611300.1:0.589616076,((GCF_000242595.2_WP_014454608.1:0.805638402,(GCF_000184345.1_WP_014623839.1:1.00000050e-06,GCF_000147075.1_WP_013312975.1:0.0200462148):0.974229459):0.271738343,((((GCF_001676785.1_WP_020064425.1:1.00000050e-06,GCF_000022105.1_WP_020064425.1:1.00000050e-06):0.0281138164,GCF_000223215.1_WP_041177360.1:0.0189064014):0.121135833,GCF_000092845.1_WP_013112871.1:0.0430113659):0.0475113988,((GCF_000143725.1_WP_013244275.1:1.00000050e-06,GCF_000325665.1_WP_013244275.1:1.00000050e-06):1.00000050e-06,GCF_000296575.1_WP_013244275.1:1.00000050e-06):0.126491767):0.740702872):0.201884103):0.426540135):0.610521956,((((((GCF_001481725.1_WP_058696440.1:0.0546457436,GCF_000152245.2_WP_050814122.1:0.0974401786):0.405803361,((((GCF_001689125.1_WP_065544276.1:0.314804419,GCF_000023885.1_WP_012799049.1:0.978470212):0.182875366,((GCF_000144625.1_WP_013272873.1:0.301999347,GCF_001688665.1_WP_065547773.1:0.589800412):0.153922024,GCF_000179635.2_WP_013499200.1:0.577294162):0.110394786):0.0737309047,(GCF_000270305.1_WP_050979250.1:0.523409108,(GCF_000230275.1_WP_045171816.1:0.637277212,((GCF_000190435.1_WP_013608594.1:0.423117976,GCF_000236685.1_WP_014270668.1:0.306600030):0.542991389,GCF_001561955.1_WP_066052444.1:0.432537611):0.0542454971):0.0441907346):0.0576934165):0.0642476187,(GCF_000085225.1_WP_009892244.1:0.0167776187,GCF_001577795.1_WP_010776676.1:0.0364732988):0.552043948):0.0683549262):0.307125580,(((GCF_000019065.1_WP_009052005.1:1.00000050e-06,GCF_000148425.1_WP_009052005.1:1.00000050e-06):0.473326759,(GCF_000967115.2_WP_023437876.1:0.0296920201,GCF_000007625.1_WP_011099261.1:0.0146920280):0.334695993):0.452378700,((GCF_000017065.1_WP_011988130.1:1.00000050e-06,(GCF_000019305.1_WP_015957826.1:1.00000050e-06,((((GCF_000253195.1_WP_014520424.1:0.0184406963,(GCF_001020205.1_WP_033059099.1:1.00000050e-06,GCF_000973705.1_WP_033059099.1:1.00000050e-06):0.0562922333):0.00448867133,(GCF_000022765.1_WP_012703940.1:0.00915022403,(GCF_000817935.1_WP_012720483.1:1.00000050e-06,GCF_000020345.1_WP_012720483.1:1.00000050e-06):0.0137851997):0.00452989073):0.00455735544,(GCF_000019545.1_WP_012342298.1:0.0136868638,((GCF_000063585.1_YP_001253796.1:1.00000050e-06,GCF_000017025.1_WP_011948895.1:1.00000050e-06):1.00000050e-06,GCF_000017045.1_YP_001387178.1:1.00000050e-06):1.00000050e-06):0.00456001474):1.00000050e-06,GCF_000829015.1_WP_045539488.1:0.0183831645):0.00454902704):0.00454883552):0.317550138,((((GCF_001456065.2_WP_002580157.1:1.00000050e-06,GCF_001465175.1_WP_002580157.1:1.00000050e-06):1.00000050e-06,GCF_001646605.1_WP_002580157.1:1.00000050e-06):0.339067806,((GCF_000789355.1_WP_039309951.1:0.0152629951,(GCF_000020165.1_WP_012423072.1:1.00000050e-06,GCF_000307125.1_WP_012423072.1:1.00000050e-06):0.0174710628):0.0190969592,((GCF_000020285.1_WP_012451790.1:1.00000050e-06,GCF_000827955.1_WP_012451790.1:1.00000050e-06):1.00000050e-06,GCF_000827935.1_WP_012451790.1:1.00000050e-06):0.0293664598):0.242638722):0.275796708,((GCF_000204565.1_WP_019278566.1:0.102666310,GCF_000014125.1_WP_039226468.1:0.167919449):0.330313169,GCF_001543345.1_WP_068759523.1:0.603376975):0.169103032):0.0419466301):0.153457365):0.0567271204):0.177470003,(GCF_000208385.1_WP_052295853.1:1.13248497,(GCF_000755705.1_WP_038471271.1:1.66843307,((GCF_000968055.1_WP_030003566.1:0.645992142,GCF_000018785.1_WP_049751950.1:0.906314942):0.140100933,GCF_000967915.1_WP_030005498.1:0.543468090):0.564143518):0.162470224):0.114498225):0.172415651,(((GCF_001042715.1_WP_044823025.1:0.426084646,GCF_000018325.1_WP_012158269.1:0.491700703):0.557333061,(((GCF_001304735.1_WP_003451837.1:1.00000050e-06,(GCF_001579765.1_WP_003477579.1:0.0146481857,GCF_000013285.1_WP_011590589.1:0.00484330130):0.00485076724):0.0246319103,GCF_001579785.1_WP_061427384.1:0.00970951967):0.286457014,((GCF_000210435.1_WP_003421461.1:0.00445137667,((GCF_000009205.1_YP_001090041.2:1.00000050e-06,(GCF_000932055.1_WP_003425940.1:1.00000050e-06,GCF_000953275.1_WP_003425940.1:1.00000050e-06):1.00000050e-06):1.00000050e-06,GCF_001577795.1_WP_003425940.1:1.00000050e-06):1.00000050e-06):0.00444454612,GCF_000085225.1_WP_009892084.1:1.00000050e-06):0.235731170):0.476274308):0.185747926,(GCF_000213255.1_WP_013780146.1:0.913946494,((GCF_000020005.1_WP_012446974.1:0.948333040,(GCF_001042715.1_WP_044823686.1:0.329396902,GCF_000016985.1_WP_012064242.1:0.372608476):0.379864854):0.150470722,((GCF_000166415.1_WP_013406717.1:0.260440577,GCF_000165465.1_WP_014552380.1:0.361855058):0.272136763,((GCF_000328625.1_WP_015327178.1:0.361887889,GCF_000144695.1_WP_041667436.1:0.747863402):0.184438655,GCF_000020485.1_WP_012635352.1:0.504972363):0.195809976):0.277473813):0.161067289):0.0680155929):0.0889051746):0.190851786,(((GCF_000013405.1_WP_011418784.1:0.602513949,(GCF_000020385.1_WP_012470060.1:0.189469597,GCF_000015045.1_WP_011735683.1:0.209003543):0.215248478):1.03641297,((GCF_001688845.1_WP_068962095.1:0.832958451,GCF_000512915.1_WP_025278251.1:0.526463202):0.0962732083,(((((GCF_000012845.1_WP_005856877.1:0.259337564,(GCF_000238215.1_WP_014225670.1:0.00473231422,(GCF_001547855.1_WP_060831382.1:0.00473260093,GCF_001547875.1_WP_060828128.1:1.00000050e-06):1.00000050e-06):0.548104608):0.150525405,(((GCF_001640865.1_WP_007833954.1:0.0135347746,GCF_000012825.1_WP_005850066.1:0.0297366271):0.284417717,(((((GCF_001682215.1_WP_005783522.1:1.00000050e-06,(GCF_000210835.1_WP_005783522.1:1.00000050e-06,(GCF_000025985.1_WP_005783522.1:1.00000050e-06,GCF_000965785.1_WP_005783522.1:1.00000050e-06):1.00000050e-06):1.00000050e-06):1.00000050e-06,GCF_000009925.1_YP_101840.1:1.00000050e-06):1.00000050e-06,GCF_001286525.1_WP_053874316.1:0.00457489687):0.0940668093,GCF_000186225.1_WP_013546430.1:0.203522140):0.0981782743,GCF_001318345.1_WP_007211562.1:0.186003077):0.0845209135):0.126031190,(GCF_000190575.1_WP_013618422.1:0.415158999,GCF_000025925.1_WP_013064060.1:0.574330680):0.0765863828):0.169699916):0.119980660,(GCF_000212375.1_WP_013759737.1:1.01700922,(GCF_000270225.1_WP_013816069.1:1.00000050e-06,(GCF_001274615.1_WP_053444581.1:0.00473282215,((GCF_001314265.1_WP_004584697.1:1.00000050e-06,(GCF_000007585.1_WP_004584697.1:1.00000050e-06,(GCF_001263815.1_WP_004584697.1:1.00000050e-06,GCF_001444325.1_WP_004584697.1:1.00000050e-06):1.00000050e-06):1.00000050e-06):1.00000050e-06,GCF_000010505.1_WP_004584697.1:1.00000050e-06):1.00000050e-06):0.00944156176):0.775965650):0.285404446):0.0905153600,(GCF_000723505.1_WP_038656323.1:0.518983606,GCF_000265365.1_WP_014775528.1:0.534619290):0.207146285):0.147550342,((GCF_000266925.1_WP_014805990.1:1.09604605,GCF_000233775.1_WP_014163777.1:0.704910657):0.134750063,(GCF_000025885.1_WP_013047581.1:0.633899777,GCF_000024905.1_YP_003318237.1:1.04407201):0.251343011):0.172312441):0.127452857):0.322895541):0.123504337,(((GCF_000143965.1_WP_050762174.1:0.898345105,GCF_000021905.1_WP_015948206.1:0.627091817):0.518599971,((GCF_000024665.1_WP_014546683.1:1.00000050e-06,GCF_000146505.1_WP_014546683.1:1.00000050e-06):0.970816241,GCF_000018405.1_WP_052294331.1:0.853566779):0.259792993):0.252330135,((((((((GCF_000219045.1_WP_013923271.1:0.0520663293,(GCF_000833255.1_WP_044526048.1:1.00000050e-06,(GCF_000262205.1_WP_014715336.1:1.00000050e-06,(((GCF_000505725.1_WP_014715336.1:1.00000050e-06,(GCF_001190905.1_WP_014715336.1:1.00000050e-06,GCF_001042525.1_WP_014715336.1:1.00000050e-06):1.00000050e-06):1.00000050e-06,GCF_001042565.1_WP_014715336.1:1.00000050e-06):1.00000050e-06,GCF_001042545.1_WP_014715336.1:1.00000050e-06):1.00000050e-06):0.0119334370):0.00291384232):0.00593296507,((GCF_000833215.1_WP_012281151.1:1.00000050e-06,GCF_000019285.1_WP_012281151.1:1.00000050e-06):1.00000050e-06,GCF_000833195.1_WP_012281151.1:1.00000050e-06):1.00000050e-06):0.00294140781,GCF_000833295.1_WP_042523149.1:1.00000050e-06):0.00294479414,GCF_000833455.1_WP_004287878.1:1.00000050e-06):1.00000050e-06,GCF_000833315.1_WP_042518610.1:0.00884180868):0.118615579,(GCF_001275365.1_WP_064461007.1:1.00000050e-06,GCF_001653955.1_WP_064461007.1:1.00000050e-06):0.0791870558):1.03690203,(GCF_000015585.1_WP_011813362.1:0.396070422,GCF_000015585.1_WP_011814778.1:0.416897466):0.789733741):0.212920670,(GCF_000754345.1_WP_014656378.1:0.363992874,(GCF_000334515.1_WP_015366500.1:0.358237161,(((GCF_000348565.1_WP_015461489.1:0.00478475607,(GCF_000020865.1_WP_012848571.1:1.00000050e-06,GCF_000146305.1_WP_012848571.1:1.00000050e-06):0.00851663542):0.0662129879,(GCF_000800725.1_WP_034163419.1:1.00000050e-06,GCF_000264765.2_WP_034163419.1:1.00000050e-06):0.0520131016):0.395202338,GCF_000477435.1_WP_022771468.1:0.594690808):0.232759708):0.264667491):0.660035471):0.159274505):0.114018102):0.190187360):0.0948260231):0.129986480):0.248280877):0.130745524);
