# Supplementary material for: The metabolic network of the last bacterial common ancestor
Source: Commun Biol. 2021 Mar 26;4:413. doi: 10.1038/s42003-021-01918-4 (PMC7997952; doi:10.1038/s42003-021-01918-4)
Supplement: Supplementary file 7 — Supplementary Data 5 [file 42003_2021_1918_MOESM7_ESM.zip › 63324_LBCA_trees/10040.tree]

((GCF_001553685.1_WP_060955080.1:0.118570192,((GCF_000147095.1_WP_000180805.1:1.00000050e-06,GCF_001255215.1_WP_000180808.1:0.0173176459):0.0174343128,((GCF_000210995.1_WP_000180803.1:1.00000050e-06,GCF_000210975.1_WP_000180803.1:1.00000050e-06):1.00000050e-06,(((GCF_000019025.1_WP_000180803.1:1.00000050e-06,(GCF_000018965.1_WP_000180803.1:1.00000050e-06,((GCF_001457635.1_WP_000180803.1:1.00000050e-06,((GCF_000019005.1_WP_000180803.1:1.00000050e-06,((GCF_000210955.1_WP_000180803.1:1.00000050e-06,GCF_000019825.1_WP_000180803.1:1.00000050e-06):1.00000050e-06,GCF_000019265.1_WP_000180803.1:1.00000050e-06):1.00000050e-06):1.00000050e-06,((((((GCF_000196595.1_WP_000180803.1:1.00000050e-06,GCF_000018985.1_WP_000180803.1:1.00000050e-06):1.00000050e-06,GCF_000211015.1_WP_000180803.1:1.00000050e-06):1.00000050e-06,GCF_000211035.1_WP_000180803.1:1.00000050e-06):1.00000050e-06,GCF_000251085.2_WP_000180803.1:1.00000050e-06):1.00000050e-06,(((GCF_000211075.1_WP_000180803.1:1.00000050e-06,GCF_000146975.1_WP_000180803.1:1.00000050e-06):1.00000050e-06,(GCF_000019985.1_WP_000180803.1:1.00000050e-06,GCF_000007045.1_NP_357722.1:1.00000050e-06):1.00000050e-06):1.00000050e-06,(GCF_000014365.1_WP_000180803.1:1.00000050e-06,GCF_000299015.1_WP_000180803.1:1.00000050e-06):1.00000050e-06):1.00000050e-06):1.00000050e-06,GCF_000006885.1_WP_000180803.1:1.00000050e-06):1.00000050e-06):1.00000050e-06):1.00000050e-06,(GCF_000180515.1_WP_000180803.1:1.00000050e-06,GCF_000210935.1_WP_000180803.1:1.00000050e-06):1.00000050e-06):1.00000050e-06):1.00000050e-06):1.00000050e-06,(GCF_000026665.1_WP_000180803.1:1.00000050e-06,GCF_000211095.1_WP_000180803.1:1.00000050e-06):1.00000050e-06):1.00000050e-06,GCF_000211055.1_WP_000180803.1:1.00000050e-06):1.00000050e-06):1.00000050e-06):1.00000050e-06):0.0100673506,((GCF_000817005.1_WP_016399125.1:0.0176232008,(GCF_001281025.1_WP_000180841.1:1.00000050e-06,GCF_000221985.1_WP_000180841.1:1.00000050e-06):1.00000050e-06):1.00000050e-06,GCF_000027165.1_YP_003447051.1:0.0719821357):0.00736515930);
