# Supplementary material for: The metabolic network of the last bacterial common ancestor
Source: Commun Biol. 2021 Mar 26;4:413. doi: 10.1038/s42003-021-01918-4 (PMC7997952; doi:10.1038/s42003-021-01918-4)
Supplement: Supplementary file 7 — Supplementary Data 5 [file 42003_2021_1918_MOESM7_ESM.zip › 63324_LBCA_trees/10041.tree]

(GCF_000253155.1_WP_033689490.1:0.0399462209,((GCF_000817005.1_WP_041171629.1:1.00000050e-06,((GCF_001255215.1_WP_001813688.1:1.00000050e-06,(GCF_000210975.1_WP_001813688.1:1.00000050e-06,GCF_000018985.1_WP_001813688.1:1.00000050e-06):1.00000050e-06):1.00000050e-06,(GCF_000211075.1_WP_001813688.1:1.00000050e-06,(GCF_000211095.1_WP_001813688.1:1.00000050e-06,GCF_001457635.1_WP_001813688.1:1.00000050e-06):1.00000050e-06):1.00000050e-06):1.00000050e-06):0.0258122689,((((GCF_000019265.1_WP_001813618.1:1.00000050e-06,GCF_000299015.1_WP_001813618.1:1.00000050e-06):1.00000050e-06,((GCF_000211015.1_WP_001813618.1:1.00000050e-06,(((((((((GCF_000180515.1_WP_001813618.1:1.00000050e-06,(GCF_000210935.1_WP_001813618.1:1.00000050e-06,((GCF_000211035.1_WP_001813618.1:1.00000050e-06,(GCF_000019985.1_WP_001813618.1:1.00000050e-06,(GCF_000210975.1_WP_001813618.1:1.00000050e-06,GCF_000026665.1_WP_001813618.1:1.00000050e-06):1.00000050e-06):1.00000050e-06):1.00000050e-06,GCF_000006885.1_WP_001855642.1:0.0265756248):1.00000050e-06):1.00000050e-06):1.00000050e-06,GCF_000211095.1_WP_001813618.1:1.00000050e-06):1.00000050e-06,(GCF_000147095.1_WP_001813618.1:1.00000050e-06,((GCF_000014365.1_WP_001813618.1:1.00000050e-06,GCF_000196595.1_WP_001813618.1:1.00000050e-06):1.00000050e-06,GCF_000019025.1_WP_001813618.1:1.00000050e-06):1.00000050e-06):1.00000050e-06):1.00000050e-06,GCF_000211075.1_WP_001813618.1:1.00000050e-06):1.00000050e-06,GCF_000210995.1_WP_001813618.1:1.00000050e-06):1.00000050e-06,GCF_000018985.1_WP_001813618.1:1.00000050e-06):1.00000050e-06,GCF_000221985.1_WP_001813618.1:1.00000050e-06):1.00000050e-06,GCF_000019005.1_WP_001813618.1:1.00000050e-06):1.00000050e-06,GCF_000251085.2_WP_001813618.1:1.00000050e-06):1.00000050e-06):1.00000050e-06,(GCF_000211055.1_WP_001813618.1:1.00000050e-06,GCF_000019825.1_WP_001813618.1:1.00000050e-06):1.00000050e-06):1.00000050e-06):1.00000050e-06,GCF_000210955.1_WP_001813618.1:1.00000050e-06):0.0261566094,GCF_001281025.1_WP_001818108.1:0.0257564275):1.00000050e-06):0.0133985233);
