# Supplementary material for: The metabolic network of the last bacterial common ancestor
Source: Commun Biol. 2021 Mar 26;4:413. doi: 10.1038/s42003-021-01918-4 (PMC7997952; doi:10.1038/s42003-021-01918-4)
Supplement: Supplementary file 7 — Supplementary Data 5 [file 42003_2021_1918_MOESM7_ESM.zip › 63324_LBCA_trees/10042.tree]

((((((((GCF_000026585.1_WP_012515807.1:1.00000050e-06,GCF_000026605.1_WP_012515807.1:1.00000050e-06):1.00000050e-06,GCF_000020765.1_WP_012515807.1:1.00000050e-06):2.16514484,(((GCF_000210955.1_WP_000358813.1:1.00000050e-06,GCF_000211035.1_WP_000358813.1:1.00000050e-06):1.00000050e-06,GCF_000211055.1_WP_000358813.1:1.00000050e-06):1.00000050e-06,GCF_000211015.1_WP_000358813.1:1.00000050e-06):1.00000050e-06):0.0202112558,GCF_000007045.1_NP_358059.1:1.00000050e-06):1.00000050e-06,GCF_000018965.1_WP_000358817.1:1.00000050e-06):1.00000050e-06,GCF_000014365.1_WP_000358817.1:1.00000050e-06):1.00000050e-06,GCF_000019265.1_WP_000358817.1:1.00000050e-06):0.312762604,((((GCF_000211075.1_WP_000358811.1:1.00000050e-06,GCF_000211095.1_WP_000358811.1:1.00000050e-06):1.00000050e-06,(GCF_000146975.1_WP_000358812.1:1.00000050e-06,(GCF_000299015.1_WP_000358812.1:1.00000050e-06,(GCF_001457635.1_WP_000358812.1:1.00000050e-06,(GCF_000019005.1_WP_000358812.1:1.00000050e-06,GCF_000147095.1_WP_000358812.1:1.00000050e-06):1.00000050e-06):1.00000050e-06):1.00000050e-06):0.0200291743):0.0579716320,GCF_000817005.1_WP_016397126.1:0.112276486):0.113279378,((((((GCF_000210935.1_WP_000358814.1:1.00000050e-06,GCF_000210995.1_WP_000358814.1:1.00000050e-06):1.00000050e-06,GCF_000019025.1_WP_000358814.1:1.00000050e-06):1.00000050e-06,(GCF_000196595.1_WP_000358814.1:1.00000050e-06,GCF_000221985.1_WP_000358814.1:1.00000050e-06):1.00000050e-06):1.00000050e-06,GCF_000251085.2_WP_000358814.1:1.00000050e-06):1.00000050e-06,(GCF_000019985.1_WP_000358814.1:1.00000050e-06,GCF_000180515.1_WP_000358814.1:1.00000050e-06):1.00000050e-06):0.00449670549,(GCF_000026665.1_WP_000358815.1:1.00000050e-06,(GCF_000019825.1_WP_000358815.1:1.00000050e-06,((GCF_000210975.1_WP_000358815.1:1.00000050e-06,GCF_000018985.1_WP_000358815.1:1.00000050e-06):1.00000050e-06,(GCF_001255215.1_WP_000358815.1:1.00000050e-06,GCF_000006885.1_WP_000358815.1:1.00000050e-06):1.00000050e-06):1.00000050e-06):1.00000050e-06):0.332488190):0.0746480848):0.199685975);
