# Supplementary material for: The metabolic network of the last bacterial common ancestor
Source: Commun Biol. 2021 Mar 26;4:413. doi: 10.1038/s42003-021-01918-4 (PMC7997952; doi:10.1038/s42003-021-01918-4)
Supplement: Supplementary file 7 — Supplementary Data 5 [file 42003_2021_1918_MOESM7_ESM.zip › 63324_LBCA_trees/10043.tree]

((((GCF_000006785.2_NP_269160.1:1.00000050e-06,GCF_000007285.1_WP_010922213.1:1.00000050e-06):1.00000050e-06,GCF_001019635.1_WP_010922213.1:1.00000050e-06):1.00000050e-06,GCF_000230295.1_WP_010922213.1:1.00000050e-06):0.273967657,((GCF_001553685.1_WP_060955011.1:0.861275388,(((((((GCF_000211015.1_WP_000818079.1:1.00000050e-06,(GCF_001457635.1_WP_000818079.1:1.00000050e-06,GCF_000299015.1_WP_000818079.1:1.00000050e-06):1.00000050e-06):1.00000050e-06,(GCF_000019025.1_WP_000818079.1:1.00000050e-06,GCF_000014365.1_WP_000818079.1:1.00000050e-06):1.00000050e-06):1.00000050e-06,(((GCF_000019825.1_WP_000818077.1:1.00000050e-06,(((GCF_000210995.1_WP_000818078.1:1.00000050e-06,GCF_000210935.1_WP_000818078.1:1.00000050e-06):1.00000050e-06,GCF_000019005.1_WP_000818078.1:1.00000050e-06):1.00000050e-06,GCF_000019985.1_WP_000818082.1:0.0119687026):0.0119534741):1.00000050e-06,GCF_000018965.1_WP_000818077.1:1.00000050e-06):1.00000050e-06,GCF_000196595.1_WP_000818079.1:1.00000050e-06):1.00000050e-06):1.00000050e-06,((GCF_000251085.2_WP_000818079.1:1.00000050e-06,GCF_000211055.1_WP_000818079.1:1.00000050e-06):1.00000050e-06,GCF_000026665.1_WP_000818080.1:0.0120085803):1.00000050e-06):1.00000050e-06,GCF_000211035.1_WP_000818079.1:1.00000050e-06):1.00000050e-06,GCF_000210955.1_WP_000818079.1:1.00000050e-06):1.00000050e-06,GCF_000007045.1_NP_359207.1:1.00000050e-06):0.0362419080):0.0120726445,(GCF_000147095.1_WP_000425690.1:1.00000050e-06,(GCF_000817005.1_WP_016397532.1:0.0131156014,(GCF_000019265.1_WP_000425689.1:1.00000050e-06,((((GCF_000180515.1_WP_000425689.1:1.00000050e-06,((GCF_000211075.1_WP_001273377.1:1.00000050e-06,GCF_000211095.1_WP_001273377.1:1.00000050e-06):1.00000050e-06,GCF_000210975.1_WP_001273377.1:1.00000050e-06):0.0899518281):1.00000050e-06,GCF_000146975.1_WP_000425689.1:1.00000050e-06):1.00000050e-06,GCF_000221985.1_WP_000425689.1:1.00000050e-06):1.00000050e-06,GCF_000006885.1_WP_000425689.1:1.00000050e-06):1.00000050e-06):0.0151745569):1.00000050e-06):0.0184883779):0.216909519);
