# Supplementary material for: The metabolic network of the last bacterial common ancestor
Source: Commun Biol. 2021 Mar 26;4:413. doi: 10.1038/s42003-021-01918-4 (PMC7997952; doi:10.1038/s42003-021-01918-4)
Supplement: Supplementary file 7 — Supplementary Data 5 [file 42003_2021_1918_MOESM7_ESM.zip › 63324_LBCA_trees/10044.tree]

(GCF_001623565.1_WP_067090624.1:1.40346996,(((GCF_001717545.1_WP_069178577.1:0.779878578,(GCF_000340885.1_WP_015394838.1:0.425494144,((GCF_001050475.1_WP_048702411.1:0.365780623,GCF_000831645.3_WP_041499280.1:0.458356041):0.307157762,GCF_001050475.1_WP_053084464.1:0.507827527):0.110998981):0.138400616):0.0850109437,(((GCF_001042675.1_WP_006289362.1:0.249269465,GCF_001042695.1_WP_006293312.1:0.208338170):0.261053654,(GCF_000023885.1_WP_050749650.1:0.636531400,(GCF_001553935.1_WP_060956596.1:0.354191382,GCF_001553565.1_WP_067944188.1:0.365329653):0.191531544):0.268446026):0.375658138,(GCF_000225345.1_WP_044024873.1:0.769607246,GCF_001689125.1_WP_065542139.1:0.455516929):0.284577381):0.124818363):0.199886103,((GCF_000225345.1_WP_014081327.1:0.319568569,(GCF_000020605.1_WP_012743577.1:0.320379325,GCF_000145035.1_WP_013279547.1:0.413074914):0.0492346666):0.492664315,(((GCF_001553565.1_WP_067939255.1:0.371893933,GCF_001278845.1_WP_053587553.1:0.472507779):0.604200761,((((GCF_000145275.1_WP_010075794.1:0.229142800,GCF_000178835.2_WP_041713320.1:0.333624427):0.0747752802,GCF_000307165.1_WP_015009504.1:0.285179475):0.146651960,GCF_000195275.1_WP_013700662.1:0.682482076):0.0941637243,(((GCF_000212415.1_WP_013759429.1:0.474514422,(GCF_000179635.2_WP_013499400.1:0.311784910,GCF_000723465.1_WP_038672412.1:0.242710731):0.160070174):0.166567473,((GCF_000145035.1_WP_013280245.1:0.429850600,GCF_001688705.1_WP_066539486.1:0.363575489):0.0737242556,GCF_001689125.1_WP_065540887.1:0.451040744):0.0658691704):0.157566208,(GCF_000968055.1_WP_026660207.1:0.913679742,(GCF_000967915.1_WP_030004835.1:0.561360726,(GCF_000018785.1_WP_012242677.1:0.320956384,GCF_000953195.1_WP_052670024.1:0.274156981):0.299568120):0.0887429907):0.141498761):0.0564836051):0.169284311):0.138662093,GCF_000018685.1_WP_012199624.1:0.865595225):0.112245155):0.159947380):0.146221834);
