# Supplementary material for: The metabolic network of the last bacterial common ancestor
Source: Commun Biol. 2021 Mar 26;4:413. doi: 10.1038/s42003-021-01918-4 (PMC7997952; doi:10.1038/s42003-021-01918-4)
Supplement: Supplementary file 7 — Supplementary Data 5 [file 42003_2021_1918_MOESM7_ESM.zip › 63324_LBCA_trees/10045.tree]

((GCF_000018685.1_WP_012200963.1:0.744189472,((GCF_000270305.1_WP_013976121.1:1.02307117,GCF_001688665.1_WP_065550757.1:0.408337600):0.178292126,((((GCF_000024405.1_WP_012860899.1:0.853934478,((GCF_001554015.1_WP_061944928.1:1.04926498,GCF_000027165.1_YP_003445602.1:0.945882429):0.0901811649,GCF_000244875.1_WP_014315264.1:0.960517078):0.0651474655):0.130966631,((GCF_000215085.1_WP_013841363.1:0.652644831,GCF_001697285.1_WP_065820990.1:0.368111683):0.132788487,((GCF_001577795.1_WP_021395207.1:0.0252758504,GCF_000085225.1_WP_009893138.1:0.0207014325):0.402842850,((GCF_000953275.1_WP_011861036.1:1.00000050e-06,GCF_000009205.1_YP_001089419.1:1.00000050e-06):1.00000050e-06,GCF_000932055.1_WP_011861036.1:1.00000050e-06):0.496211274):0.300292266):0.0651163807):0.0468059817,((((GCF_000349885.2_WP_015358138.1:1.00000050e-06,GCF_000331995.1_WP_015358138.1:1.00000050e-06):0.374893051,GCF_000015865.1_WP_020457832.1:0.345468395):0.236702575,GCF_000144625.1_WP_013272096.1:0.443115286):0.279352076,GCF_000178835.2_WP_013657738.1:0.492965191):0.0570651886):0.182564383,GCF_001561955.1_WP_066048148.1:0.772814747):0.288588850):0.109731981):0.0587741100,(GCF_000243155.2_WP_014793020.1:0.433151102,(GCF_000235605.1_WP_014187565.1:0.735456074,((GCF_000340885.1_WP_015390886.1:0.424165480,(GCF_000789355.1_WP_035784050.1:0.0326751251,((GCF_000827955.1_WP_012449442.1:1.00000050e-06,GCF_000827935.1_WP_012449442.1:1.00000050e-06):1.00000050e-06,GCF_000020285.1_WP_012449442.1:1.00000050e-06):0.0336189432):0.272905884):0.590308269,(((GCF_000063585.1_YP_001254237.1:1.00000050e-06,GCF_000020345.1_WP_012721037.1:0.00132437483):0.0122918594,(GCF_000253195.1_WP_014521321.1:0.0264183692,GCF_000022765.1_WP_012704075.1:0.0134146744):0.00909899314):0.0317239733,(GCF_000092345.1_WP_012100312.1:1.00000050e-06,GCF_000017065.1_WP_012100312.1:1.00000050e-06):0.0234074762):0.455558703):0.330894610):0.309651701):0.235118283);
