# Supplementary material for: The metabolic network of the last bacterial common ancestor
Source: Commun Biol. 2021 Mar 26;4:413. doi: 10.1038/s42003-021-01918-4 (PMC7997952; doi:10.1038/s42003-021-01918-4)
Supplement: Supplementary file 7 — Supplementary Data 5 [file 42003_2021_1918_MOESM7_ESM.zip › 63324_LBCA_trees/10046.tree]

((((GCF_000244875.1_WP_014312206.1:0.452056821,GCF_000967115.2_WP_023437956.1:0.652080348):0.0757816846,(((GCF_000017065.1_WP_012100332.1:1.00000050e-06,GCF_000092345.1_WP_012100332.1:1.00000050e-06):0.145008163,((GCF_000807175.1_WP_003444940.1:1.00000050e-06,GCF_000807255.1_WP_003444940.1:1.00000050e-06):0.0440088523,(GCF_000389635.1_WP_015613942.1:0.0429212537,GCF_000389635.1_WP_015615693.1:0.144058303):0.0470416088):0.131208860):0.359147881,((GCF_000359625.1_WP_015474435.1:0.596665344,GCF_001698165.1_WP_065825838.1:0.826781324):0.819206531,((GCF_000271665.2_WP_007959682.1:0.415940389,(GCF_000725345.1_WP_051788906.1:0.0439326205,GCF_000271665.2_WP_007957459.1:0.104321022):0.190658094):0.405657224,GCF_000723465.1_WP_041337494.1:0.885522264):0.124419547):0.167704584):0.147573188):0.0459945300,(GCF_000178835.2_WP_013655846.1:0.850807056,GCF_000178835.2_WP_013655772.1:0.837227299):0.0789718549):0.103656943,(((GCF_000215085.1_WP_041275613.1:0.170768151,GCF_000016165.1_WP_011878919.1:0.118343313):0.178938995,GCF_000016165.1_WP_049755865.1:0.134494506):0.608072934,(((GCF_000018685.1_WP_012200983.1:0.321206698,GCF_000018685.1_WP_012198815.1:0.262578034):0.294343738,GCF_001688665.1_WP_065551856.1:0.567535220):0.267390110,((GCF_000085225.1_WP_009888825.1:0.419144720,GCF_000143685.1_WP_013240273.1:0.285952888):0.0954300779,((GCF_001579785.1_WP_061427561.1:0.406046823,GCF_000022765.1_WP_003358039.1:0.636514059):0.0663931105,((GCF_000789355.1_WP_035784044.1:0.0215621570,((GCF_000020285.1_WP_012451074.1:1.00000050e-06,GCF_000827955.1_WP_012451074.1:1.00000050e-06):1.00000050e-06,GCF_000827935.1_WP_012451074.1:1.00000050e-06):1.00000050e-06):0.230877560,(GCF_001465175.1_WP_035764109.1:0.197937999,(GCF_000307125.1_WP_012422987.1:1.00000050e-06,GCF_000020165.1_WP_012422987.1:1.00000050e-06):0.501116252):0.190672822):0.165052929):0.0683383320):0.0431582595):0.138780119):0.216812773);
