# Supplementary material for: The metabolic network of the last bacterial common ancestor
Source: Commun Biol. 2021 Mar 26;4:413. doi: 10.1038/s42003-021-01918-4 (PMC7997952; doi:10.1038/s42003-021-01918-4)
Supplement: Supplementary file 7 — Supplementary Data 5 [file 42003_2021_1918_MOESM7_ESM.zip › 63324_LBCA_trees/10047.tree]

(((((GCF_000237995.1_WP_014216129.1:1.00000050e-06,GCF_001702235.1_WP_014216129.1:1.00000050e-06):1.00000050e-06,GCF_001702215.1_WP_014216129.1:1.00000050e-06):0.178408405,((GCF_001411765.2_WP_002834141.1:1.00000050e-06,GCF_000014505.1_WP_002834141.1:1.00000050e-06):1.00000050e-06,GCF_000496265.1_WP_002834141.1:1.00000050e-06):0.230198537):0.331448696,((((GCF_001660025.1_WP_003643468.1:1.00000050e-06,((GCF_000338115.2_WP_003643468.1:1.00000050e-06,GCF_001704335.1_WP_003643468.1:1.00000050e-06):1.00000050e-06,(GCF_001302645.1_WP_003643468.1:1.00000050e-06,((GCF_000392485.3_WP_003643468.1:1.00000050e-06,GCF_000931425.1_WP_003643468.1:1.00000050e-06):1.00000050e-06,((((GCF_000412205.1_WP_003643468.1:1.00000050e-06,(GCF_000023085.1_WP_003643468.1:1.00000050e-06,GCF_001278015.1_WP_003643468.1:1.00000050e-06):1.00000050e-06):1.00000050e-06,(GCF_001596095.1_WP_003643468.1:1.00000050e-06,((GCF_001659745.1_WP_003643468.1:1.00000050e-06,(((GCF_001581895.1_WP_003643468.1:1.00000050e-06,GCF_000148815.2_WP_003643468.1:1.00000050e-06):1.00000050e-06,GCF_001715615.1_WP_003643468.1:1.00000050e-06):1.00000050e-06,GCF_001484005.1_WP_003643468.1:1.00000050e-06):1.00000050e-06):1.00000050e-06,(GCF_001672035.1_WP_003643468.1:1.00000050e-06,GCF_000604105.1_WP_003643468.1:1.00000050e-06):1.00000050e-06):1.00000050e-06):1.00000050e-06):1.00000050e-06,GCF_001617525.1_WP_003643468.1:1.00000050e-06):1.00000050e-06,GCF_000203855.3_YP_004890780.1:1.00000050e-06):1.00000050e-06):1.00000050e-06):1.00000050e-06):1.00000050e-06):1.00000050e-06,GCF_001704315.1_WP_003643468.1:1.00000050e-06):1.00000050e-06,GCF_001296095.1_WP_060684192.1:0.0140973702):0.171335374,GCF_001443645.1_WP_052048872.1:0.0375823118):0.464020724):0.224996976,(GCF_001663715.1_WP_068222354.1:1.00000050e-06,(GCF_001663735.1_WP_068222354.1:1.00000050e-06,(GCF_001663675.1_WP_068222354.1:1.00000050e-06,(GCF_001663755.1_WP_068222354.1:1.00000050e-06,GCF_001663655.1_WP_068222354.1:1.00000050e-06):1.00000050e-06):1.00000050e-06):1.00000050e-06):0.831858804);
