# Supplementary material for: The metabolic network of the last bacterial common ancestor
Source: Commun Biol. 2021 Mar 26;4:413. doi: 10.1038/s42003-021-01918-4 (PMC7997952; doi:10.1038/s42003-021-01918-4)
Supplement: Supplementary file 7 — Supplementary Data 5 [file 42003_2021_1918_MOESM7_ESM.zip › 63324_LBCA_trees/10048.tree]

((GCF_000145035.1_WP_013283189.1:0.934427088,((GCF_000024225.1_WP_012808316.1:0.171253692,GCF_001189515.2_WP_050340865.1:0.350174827):0.362298924,(((((GCF_001558215.1_WP_002270349.1:1.00000050e-06,(GCF_000463355.1_WP_021003272.1:1.00000050e-06,(GCF_000463385.1_WP_020999212.1:0.0117656408,GCF_000306805.1_WP_003075964.1:0.0238398579):1.00000050e-06):0.00588401249):0.00588398203,(((GCF_000817065.1_WP_002262521.1:1.00000050e-06,GCF_000091645.1_WP_002262521.1:1.00000050e-06):1.00000050e-06,GCF_000007465.2_NP_720779.1:1.00000050e-06):1.00000050e-06,GCF_000271865.1_WP_002265790.1:0.00591213088):0.00588854585):0.00589238219,GCF_000284575.1_WP_002291222.1:1.00000050e-06):0.153002605,((GCF_000017005.1_WP_011999712.1:0.0684779484,(GCF_000253335.1_WP_013991237.1:0.0308207001,((GCF_000448685.2_WP_021144668.1:0.0120112837,(GCF_001543085.1_WP_038676832.1:1.00000050e-06,GCF_000785515.1_WP_038676832.1:1.00000050e-06):1.00000050e-06):0.00596586457,GCF_000253315.1_WP_041826756.1:0.00601327001):0.00602193359):0.0789433881):0.0292409339,GCF_001281105.1_WP_046164880.1:0.0636066850):0.169702690):0.384181560,GCF_000833105.2_WP_041896772.1:0.399141228):0.254654668):0.131317776):0.00603275181,((((GCF_000307125.1_WP_012423149.1:1.00000050e-06,GCF_000020165.1_WP_012423149.1:1.00000050e-06):0.0407653913,GCF_000789355.1_WP_035786716.1:0.0200098189):0.562032122,GCF_000723465.1_WP_038671960.1:0.747179238):0.187400910,(GCF_000179635.2_WP_013497609.1:0.751085860,((GCF_000473995.1_WP_022744871.1:0.128215222,(((GCF_000016965.1_WP_011969192.1:1.00000050e-06,GCF_000767745.1_WP_011969192.1:1.00000050e-06):1.00000050e-06,GCF_000833105.2_WP_011969192.1:1.00000050e-06):1.00000050e-06,GCF_000506785.2_WP_054249133.1:0.0154479677):0.340427701):0.0400036760,((GCF_001456065.2_WP_002579803.1:1.00000050e-06,GCF_001465175.1_WP_002579803.1:1.00000050e-06):1.00000050e-06,GCF_001646605.1_WP_002579803.1:1.00000050e-06):0.318242015):0.365843685):0.205626171):0.0717332475);
