# Supplementary material for: The metabolic network of the last bacterial common ancestor
Source: Commun Biol. 2021 Mar 26;4:413. doi: 10.1038/s42003-021-01918-4 (PMC7997952; doi:10.1038/s42003-021-01918-4)
Supplement: Supplementary file 7 — Supplementary Data 5 [file 42003_2021_1918_MOESM7_ESM.zip › 63324_LBCA_trees/10049.tree]

((GCF_000196555.1_WP_032740723.1:0.345028514,(((GCF_001042615.1_WP_033500798.1:1.00000050e-06,GCF_000800455.1_WP_039199632.1:0.00954300318):0.277364480,(GCF_001042635.1_WP_033519434.1:0.177608552,(GCF_000164965.1_WP_041775322.1:0.0192099786,(GCF_001025135.1_WP_003811585.1:1.00000050e-06,GCF_000165905.1_YP_003970355.1:1.00000050e-06):0.0104199950):0.280059674):0.0293341664):0.161072178,(GCF_001725985.1_WP_007051948.1:0.320323891,(GCF_000569015.1_WP_025222182.1:1.00000050e-06,(((((((GCF_000569055.1_WP_003829756.1:1.00000050e-06,GCF_000213865.1_WP_003829756.1:1.00000050e-06):1.00000050e-06,GCF_001025175.1_WP_003829756.1:1.00000050e-06):1.00000050e-06,GCF_000220135.1_WP_003829756.1:1.00000050e-06):1.00000050e-06,GCF_000568975.1_WP_003829756.1:1.00000050e-06):1.00000050e-06,(GCF_000568955.1_WP_003829756.1:1.00000050e-06,GCF_000569075.1_WP_003829756.1:1.00000050e-06):1.00000050e-06):1.00000050e-06,GCF_000569035.1_WP_003829756.1:1.00000050e-06):0.0102338209,GCF_001281425.1_WP_032734738.1:1.00000050e-06):0.0101494320):0.263707659):0.482576307):0.178446926):0.0949674132,(((GCF_000092765.1_WP_012619645.1:1.00000050e-06,GCF_000220885.1_WP_012619645.1:1.00000050e-06):1.00000050e-06,(GCF_000818055.1_WP_012619645.1:1.00000050e-06,(GCF_000021425.1_WP_012619645.1:1.00000050e-06,((((GCF_000414215.1_WP_012619645.1:1.00000050e-06,GCF_000224965.2_WP_012619645.1:1.00000050e-06):1.00000050e-06,GCF_000025245.1_WP_012619645.1:1.00000050e-06):1.00000050e-06,GCF_000277345.1_WP_012619645.1:1.00000050e-06):1.00000050e-06,GCF_000277325.1_WP_012619645.1:1.00000050e-06):1.00000050e-06):1.00000050e-06):1.00000050e-06):1.00000050e-06,(GCF_000022705.1_WP_012619645.1:1.00000050e-06,((GCF_000022965.1_WP_012619645.1:1.00000050e-06,GCF_000816205.1_WP_012619645.1:1.00000050e-06):1.00000050e-06,(GCF_000471945.1_WP_012619645.1:1.00000050e-06,(GCF_000817045.1_WP_012619645.1:1.00000050e-06,GCF_000695895.1_WP_012619645.1:1.00000050e-06):1.00000050e-06):1.00000050e-06):1.00000050e-06):1.00000050e-06):0.854982392);
