# Supplementary material for: The metabolic network of the last bacterial common ancestor
Source: Commun Biol. 2021 Mar 26;4:413. doi: 10.1038/s42003-021-01918-4 (PMC7997952; doi:10.1038/s42003-021-01918-4)
Supplement: Supplementary file 7 — Supplementary Data 5 [file 42003_2021_1918_MOESM7_ESM.zip › 63324_LBCA_trees/1004.tree]

((((((GCF_000219805.1_WP_038240989.1:0.426743486,((((GCF_000512955.1_WP_011680152.1:1.00000050e-06,(GCF_000234825.3_WP_011680152.1:1.00000050e-06,GCF_001047695.1_WP_011680152.1:1.00000050e-06):1.00000050e-06):1.00000050e-06,GCF_001583825.1_WP_011680152.1:1.00000050e-06):1.00000050e-06,GCF_000014445.1_WP_011680152.1:1.00000050e-06):0.178486902,(GCF_000026405.1_WP_004907481.1:0.247706855,((GCF_000092505.1_WP_013103163.1:1.00000050e-06,GCF_000219785.1_WP_013103163.1:1.00000050e-06):0.0860274484,((GCF_000298875.1_WP_010017187.1:0.0100440256,(GCF_000196855.1_WP_010386882.1:1.00000050e-06,GCF_001536305.1_WP_010386882.1:1.00000050e-06):0.0266490480):0.0431953932,GCF_000300135.1_WP_014974837.1:0.151016178):0.0291642528):0.0613140127):0.0550248654):0.0696261711):0.0673829546,(((((((((((GCF_000463355.1_WP_021002896.1:1.00000050e-06,((GCF_000463385.1_WP_020998820.1:0.00357447043,GCF_000306805.1_WP_003073165.1:1.00000050e-06):1.00000050e-06,((GCF_000463395.1_WP_006268521.1:1.00000050e-06,GCF_000463445.1_WP_006268521.1:1.00000050e-06):1.00000050e-06,GCF_000463425.1_WP_006268521.1:1.00000050e-06):0.0107652728):0.00357414012):0.0162704974,GCF_000831165.1_WP_003029004.1:0.0126045389):0.0226984909,((GCF_000463465.1_WP_003041101.1:1.00000050e-06,GCF_001412635.1_WP_003041101.1:1.00000050e-06):0.00170440295,(GCF_000463505.1_WP_003036067.1:1.00000050e-06,GCF_000478925.1_WP_003036067.1:1.00000050e-06):0.0126501035):0.0106362574):0.130532928,((GCF_000385925.1_WP_015605424.1:0.0438118120,GCF_000014205.1_YP_001035469.1:0.108102977):0.111887536,(GCF_000017005.1_WP_012000220.1:0.00810421179,GCF_001281105.1_WP_008809027.1:0.0167964461):0.0587151649):0.0425479077):0.0151657807,(((GCF_000688775.1_WP_044021730.1:0.0141209853,GCF_000253155.1_WP_013670235.1:0.00383998966):0.0307736388,(GCF_000027165.1_YP_003446401.1:0.0146171534,(((GCF_000221985.1_WP_000954101.1:0.00885428251,GCF_001560895.1_WP_061087848.1:0.0142118748):0.00622577225,((((((GCF_000146975.1_WP_000954122.1:1.00000050e-06,((GCF_000210975.1_WP_000954122.1:1.00000050e-06,GCF_000299015.1_WP_000954122.1:1.00000050e-06):1.00000050e-06,(GCF_000210955.1_WP_000954122.1:1.00000050e-06,(GCF_000211095.1_WP_000954122.1:1.00000050e-06,(GCF_000014365.1_WP_000954122.1:1.00000050e-06,((GCF_000019265.1_WP_000954122.1:1.00000050e-06,GCF_000007045.1_NP_358483.1:1.00000050e-06):1.00000050e-06,((GCF_000018985.1_WP_000954122.1:1.00000050e-06,GCF_000210995.1_WP_000954122.1:1.00000050e-06):1.00000050e-06,((GCF_000211055.1_WP_000954122.1:1.00000050e-06,GCF_000211035.1_WP_000954122.1:1.00000050e-06):1.00000050e-06,((GCF_000211075.1_WP_000954122.1:1.00000050e-06,GCF_000210935.1_WP_000954122.1:1.00000050e-06):1.00000050e-06,GCF_000817005.1_WP_000954122.1:1.00000050e-06):1.00000050e-06):1.00000050e-06):1.00000050e-06):1.00000050e-06):1.00000050e-06):1.00000050e-06):1.00000050e-06):1.00000050e-06):1.00000050e-06,GCF_000211015.1_WP_000954122.1:1.00000050e-06):1.00000050e-06,(GCF_000019005.1_WP_000954122.1:1.00000050e-06,GCF_000019985.1_WP_000954122.1:1.00000050e-06):1.00000050e-06):1.00000050e-06,GCF_001457635.1_WP_000954121.1:0.00363150282):0.00363034673,(GCF_000147095.1_WP_000954119.1:1.00000050e-06,(GCF_000180515.1_WP_000954126.1:1.00000050e-06,GCF_001255215.1_WP_000954126.1:1.00000050e-06):0.00363003855):1.00000050e-06):1.00000050e-06,(GCF_000018965.1_WP_000954116.1:0.00363191317,(GCF_000006885.1_WP_000954115.1:0.00363172262,((GCF_000196595.1_WP_000954117.1:1.00000050e-06,(GCF_000019825.1_WP_000954117.1:1.00000050e-06,(GCF_000251085.2_WP_000954117.1:1.00000050e-06,GCF_000019025.1_WP_000954117.1:1.00000050e-06):1.00000050e-06):1.00000050e-06):1.00000050e-06,GCF_000026665.1_WP_000954117.1:1.00000050e-06):1.00000050e-06):1.00000050e-06):0.00363062070):0.00366789534):0.00360614832,GCF_001281025.1_WP_060628054.1:0.0146799587):1.00000050e-06):0.0290307431):0.0606383147,GCF_001553685.1_WP_049526116.1:0.0722574041):0.180709047):0.107866194,((GCF_001623565.1_WP_067089165.1:0.0904580309,((GCF_001572685.1_WP_002938478.1:0.00350594158,((((((((GCF_000344765.1_WP_009909486.1:1.00000050e-06,GCF_000233575.1_WP_009909486.1:1.00000050e-06):1.00000050e-06,GCF_000026725.1_WP_009909486.1:1.00000050e-06):1.00000050e-06,(GCF_001610935.1_WP_009909486.1:1.00000050e-06,((GCF_000231885.1_WP_009909486.1:1.00000050e-06,GCF_000168355.3_WP_009909486.1:1.00000050e-06):1.00000050e-06,(GCF_000026745.1_YP_003028292.1:1.00000050e-06,(GCF_000231865.1_WP_009909486.1:1.00000050e-06,(GCF_000186405.1_WP_009909486.1:1.00000050e-06,GCF_000294495.1_WP_009909486.1:1.00000050e-06):1.00000050e-06):1.00000050e-06):1.00000050e-06):1.00000050e-06):1.00000050e-06):1.00000050e-06,(((GCF_000494895.1_WP_023369608.1:0.00351426708,(GCF_001721625.1_WP_024378096.1:1.00000050e-06,GCF_001640765.1_WP_024378096.1:1.00000050e-06):1.00000050e-06):0.00350980295,GCF_000231905.1_WP_014637609.1:0.00707743398):1.00000050e-06,GCF_000018185.1_WP_009909486.1:1.00000050e-06):1.00000050e-06):1.00000050e-06,((GCF_000204625.1_WP_013730231.1:1.00000050e-06,GCF_000471985.1_WP_013730231.1:1.00000050e-06):0.00350540273,GCF_000732355.1_WP_024382171.1:0.00705396825):1.00000050e-06):1.00000050e-06,GCF_001272635.1_WP_009909486.1:1.00000050e-06):1.00000050e-06,GCF_000231925.1_WP_014735573.1:0.00351378150):1.00000050e-06,(GCF_000993745.1_WP_009909486.1:1.00000050e-06,GCF_000091905.1_WP_009909486.1:1.00000050e-06):1.00000050e-06):1.00000050e-06):0.00350550298,GCF_000390245.1_WP_015646566.1:1.00000050e-06):0.136286751):0.0712380848,((((GCF_000013505.1_WP_020905591.1:0.00703918659,((GCF_001267845.1_WP_023080226.1:0.00356810671,((GCF_000011765.3_WP_002991650.1:1.00000050e-06,((GCF_000006785.2_NP_270081.1:1.00000050e-06,(GCF_001023495.1_WP_002991650.1:1.00000050e-06,((GCF_001547835.1_WP_002991650.1:1.00000050e-06,GCF_001051095.1_WP_002991650.1:1.00000050e-06):1.00000050e-06,(GCF_000012165.1_WP_002991650.1:1.00000050e-06,((GCF_001535565.1_WP_002991650.1:1.00000050e-06,(((GCF_000307535.1_WP_002991650.1:1.00000050e-06,(GCF_000993765.1_WP_002991650.1:1.00000050e-06,(GCF_001678885.1_WP_002991650.1:1.00000050e-06,(GCF_000743015.1_WP_002991650.1:1.00000050e-06,((GCF_000230295.1_WP_002991650.1:1.00000050e-06,(GCF_001620285.1_WP_002991650.1:1.00000050e-06,GCF_000767505.1_WP_002991650.1:1.00000050e-06):1.00000050e-06):1.00000050e-06,((((GCF_000011665.1_WP_011185091.1:0.00356345700,((GCF_001547715.1_WP_023078448.1:1.00000050e-06,GCF_001014305.1_WP_023078448.1:1.00000050e-06):1.00000050e-06,GCF_001014285.1_WP_023078448.1:1.00000050e-06):1.00000050e-06):0.00356527754,(GCF_000756485.1_WP_011889246.1:1.00000050e-06,GCF_000009385.1_WP_011889246.1:1.00000050e-06):1.00000050e-06):0.00358427176,((GCF_000732425.1_WP_011055100.1:1.00000050e-06,GCF_000011285.1_WP_011055100.1:1.00000050e-06):1.00000050e-06,GCF_000007425.1_WP_011055100.1:1.00000050e-06):1.00000050e-06):0.00715232809,GCF_000422045.1_WP_020837847.1:0.00357231193):1.00000050e-06):1.00000050e-06):1.00000050e-06):1.00000050e-06):1.00000050e-06):1.00000050e-06,GCF_000349925.2_WP_002991650.1:1.00000050e-06):1.00000050e-06,GCF_001020185.2_WP_002991650.1:1.00000050e-06):1.00000050e-06):1.00000050e-06,GCF_001021955.1_WP_002991650.1:1.00000050e-06):1.00000050e-06):1.00000050e-06):1.00000050e-06):1.00000050e-06):1.00000050e-06,GCF_001559175.1_WP_002991650.1:1.00000050e-06):1.00000050e-06):1.00000050e-06,GCF_001019695.1_WP_002991650.1:1.00000050e-06):1.00000050e-06):0.00358912141,(((GCF_001019675.1_WP_023611225.1:0.00716034257,GCF_000772245.1_WP_038434343.1:1.00000050e-06):1.00000050e-06,(((((GCF_000013485.1_WP_011527812.1:1.00000050e-06,((GCF_000250925.1_WP_011527812.1:1.00000050e-06,GCF_000250905.1_WP_011527812.1:1.00000050e-06):1.00000050e-06,(GCF_000018125.1_WP_012561081.1:0.00356215583,GCF_000772185.1_WP_019418864.1:0.00355878785):1.00000050e-06):1.00000050e-06):1.00000050e-06,(GCF_001638845.1_WP_030126173.1:0.00355967248,((GCF_001635975.1_WP_031488755.1:1.00000050e-06,(GCF_001039695.1_WP_031488755.1:1.00000050e-06,(GCF_001635895.1_WP_031488755.1:1.00000050e-06,GCF_001635935.1_WP_031488755.1:1.00000050e-06):1.00000050e-06):1.00000050e-06):0.00714468252,GCF_001019635.1_WP_047235561.1:0.00356388445):1.00000050e-06):1.00000050e-06):1.00000050e-06,(GCF_000013545.1_WP_011527812.1:1.00000050e-06,GCF_001535505.1_WP_011527812.1:1.00000050e-06):1.00000050e-06):1.00000050e-06,GCF_000013525.1_WP_011527812.1:1.00000050e-06):1.00000050e-06,((GCF_000010705.1_WP_003062683.1:1.00000050e-06,GCF_000007285.1_WP_003062683.1:1.00000050e-06):1.00000050e-06,GCF_000317855.1_WP_003062683.1:1.00000050e-06):0.00356125670):0.00358019722):0.00357040333,GCF_001267805.1_WP_002982109.1:0.00356482461):1.00000050e-06):0.0182075115):0.0657397906,(GCF_000307185.1_WP_015017505.1:1.00000050e-06,(GCF_000188715.1_WP_003059586.1:1.00000050e-06,GCF_000493775.1_WP_003059586.1:1.00000050e-06):0.00350864793):0.0762269718):0.0433448312,((GCF_000026605.1_WP_012678714.1:1.00000050e-06,((GCF_000219765.1_WP_012516474.1:1.00000050e-06,GCF_000020765.1_WP_012516474.1:1.00000050e-06):1.00000050e-06,GCF_000696505.1_WP_012516474.1:1.00000050e-06):0.00362464310):0.0105988722,GCF_000026585.1_WP_015898688.1:0.0153676605):0.117556180):0.0250815136,(GCF_000009545.1_WP_015912086.1:0.165266936,(GCF_000213825.1_WP_003107914.1:0.115966616,GCF_000831485.1_WP_003100489.1:0.123625189):0.0282995759):0.0408781937):0.0381272393):0.0274601866):0.0151287178,((GCF_001477575.1_WP_014294400.1:1.00000050e-06,GCF_000283635.1_WP_014294400.1:1.00000050e-06):1.00000050e-06,GCF_000270165.1_WP_003064454.1:0.00357308069):0.579034524):0.0581229668,(GCF_001598035.1_WP_062707307.1:0.242622569,((((GCF_001558215.1_WP_002263322.1:1.00000050e-06,GCF_000817065.1_WP_002263322.1:1.00000050e-06):1.00000050e-06,GCF_000007465.2_NP_721129.1:1.00000050e-06):0.00707562198,GCF_000091645.1_WP_002264589.1:1.00000050e-06):0.00353553625,(GCF_000271865.1_WP_002266082.1:0.00352930260,GCF_000284575.1_WP_002269228.1:1.00000050e-06):1.00000050e-06):0.0451526696):0.136735130):0.0977614152,(GCF_000981525.1_WP_047916100.1:0.203587909,(GCF_000024965.1_WP_050758163.1:0.558960312,(GCF_000269925.1_WP_014024782.1:1.00000050e-06,GCF_000269945.1_WP_014024782.1:1.00000050e-06):0.181540604):0.116943751):0.0414895375):0.0606165175,(GCF_000831645.3_WP_041498762.1:0.299972860,((GCF_001050435.1_WP_048734275.1:0.0772765405,(GCF_001676805.1_WP_065201735.1:0.0106605965,(GCF_000359625.1_WP_011668884.1:1.00000050e-06,GCF_000014465.1_WP_011668884.1:1.00000050e-06):0.00798920515):0.131519562):0.0648260615,(GCF_001443645.1_WP_021731534.1:0.00919989173,((((GCF_001660025.1_WP_064578211.1:0.00360124552,(((GCF_000338115.2_WP_015380360.1:0.00359138007,GCF_001659745.1_WP_064522902.1:1.00000050e-06):0.00360358865,GCF_000392485.3_WP_003645046.1:1.00000050e-06):1.00000050e-06,(GCF_001581895.1_WP_003645046.1:1.00000050e-06,GCF_000412205.1_WP_003645046.1:1.00000050e-06):1.00000050e-06):1.00000050e-06):0.00360057443,(((GCF_001296095.1_WP_003640533.1:1.00000050e-06,((GCF_001484005.1_WP_003640533.1:1.00000050e-06,((GCF_000604105.1_WP_003640533.1:1.00000050e-06,GCF_000203855.3_YP_004889606.1:1.00000050e-06):1.00000050e-06,((GCF_001617525.1_WP_003640533.1:1.00000050e-06,((GCF_001596095.1_WP_003640533.1:1.00000050e-06,GCF_001302645.1_WP_003640533.1:1.00000050e-06):1.00000050e-06,GCF_000023085.1_WP_003640533.1:1.00000050e-06):1.00000050e-06):1.00000050e-06,GCF_001704315.1_WP_003640533.1:1.00000050e-06):1.00000050e-06):1.00000050e-06):1.00000050e-06,GCF_001704335.1_WP_003640533.1:1.00000050e-06):1.00000050e-06):1.00000050e-06,(GCF_000931425.1_WP_003640533.1:1.00000050e-06,GCF_001715615.1_WP_027821451.1:0.00360033005):1.00000050e-06):1.00000050e-06,GCF_000148815.2_WP_003640533.1:1.00000050e-06):1.00000050e-06):1.00000050e-06,GCF_001672035.1_WP_063722836.1:0.00359896492):0.00360320790,GCF_001278015.1_WP_053566720.1:1.00000050e-06):0.0284947306):0.109357105):0.174608537):0.0733116804):0.104991363,(GCF_000157355.2_WP_015510213.1:1.00000050e-06,GCF_001558875.1_WP_061053164.1:0.00733180562):0.237924178):0.132089362):0.322788555,((GCF_000493735.1_WP_023177081.1:0.0444657740,GCF_000195575.1_WP_041556114.1:0.0188055644):0.579147367,((GCF_000307165.1_WP_015010481.1:0.230667572,(((((GCF_900066025.1_WP_002298152.1:1.00000050e-06,(GCF_000336405.1_WP_002333248.1:0.00344552053,(GCF_001518735.1_WP_010729359.1:0.00345087247,(((GCF_000250945.1_WP_002289459.1:1.00000050e-06,GCF_000174395.2_YP_006375691.1:1.00000050e-06):1.00000050e-06,(((GCF_000444405.1_WP_002289459.1:1.00000050e-06,GCF_001635875.1_WP_002289459.1:1.00000050e-06):1.00000050e-06,GCF_001298485.1_WP_002289459.1:1.00000050e-06):1.00000050e-06,GCF_001412695.1_WP_002289459.1:1.00000050e-06):1.00000050e-06):1.00000050e-06,GCF_001587115.1_WP_002289459.1:1.00000050e-06):1.00000050e-06):1.00000050e-06):0.00344877246):0.00515292071,GCF_000737555.1_WP_002309619.1:0.0195353709):0.0706104172,GCF_000504125.1_WP_041684401.1:0.0719131517):0.0334903623,((GCF_001267865.1_WP_005878619.1:1.00000050e-06,GCF_001267395.1_WP_005878619.1:1.00000050e-06):0.0459026768,(GCF_001641305.1_WP_034700257.1:1.00000050e-06,GCF_000271405.2_WP_010737342.1:0.00341991729):0.156102612):0.0348186290):0.126967089,(GCF_001712815.1_WP_069029117.1:0.0146675244,GCF_000283615.1_WP_014125387.1:0.0293135157):0.229388283):0.0650793042):0.0771735768,(GCF_001545095.1_WP_067631258.1:0.633868472,(GCF_000829395.1_WP_041092258.1:0.339437620,GCF_001308145.2_WP_043709410.1:0.252163503):0.231508259):0.0602561275):0.117187667):0.0870495049):0.140469338,(((GCF_001543245.1_WP_067980840.1:0.156051648,((GCF_001543175.1_WP_060778468.1:0.00317935548,GCF_000193205.1_WP_013668744.1:0.00647120765):0.223479166,GCF_001543145.1_WP_067975820.1:0.152569872):0.0408212583):0.0797219282,(GCF_001518795.1_WP_059348795.1:0.00338982930,(GCF_001543285.1_WP_003141932.1:0.0168149298,GCF_001543205.1_WP_026466194.1:1.00000050e-06):0.00329315951):0.195746422):0.145287289,(GCF_001717545.1_WP_022849250.1:0.368368069,GCF_000953535.1_WP_052673270.1:0.259989274):0.0783854107):0.377470270):0.121225997,(GCF_000212415.1_WP_013757217.1:0.966850617,GCF_000283575.1_WP_014118631.1:0.758830127):0.284104451):0.469397558,(GCF_000024405.1_WP_012859671.1:0.900511450,((((((GCF_001663655.1_WP_068223427.1:1.00000050e-06,GCF_001663675.1_WP_068223427.1:1.00000050e-06):1.00000050e-06,(GCF_001663755.1_WP_068223427.1:1.00000050e-06,GCF_001663715.1_WP_068223427.1:1.00000050e-06):1.00000050e-06):1.00000050e-06,GCF_001663735.1_WP_068223427.1:1.00000050e-06):0.511941046,((GCF_000829055.1_WP_025012329.1:0.0764352608,((GCF_000011045.1_WP_014569311.1:1.00000050e-06,GCF_000026505.1_WP_014569311.1:1.00000050e-06):0.00633129285,(GCF_000418475.1_WP_005712644.1:1.00000050e-06,(((GCF_000233755.1_WP_005692023.1:1.00000050e-06,GCF_900070175.1_WP_005692023.1:1.00000050e-06):1.00000050e-06,GCF_000418495.1_WP_005692023.1:1.00000050e-06):1.00000050e-06,GCF_000026525.1_WP_005692023.1:1.00000050e-06):0.00644158328):0.00340092140):0.107437904):0.0503039451,(GCF_001244395.1_WP_003607386.1:1.00000050e-06,(((GCF_000318035.1_WP_014951735.1:1.00000050e-06,((GCF_000194785.1_WP_012491207.1:1.00000050e-06,GCF_000026485.1_WP_012491207.1:1.00000050e-06):1.00000050e-06,GCF_000194765.1_WP_012491207.1:1.00000050e-06):1.00000050e-06):0.00638262756,(GCF_001191565.1_WP_003604619.1:0.00317588606,(((GCF_000418515.1_WP_032800836.1:1.00000050e-06,GCF_000019245.4_WP_013245539.1:1.00000050e-06):1.00000050e-06,(GCF_000309565.2_WP_003659999.1:1.00000050e-06,GCF_000155515.2_WP_003659999.1:1.00000050e-06):0.00637719587):0.00635578569,GCF_000014525.1_YP_806081.1:0.00638707575):1.00000050e-06):1.00000050e-06):0.00318012964,(GCF_000582665.1_WP_016383701.1:1.00000050e-06,(GCF_001514415.1_WP_016383701.1:1.00000050e-06,GCF_000829035.1_WP_016383701.1:1.00000050e-06):1.00000050e-06):0.0128721564):0.00318885414):0.0779743039):0.285143153):0.0878373382,((GCF_000026065.1_WP_011374118.1:0.0637782592,((GCF_001723545.1_WP_064776923.1:1.00000050e-06,GCF_001663835.1_WP_064776923.1:1.00000050e-06):1.00000050e-06,GCF_001698165.1_WP_065825243.1:0.00320684052):0.0969842423):0.381836454,(GCF_001611155.1_WP_062913176.1:0.00309970677,(((GCF_001611075.1_WP_046870820.1:1.00000050e-06,GCF_001611035.1_WP_046870820.1:1.00000050e-06):1.00000050e-06,GCF_001611115.1_WP_046870820.1:1.00000050e-06):1.00000050e-06,GCF_001611135.1_WP_046870820.1:1.00000050e-06):1.00000050e-06):0.504691437):0.0679290932):0.804358346,(((((GCF_001444345.1_WP_001183850.1:0.785896646,GCF_000307165.1_WP_015009070.1:0.586157439):0.218833390,((GCF_000283555.1_WP_044035487.1:0.0812864429,((GCF_000709435.1_WP_005807017.1:1.00000050e-06,GCF_000270205.1_WP_005807017.1:1.00000050e-06):1.00000050e-06,GCF_000284435.1_WP_005807017.1:1.00000050e-06):0.245130883):0.543488594,(GCF_000577895.1_WP_044037057.1:0.492559050,(((GCF_000237085.1_WP_014257065.1:0.197985394,((GCF_000015865.1_WP_003518362.1:1.00000050e-06,(GCF_000184925.1_WP_003518362.1:1.00000050e-06,GCF_000255615.2_WP_003518362.1:1.00000050e-06):1.00000050e-06):1.00000050e-06,GCF_001692755.1_WP_003518362.1:1.00000050e-06):0.241235251):0.428018023,(GCF_001688665.1_WP_065547731.1:0.821216080,((GCF_000092845.1_WP_013113413.1:0.0512222302,((GCF_000296575.1_WP_041755321.1:0.00860193234,GCF_000143725.1_WP_041747930.1:0.00975848146):0.0518251423,(GCF_000223215.1_WP_014487072.1:0.00692966450,(GCF_000022105.1_WP_012670781.1:1.00000050e-06,GCF_001676785.1_WP_012670781.1:1.00000050e-06):1.00000050e-06):0.0213009802):0.0224696733):0.676457442,(((GCF_001646605.1_WP_058146554.1:1.00000050e-06,GCF_001465175.1_WP_058146554.1:1.00000050e-06):1.00000050e-06,GCF_001456065.2_WP_058146554.1:1.00000050e-06):0.440076752,GCF_000018685.1_WP_041703924.1:0.491267699):0.0808490693):0.0736269772):0.120839462):0.142014157,(GCF_001545095.1_WP_067630963.1:1.13636613,((GCF_001697245.1_WP_015360030.1:1.00000050e-06,(GCF_000349885.2_WP_015360030.1:1.00000050e-06,GCF_001697285.1_WP_015360030.1:1.00000050e-06):1.00000050e-06):1.00000050e-06,GCF_000331995.1_WP_015360030.1:1.00000050e-06):0.455426743):0.112979589):0.184011147):0.167718253):0.0617478335):0.0546533892,(((GCF_000008185.1_NP_972850.1:0.266993929,GCF_000447675.1_WP_020964766.1:0.313884243):0.299888803,(GCF_000212415.1_WP_013758944.1:0.625006329,GCF_000775995.1_WP_044014446.1:0.559456301):0.219248576):0.370331678,(((GCF_000967915.1_WP_030004717.1:0.650375382,(GCF_000968055.1_WP_026657370.1:0.302342129,(GCF_000018785.1_WP_012242328.1:0.216559847,GCF_000953195.1_WP_045749585.1:0.294008657):0.211953049):0.552145284):0.404449086,(((GCF_000144625.1_WP_013271976.1:0.877503885,(GCF_000018685.1_WP_012201491.1:0.378036977,GCF_000225345.1_WP_014079584.1:0.674022908):0.0378255475):0.119192204,GCF_001564455.1_WP_067559629.1:0.649903518):0.118155581,((GCF_001712815.1_WP_014124604.1:1.00000050e-06,GCF_000283615.1_WP_014124604.1:1.00000050e-06):0.773126734,GCF_001483965.1_WP_058919087.1:0.497161886):0.174250932):0.135435045):0.144029512,(GCF_000020005.1_WP_012449108.1:1.57425960,(GCF_000242595.2_WP_014456442.1:0.815354612,(GCF_000242595.2_WP_014456044.1:0.700984442,GCF_000507245.1_WP_053335565.1:0.599633089):0.169385551):0.200919177):0.179119119):0.119116743):0.0131460200):0.0823952058,(((((((GCF_000023925.1_WP_015779946.1:0.672267207,GCF_000277715.1_WP_014845991.1:0.436277423):0.733499439,((GCF_000018405.1_WP_012175423.1:0.316923923,(GCF_000024325.1_WP_052293295.1:0.880777110,(GCF_000176915.2_WP_013514760.1:0.379205289,(GCF_000143965.1_WP_013259490.1:0.330083557,GCF_000023445.1_WP_015851686.1:0.375370550):0.0842191435):0.122332755):0.0675686533):0.334882473,(((GCF_000020525.1_WP_012500033.1:0.328582232,(GCF_000020625.1_WP_012505287.1:0.313799074,GCF_001687065.1_WP_068867563.1:0.338954005):0.285021052):0.108338607,(((((GCF_001318345.1_WP_007216328.1:0.106477061,GCF_000190575.1_WP_013618900.1:0.172976806):0.0973756106,GCF_000012845.1_WP_005856327.1:0.106901786):0.0736399616,((GCF_000238215.1_WP_014225956.1:1.00000050e-06,GCF_001547875.1_WP_014225956.1:1.00000050e-06):1.00000050e-06,GCF_001547855.1_WP_014225956.1:1.00000050e-06):0.222826466):0.168552487,(GCF_000015345.1_WP_012030711.1:0.709406908,(GCF_001553545.1_WP_066429578.1:0.195161890,(GCF_001278825.1_WP_034567963.1:0.0121533212,GCF_000023285.1_WP_041546878.1:1.00000050e-06):0.142575543):0.215053143):0.194175087):0.0709697223,(GCF_000190535.1_WP_013612351.1:0.180037596,GCF_000265365.1_WP_009598979.1:0.294772724):0.130092539):0.0548699273):0.0611316835,(GCF_000020565.1_WP_044282774.1:0.743732510,GCF_000831005.1_WP_041335003.1:0.751325565):0.111071617):0.131211798):0.178434264):0.265607387,(GCF_000018605.1_WP_012209429.1:0.325983914,GCF_000953715.1_WP_045088452.1:0.367359258):0.617393603):0.199438660,((GCF_000016985.1_WP_011971512.1:0.718988659,(GCF_000020005.1_WP_012448310.1:0.505632227,(GCF_001042715.1_WP_044823351.1:0.308554833,(GCF_000018325.1_WP_012160426.1:0.490117464,GCF_000016985.1_WP_012061969.1:0.280917719):0.0933770747):0.113687217):0.433712204):0.544494427,((GCF_000144695.1_WP_013277977.1:0.203681250,GCF_000328625.1_WP_015326108.1:0.268403973):0.323017324,(GCF_000165465.1_WP_014553628.1:0.231966029,GCF_000166415.1_WP_013406252.1:0.357545452):0.675893844):0.288105467):0.150182806):0.0999022890,(GCF_000024405.1_WP_012861030.1:1.10106754,((GCF_000577895.1_WP_044037043.1:0.155926493,((GCF_001543345.1_WP_055245156.1:0.216438278,(GCF_000178835.2_WP_013656083.1:0.266864155,((GCF_001579785.1_WP_061428350.1:0.00603570291,(GCF_000009685.1_WP_003449154.1:1.00000050e-06,GCF_001304735.1_WP_003449154.1:1.00000050e-06):1.00000050e-06):0.00299664387,(GCF_001579765.1_WP_003460063.1:1.00000050e-06,GCF_000013285.1_WP_003460063.1:1.00000050e-06):1.00000050e-06):0.201323933):0.0752802121):0.0382524222,((GCF_000789395.1_WP_039310878.1:0.221612446,(((GCF_000020165.1_WP_012425512.1:1.00000050e-06,GCF_000307125.1_WP_012425512.1:1.00000050e-06):0.00317210830,GCF_000789355.1_WP_035785298.1:1.00000050e-06):0.0130604964,((GCF_000020285.1_WP_012451185.1:1.00000050e-06,GCF_000827955.1_WP_012451185.1:1.00000050e-06):1.00000050e-06,GCF_000827935.1_WP_012451185.1:1.00000050e-06):0.0271987961):0.169895888):0.0499047189,((GCF_001646605.1_WP_002581137.1:1.00000050e-06,GCF_001465175.1_WP_002581137.1:1.00000050e-06):1.00000050e-06,GCF_001456065.2_WP_002581137.1:1.00000050e-06):0.194856733):0.0887515198):0.0570153323):0.0542725184,((GCF_001688665.1_WP_065551649.1:0.270798132,GCF_000723465.1_WP_051707013.1:0.368211228):0.0631062073,((GCF_000225345.1_WP_014079107.1:0.292674595,(GCF_000025305.1_WP_012938905.1:0.144134111,GCF_000230275.1_WP_009014880.1:0.197921752):0.371531603):0.0820322089,((GCF_000224985.1_WP_014074167.1:0.600285083,GCF_000024265.1_WP_015761224.1:0.384163790):0.0841287858,GCF_001688965.1_WP_002608304.1:0.276092747):0.103716422):0.0493474173):0.0589200530):0.518522054):0.284668183):0.0432800498,(GCF_000023325.1_WP_015868823.1:0.494934657,(GCF_001027025.1_WP_053001158.1:0.635802930,GCF_000147715.2_WP_014730181.1:0.406531737):0.0567053860):0.515196662):0.0686888794,(((GCF_000255135.1_WP_041639087.1:0.169993433,GCF_000016905.1_WP_012056869.1:0.268893040):0.701682890,((GCF_000222305.1_WP_044054980.1:0.0415172321,((((GCF_000021405.1_WP_002657522.1:1.00000050e-06,GCF_000008685.2_NP_212893.1:1.00000050e-06):1.00000050e-06,GCF_000166635.1_WP_002657522.1:1.00000050e-06):1.00000050e-06,GCF_000166655.1_WP_002660357.1:0.00313025141):0.0248263932,(GCF_000222835.1_WP_004789389.1:1.00000050e-06,GCF_000962775.1_WP_048830708.1:0.00315162416):0.0637926816):0.0152455237):0.381099601,(GCF_000019685.1_WP_012538496.1:0.00931864475,GCF_000019705.1_WP_012539141.1:1.00000050e-06):0.383428987):0.690627796):0.122569817,(((GCF_000217815.1_WP_013932426.1:0.497394955,(GCF_000828655.1_WP_041076443.1:0.326999527,(GCF_000504105.1_WP_031502926.1:1.00000050e-06,GCF_000816145.1_WP_031502926.1:1.00000050e-06):0.252963711):0.265112031):0.148540496,((GCF_000504085.1_WP_012002906.1:1.00000050e-06,GCF_000017865.1_WP_012002906.1:1.00000050e-06):0.423756986,GCF_000828675.1_WP_041083023.1:0.327479256):0.285879862):0.349261128,(GCF_000021285.1_WP_004102606.1:0.416567906,(GCF_000017545.1_WP_011994192.1:0.293322374,((GCF_000235405.2_WP_014451786.1:0.0314147983,GCF_001644665.1_WP_064012336.1:0.117923422):0.174420011,GCF_000767275.2_WP_033191917.1:0.112989838):0.234428648):0.541750669):0.202123651):0.148041534):0.138219017):0.0758079256):0.0732551780,(((GCF_000018945.1_WP_015919018.1:0.00844772592,GCF_000832145.1_WP_041844075.1:0.00387974215):0.317764349,((GCF_000789375.1_WP_012310754.1:1.00000050e-06,GCF_000019625.1_WP_012310754.1:1.00000050e-06):0.00344774756,((((GCF_000978555.1_WP_010865064.1:1.00000050e-06,(GCF_000978535.1_WP_010865064.1:1.00000050e-06,GCF_000230655.2_WP_010865064.1:1.00000050e-06):1.00000050e-06):1.00000050e-06,GCF_000978575.1_WP_010865064.1:1.00000050e-06):1.00000050e-06,(GCF_000390265.1_WP_010865064.1:1.00000050e-06,(GCF_000789335.1_WP_010865064.1:1.00000050e-06,GCF_000008545.1_NP_227979.1:1.00000050e-06):1.00000050e-06):1.00000050e-06):0.0445005897,(GCF_000016785.1_WP_012896146.1:1.00000050e-06,GCF_000025105.1_WP_012896146.1:1.00000050e-06):0.0163306021):1.00000050e-06):0.217782243):0.814238094,(((GCF_000092845.1_WP_013114768.1:0.0835592054,(GCF_000223215.1_WP_014487149.1:1.00000050e-06,(GCF_001676785.1_WP_020064045.1:0.00680913286,GCF_000022105.1_WP_044555264.1:1.00000050e-06):0.0135926388):0.0274354758):0.0326056664,GCF_000325665.1_WP_013244850.1:0.206508769):0.559520680,(GCF_000165505.1_WP_013387810.1:0.700236713,GCF_000018425.1_WP_012302797.1:0.889153283):0.141676289):0.200830568):0.114062542):0.0555798316):0.165035095):0.0387642463);
