# Supplementary material for: The metabolic network of the last bacterial common ancestor
Source: Commun Biol. 2021 Mar 26;4:413. doi: 10.1038/s42003-021-01918-4 (PMC7997952; doi:10.1038/s42003-021-01918-4)
Supplement: Supplementary file 7 — Supplementary Data 5 [file 42003_2021_1918_MOESM7_ESM.zip › 63324_LBCA_trees/10050.tree]

((((GCF_000347695.1_WP_026650452.1:0.381195033,((GCF_000008945.1_WP_032734597.1:1.00000050e-06,GCF_001281425.1_WP_032734597.1:1.00000050e-06):0.0542335440,((GCF_001293145.1_WP_060662417.1:1.00000050e-06,GCF_001725985.1_WP_069484000.1:0.0135672147):0.0105562433,(GCF_000164965.1_WP_013363925.1:1.00000050e-06,(GCF_000265095.1_WP_013363925.1:1.00000050e-06,(GCF_001281345.1_WP_013363925.1:1.00000050e-06,(GCF_000165905.1_YP_003971716.1:1.00000050e-06,GCF_001025135.1_WP_033510194.1:1.00000050e-06):0.0137352689):1.00000050e-06):1.00000050e-06):0.0878382918):0.0236532747):0.358003334):0.121207304,GCF_000025205.1_WP_012913936.1:0.424075218):0.142419037,(GCF_001281305.1_WP_032744569.1:1.00000050e-06,(GCF_000020425.1_WP_012576735.1:1.00000050e-06,GCF_000269965.1_WP_012576735.1:1.00000050e-06):0.0208198847):0.892344910):0.233295006,((GCF_000270285.1_WP_041691097.1:0.258995638,GCF_000023885.1_WP_012797831.1:0.799039893):0.237483881,(GCF_000024265.1_WP_009304134.1:0.589088051,((GCF_000022125.1_WP_041724577.1:0.449237819,(GCF_001553605.1_WP_062251852.1:0.387726599,(GCF_001264245.1_WP_002759052.1:0.902935830,(GCF_000015125.1_WP_011743982.1:0.387727243,(GCF_000831005.1_WP_041333061.1:0.0891674006,GCF_000831005.1_WP_041333961.1:0.198031333):0.267099803):0.185597166):0.0681141079):0.0366800725):0.136751021,(GCF_000427275.1_WP_006250574.1:0.0135787104,(GCF_000422145.1_WP_006249270.1:1.00000050e-06,(GCF_000422095.1_WP_006249270.1:1.00000050e-06,(GCF_000819525.1_WP_006249270.1:1.00000050e-06,(GCF_000376645.1_WP_006249270.1:1.00000050e-06,(GCF_000963675.1_WP_006249270.1:1.00000050e-06,(GCF_000963635.1_WP_006249270.1:1.00000050e-06,((GCF_000349785.1_WP_006249270.1:1.00000050e-06,GCF_000439735.1_WP_006249270.1:1.00000050e-06):1.00000050e-06,GCF_000349765.1_WP_006249270.1:1.00000050e-06):1.00000050e-06):1.00000050e-06):1.00000050e-06):1.00000050e-06):1.00000050e-06):1.00000050e-06):1.00000050e-06):0.286624839):0.220895896):0.205257621):0.136326218);
