# Supplementary material for: The metabolic network of the last bacterial common ancestor
Source: Commun Biol. 2021 Mar 26;4:413. doi: 10.1038/s42003-021-01918-4 (PMC7997952; doi:10.1038/s42003-021-01918-4)
Supplement: Supplementary file 7 — Supplementary Data 5 [file 42003_2021_1918_MOESM7_ESM.zip › 63324_LBCA_trees/10051.tree]

((GCF_000015125.1_WP_041467369.1:0.551584924,GCF_000006985.1_NP_661715.1:1.00000050e-06):1.60081816,(((GCF_000020385.1_WP_012470273.1:1.25858146,((GCF_000008185.1_NP_972653.1:0.733468590,GCF_000214375.1_WP_052299702.1:0.421273420):0.195497739,(GCF_000214355.1_WP_015709885.1:1.01990969,GCF_000195275.1_WP_013701827.1:0.534272477):0.171698631):0.333605203):0.132122705,(GCF_000775995.1_WP_044017233.1:0.799223033,GCF_000214355.1_WP_043923269.1:1.26060731):0.140147269):0.430792174,((GCF_000477435.1_WP_041193453.1:0.425144567,GCF_001264245.1_WP_052276779.1:0.597363910):0.207386710,((GCF_001264245.1_WP_002785531.1:0.841049027,(GCF_000024665.1_WP_015731825.1:1.00000050e-06,GCF_000146505.1_WP_015731825.1:1.00000050e-06):1.06655914):0.0796337232,((GCF_000317105.1_WP_015147202.1:0.355574414,GCF_001264245.1_WP_052278524.1:0.714421531):0.206865011,(GCF_001264245.1_WP_045357897.1:0.874830442,(GCF_000195295.1_WP_013705423.1:0.656183073,((GCF_001611775.1_WP_010786559.1:0.430061253,(GCF_000427275.1_WP_020831126.1:0.0129896050,(GCF_000422095.1_WP_006251764.1:1.00000050e-06,((GCF_000422145.1_WP_006251764.1:1.00000050e-06,((((GCF_000963675.1_WP_006251764.1:1.00000050e-06,GCF_000349785.1_WP_006251764.1:1.00000050e-06):1.00000050e-06,GCF_000963635.1_WP_006251764.1:1.00000050e-06):1.00000050e-06,GCF_000376645.1_WP_006251764.1:1.00000050e-06):1.00000050e-06,GCF_000349765.1_WP_006251764.1:1.00000050e-06):1.00000050e-06):1.00000050e-06,(GCF_000819525.1_WP_006251764.1:1.00000050e-06,GCF_000439735.1_WP_006251764.1:1.00000050e-06):1.00000050e-06):1.00000050e-06):1.00000050e-06):0.449922909):0.275059833,((GCF_000755145.1_WP_044979148.1:1.00000050e-06,GCF_000755145.1_WP_010693105.1:0.0955534516):0.0834674921,(GCF_000018405.1_WP_012174087.1:0.886468253,GCF_000195275.1_WP_013700903.1:0.340019443):0.169017752):0.191434412):0.514810470):0.0256737329):0.0945585473):1.00000050e-06):0.0563324795):0.101940691):0.488748015);
