# Supplementary material for: The metabolic network of the last bacterial common ancestor
Source: Commun Biol. 2021 Mar 26;4:413. doi: 10.1038/s42003-021-01918-4 (PMC7997952; doi:10.1038/s42003-021-01918-4)
Supplement: Supplementary file 7 — Supplementary Data 5 [file 42003_2021_1918_MOESM7_ESM.zip › 63324_LBCA_trees/10052.tree]

((GCF_000247605.1_WP_014357268.1:0.697316478,((GCF_001688965.1_WP_008818394.1:0.826664361,(GCF_000723465.1_WP_038670378.1:1.38956027,GCF_001717505.1_WP_069177166.1:1.18963117):0.0923447418):0.143146071,((GCF_000145035.1_WP_013282435.1:0.391677261,GCF_000208405.1_WP_006193889.1:0.453372818):0.277686777,GCF_000024945.1_WP_012864707.1:0.666490678):0.124114682):0.154052813):0.0759960378,((((GCF_000478885.1_WP_022739269.1:0.459290025,(GCF_000024225.1_WP_012808358.1:0.609828255,GCF_000023885.1_WP_012799369.1:0.238343645):0.0679131421):0.0481481551,(GCF_000024265.1_WP_015761030.1:0.153563874,GCF_000270285.1_WP_013979017.1:0.117391753):0.157109367):0.0753955592,(GCF_000814825.1_WP_039688996.1:0.552743902,GCF_001643775.1_WP_066665212.1:0.426351668):0.0614289456):0.322931792,((GCF_000597865.1_WP_025434977.1:0.693749771,((GCF_000231385.2_WP_014901371.1:0.457675645,((GCF_000328765.2_WP_013777392.1:1.00000050e-06,GCF_000213235.1_WP_013777392.1:1.00000050e-06):0.275906786,GCF_000144625.1_WP_013273410.1:0.185557692):0.0924905165):0.0856020859,(GCF_000179635.2_WP_013499346.1:0.210445114,GCF_000723465.1_WP_046440244.1:0.229017111):0.505591161):0.0271820527):0.0488891425,((GCF_000283575.1_WP_014116814.1:0.396759603,(GCF_001454945.1_WP_058116952.1:0.284226726,GCF_001688625.1_WP_055181111.1:0.153106096):0.290749840):0.0489740003,((GCF_000145035.1_WP_013281361.1:0.481086898,((GCF_000020605.1_WP_012742562.1:0.494309015,((GCF_000230275.1_WP_016460008.1:0.330761067,GCF_000025305.1_WP_012937840.1:0.422162713):0.219120379,GCF_000163895.2_WP_014263086.1:0.368725116):0.0504454558):0.0906753715,GCF_000270305.1_WP_013977025.1:0.300327146):0.0484604831):0.0680083789,(GCF_000225345.1_WP_014078654.1:0.366695984,(GCF_000225345.1_WP_044024611.1:0.330420668,GCF_000224985.1_WP_014074172.1:0.497588365):0.819091290):0.0382180103):0.0589623497):0.0945512772):0.164355815):0.269328578);
