# Supplementary material for: The metabolic network of the last bacterial common ancestor
Source: Commun Biol. 2021 Mar 26;4:413. doi: 10.1038/s42003-021-01918-4 (PMC7997952; doi:10.1038/s42003-021-01918-4)
Supplement: Supplementary file 7 — Supplementary Data 5 [file 42003_2021_1918_MOESM7_ESM.zip › 63324_LBCA_trees/10053.tree]

(((GCF_000008925.1_YP_535183.1:1.00000050e-06,GCF_000143435.1_WP_041822662.1:0.0383775773):0.479596704,(GCF_001702135.1_WP_054646931.1:0.642426770,GCF_001006025.1_WP_046814305.1:1.07034098):0.188984168):0.0713230856,(((((GCF_001663735.1_WP_068376864.1:0.458244439,((GCF_001663655.1_WP_068225357.1:1.00000050e-06,GCF_001663735.1_WP_068225357.1:1.00000050e-06):0.0321513701,(GCF_001663755.1_WP_068280198.1:1.00000050e-06,GCF_001663675.1_WP_068280198.1:1.00000050e-06):0.00925753519):0.193049737):0.0763752412,((GCF_001050475.1_WP_048702634.1:0.430888726,GCF_000747585.1_WP_064429784.1:0.475452776):0.204940066,((GCF_000931425.1_WP_044430978.1:0.00924103083,(GCF_000338115.2_WP_015380479.1:1.00000050e-06,GCF_001659745.1_WP_015380479.1:1.00000050e-06):0.0264784308):0.0173001320,(((GCF_001672035.1_WP_016058329.1:1.00000050e-06,GCF_001704335.1_WP_016058329.1:1.00000050e-06):1.00000050e-06,GCF_001704315.1_WP_016058329.1:1.00000050e-06):0.00361441116,(GCF_000148815.2_WP_013355629.1:0.0123943107,((GCF_001302645.1_WP_060677873.1:0.0444890590,((GCF_000496265.1_WP_023440401.1:0.0441754435,GCF_000014505.1_WP_011673408.1:0.00882956706):0.0435131290,(GCF_001596095.1_WP_061876148.1:0.0356315969,(GCF_001704315.1_WP_068874440.1:1.00000050e-06,GCF_001704335.1_WP_068874440.1:1.00000050e-06):0.0266768070):0.00828439810):1.00000050e-06):0.0358962847,GCF_000392485.3_WP_041142735.1:0.0265251806):0.0135413070):0.0935623281):0.0598781752):0.122447873):0.155242886):0.112236084,GCF_001308145.2_WP_043941474.1:0.606832700):0.0837154371,(GCF_001702235.1_WP_065868855.1:1.00000050e-06,GCF_001702215.1_WP_065868855.1:1.00000050e-06):0.502672298):0.0825698030,(((GCF_000010005.1_WP_003666930.1:1.00000050e-06,GCF_000016825.1_WP_003666930.1:1.00000050e-06):0.0126661414,GCF_000410995.1_WP_016497244.1:0.282587112):0.451412037,(GCF_000253315.1_WP_014634374.1:0.284391898,GCF_000213825.1_WP_041828426.1:0.468919437):0.310488785):0.132456561):0.0454759434);
