# Supplementary material for: The metabolic network of the last bacterial common ancestor
Source: Commun Biol. 2021 Mar 26;4:413. doi: 10.1038/s42003-021-01918-4 (PMC7997952; doi:10.1038/s42003-021-01918-4)
Supplement: Supplementary file 7 — Supplementary Data 5 [file 42003_2021_1918_MOESM7_ESM.zip › 63324_LBCA_trees/10054.tree]

(((GCF_900088425.1_WP_021723298.1:0.0566865907,(GCF_000283635.1_WP_048816333.1:0.176031908,GCF_000312685.1_WP_015081852.1:0.0356429961):0.0449394681):0.402841422,(GCF_000270165.1_WP_013852343.1:0.532771529,GCF_000164675.2_WP_013904623.1:0.201069769):0.512187853):0.152507070,(GCF_000017005.1_WP_041789828.1:0.919391616,((GCF_000306805.1_WP_003032329.1:0.0283326490,(GCF_000014205.1_YP_001036202.1:0.0123230151,(((GCF_000463425.1_WP_020998108.1:1.00000050e-06,GCF_000463445.1_WP_020998108.1:1.00000050e-06):1.00000050e-06,GCF_000463395.1_WP_020998108.1:1.00000050e-06):0.0469882350,(GCF_000307185.1_WP_015016660.1:0.0990238728,((GCF_000188715.1_WP_000066866.1:1.00000050e-06,GCF_000782855.1_WP_000066866.1:1.00000050e-06):1.00000050e-06,GCF_000013505.1_WP_000066866.1:1.00000050e-06):0.114230484):0.164342088):0.0217554366):0.00681772251):0.0448140109,((GCF_001448985.1_WP_000066889.1:1.00000050e-06,GCF_001683515.1_WP_000066889.1:1.00000050e-06):1.00000050e-06,(GCF_000730215.1_WP_000066889.1:1.00000050e-06,(GCF_001712835.1_WP_000066889.1:1.00000050e-06,(GCF_001592385.1_WP_000066889.1:1.00000050e-06,((((((GCF_000012705.1_WP_000066889.1:1.00000050e-06,((GCF_000831105.1_WP_000066889.1:1.00000050e-06,GCF_000730255.1_WP_000066889.1:1.00000050e-06):1.00000050e-06,GCF_001552035.1_WP_000066889.1:1.00000050e-06):1.00000050e-06):1.00000050e-06,GCF_000463355.1_WP_000066889.1:1.00000050e-06):1.00000050e-06,GCF_000831125.1_WP_000066889.1:1.00000050e-06):1.00000050e-06,GCF_001592425.1_WP_000066889.1:1.00000050e-06):1.00000050e-06,((GCF_000689235.1_WP_000066889.1:1.00000050e-06,GCF_001026925.1_WP_000066889.1:1.00000050e-06):1.00000050e-06,(GCF_000196055.1_WP_000066889.1:1.00000050e-06,(GCF_001275545.2_WP_000066889.1:1.00000050e-06,GCF_000831145.1_WP_000066889.1:1.00000050e-06):1.00000050e-06):1.00000050e-06):1.00000050e-06):1.00000050e-06,GCF_000427035.1_WP_000066889.1:1.00000050e-06):1.00000050e-06):1.00000050e-06):1.00000050e-06):1.00000050e-06):0.0635881079):0.608421752):0.0533622165);
