# Supplementary material for: The metabolic network of the last bacterial common ancestor
Source: Commun Biol. 2021 Mar 26;4:413. doi: 10.1038/s42003-021-01918-4 (PMC7997952; doi:10.1038/s42003-021-01918-4)
Supplement: Supplementary file 7 — Supplementary Data 5 [file 42003_2021_1918_MOESM7_ESM.zip › 63324_LBCA_trees/10055.tree]

((((GCF_000597865.1_WP_025434821.1:1.31004845,GCF_001023495.1_WP_047716017.1:0.117155468):0.0180342683,GCF_000463385.1_WP_020998779.1:0.125793275):0.0310582058,(GCF_000026585.1_WP_012679624.1:0.206485362,((GCF_000478925.1_WP_025271597.1:0.0166842613,GCF_000463505.1_WP_020999846.1:0.0399426186):0.107564972,((((((GCF_000463445.1_WP_020997921.1:1.00000050e-06,GCF_000463425.1_WP_020997921.1:1.00000050e-06):1.00000050e-06,GCF_000463395.1_WP_020997921.1:1.00000050e-06):0.141772982,GCF_000024565.1_WP_012858678.1:0.0253454779):0.0175870966,GCF_000463355.1_WP_021002849.1:0.0142556312):0.0154114894,((GCF_000009205.1_YP_001086888.1:1.00000050e-06,GCF_000932055.1_WP_011860790.1:1.00000050e-06):1.00000050e-06,GCF_000953275.1_WP_011860790.1:1.00000050e-06):0.0181608476):0.0313170669,(GCF_000026605.1_WP_012678207.1:0.0563606499,(((GCF_000831145.1_WP_000858238.1:1.00000050e-06,GCF_000831105.1_WP_000858238.1:1.00000050e-06):1.00000050e-06,GCF_000831125.1_WP_000858238.1:1.00000050e-06):0.0263923224,GCF_000026585.1_WP_012679262.1:0.0487430546):0.0104121701):0.0138948111):0.0355673538):0.0159892060):0.0272642636):0.121412725,((GCF_000831165.1_WP_003029073.1:0.0422516792,(((GCF_001647835.1_WP_064083393.1:1.00000050e-06,GCF_001647815.1_WP_064083393.1:1.00000050e-06):0.00467966905,(GCF_000478925.1_WP_025271990.1:0.00750515202,GCF_001190885.1_WP_050147751.1:0.00249849600):0.0199270232):0.591644692,(GCF_000463505.1_WP_020999709.1:0.0283367101,(GCF_000307185.1_WP_015017148.1:0.0143671717,((GCF_000772185.1_WP_002989351.1:1.00000050e-06,GCF_001051095.1_WP_002989351.1:1.00000050e-06):0.0117920410,(GCF_001535565.1_WP_060383937.1:0.0187833924,GCF_001712835.1_WP_069029899.1:0.0220197708):0.00304542865):0.00666545875):0.00222801519):0.0927699082):0.0903090572):0.0184591307,((GCF_000932055.1_WP_021361872.1:1.00000050e-06,GCF_000953275.1_WP_021361872.1:1.00000050e-06):1.00000050e-06,GCF_000009205.1_YP_001088365.1:1.00000050e-06):0.132040340):0.0777519270);
