# Supplementary material for: The metabolic network of the last bacterial common ancestor
Source: Commun Biol. 2021 Mar 26;4:413. doi: 10.1038/s42003-021-01918-4 (PMC7997952; doi:10.1038/s42003-021-01918-4)
Supplement: Supplementary file 7 — Supplementary Data 5 [file 42003_2021_1918_MOESM7_ESM.zip › 63324_LBCA_trees/10056.tree]

(((GCF_000521685.1_WP_038643733.1:1.00000050e-06,GCF_000521695.1_WP_038644405.1:0.00159213936):0.127989354,(((GCF_000819525.1_WP_040081126.1:0.00319515266,((((GCF_000349765.1_WP_006253627.1:1.00000050e-06,((GCF_000349785.1_WP_006253627.1:1.00000050e-06,GCF_000376645.1_WP_006253627.1:1.00000050e-06):1.00000050e-06,GCF_000422145.1_WP_006253627.1:1.00000050e-06):1.00000050e-06):1.00000050e-06,GCF_000963635.1_WP_006253627.1:1.00000050e-06):1.00000050e-06,GCF_000963675.1_WP_006253627.1:1.00000050e-06):1.00000050e-06,GCF_000439735.1_WP_006253627.1:1.00000050e-06):1.00000050e-06):1.00000050e-06,GCF_000422095.1_WP_006253627.1:1.00000050e-06):1.00000050e-06,GCF_000427275.1_WP_006251761.1:0.00159594947):0.0939877889):0.607856851,((GCF_000521655.1_WP_038642985.1:0.346806151,((GCF_000973565.1_WP_005754155.1:1.00000050e-06,(GCF_001578435.1_WP_005756819.1:1.00000050e-06,(GCF_000006825.1_WP_010906829.1:0.00126786929,((GCF_000259545.1_WP_014667987.1:0.00126755470,GCF_000255915.1_WP_014391159.1:0.00507393978):1.00000050e-06,(((GCF_000234745.1_WP_014326078.1:1.00000050e-06,(GCF_000754275.1_WP_014326078.1:1.00000050e-06,GCF_000512395.1_WP_014326078.1:1.00000050e-06):1.00000050e-06):1.00000050e-06,GCF_001721885.1_WP_014326078.1:1.00000050e-06):1.00000050e-06,GCF_001663095.1_WP_014326078.1:1.00000050e-06):0.00126807605):0.00253787989):1.00000050e-06):0.00126804721):0.293313434,(GCF_001262035.1_WP_050692913.1:0.0193784252,(GCF_000022985.1_WP_049756051.1:1.00000050e-06,GCF_001188835.1_WP_049756051.1:1.00000050e-06):0.00748952420):0.306015014):0.134883802):0.148320702,(((GCF_000801145.1_WP_039197854.1:0.0201960676,GCF_000739435.1_WP_014992176.1:0.0161299231):0.359777069,(GCF_000521725.1_WP_025267445.1:0.00271607348,((GCF_000521745.1_WP_015431640.1:1.00000050e-06,GCF_000347595.1_WP_015431640.1:1.00000050e-06):1.00000050e-06,GCF_000521765.1_WP_015431640.1:1.00000050e-06):1.00000050e-06):0.418027763):0.0837985161,GCF_000210895.1_WP_014064132.1:0.333324349):0.194288306):0.105675278);
