# Supplementary material for: The metabolic network of the last bacterial common ancestor
Source: Commun Biol. 2021 Mar 26;4:413. doi: 10.1038/s42003-021-01918-4 (PMC7997952; doi:10.1038/s42003-021-01918-4)
Supplement: Supplementary file 7 — Supplementary Data 5 [file 42003_2021_1918_MOESM7_ESM.zip › 63324_LBCA_trees/10057.tree]

((GCF_000020605.1_WP_012741146.1:0.716275693,GCF_000023885.1_WP_012797453.1:0.623715885):0.289310848,((GCF_000478885.1_WP_022738759.1:0.435409704,GCF_000190635.1_WP_013625710.1:0.446454855):0.104671787,(((GCF_001554015.1_WP_061946797.1:0.0442226992,GCF_001189555.1_WP_050343831.1:0.0597470272):0.103998132,GCF_001717585.1_WP_069181672.1:0.125284534):0.693540876,(((GCF_000569055.1_WP_025332544.1:0.00466605311,(GCF_001025175.1_WP_003827842.1:1.00000050e-06,(((GCF_000569035.1_WP_014484433.1:1.00000050e-06,GCF_000213865.1_WP_014484433.1:1.00000050e-06):1.00000050e-06,(GCF_000569075.1_WP_014484433.1:1.00000050e-06,GCF_000220135.1_WP_014484433.1:1.00000050e-06):1.00000050e-06):1.00000050e-06,GCF_000568975.1_WP_014484433.1:1.00000050e-06):0.00466554430):1.00000050e-06):0.0667968526,(((((GCF_001293145.1_WP_060662400.1:1.00000050e-06,GCF_001281305.1_WP_060620293.1:0.0191320711):0.00474662629,GCF_000219455.1_WP_014486010.1:1.00000050e-06):0.0531887965,GCF_000772485.1_WP_038426216.1:0.00576647461):0.0216104035,(GCF_000196555.1_WP_032740920.1:1.00000050e-06,(((GCF_000008945.1_WP_007057869.1:1.00000050e-06,GCF_000166315.1_WP_007057869.1:1.00000050e-06):1.00000050e-06,(((GCF_000196575.1_WP_007054640.1:1.00000050e-06,(((GCF_001446275.1_WP_007054640.1:1.00000050e-06,GCF_001446255.1_WP_007054640.1:1.00000050e-06):1.00000050e-06,GCF_001719085.1_WP_007054640.1:1.00000050e-06):1.00000050e-06,GCF_001725985.1_WP_007054640.1:1.00000050e-06):1.00000050e-06):1.00000050e-06,GCF_000829295.1_WP_007054640.1:1.00000050e-06):1.00000050e-06,GCF_000007525.1_NP_695851.1:0.00977628564):0.00471920447):0.00470495480,(GCF_000092325.1_WP_013141507.1:1.00000050e-06,GCF_000730205.1_WP_013141507.1:1.00000050e-06):0.00472880422):0.0192151964):0.0323527373):0.0303224307,GCF_001042635.1_WP_033518353.1:0.0564462735):0.0329140254):0.469723480,(GCF_000478885.1_WP_022738549.1:0.460858842,GCF_000270285.1_WP_013980873.1:0.482290549):0.604379479):0.0394312393):0.184016007):0.141526487);
