# Supplementary material for: The metabolic network of the last bacterial common ancestor
Source: Commun Biol. 2021 Mar 26;4:413. doi: 10.1038/s42003-021-01918-4 (PMC7997952; doi:10.1038/s42003-021-01918-4)
Supplement: Supplementary file 7 — Supplementary Data 5 [file 42003_2021_1918_MOESM7_ESM.zip › 63324_LBCA_trees/10058.tree]

((GCF_001042675.1_WP_006289468.1:0.539051957,GCF_001042695.1_WP_006293456.1:0.886035311):0.640758403,(((GCF_000737865.1_WP_033497669.1:0.00360252440,GCF_000706765.1_WP_033490586.1:1.00000050e-06):0.537884681,GCF_000304215.1_WP_033510897.1:0.694991272):0.565886442,(GCF_001042635.1_WP_034535383.1:0.737569929,(((GCF_001281305.1_WP_060620104.1:1.00000050e-06,((GCF_000772485.1_WP_038426540.1:1.00000050e-06,GCF_000007525.1_NP_696798.1:1.00000050e-06):0.00246106824,(((GCF_000008945.1_WP_007053834.1:1.00000050e-06,(GCF_000166315.1_WP_007053834.1:1.00000050e-06,GCF_000219455.1_WP_007053834.1:1.00000050e-06):1.00000050e-06):1.00000050e-06,GCF_000196555.1_WP_007053834.1:1.00000050e-06):1.00000050e-06,((((GCF_001293145.1_WP_058061032.1:1.00000050e-06,GCF_001446275.1_WP_058061032.1:1.00000050e-06):0.00267909251,GCF_001446255.1_WP_032739012.1:1.00000050e-06):0.00268974345,GCF_001725985.1_WP_069483922.1:1.00000050e-06):0.00268361849,(GCF_000196575.1_WP_015713847.1:0.00535838987,GCF_001719085.1_WP_022527844.1:1.00000050e-06):0.00268171160):1.00000050e-06):1.00000050e-06):0.00246069763):0.0195284963,((GCF_000269965.1_WP_041982117.1:1.00000050e-06,GCF_000020425.1_WP_041982117.1:1.00000050e-06):0.0191422760,(GCF_000730205.1_WP_038426008.1:1.00000050e-06,GCF_000092325.1_WP_038426008.1:1.00000050e-06):0.0111022666):0.00683441081):0.368808146,(GCF_000569015.1_WP_025222090.1:0.00591708218,(GCF_000569035.1_WP_025263235.1:1.00000050e-06,(GCF_001281425.1_WP_060618359.1:0.00713587913,(((GCF_000568955.1_WP_025300012.1:1.00000050e-06,GCF_000569075.1_WP_025300012.1:1.00000050e-06):1.00000050e-06,GCF_000568975.1_WP_025300012.1:1.00000050e-06):1.00000050e-06,(((GCF_000213865.1_WP_025332433.1:1.00000050e-06,GCF_001025175.1_WP_025332433.1:1.00000050e-06):1.00000050e-06,GCF_000569055.1_WP_025332433.1:1.00000050e-06):1.00000050e-06,GCF_000220135.1_WP_015439183.1:0.00178372134):0.00177954900):1.00000050e-06):0.00177824434):0.00303208469):0.322036145):0.434230079):0.295573460):0.229905139);
