# Supplementary material for: The metabolic network of the last bacterial common ancestor
Source: Commun Biol. 2021 Mar 26;4:413. doi: 10.1038/s42003-021-01918-4 (PMC7997952; doi:10.1038/s42003-021-01918-4)
Supplement: Supplementary file 7 — Supplementary Data 5 [file 42003_2021_1918_MOESM7_ESM.zip › 63324_LBCA_trees/10059.tree]

(((((GCF_001543175.1_WP_060777577.1:0.0657108612,GCF_001543145.1_WP_067974875.1:0.110746329):0.0818004440,GCF_000193205.1_WP_013669359.1:0.166320000):0.0998357615,((((GCF_000418495.1_WP_020752122.1:0.00398406023,(GCF_000233755.1_WP_005690233.1:1.00000050e-06,GCF_000418475.1_WP_005690233.1:1.00000050e-06):1.00000050e-06):1.00000050e-06,GCF_000026525.1_WP_005690233.1:1.00000050e-06):1.00000050e-06,GCF_900070175.1_WP_005690233.1:1.00000050e-06):0.188075732,GCF_000014525.1_YP_805419.1:0.0990575723):0.136067058):0.732023386,((GCF_000473995.1_WP_022746664.1:0.0993108843,GCF_000340885.1_WP_015394779.1:0.199195821):0.161843374,GCF_000506785.2_WP_023973198.1:0.432485268):0.0786307039):0.134823796,((GCF_001642085.1_WP_067065268.1:1.00000050e-06,GCF_000091645.1_WP_002277527.1:0.0535175328):1.21417484,(((((GCF_000008765.1_NP_350192.1:1.00000050e-06,GCF_000218855.1_WP_010966872.1:1.00000050e-06):1.00000050e-06,GCF_000191905.1_WP_010966872.1:1.00000050e-06):0.316952413,((GCF_000019305.1_WP_004451696.1:0.00743367086,(GCF_000092345.1_WP_012099652.1:1.00000050e-06,GCF_000017065.1_WP_012099652.1:1.00000050e-06):0.0121739547):0.0126840711,((GCF_000817935.1_WP_003360784.1:1.00000050e-06,GCF_000020345.1_WP_003360784.1:1.00000050e-06):0.0602767510,(GCF_000973705.1_WP_003491188.1:1.00000050e-06,GCF_001020205.1_WP_003491188.1:1.00000050e-06):0.0246749641):0.0383675858):0.181895730):0.119106072,(((GCF_001646605.1_WP_058372013.1:1.00000050e-06,GCF_001456065.2_WP_058372013.1:1.00000050e-06):1.00000050e-06,GCF_001465175.1_WP_058372013.1:1.00000050e-06):0.707522795,((GCF_000191905.1_WP_010966674.1:1.00000050e-06,GCF_000218855.1_WP_010966674.1:1.00000050e-06):1.00000050e-06,GCF_000008765.1_NP_349994.1:1.00000050e-06):0.411874559):0.0155646112):0.141993137,((GCF_000283575.1_WP_014119438.1:0.236514567,GCF_000178115.2_WP_013484371.1:0.525254580):0.598513983,GCF_000247605.1_WP_014357518.1:0.567304225):0.246623584):0.141774767):0.123526149);
