# Supplementary material for: The metabolic network of the last bacterial common ancestor
Source: Commun Biol. 2021 Mar 26;4:413. doi: 10.1038/s42003-021-01918-4 (PMC7997952; doi:10.1038/s42003-021-01918-4)
Supplement: Supplementary file 7 — Supplementary Data 5 [file 42003_2021_1918_MOESM7_ESM.zip › 63324_LBCA_trees/1005.tree]

(((GCF_001564455.1_WP_067560302.1:1.13815485,GCF_001688965.1_WP_009589159.1:0.882315881):0.341867479,(GCF_001545095.1_WP_067629807.1:1.28213751,(((GCF_000404205.1_WP_041690554.1:1.00000050e-06,GCF_000270085.1_WP_041690554.1:1.00000050e-06):1.00000050e-06,GCF_001723625.1_WP_041690554.1:1.00000050e-06):1.00000050e-06,GCF_001602155.1_WP_041690554.1:1.00000050e-06):1.50372497):0.755473235):0.509103659,((GCF_001543345.1_WP_068759129.1:1.28035909,GCF_001553915.1_WP_062174519.1:1.94012030):0.168791924,(((GCF_000190635.1_WP_013626248.1:0.841658403,((GCF_000512895.1_WP_019224974.1:0.00199402795,(GCF_000305775.1_WP_015044894.1:1.00000050e-06,GCF_000305815.1_WP_015044894.1:1.00000050e-06):0.0189519050):1.02296563,((GCF_000243135.2_WP_015263755.1:0.407420316,(GCF_000243155.2_WP_041917309.1:0.152893809,(GCF_000021925.1_WP_005815556.1:0.0108913616,GCF_000010045.1_WP_041272778.1:0.0126477173):0.200239203):0.239482504):0.514715101,(GCF_000231385.2_WP_014905251.1:0.486640323,GCF_000235605.1_WP_014187680.1:0.407417404):0.364126218):0.263070153):0.141991804):0.632579287,((((GCF_000019165.1_WP_012281908.1:0.973617358,((GCF_000013105.1_YP_429102.1:0.00324285428,(GCF_001267435.1_WP_053104249.1:1.00000050e-06,GCF_001267405.1_WP_053094565.1:0.00209000949):1.00000050e-06):0.917501275,GCF_000305935.1_WP_015049710.1:1.19238138):0.226551475):0.144156186,(GCF_000328625.1_WP_015327869.1:0.656865099,GCF_000144695.1_WP_049772632.1:0.741481064):0.358044841):0.0832998122,(GCF_000092405.1_WP_013176070.1:1.40346992,GCF_000092945.1_WP_013121625.1:1.17288786):0.223667304):0.238138697,GCF_000020005.1_WP_012448676.1:1.25543095):0.326723205):0.261513073,(GCF_000307165.1_WP_015010617.1:1.19769667,((((((GCF_000014525.1_YP_806167.1:0.00712089327,(GCF_001191565.1_WP_050893704.1:0.00356102629,(GCF_001244395.1_WP_052915979.1:0.0266905059,(GCF_000309565.2_WP_003564181.1:1.00000050e-06,GCF_000155515.2_WP_003564181.1:1.00000050e-06):0.00356830556):0.0107334342):0.00356001866):1.00000050e-06,(GCF_000418515.1_WP_003598114.1:1.00000050e-06,GCF_000019245.4_WP_003598114.1:1.00000050e-06):1.00000050e-06):0.00355987146,((GCF_000582665.1_WP_016365283.1:1.00000050e-06,GCF_000829035.1_WP_016365283.1:1.00000050e-06):1.00000050e-06,GCF_001514415.1_WP_016365283.1:1.00000050e-06):1.00000050e-06):0.00532816840,((GCF_000026485.1_WP_016379935.1:1.00000050e-06,GCF_000194785.1_WP_016379935.1:1.00000050e-06):1.00000050e-06,GCF_000194765.1_WP_016379935.1:1.00000050e-06):0.00541728212):0.195036346,(GCF_000829055.1_WP_039638822.1:0.153025299,((GCF_000011045.1_WP_014569356.1:1.00000050e-06,GCF_000026505.1_WP_014569356.1:1.00000050e-06):0.00444783062,(GCF_000418475.1_WP_005713659.1:0.00439825615,((GCF_000026525.1_WP_014571217.1:1.00000050e-06,(GCF_000418495.1_WP_014571217.1:1.00000050e-06,GCF_900070175.1_WP_014571217.1:1.00000050e-06):1.00000050e-06):1.00000050e-06,GCF_000233755.1_WP_014571217.1:1.00000050e-06):0.0101231269):0.00548023082):0.164032933):0.119280456):1.17107878,(((GCF_000981525.1_WP_047916184.1:0.594994090,((GCF_000269945.1_WP_014024622.1:1.00000050e-06,GCF_000269925.1_WP_014024622.1:1.00000050e-06):0.589093443,((GCF_000468955.1_WP_051303736.1:0.0185146639,(GCF_000009425.1_WP_011835332.1:1.00000050e-06,GCF_000143205.1_WP_011835332.1:1.00000050e-06):0.0156039678):0.299183221,(GCF_000761115.1_WP_038601228.1:0.0122580787,((GCF_900088425.1_WP_021722513.1:0.00843234724,(((GCF_000192705.1_WP_003130658.1:0.00305269193,GCF_000006865.1_NP_267246.1:0.00610187016):0.00918556966,(GCF_000478255.1_WP_012897706.1:1.00000050e-06,GCF_000025045.1_WP_012897706.1:1.00000050e-06):0.00908870203):0.00306486347,GCF_000807375.1_WP_039115354.1:0.00610405311):0.00157185164):0.0145566829,GCF_000344575.1_WP_015426303.1:0.00912050498):0.00966237674):0.203424945):0.440320077):0.145089126):0.191030641,(((GCF_001587175.1_WP_061563643.1:0.0446483517,(GCF_000479315.1_WP_023022371.1:0.0168540903,GCF_000479335.1_WP_023027745.1:0.0254427756):0.0705637907):0.315741930,(GCF_000262145.1_WP_041826192.1:0.0207295839,GCF_000164675.2_WP_013903170.1:0.0151914885):0.442375501):0.152227407,((((((GCF_001477615.1_WP_020916319.1:1.00000050e-06,GCF_000441535.1_WP_020916319.1:1.00000050e-06):0.213058400,(GCF_000270165.1_WP_003063550.1:0.0383696961,((GCF_001477575.1_WP_014294077.1:1.00000050e-06,GCF_000283635.1_WP_014294077.1:1.00000050e-06):0.0259919721,((GCF_000270145.1_WP_013642741.1:1.00000050e-06,GCF_000203195.1_WP_013642741.1:1.00000050e-06):0.00968793482,GCF_000027185.1_WP_012961542.1:0.00666660294):1.00000050e-06):0.00713201877):0.259518496):0.103370059,(((((GCF_001190805.1_WP_000432961.1:1.00000050e-06,(((GCF_001683515.1_WP_000432961.1:1.00000050e-06,GCF_001592425.1_WP_000432961.1:1.00000050e-06):1.00000050e-06,((((GCF_001592385.1_WP_000432961.1:1.00000050e-06,((GCF_001712835.1_WP_000432961.1:1.00000050e-06,GCF_000427035.1_WP_000432961.1:1.00000050e-06):1.00000050e-06,GCF_000007265.1_NP_687370.1:1.00000050e-06):1.00000050e-06):1.00000050e-06,GCF_000730215.1_WP_000432961.1:1.00000050e-06):1.00000050e-06,GCF_001448985.1_WP_000432961.1:1.00000050e-06):1.00000050e-06,GCF_001026925.1_WP_000432961.1:1.00000050e-06):1.00000050e-06):1.00000050e-06,GCF_000299135.1_WP_000432961.1:1.00000050e-06):1.00000050e-06):1.00000050e-06,(GCF_001275545.2_WP_000432961.1:1.00000050e-06,(GCF_000196055.1_WP_000432961.1:1.00000050e-06,GCF_000012705.1_WP_000432961.1:1.00000050e-06):1.00000050e-06):1.00000050e-06):1.00000050e-06,GCF_001190885.1_WP_000432961.1:1.00000050e-06):1.00000050e-06,(GCF_000831105.1_WP_000432958.1:1.00000050e-06,(GCF_000831145.1_WP_000432958.1:1.00000050e-06,GCF_000831125.1_WP_000432958.1:1.00000050e-06):1.00000050e-06):0.00323407655):0.00320996192,(((GCF_001266635.1_WP_000432963.1:1.00000050e-06,(GCF_000730255.1_WP_000432954.1:1.00000050e-06,(GCF_001552035.1_WP_000432955.1:1.00000050e-06,GCF_000689235.1_WP_000432955.1:1.00000050e-06):0.00649615724):0.00647477008):0.00324384507,(GCF_000302475.1_WP_000432962.1:1.00000050e-06,GCF_000782855.1_WP_000432962.1:1.00000050e-06):1.00000050e-06):1.00000050e-06,GCF_000427075.1_WP_016480316.1:0.00986880584):0.00654995406):0.501597493):0.111439515,(((GCF_000284575.1_WP_002266344.1:1.00000050e-06,GCF_000091645.1_WP_002277412.1:0.00325923730):0.00485383178,(((GCF_000271865.1_WP_002263026.1:1.00000050e-06,GCF_000007465.2_NP_720937.1:1.00000050e-06):1.00000050e-06,GCF_000817065.1_WP_002263026.1:1.00000050e-06):1.00000050e-06,GCF_001558215.1_WP_002263026.1:1.00000050e-06):0.00496458928):0.439979397,GCF_001642085.1_WP_067063544.1:0.614366817):0.0468127915):0.0804916603,(GCF_001598035.1_WP_062712455.1:0.763626545,(((((GCF_000026605.1_WP_012677501.1:0.0227326949,(GCF_000696505.1_WP_014623352.1:1.00000050e-06,GCF_000219765.1_WP_014623352.1:1.00000050e-06):1.00000050e-06):0.0171270480,GCF_000020765.1_WP_012516136.1:0.0190558571):0.342305458,((GCF_000317855.1_WP_015057974.1:0.00317880943,(GCF_000307185.1_WP_015017291.1:0.00317796151,GCF_000010705.1_WP_003059901.1:1.00000050e-06):1.00000050e-06):0.302387281,(((GCF_001267845.1_WP_002988971.1:1.00000050e-06,(GCF_000230295.1_WP_002988971.1:1.00000050e-06,((GCF_000422045.1_WP_002988971.1:1.00000050e-06,GCF_001019695.1_WP_002988971.1:1.00000050e-06):1.00000050e-06,(((GCF_000013525.1_WP_002988971.1:1.00000050e-06,(GCF_000013485.1_WP_002988971.1:1.00000050e-06,GCF_000772185.1_WP_002988971.1:1.00000050e-06):1.00000050e-06):1.00000050e-06,(GCF_001620285.1_WP_002988971.1:1.00000050e-06,GCF_000767505.1_WP_002988971.1:1.00000050e-06):1.00000050e-06):1.00000050e-06,GCF_000743015.1_WP_002988971.1:1.00000050e-06):1.00000050e-06):1.00000050e-06):1.00000050e-06):0.00630854131,(((((((GCF_001559175.1_WP_010922534.1:1.00000050e-06,GCF_000307535.1_WP_010922534.1:1.00000050e-06):1.00000050e-06,((GCF_000006785.2_NP_269668.1:1.00000050e-06,GCF_000349925.2_WP_010922534.1:1.00000050e-06):1.00000050e-06,GCF_000993765.1_WP_010922534.1:1.00000050e-06):1.00000050e-06):1.00000050e-06,GCF_001021955.1_WP_010922534.1:1.00000050e-06):1.00000050e-06,((GCF_000011765.3_WP_010922534.1:1.00000050e-06,GCF_001051095.1_WP_010922534.1:1.00000050e-06):1.00000050e-06,GCF_001547835.1_WP_010922534.1:1.00000050e-06):1.00000050e-06):0.0128032314,GCF_001638845.1_WP_063632029.1:1.00000050e-06):0.00315650597,(GCF_001267805.1_WP_053308256.1:0.00630322464,(GCF_001535505.1_WP_011528851.1:1.00000050e-06,GCF_000013545.1_WP_011528851.1:1.00000050e-06):0.00631426981):1.00000050e-06):1.00000050e-06,GCF_001019635.1_WP_047235421.1:1.00000050e-06):1.00000050e-06):0.00314272268,(((GCF_001635935.1_WP_031488511.1:1.00000050e-06,((GCF_001039695.1_WP_031488511.1:1.00000050e-06,GCF_001635975.1_WP_031488511.1:1.00000050e-06):1.00000050e-06,GCF_001635895.1_WP_031488511.1:1.00000050e-06):1.00000050e-06):0.00946254553,(GCF_000013505.1_WP_020905366.1:1.00000050e-06,((((GCF_000007285.1_WP_011018051.1:0.00316883794,(GCF_000756485.1_WP_011184811.1:1.00000050e-06,(GCF_000009385.1_WP_011184811.1:1.00000050e-06,(GCF_001547715.1_WP_011184811.1:1.00000050e-06,(GCF_000011665.1_WP_011184811.1:1.00000050e-06,(GCF_001014285.1_WP_011184811.1:1.00000050e-06,GCF_001014305.1_WP_011184811.1:1.00000050e-06):1.00000050e-06):1.00000050e-06):1.00000050e-06):1.00000050e-06):1.00000050e-06):0.00316146389,GCF_001019675.1_WP_047235723.1:1.00000050e-06):1.00000050e-06,GCF_000018125.1_WP_009880469.1:0.00635844993):1.00000050e-06,(GCF_000250925.1_WP_014411885.1:0.00314109742,GCF_000250905.1_WP_014407739.1:1.00000050e-06):0.00316003873):0.00635817030):1.00000050e-06):0.00315191280,(GCF_000772245.1_WP_038434193.1:1.00000050e-06,(((GCF_001535565.1_WP_011285044.1:1.00000050e-06,GCF_001020185.2_WP_011285044.1:1.00000050e-06):1.00000050e-06,(GCF_001678885.1_WP_011285044.1:1.00000050e-06,GCF_000012165.1_WP_011285044.1:1.00000050e-06):1.00000050e-06):1.00000050e-06,GCF_001023495.1_WP_047716036.1:0.00314435994):0.00314472263):0.00315438984):1.00000050e-06):0.348291906):0.254386529):0.159731042,(GCF_000009545.1_WP_015911697.1:0.630776551,GCF_000831485.1_WP_003101738.1:0.475537692):0.194366477):0.115571287,((GCF_000253315.1_WP_014633930.1:0.0100914435,(GCF_000253335.1_WP_013990090.1:0.0159034576,(GCF_001543085.1_WP_038675337.1:1.00000050e-06,GCF_000785515.1_WP_038675337.1:1.00000050e-06):0.0132086366):0.00640557398):0.0278863713,(GCF_000448685.2_WP_021143584.1:0.0431111021,(GCF_001705585.1_WP_065972935.1:0.00635012810,(((((GCF_000014485.1_WP_011680770.1:1.00000050e-06,GCF_000971665.1_WP_011680770.1:1.00000050e-06):1.00000050e-06,((GCF_001663795.1_WP_024704193.1:1.00000050e-06,GCF_000698885.1_WP_024704193.1:1.00000050e-06):1.00000050e-06,GCF_001008015.1_WP_024704193.1:1.00000050e-06):0.00318260429):0.00318141817,GCF_000253395.1_WP_014621181.1:0.0127609465):1.00000050e-06,((GCF_000262675.1_WP_014607993.1:1.00000050e-06,GCF_000182875.1_WP_014607993.1:1.00000050e-06):1.00000050e-06,GCF_001280285.1_WP_014607993.1:1.00000050e-06):0.00957796351):0.00318124732,(GCF_000011825.1_WP_011225516.1:1.00000050e-06,(GCF_001685375.1_WP_011226886.1:1.00000050e-06,(GCF_001514435.1_WP_011226886.1:1.00000050e-06,GCF_000011845.1_WP_011226886.1:1.00000050e-06):1.00000050e-06):0.00318108221):0.00317981964):1.00000050e-06):0.169154679):0.0178914436):0.594169355):0.144846053):0.0585284498):0.143418141,((GCF_001623565.1_WP_067088101.1:0.348533293,(GCF_000231905.1_WP_014637534.1:0.00659350606,((GCF_000231925.1_WP_014735513.1:0.00993203443,(((GCF_000091905.1_WP_012774986.1:1.00000050e-06,GCF_000186405.1_WP_012774986.1:1.00000050e-06):1.00000050e-06,GCF_000231865.1_WP_012774986.1:1.00000050e-06):1.00000050e-06,((GCF_000018185.1_WP_012774986.1:1.00000050e-06,(((GCF_000993745.1_WP_012774986.1:1.00000050e-06,(GCF_000233575.1_WP_012774986.1:1.00000050e-06,GCF_000344765.1_WP_012774986.1:1.00000050e-06):1.00000050e-06):1.00000050e-06,GCF_000026725.1_WP_012774986.1:1.00000050e-06):1.00000050e-06,GCF_000026745.1_YP_003028148.1:1.00000050e-06):1.00000050e-06):1.00000050e-06,GCF_000294495.1_WP_014917210.1:0.00330730004):1.00000050e-06):0.00331428349):0.00664321302,(((GCF_000732355.1_WP_024390587.1:0.00329185895,GCF_000494895.1_WP_023369491.1:1.00000050e-06):0.00661636176,(GCF_001640765.1_WP_024395771.1:1.00000050e-06,GCF_001721625.1_WP_024395771.1:1.00000050e-06):0.00328735438):0.00331357834,(GCF_000390245.1_WP_015646511.1:0.00662529545,(((GCF_001272635.1_WP_004194121.1:1.00000050e-06,(GCF_001572685.1_WP_004194121.1:1.00000050e-06,GCF_000204625.1_WP_004194121.1:1.00000050e-06):1.00000050e-06):1.00000050e-06,(GCF_000471985.1_WP_004194121.1:1.00000050e-06,GCF_000168355.3_WP_004194121.1:1.00000050e-06):1.00000050e-06):1.00000050e-06,(GCF_000231885.1_WP_014636816.1:0.00332604521,GCF_001610935.1_WP_004194121.1:1.00000050e-06):1.00000050e-06):0.00331507028):0.00330591099):0.00331000332):1.00000050e-06):0.288897809):0.206146378,((GCF_001553685.1_WP_060954957.1:0.134105464,((GCF_000688775.1_WP_044021589.1:0.0479081332,GCF_000253155.1_WP_000867707.1:0.0353658840):0.0567721194,((GCF_000027165.1_YP_003447154.1:0.0309249740,GCF_001281025.1_WP_045612473.1:0.0133185949):0.0257905468,((GCF_000221985.1_WP_000867589.1:0.0346970860,((GCF_000210995.1_WP_000867612.1:1.00000050e-06,((GCF_000019825.1_WP_000867612.1:1.00000050e-06,GCF_000018985.1_WP_000867611.1:0.00334675215):1.00000050e-06,((((GCF_000211075.1_WP_000867610.1:1.00000050e-06,GCF_000211095.1_WP_000867610.1:1.00000050e-06):0.00334623138,(GCF_000180515.1_WP_000867614.1:0.00670447506,(((GCF_000019025.1_WP_000867608.1:1.00000050e-06,(GCF_000817005.1_WP_000867608.1:1.00000050e-06,(((GCF_001457635.1_WP_000867601.1:1.00000050e-06,(GCF_001255215.1_WP_000867601.1:1.00000050e-06,(GCF_000299015.1_WP_000867601.1:1.00000050e-06,((GCF_000007045.1_NP_359604.1:1.00000050e-06,(GCF_000006885.1_WP_000867616.1:0.00334731136,(GCF_000147095.1_WP_000867601.1:1.00000050e-06,GCF_000019265.1_WP_000867590.1:0.00335683797):1.00000050e-06):1.00000050e-06):1.00000050e-06,(GCF_000014365.1_WP_000867601.1:1.00000050e-06,GCF_000019005.1_WP_000867601.1:1.00000050e-06):1.00000050e-06):1.00000050e-06):1.00000050e-06):1.00000050e-06):0.00334883041,(GCF_000210975.1_WP_000867605.1:1.00000050e-06,GCF_000146975.1_WP_000867605.1:1.00000050e-06):1.00000050e-06):0.00334944781,GCF_000210935.1_WP_000867592.1:0.00335734352):1.00000050e-06):1.00000050e-06):1.00000050e-06,(GCF_000251085.2_WP_000867608.1:1.00000050e-06,GCF_000026665.1_WP_000867608.1:1.00000050e-06):1.00000050e-06):1.00000050e-06,(GCF_000018965.1_WP_000867608.1:1.00000050e-06,GCF_000019985.1_WP_000867608.1:1.00000050e-06):1.00000050e-06):1.00000050e-06):0.00334717544):1.00000050e-06,GCF_000211015.1_WP_000867612.1:1.00000050e-06):1.00000050e-06,GCF_000210955.1_WP_000867612.1:1.00000050e-06):1.00000050e-06):1.00000050e-06):1.00000050e-06,(GCF_000211055.1_WP_000867612.1:1.00000050e-06,GCF_000211035.1_WP_000867612.1:1.00000050e-06):1.00000050e-06):0.00663448219):0.0376627148,GCF_001560895.1_WP_061088572.1:0.0107553435):0.00872467627):0.0365842913):0.0685587643):0.258059444,(GCF_001708305.1_WP_068991167.1:0.263589070,((((GCF_000478925.1_WP_025271934.1:0.0351062020,((GCF_000831165.1_WP_003028383.1:0.0156497319,(GCF_001412635.1_WP_021001373.1:1.00000050e-06,GCF_000463465.1_WP_021001373.1:1.00000050e-06):0.0236458748):0.00699349265,(((GCF_000463425.1_WP_020997640.1:1.00000050e-06,GCF_000463395.1_WP_020997640.1:1.00000050e-06):1.00000050e-06,GCF_000463445.1_WP_020997640.1:1.00000050e-06):0.0470747578,GCF_000463505.1_WP_003035191.1:0.0356347838):0.0234618428):0.0127581500):0.0698436082,((GCF_000463385.1_WP_020998970.1:1.00000050e-06,GCF_000463355.1_WP_020998970.1:1.00000050e-06):0.00752120645,GCF_000306805.1_WP_003078363.1:0.0187306684):0.160040343):0.149108473,(GCF_000385925.1_WP_041826810.1:0.159274692,GCF_000014205.1_YP_001035768.1:0.244196676):0.0382239619):0.0175031959,(GCF_001281105.1_WP_046165173.1:0.0332998597,GCF_000017005.1_WP_012000102.1:0.0509013214):0.264840361):0.0385530360):0.103669556):0.108657438):0.0592771326):0.0632901288):0.161714099):0.572768439,((((GCF_000747585.1_WP_013773812.1:0.0123005908,GCF_000283975.1_WP_015695042.1:1.00000050e-06):0.641284606,(GCF_000317915.1_WP_002388986.1:1.00000050e-06,(GCF_000172575.2_WP_002414023.1:0.00627078079,((GCF_000007785.1_NP_815468.1:0.00484232095,(GCF_000742975.1_WP_002384446.1:1.00000050e-06,GCF_000550745.1_WP_002384446.1:1.00000050e-06):0.00503556232):0.00583836465,GCF_000281195.1_WP_002391282.1:1.00000050e-06):1.00000050e-06):0.00625883968):0.623323242):0.270031413,(((GCF_000283615.1_WP_014125117.1:0.0365384322,GCF_001712815.1_WP_069029043.1:0.0290685247):0.718544143,(GCF_000157355.2_WP_015510174.1:0.00894717817,GCF_001558875.1_WP_008377316.1:0.0845049232):0.690733786):0.296905514,(GCF_000504125.1_WP_010734908.1:0.550222173,(((GCF_001641305.1_WP_063627398.1:0.0366852314,GCF_000271405.2_WP_010737974.1:0.0167059055):0.399156887,(GCF_001267865.1_WP_005880434.1:1.00000050e-06,GCF_001267395.1_WP_005880434.1:1.00000050e-06):0.382762809):0.113116555,(GCF_000737555.1_WP_002400547.1:0.111268251,(((GCF_001635875.1_WP_002311272.1:1.00000050e-06,GCF_000250945.1_WP_002311272.1:1.00000050e-06):0.00318506045,(GCF_900066025.1_WP_002306206.1:0.00318743643,(GCF_000336405.1_WP_010738843.1:1.00000050e-06,GCF_000174395.2_YP_006376638.1:0.00317328230):0.00318720683):1.00000050e-06):0.00318695029,(GCF_001518735.1_WP_002303218.1:1.00000050e-06,(GCF_001587115.1_WP_002303218.1:1.00000050e-06,GCF_000444405.1_WP_002303218.1:1.00000050e-06):1.00000050e-06):1.00000050e-06):0.0711992286):0.564108945):0.137711210):0.456550804):0.268525942):0.252095486,((((GCF_001050475.1_WP_048706073.1:0.562079946,GCF_000831645.3_WP_048698719.1:0.443884127):0.758681722,((GCF_000014425.1_WP_003652668.1:0.178394727,(((GCF_000204985.1_WP_004897726.1:1.00000050e-06,GCF_001714745.1_WP_004897726.1:1.00000050e-06):0.00373037812,(GCF_000008065.1_WP_011161762.1:0.0114106480,GCF_000498675.1_WP_023599805.1:1.00000050e-06):1.00000050e-06):0.0107384112,GCF_000091405.1_WP_012846455.1:0.0270559587):0.104784201):0.579942477,((GCF_000761135.1_WP_038521888.1:0.555002194,(GCF_001042405.1_WP_060459627.1:0.297215065,((((GCF_001308285.1_WP_054607487.1:0.00329018352,GCF_000189515.1_WP_041809617.1:0.00329809868):0.00659921584,(((GCF_001702095.1_WP_012211609.1:1.00000050e-06,GCF_000015385.1_WP_012211609.1:1.00000050e-06):0.00991689287,GCF_000525715.1_WP_025283405.1:0.00329472019):1.00000050e-06,(GCF_000961015.1_WP_020829079.1:1.00000050e-06,(GCF_000422165.1_WP_020829079.1:1.00000050e-06,GCF_001006025.1_WP_020829079.1:1.00000050e-06):1.00000050e-06):1.00000050e-06):0.00329959001):0.00331182811,(GCF_000165775.1_WP_014919136.1:1.00000050e-06,GCF_001314245.2_WP_060471800.1:0.00328855972):1.00000050e-06):0.239474212,((GCF_000194115.1_WP_013437474.1:1.00000050e-06,GCF_000191545.1_WP_013437474.1:1.00000050e-06):0.156412382,((GCF_000389675.2_WP_003546538.1:1.00000050e-06,GCF_000011985.1_YP_193577.1:1.00000050e-06):1.00000050e-06,GCF_000934625.1_WP_003546538.1:1.00000050e-06):0.234681713):0.0574552309):0.0573158300):0.161261867):0.140990315,(GCF_000182835.1_WP_013439247.1:0.0179810540,((GCF_001469775.1_WP_003622683.1:1.00000050e-06,GCF_000191165.1_WP_003622683.1:1.00000050e-06):1.00000050e-06,GCF_000056065.1_WP_003622683.1:1.00000050e-06):0.0260786151):0.553216230):0.157430290):0.515482803):0.281308178,(((((GCF_001411765.2_WP_055126023.1:1.00000050e-06,(GCF_000014505.1_WP_011673069.1:0.0125221456,GCF_000496265.1_WP_023440045.1:0.00938966544):0.00624942871):0.473685828,((GCF_001702235.1_WP_014215015.1:1.00000050e-06,GCF_001702215.1_WP_014215015.1:1.00000050e-06):1.00000050e-06,GCF_000237995.1_WP_014215015.1:1.00000050e-06):0.920140372):0.151341748,(GCF_001611155.1_WP_062913187.1:1.00000050e-06,((GCF_001611115.1_WP_062903826.1:1.00000050e-06,GCF_001611035.1_WP_062903826.1:1.00000050e-06):1.00000050e-06,(GCF_001611135.1_WP_062916680.1:0.00304699313,GCF_001611075.1_WP_046871895.1:1.00000050e-06):0.00304576400):0.00304369009):0.619328125):0.259718820,(((GCF_000224985.1_WP_049780069.1:1.15315656,(GCF_000143435.1_WP_014568573.1:1.00000050e-06,(GCF_001723525.1_WP_069469127.1:0.00702939827,(GCF_000008925.1_YP_536098.1:0.00689790235,(GCF_001011095.1_WP_047035796.1:0.00496032354,GCF_000758365.1_WP_034983089.1:0.00393263895):0.00589091060):0.00398804772):0.0296918749):0.659217004):0.250743817,((GCF_000219805.1_WP_013989652.1:1.22014654,((GCF_000750535.1_WP_009495564.1:1.00000050e-06,GCF_000750515.1_WP_009495564.1:1.00000050e-06):1.00000050e-06,GCF_000732905.1_WP_009495564.1:1.00000050e-06):1.71445290):0.698704947,((((GCF_001583825.1_WP_011679154.1:1.00000050e-06,(GCF_000234825.3_WP_011679154.1:1.00000050e-06,GCF_000512955.1_WP_011679154.1:1.00000050e-06):1.00000050e-06):1.00000050e-06,GCF_000014445.1_WP_011679154.1:1.00000050e-06):0.469440405,((GCF_000300135.1_WP_014973747.1:0.322276042,((GCF_000092505.1_WP_013103498.1:1.00000050e-06,GCF_000219785.1_WP_013103498.1:1.00000050e-06):0.273793106,(GCF_000298875.1_WP_010015698.1:0.0558091703,(GCF_001536305.1_WP_060391701.1:0.00333829039,GCF_000196855.1_WP_013231969.1:0.00334434537):0.0595305063):0.204268335):0.145549284):0.0812029066,(GCF_000026405.1_WP_012305430.1:0.400701237,GCF_001698145.1_WP_068851566.1:0.430524590):0.119999090):0.0530711507):0.213220299,GCF_000014385.1_WP_032807976.1:0.851465663):0.161787215):0.170881257):0.124096394,(((((GCF_000392485.3_WP_041142671.1:0.00299683337,(((((GCF_000931425.1_WP_044429350.1:0.00299630414,(GCF_001596095.1_WP_024971450.1:1.00000050e-06,GCF_001715615.1_WP_024971450.1:1.00000050e-06):0.00299557262):1.00000050e-06,(((((GCF_001672035.1_WP_063723209.1:0.00601166681,GCF_001278015.1_WP_053566465.1:0.00300637719):1.00000050e-06,(GCF_001659745.1_WP_015379875.1:1.00000050e-06,GCF_000338115.2_WP_015379875.1:1.00000050e-06):1.00000050e-06):1.00000050e-06,((GCF_001296095.1_WP_003643950.1:1.00000050e-06,GCF_001704335.1_WP_003643950.1:1.00000050e-06):1.00000050e-06,GCF_001704315.1_WP_003643950.1:1.00000050e-06):0.00300442418):0.00300425187,GCF_001484005.1_WP_011101146.1:1.00000050e-06):1.00000050e-06,(GCF_001617525.1_WP_011101146.1:1.00000050e-06,GCF_001660025.1_WP_011101146.1:1.00000050e-06):1.00000050e-06):1.00000050e-06):1.00000050e-06,((GCF_000203855.3_YP_004888717.1:1.00000050e-06,GCF_000148815.2_WP_011101146.1:1.00000050e-06):1.00000050e-06,GCF_001581895.1_WP_011101146.1:1.00000050e-06):1.00000050e-06):0.00300237165,(GCF_001302645.1_WP_016526950.1:1.00000050e-06,GCF_000412205.1_WP_016526950.1:1.00000050e-06):1.00000050e-06):1.00000050e-06,(GCF_000023085.1_WP_015825202.1:1.00000050e-06,GCF_000604105.1_WP_015825202.1:1.00000050e-06):0.00601037193):1.00000050e-06):0.0572874248,GCF_001443645.1_WP_033611037.1:0.162365888):0.489967879,(((GCF_001050435.1_WP_048732415.1:0.421019240,((GCF_000359625.1_WP_015473422.1:0.00321121033,GCF_000014465.1_WP_011667401.1:1.00000050e-06):0.00167691594,GCF_001676805.1_WP_065201214.1:0.0144610870):0.436443448):0.486348150,(GCF_000026065.1_WP_011374200.1:0.291040387,(GCF_001723545.1_WP_069468547.1:1.00000050e-06,(GCF_001698165.1_WP_065825947.1:0.00312488176,GCF_001663835.1_WP_035186301.1:1.00000050e-06):0.00312502049):0.490250783):0.740768418):0.138417630,((GCF_000829395.1_WP_041094284.1:0.706582136,((GCF_001602195.1_WP_062813079.1:0.430967419,(GCF_000439275.1_WP_019253290.1:0.0181158666,(GCF_000159455.2_WP_003670472.1:0.0308566619,(GCF_001688685.1_WP_065532650.1:0.0106621380,(((GCF_001046835.1_WP_003667434.1:1.00000050e-06,GCF_000010005.1_WP_003667434.1:1.00000050e-06):1.00000050e-06,GCF_000016825.1_WP_003667434.1:1.00000050e-06):0.00314485710,(GCF_000410995.1_WP_003676279.1:1.00000050e-06,GCF_001618905.1_WP_063164252.1:0.00311145615):0.0188389175):0.0179778196):0.0225718902):0.00503376519):0.410845185):0.161767656,GCF_000248095.2_WP_006500426.1:0.671978120):0.0814017276):0.135933046,(GCF_000466785.3_WP_021349636.1:0.00152331130,((GCF_000010145.1_WP_004563296.1:0.00995175136,GCF_000397165.1_WP_015638617.1:1.00000050e-06):0.00331421569,GCF_001602195.1_WP_057727233.1:0.0133895322):0.00516138837):0.632282600):0.153960438):0.0677433605):0.0845134373,((GCF_000211375.1_WP_013728151.1:0.0128090231,GCF_000298115.2_WP_014940140.1:0.0185721063):0.635239521,((GCF_001702175.1_WP_065902772.1:1.00000050e-06,GCF_001702155.1_WP_065902772.1:1.00000050e-06):1.00000050e-06,GCF_001702195.1_WP_065902772.1:1.00000050e-06):0.698542351):0.171392071):0.0741894010,((GCF_001702135.1_WP_054646415.1:1.00000050e-06,GCF_001702115.1_WP_054646415.1:1.00000050e-06):0.910042514,GCF_001314945.1_WP_034531929.1:0.761540569):0.160620865):0.0854365955):0.0727224476):0.127789849,((GCF_001663755.1_WP_068225326.1:1.00000050e-06,GCF_001663735.1_WP_068225326.1:1.00000050e-06):1.00000050e-06,(GCF_001663655.1_WP_068225326.1:1.00000050e-06,(GCF_001663675.1_WP_068225326.1:1.00000050e-06,GCF_001663715.1_WP_068225326.1:1.00000050e-06):1.00000050e-06):1.00000050e-06):0.888737869):0.113712486):0.0944926452,(GCF_001444345.1_WP_014532585.1:1.76349387,(((GCF_001543145.1_WP_067974610.1:0.720893983,GCF_001543245.1_WP_067979110.1:0.723436199):0.0979957905,((GCF_001543105.1_WP_060776495.1:0.578191367,(GCF_000193205.1_WP_013668679.1:0.0106171341,GCF_001543175.1_WP_060777677.1:0.0556517300):0.401114446):0.176816626,(GCF_001543285.1_WP_004262808.1:0.0204656363,(GCF_001518795.1_WP_059348397.1:0.0240115752,GCF_001543205.1_WP_026465238.1:0.0113717351):0.0766369189):0.687696444):0.102917990):0.341169180,(GCF_000317975.2_WP_016356580.1:0.573150209,(GCF_001483965.1_WP_058919893.1:0.407498567,(GCF_000195575.1_WP_013710022.1:0.213770810,GCF_000493735.1_WP_023176806.1:0.189730767):0.271648708):0.216246287):0.305271726):0.101646732):0.156882358):0.0550450867):0.0893486700):0.133766442):0.139910673):0.148035952):0.157473705):0.219971430);
