# Supplementary material for: The metabolic network of the last bacterial common ancestor
Source: Commun Biol. 2021 Mar 26;4:413. doi: 10.1038/s42003-021-01918-4 (PMC7997952; doi:10.1038/s42003-021-01918-4)
Supplement: Supplementary file 7 — Supplementary Data 5 [file 42003_2021_1918_MOESM7_ESM.zip › 63324_LBCA_trees/10060.tree]

(GCF_000012865.1_WP_011344254.1:1.29671856,((GCF_000270305.1_WP_013977426.1:0.225079281,(GCF_000143845.1_WP_013251387.1:0.384757982,(GCF_000092845.1_WP_013114604.1:0.0158177613,(GCF_000223215.1_WP_014487194.1:0.0111527520,((GCF_001676785.1_WP_020064189.1:1.00000050e-06,GCF_000022105.1_WP_012671981.1:0.00321366926):0.0335338423,(GCF_000296575.1_WP_014935585.1:0.0163017727,(GCF_000143725.1_WP_013243555.1:0.00647715136,GCF_000325665.1_WP_015275026.1:0.0129416945):1.00000050e-06):0.0270252360):0.0325002871):0.0197047701):0.299193799):0.0719436997):0.269730511,(GCF_000340885.1_WP_015391827.1:0.263565206,((GCF_000270305.1_WP_013977415.1:0.0608701442,(GCF_000179635.2_WP_013497078.1:0.130997028,GCF_001688625.1_WP_065535803.1:0.0672217303):0.0407569998):0.201248458,(((GCF_000484505.1_WP_023162073.1:1.00000050e-06,GCF_001484725.1_WP_023162073.1:1.00000050e-06):0.0128865212,GCF_000143685.1_WP_013239660.1:1.00000050e-06):0.289478984,(GCF_000145275.1_WP_010074258.1:0.0995307713,((((GCF_001646605.1_WP_058371976.1:1.00000050e-06,GCF_001465175.1_WP_058371976.1:1.00000050e-06):1.00000050e-06,GCF_001456065.2_WP_058371976.1:1.00000050e-06):0.103138742,(((GCF_000833105.2_WP_061114866.1:0.00648608408,((GCF_000767745.1_WP_012059297.1:1.00000050e-06,GCF_000016965.1_WP_012059297.1:1.00000050e-06):0.00963781934,GCF_000506785.2_WP_017213129.1:1.00000050e-06):0.00314013083):0.0541664293,GCF_000340885.1_WP_015393061.1:0.0418364669):0.0145348312,(GCF_000473995.1_WP_022746602.1:0.0306772943,(GCF_001038625.1_WP_007060934.1:0.00475420039,GCF_000968375.1_WP_029159111.1:0.0114163385):0.0203618671):0.0146760248):0.0306958026):0.0916949653,(GCF_000968375.1_WP_029159709.1:0.0781794352,(GCF_000191905.1_WP_010965821.1:1.00000050e-06,(GCF_000218855.1_WP_010965821.1:1.00000050e-06,GCF_000008765.1_NP_349140.1:1.00000050e-06):1.00000050e-06):0.134287433):0.0376638561):0.0101723118):0.0715981129):0.0253553051):0.0905436819):0.232975877):0.667787774);
