# Supplementary material for: The metabolic network of the last bacterial common ancestor
Source: Commun Biol. 2021 Mar 26;4:413. doi: 10.1038/s42003-021-01918-4 (PMC7997952; doi:10.1038/s42003-021-01918-4)
Supplement: Supplementary file 7 — Supplementary Data 5 [file 42003_2021_1918_MOESM7_ESM.zip › 63324_LBCA_trees/10061.tree]

(((GCF_001653955.1_WP_064461418.1:1.00000050e-06,GCF_001275365.1_WP_064461418.1:1.00000050e-06):0.117019461,(GCF_000219045.1_WP_013922102.1:0.0630397111,(GCF_000833455.1_WP_004286559.1:1.00000050e-06,(GCF_000833295.1_WP_042524421.1:1.00000050e-06,(((GCF_000833195.1_WP_012280000.1:1.00000050e-06,GCF_000019285.1_WP_012280000.1:1.00000050e-06):1.00000050e-06,((((GCF_001042545.1_WP_030003337.1:1.00000050e-06,(GCF_001190905.1_WP_030003337.1:1.00000050e-06,GCF_001042525.1_WP_030003337.1:1.00000050e-06):1.00000050e-06):1.00000050e-06,GCF_001042565.1_WP_030003337.1:1.00000050e-06):1.00000050e-06,GCF_000505725.1_WP_030003337.1:1.00000050e-06):0.0172387857,GCF_000833255.1_WP_044525578.1:1.00000050e-06):0.00855262484):1.00000050e-06,GCF_000833215.1_WP_012280000.1:1.00000050e-06):0.00859946003):0.00426954116):0.0596696994):0.0646217004):1.27377837,(GCF_001688905.1_WP_066594634.1:1.28859809,(((GCF_000013405.1_WP_011417348.1:0.864612308,(GCF_000018405.1_WP_012176603.1:0.652460720,GCF_000021905.1_WP_015949115.1:0.527672716):0.293303441):0.0862562331,((GCF_000341395.1_WP_015403127.1:1.91132003,GCF_000195295.1_WP_013705991.1:0.597577930):0.261343496,(GCF_000143965.1_WP_050762193.1:1.12202150,GCF_000014965.1_WP_011698547.1:1.01989408):0.217082999):0.201569311):0.488785554,(((GCF_000218875.1_WP_013933560.1:0.0378561202,(GCF_000277755.1_WP_014848356.1:0.00427229690,((GCF_000024245.1_WP_011240869.1:1.00000050e-06,(GCF_000576125.1_WP_011240869.1:1.00000050e-06,(GCF_000498655.1_WP_011240869.1:1.00000050e-06,(GCF_000576165.1_WP_011240869.1:1.00000050e-06,GCF_000175255.2_WP_011240869.1:1.00000050e-06):1.00000050e-06):1.00000050e-06):1.00000050e-06):1.00000050e-06,GCF_000007105.1_WP_011240869.1:1.00000050e-06):1.00000050e-06):0.0202887748):0.357187296,GCF_000219355.1_WP_041185347.1:0.494648057):0.408554241,(GCF_000020525.1_WP_012499291.1:0.850117623,GCF_000226295.1_WP_014099602.1:0.618242515):0.263627049):0.139559118):0.200582570):0.0445344024);
