# Supplementary material for: The metabolic network of the last bacterial common ancestor
Source: Commun Biol. 2021 Mar 26;4:413. doi: 10.1038/s42003-021-01918-4 (PMC7997952; doi:10.1038/s42003-021-01918-4)
Supplement: Supplementary file 7 — Supplementary Data 5 [file 42003_2021_1918_MOESM7_ESM.zip › 63324_LBCA_trees/10062.tree]

((GCF_000015345.1_WP_049752503.1:0.725677645,(((GCF_000521765.1_WP_025288882.1:0.00697394815,((GCF_000521745.1_WP_015431750.1:1.00000050e-06,GCF_000521725.1_WP_015431750.1:1.00000050e-06):1.00000050e-06,GCF_000347595.1_WP_015431750.1:1.00000050e-06):0.0166588610):0.406241473,((((((GCF_000963675.1_WP_006249569.1:1.00000050e-06,(GCF_000349785.1_WP_006249569.1:1.00000050e-06,(GCF_000376645.1_WP_006249569.1:1.00000050e-06,GCF_000819525.1_WP_040081035.1:0.00379518454):1.00000050e-06):1.00000050e-06):1.00000050e-06,((GCF_000349765.1_WP_006249569.1:1.00000050e-06,GCF_000439735.1_WP_006249569.1:1.00000050e-06):1.00000050e-06,GCF_000422095.1_WP_006249569.1:1.00000050e-06):1.00000050e-06):1.00000050e-06,GCF_000963635.1_WP_006249569.1:1.00000050e-06):1.00000050e-06,GCF_000422145.1_WP_006249569.1:1.00000050e-06):1.00000050e-06,GCF_000427275.1_WP_006252127.1:1.00000050e-06):0.188663999,(GCF_000521655.1_WP_025217848.1:0.0254138375,(GCF_000521695.1_WP_025248107.1:0.0296111580,GCF_000521685.1_WP_025342278.1:0.00273389265):0.0431494958):0.102336051):0.361970697):0.174860087,(GCF_001274535.1_WP_053392160.1:0.652752416,(GCF_000740985.1_WP_038514852.1:0.00779959900,(GCF_000021885.1_WP_010786435.1:1.00000050e-06,(GCF_001611775.1_WP_021114319.1:0.0231051195,GCF_000742795.1_WP_005711113.1:0.00728939458):0.0110749661):0.0178555036):0.687877585):0.125423735):0.281122453):0.712732426,(GCF_000024145.1_WP_014517950.1:0.0227095365,(GCF_001007125.1_WP_010882778.1:1.00000050e-06,((GCF_000011165.1_WP_010882778.1:1.00000050e-06,GCF_001007025.1_WP_010882778.1:1.00000050e-06):1.00000050e-06,(GCF_001007045.1_WP_010882778.1:1.00000050e-06,(GCF_001007085.1_WP_010882778.1:1.00000050e-06,(GCF_000008745.1_NP_224336.1:1.00000050e-06,(GCF_001007105.1_WP_010882778.1:1.00000050e-06,(GCF_001007065.1_WP_010882778.1:1.00000050e-06,GCF_000007205.1_WP_010882778.1:1.00000050e-06):1.00000050e-06):1.00000050e-06):1.00000050e-06):1.00000050e-06):1.00000050e-06):1.00000050e-06):0.00925490638):1.68620485);
