# Supplementary material for: The metabolic network of the last bacterial common ancestor
Source: Commun Biol. 2021 Mar 26;4:413. doi: 10.1038/s42003-021-01918-4 (PMC7997952; doi:10.1038/s42003-021-01918-4)
Supplement: Supplementary file 7 — Supplementary Data 5 [file 42003_2021_1918_MOESM7_ESM.zip › 63324_LBCA_trees/10063.tree]

(((((GCF_001717545.1_WP_028456778.1:0.259875090,GCF_000755145.1_WP_044977823.1:0.117493733):0.0374659594,GCF_000011785.1_WP_011609673.1:0.108925522):0.0195346030,(((((GCF_000349785.1_WP_006253762.1:1.00000050e-06,((GCF_000963635.1_WP_006253762.1:1.00000050e-06,GCF_000422095.1_WP_006253762.1:1.00000050e-06):1.00000050e-06,GCF_000963675.1_WP_006253762.1:1.00000050e-06):1.00000050e-06):1.00000050e-06,((GCF_000422145.1_WP_006253762.1:1.00000050e-06,GCF_000349765.1_WP_006253762.1:1.00000050e-06):1.00000050e-06,(GCF_000376645.1_WP_006253762.1:1.00000050e-06,GCF_000439735.1_WP_006253762.1:1.00000050e-06):1.00000050e-06):1.00000050e-06):0.00338574621,(GCF_000427275.1_WP_006250903.1:1.00000050e-06,GCF_000819525.1_WP_040080579.1:0.00338571911):1.00000050e-06):0.174994277,((GCF_000016705.1_WP_011928582.1:0.584013322,GCF_000020385.1_WP_012468136.1:0.376590552):0.397293243,(GCF_000801145.1_WP_039196299.1:0.0101621800,GCF_000739435.1_WP_014991105.1:0.0244273072):0.0836814084):0.0410458847):0.120644375,(GCF_000026585.1_WP_042356991.1:0.0879657607,(GCF_000463505.1_WP_003033522.1:0.0684400731,GCF_000163895.2_WP_003037566.1:0.122224091):0.118977570):0.0628467031):0.0173156732):0.105712812,(((GCF_000270285.1_WP_050978569.1:0.117738561,GCF_000024265.1_WP_035585906.1:0.0742650519):0.387791439,GCF_001701045.1_WP_066747311.1:0.243471295):0.0810818036,GCF_001454945.1_WP_058118399.1:0.288112354):0.0694342367):0.126666790,(((GCF_001314995.1_WP_004299365.1:0.348357977,(((GCF_000190535.1_WP_013613517.1:0.146588776,(GCF_000012845.1_WP_008773381.1:0.194609163,GCF_000723505.1_WP_038653342.1:0.392781996):0.0735888915):0.0420139283,GCF_000186225.1_WP_013548603.1:0.331092706):0.0343279811,GCF_000190575.1_WP_013618381.1:0.272915855):0.0345276585):0.102483263,(GCF_000742795.1_WP_021115875.1:0.000801235778,GCF_001611775.1_WP_062923834.1:0.00600556460):0.171840196):0.185275329,GCF_000305815.1_WP_041225740.1:0.308093892):0.0407304536);
