# Supplementary material for: The metabolic network of the last bacterial common ancestor
Source: Commun Biol. 2021 Mar 26;4:413. doi: 10.1038/s42003-021-01918-4 (PMC7997952; doi:10.1038/s42003-021-01918-4)
Supplement: Supplementary file 7 — Supplementary Data 5 [file 42003_2021_1918_MOESM7_ESM.zip › 63324_LBCA_trees/10064.tree]

((GCF_001717505.1_WP_069177208.1:0.470090106,GCF_001717505.1_WP_022513245.1:0.429820063):0.540252212,((GCF_000023445.1_WP_015851356.1:1.16946526,GCF_000597865.1_WP_025436907.1:0.556403989):0.213264646,((((((GCF_001689125.1_WP_065543033.1:0.416364810,(GCF_001038625.1_WP_007058891.1:0.0267835685,GCF_000968375.1_WP_029163119.1:0.0693719973):0.296658398):0.0882759367,(GCF_000340885.1_WP_015393243.1:0.668315458,GCF_000473995.1_WP_041716335.1:0.336745802):0.127331157):0.134331198,(GCF_000952975.1_WP_045077637.1:0.481157824,GCF_000270305.1_WP_013978487.1:0.501123096):0.133074450):0.105592634,GCF_000247605.1_WP_041668697.1:0.472176799):0.0503048810,((GCF_000833105.2_WP_041899076.1:0.00514683700,((GCF_000016965.1_WP_012060140.1:1.00000050e-06,GCF_000767745.1_WP_012060140.1:1.00000050e-06):1.00000050e-06,GCF_000506785.2_WP_012060140.1:1.00000050e-06):0.0145184110):0.193882838,(((GCF_000024205.1_WP_015757691.1:0.197071349,GCF_000016165.1_WP_011878539.1:0.123813487):0.0508949809,(GCF_000235605.1_WP_014183386.1:0.123130022,GCF_000231385.2_WP_014901832.1:0.0743470440):0.133272521):0.0625494043,(GCF_000143685.1_WP_013238476.1:1.00000050e-06,(GCF_000484505.1_WP_023163448.1:1.00000050e-06,GCF_001484725.1_WP_023163448.1:1.00000050e-06):0.00652778407):0.334535249):0.0949947874):0.143512562):0.125872020,((GCF_000019165.1_WP_041313469.1:0.377086093,GCF_000012865.1_WP_011343442.1:0.431413818):0.276639495,((((GCF_001702155.1_WP_054709654.1:1.00000050e-06,GCF_001702195.1_WP_054709654.1:1.00000050e-06):1.00000050e-06,GCF_001702175.1_WP_054709654.1:1.00000050e-06):0.973807268,(GCF_000145615.1_WP_013296673.1:1.00000050e-06,GCF_000328545.1_WP_015310660.1:0.0632213590):0.0696782087):0.0484856112,((GCF_000008765.1_NP_149337.1:1.00000050e-06,GCF_000191905.1_WP_010890858.1:1.00000050e-06):1.00000050e-06,GCF_000218855.1_WP_010890858.1:1.00000050e-06):0.163466203):0.230370132):0.0550259993):0.171517455):0.134388332);
