# Supplementary material for: The metabolic network of the last bacterial common ancestor
Source: Commun Biol. 2021 Mar 26;4:413. doi: 10.1038/s42003-021-01918-4 (PMC7997952; doi:10.1038/s42003-021-01918-4)
Supplement: Supplementary file 7 — Supplementary Data 5 [file 42003_2021_1918_MOESM7_ESM.zip › 63324_LBCA_trees/10065.tree]

((GCF_001278845.1_WP_053586428.1:2.11720097,((GCF_000325665.1_WP_015274783.1:1.00000050e-06,(GCF_000296575.1_WP_014935246.1:1.00000050e-06,GCF_000143725.1_WP_014935246.1:1.00000050e-06):0.00409224738):0.219173529,(GCF_000092845.1_WP_013114127.1:0.123626862,(GCF_000223215.1_WP_014489130.1:0.00541196901,(GCF_001676785.1_WP_012671454.1:1.00000050e-06,GCF_000022105.1_WP_012671454.1:1.00000050e-06):0.0317123827):0.0827587408):0.315655800):0.191800534):0.191483624,(GCF_001688625.1_WP_065535043.1:0.493927047,((GCF_001433955.1_WP_060495901.1:0.0121116242,(GCF_001296165.1_WP_029598002.1:0.0120320724,(GCF_001296145.1_WP_008692475.1:1.00000050e-06,GCF_000158275.2_WP_008692475.1:1.00000050e-06):0.0120911008):0.00800812753):0.261408212,((((GCF_000163915.2_WP_008797459.1:1.00000050e-06,((GCF_000400875.1_WP_008797922.1:0.00779615845,(GCF_001296085.1_WP_060676322.1:0.0104997717,(GCF_000158275.2_WP_016361344.1:1.00000050e-06,GCF_001296145.1_WP_029598586.1:0.00781320541):0.0567453399):0.00497431440):0.0400463655,GCF_000162235.2_WP_008799289.1:1.00000050e-06):0.0157923296):0.0746936287,GCF_000007325.1_NP_603625.1:1.00000050e-06):0.0790516919,((GCF_001296165.1_WP_029598000.1:0.0278948349,(GCF_001457555.1_WP_005897857.1:0.0119692191,GCF_001433955.1_WP_060495902.1:0.00797315300):0.00444387811):0.134412999,(GCF_001455145.1_WP_029492632.1:0.00392127106,(GCF_001455085.1_WP_005915264.1:1.00000050e-06,GCF_001455105.1_WP_005915264.1:1.00000050e-06):1.00000050e-06):0.0986717062):0.0319392130):0.155070653,((GCF_000024405.1_WP_012862072.1:0.300925701,GCF_000179635.2_WP_013499370.1:0.812921103):0.102178033,(GCF_000024945.1_WP_012864376.1:0.702404600,((GCF_000008185.1_NP_971137.1:0.0424618432,GCF_000775995.1_WP_044016626.1:0.0500840894):0.176211796,(GCF_001189495.1_WP_034812706.1:0.264636743,GCF_000163895.2_WP_014261716.1:0.274819190):0.0766360053):0.0962632970):0.257395728):0.0684120797):0.238091636):0.180772758):0.0249656988);
