# Supplementary material for: The metabolic network of the last bacterial common ancestor
Source: Commun Biol. 2021 Mar 26;4:413. doi: 10.1038/s42003-021-01918-4 (PMC7997952; doi:10.1038/s42003-021-01918-4)
Supplement: Supplementary file 7 — Supplementary Data 5 [file 42003_2021_1918_MOESM7_ESM.zip › 63324_LBCA_trees/10066.tree]

(((((GCF_000833195.1_WP_012279773.1:1.00000050e-06,(GCF_000019285.1_WP_012279773.1:1.00000050e-06,GCF_000833215.1_WP_012279773.1:1.00000050e-06):1.00000050e-06):0.00486849144,(GCF_000833455.1_WP_004288168.1:1.00000050e-06,(GCF_000833295.1_WP_042522854.1:1.00000050e-06,(GCF_000833315.1_WP_004288168.1:1.00000050e-06,((((GCF_001042565.1_WP_014715114.1:1.00000050e-06,GCF_001190905.1_WP_014715114.1:1.00000050e-06):1.00000050e-06,GCF_000262205.1_WP_014715114.1:1.00000050e-06):1.00000050e-06,((GCF_000505725.1_WP_014715114.1:1.00000050e-06,GCF_001042525.1_WP_014715114.1:1.00000050e-06):1.00000050e-06,GCF_001042545.1_WP_014715114.1:1.00000050e-06):1.00000050e-06):0.0195431772,GCF_000833255.1_WP_044525809.1:0.00489650064):0.000538679072):1.00000050e-06):1.00000050e-06):1.00000050e-06):0.00483435554,GCF_000219045.1_WP_013923521.1:0.0298822494):0.0612706692,(GCF_001275365.1_WP_064460916.1:1.00000050e-06,GCF_001653955.1_WP_064460916.1:1.00000050e-06):0.0179180725):0.678784458,((GCF_000807275.1_WP_039104341.1:0.132536845,GCF_000599985.1_WP_025315209.1:0.0999846689):0.239397340,((GCF_000334515.1_WP_015367527.1:0.0591270172,(GCF_000012005.1_YP_402414.1:0.00546582199,(((GCF_001578125.1_WP_000126077.1:1.00000050e-06,((GCF_000743955.1_WP_000126077.1:1.00000050e-06,GCF_000743995.1_WP_000126077.1:1.00000050e-06):1.00000050e-06,(GCF_001580175.1_WP_000126077.1:1.00000050e-06,GCF_000022245.1_WP_000126077.1:1.00000050e-06):1.00000050e-06):1.00000050e-06):1.00000050e-06,GCF_001579965.1_WP_000126077.1:1.00000050e-06):0.00271674685,((GCF_000007405.1_WP_000126079.1:1.00000050e-06,GCF_000013585.1_WP_000126079.1:1.00000050e-06):1.00000050e-06,(GCF_001021855.1_WP_000126079.1:1.00000050e-06,(GCF_000953035.1_WP_000126079.1:1.00000050e-06,GCF_000006925.2_NP_706734.2:1.00000050e-06):1.00000050e-06):1.00000050e-06):1.00000050e-06):0.00545068967):0.0539988512):0.0956377165,GCF_000517405.1_WP_025244240.1:0.0830043326):0.132826525):0.456899231);
