# Supplementary material for: The metabolic network of the last bacterial common ancestor
Source: Commun Biol. 2021 Mar 26;4:413. doi: 10.1038/s42003-021-01918-4 (PMC7997952; doi:10.1038/s42003-021-01918-4)
Supplement: Supplementary file 7 — Supplementary Data 5 [file 42003_2021_1918_MOESM7_ESM.zip › 63324_LBCA_trees/10067.tree]

(((GCF_000146505.1_WP_014545089.1:1.00000050e-06,GCF_000024665.1_WP_014545089.1:1.00000050e-06):0.673830816,(GCF_000021905.1_WP_012610104.1:0.734049377,(GCF_000447675.1_WP_020964298.1:0.726819236,(GCF_000020225.1_WP_012420883.1:1.00000050e-06,GCF_001688765.1_WP_012420883.1:1.00000050e-06):0.684823499):0.219900909):0.123036144):0.282976000,((GCF_000341395.1_WP_015404776.1:0.217756786,GCF_000186885.1_WP_015724359.1:0.119506909):0.229189897,((GCF_000015585.1_WP_041595024.1:0.303873567,(((GCF_000024325.1_WP_015750640.1:0.185291472,GCF_001553625.1_WP_066602406.1:0.230318067):0.0903202495,((GCF_001549875.1_WP_060870575.1:0.0128448532,GCF_001549715.1_WP_060869121.1:1.00000050e-06):0.554777332,(GCF_000143985.1_WP_013254076.1:0.262192652,((GCF_000599985.1_WP_025316440.1:0.127131810,GCF_000807275.1_WP_039105104.1:0.200003307):0.278096577,(GCF_000517405.1_WP_025245949.1:0.190563288,(GCF_000334515.1_WP_015365681.1:0.0396201260,(GCF_000012005.1_YP_402568.1:0.00563237850,((GCF_001578125.1_WP_000501600.1:1.00000050e-06,(GCF_001580175.1_WP_000501600.1:1.00000050e-06,GCF_001021855.1_WP_000501600.1:1.00000050e-06):1.00000050e-06):1.00000050e-06,((GCF_000007405.1_WP_000501600.1:1.00000050e-06,(GCF_000953035.1_WP_000501600.1:1.00000050e-06,(((GCF_000013585.1_WP_000501600.1:1.00000050e-06,GCF_000743955.1_WP_000501600.1:1.00000050e-06):1.00000050e-06,GCF_000743995.1_WP_000501600.1:1.00000050e-06):1.00000050e-06,GCF_000022245.1_WP_000501600.1:1.00000050e-06):1.00000050e-06):1.00000050e-06):1.00000050e-06,(GCF_000006925.2_NP_708077.1:1.00000050e-06,GCF_001579965.1_WP_000501600.1:1.00000050e-06):1.00000050e-06):1.00000050e-06):0.00347780040):0.0440891388):0.114465904):0.134554171):0.0468100870):0.0700020097):0.0238757603):0.0980144194,GCF_000831005.1_WP_041333313.1:0.223400778):0.0539868845):0.255550987,GCF_000477435.1_WP_022771907.1:0.503660743):0.0839098026):0.320174143);
