# Supplementary material for: The metabolic network of the last bacterial common ancestor
Source: Commun Biol. 2021 Mar 26;4:413. doi: 10.1038/s42003-021-01918-4 (PMC7997952; doi:10.1038/s42003-021-01918-4)
Supplement: Supplementary file 7 — Supplementary Data 5 [file 42003_2021_1918_MOESM7_ESM.zip › 63324_LBCA_trees/10068.tree]

(((GCF_000447675.1_WP_020964297.1:0.425434606,GCF_000008185.1_NP_971593.1:0.248629482):0.436636239,(GCF_000018405.1_WP_012174371.1:0.362242557,(GCF_001688765.1_WP_051729656.1:0.00382390181,GCF_000020225.1_WP_012420882.1:1.00000050e-06):0.940608616):0.128526753):0.271687470,((GCF_000024665.1_WP_012819954.1:1.00000050e-06,GCF_000146505.1_WP_012819954.1:1.00000050e-06):0.679497393,(((GCF_001549715.1_WP_031942249.1:0.00669937292,GCF_001549875.1_WP_033589871.1:1.00000050e-06):0.706903139,(GCF_001553625.1_WP_066602403.1:0.257192893,(((GCF_000831005.1_WP_041333312.1:0.212217143,GCF_000015585.1_WP_011813404.1:0.301064489):0.0482350108,GCF_000024325.1_WP_015750639.1:0.311924897):0.0465234790,(GCF_000143985.1_WP_013254075.1:0.241944738,((GCF_000599985.1_WP_025316439.1:0.174107539,GCF_000807275.1_WP_052236866.1:0.153637650):0.239941769,(GCF_000334515.1_WP_015365680.1:0.0971680454,(((GCF_001580175.1_WP_000088916.1:1.00000050e-06,(GCF_001021855.1_WP_000088916.1:1.00000050e-06,GCF_000022245.1_WP_000088916.1:1.00000050e-06):1.00000050e-06):1.00000050e-06,((((GCF_000013585.1_WP_000088916.1:1.00000050e-06,GCF_001578125.1_WP_000088916.1:1.00000050e-06):1.00000050e-06,((GCF_000006925.2_NP_708078.1:1.00000050e-06,GCF_001579965.1_WP_000088916.1:1.00000050e-06):1.00000050e-06,GCF_000007405.1_WP_000088916.1:1.00000050e-06):1.00000050e-06):1.00000050e-06,(GCF_000743955.1_WP_000088916.1:1.00000050e-06,GCF_000953035.1_WP_000088916.1:1.00000050e-06):1.00000050e-06):1.00000050e-06,GCF_000743995.1_WP_000088916.1:1.00000050e-06):1.00000050e-06):1.00000050e-06,GCF_000012005.1_YP_402567.1:0.0165975824):0.0675904633):0.185060282):0.173116217):0.0427973867):0.0622896828):0.100738507):0.149353829,((GCF_000341395.1_WP_015404777.1:0.197925840,GCF_000186885.1_WP_015724358.1:0.153212996):0.165770798,GCF_000477435.1_WP_051360420.1:0.523871144):0.164535740):0.287776626):0.0749791278);
