# Supplementary material for: The metabolic network of the last bacterial common ancestor
Source: Commun Biol. 2021 Mar 26;4:413. doi: 10.1038/s42003-021-01918-4 (PMC7997952; doi:10.1038/s42003-021-01918-4)
Supplement: Supplementary file 7 — Supplementary Data 5 [file 42003_2021_1918_MOESM7_ESM.zip › 63324_LBCA_trees/10069.tree]

((GCF_000020145.1_WP_012415478.1:0.932010028,(GCF_001038625.1_WP_007064702.1:1.20149195,(GCF_000226295.1_WP_014098927.1:1.07114843,(GCF_000014185.1_WP_011565273.1:0.643275496,(GCF_000023925.1_WP_012801946.1:0.374266959,GCF_000277715.1_WP_014846085.1:0.361945160):0.409952140):0.241166861):0.180791724):0.236413223):0.225392902,((GCF_000012005.1_YP_404266.1:1.00000050e-06,((((GCF_000953035.1_WP_005047302.1:1.00000050e-06,((GCF_001021855.1_WP_005047302.1:1.00000050e-06,(((GCF_001578125.1_WP_005047302.1:1.00000050e-06,GCF_000022245.1_WP_005047302.1:1.00000050e-06):1.00000050e-06,GCF_001580175.1_WP_005047302.1:1.00000050e-06):1.00000050e-06,GCF_001579965.1_WP_005047302.1:1.00000050e-06):1.00000050e-06):1.00000050e-06,GCF_000743995.1_WP_005047302.1:1.00000050e-06):1.00000050e-06):1.00000050e-06,GCF_000006925.2_NP_708373.2:1.00000050e-06):1.00000050e-06,(GCF_000743955.1_WP_005047302.1:1.00000050e-06,GCF_000007405.1_WP_005047302.1:1.00000050e-06):1.00000050e-06):1.00000050e-06,GCF_000013585.1_WP_005047302.1:1.00000050e-06):0.0103239194):1.06050982,((GCF_000143965.1_WP_013257501.1:0.700766361,GCF_000195295.1_WP_041284596.1:0.715012247):0.180920716,(((GCF_000184345.1_WP_052296277.1:1.86083448,GCF_000317105.1_WP_015148355.1:0.640789672):0.163211893,GCF_000827125.1_WP_040201303.1:0.749068126):0.161855858,((GCF_000024965.1_WP_012878077.1:1.23777165,(GCF_000015045.1_WP_041532543.1:1.39067792,GCF_000020385.1_WP_012469373.1:0.902642369):0.226533853):0.250813946,(((GCF_000242595.2_WP_014455438.1:0.570892612,GCF_000176915.2_WP_041271519.1:0.516216546):0.114004999,(GCF_000014965.1_WP_011697785.1:0.621560201,GCF_000015585.1_WP_011814111.1:0.701955628):0.0939222995):0.100087080,(GCF_000021905.1_WP_015949565.1:0.557946160,GCF_000020525.1_WP_012500361.1:0.540961514):0.148108204):0.160796869):0.0554539805):0.0902621286):0.328607980):0.261267538);
