# Supplementary material for: The metabolic network of the last bacterial common ancestor
Source: Commun Biol. 2021 Mar 26;4:413. doi: 10.1038/s42003-021-01918-4 (PMC7997952; doi:10.1038/s42003-021-01918-4)
Supplement: Supplementary file 7 — Supplementary Data 5 [file 42003_2021_1918_MOESM7_ESM.zip › 63324_LBCA_trees/1006.tree]

((GCF_900088425.1_WP_021722062.1:0.929790467,(((GCF_000157355.2_WP_015509659.1:0.458310067,GCF_001558875.1_WP_061054201.1:0.442290138):0.446373766,((((GCF_000006865.1_NP_268213.1:1.00000050e-06,GCF_000479375.2_WP_003129897.1:1.00000050e-06):1.00000050e-06,GCF_000192705.1_WP_003129897.1:1.00000050e-06):1.00000050e-06,((GCF_000478255.1_WP_012898594.1:1.00000050e-06,(((GCF_000761115.1_WP_038602308.1:0.0210890456,GCF_900088425.1_WP_021723080.1:0.0103917179):1.00000050e-06,GCF_000025045.1_WP_012898594.1:1.00000050e-06):1.00000050e-06,GCF_000807375.1_WP_012898594.1:1.00000050e-06):1.00000050e-06):1.00000050e-06,(GCF_000344575.1_WP_015427142.1:0.0104311704,((GCF_000312685.1_WP_041931836.1:0.0105517629,(GCF_000014545.1_WP_014573309.1:1.00000050e-06,GCF_000236475.1_WP_014573309.1:1.00000050e-06):1.00000050e-06):0.0105461311,(GCF_000468955.1_WP_041168746.1:1.00000050e-06,(GCF_000009425.1_WP_041931220.1:1.00000050e-06,GCF_000143205.1_WP_041931220.1:1.00000050e-06):0.0105461634):1.00000050e-06):0.110314814):1.00000050e-06):0.0103915095):0.617562027,(GCF_000269945.1_WP_014024197.1:1.00000050e-06,GCF_000269925.1_WP_014024197.1:1.00000050e-06):0.773718801):0.384265916):0.215457426,(((GCF_000829395.1_WP_041094866.1:0.696565218,(((GCF_001663715.1_WP_068223480.1:1.00000050e-06,(GCF_001663675.1_WP_068223480.1:1.00000050e-06,GCF_001663735.1_WP_068223480.1:1.00000050e-06):1.00000050e-06):1.00000050e-06,GCF_001663655.1_WP_068223480.1:1.00000050e-06):1.00000050e-06,GCF_001663755.1_WP_068223480.1:1.00000050e-06):0.769501421):0.158927169,((((GCF_000091405.1_WP_012846193.1:0.146621980,GCF_000014425.1_WP_003653017.1:0.193653562):0.266269893,((((GCF_000934625.1_WP_003548936.1:1.00000050e-06,GCF_000389675.2_WP_003548936.1:1.00000050e-06):1.00000050e-06,GCF_000011985.1_YP_193173.1:1.00000050e-06):0.268910649,((GCF_000498675.1_WP_023599184.1:0.0951788779,GCF_000008065.1_WP_011161437.1:0.0487801461):0.0818354800,(GCF_000204985.1_WP_014567050.1:0.00947563341,GCF_001714745.1_WP_004898818.1:1.00000050e-06):0.00959495591):0.303622332):0.175440559,(GCF_001314245.2_WP_060472149.1:0.0345986210,(((((GCF_000015385.1_WP_012211905.1:0.0101888119,GCF_001006025.1_WP_014918760.1:1.00000050e-06):1.00000050e-06,((GCF_000961015.1_WP_014918760.1:1.00000050e-06,GCF_000525715.1_WP_014918760.1:1.00000050e-06):1.00000050e-06,GCF_001702095.1_WP_014918760.1:1.00000050e-06):1.00000050e-06):1.00000050e-06,GCF_000165775.1_WP_014918760.1:1.00000050e-06):1.00000050e-06,(GCF_000189515.1_WP_014563553.1:1.00000050e-06,GCF_001308285.1_WP_014563553.1:1.00000050e-06):0.0101864715):1.00000050e-06,GCF_000422165.1_WP_020829189.1:1.00000050e-06):0.00677368447):0.291202086):0.0981698829):0.790270037,((GCF_001050435.1_WP_048736294.1:0.411185515,(GCF_000298115.2_WP_014939575.1:0.0501365216,GCF_000211375.1_WP_013727450.1:0.0225490661):0.450315597):0.132029889,((GCF_000829055.1_WP_025013098.1:0.245522989,((GCF_900070175.1_WP_061713435.1:0.0368497158,(GCF_000418475.1_WP_005714615.1:0.00905958229,(GCF_000011045.1_WP_005686006.1:1.00000050e-06,GCF_000026505.1_WP_005686006.1:1.00000050e-06):0.0185903683):0.00922610017):0.00887973114,((GCF_000026525.1_WP_005692987.1:1.00000050e-06,GCF_000418495.1_WP_005692987.1:1.00000050e-06):1.00000050e-06,GCF_000233755.1_WP_005692987.1:1.00000050e-06):0.00946088443):0.245903988):0.366635782,(((((GCF_000318035.1_WP_003566201.1:1.00000050e-06,(((GCF_000194765.1_WP_003566201.1:1.00000050e-06,GCF_000026485.1_WP_003566201.1:1.00000050e-06):1.00000050e-06,GCF_000418515.1_WP_003566201.1:1.00000050e-06):1.00000050e-06,GCF_000019245.4_WP_003566201.1:1.00000050e-06):1.00000050e-06):1.00000050e-06,((GCF_000155515.2_WP_003566201.1:1.00000050e-06,GCF_000309565.2_WP_003566201.1:1.00000050e-06):1.00000050e-06,GCF_000194785.1_WP_003566201.1:1.00000050e-06):1.00000050e-06):1.00000050e-06,GCF_000014525.1_YP_807069.1:0.0100069485):0.0199679021,((GCF_000582665.1_WP_004562100.1:1.00000050e-06,GCF_000829035.1_WP_004562100.1:1.00000050e-06):1.00000050e-06,GCF_001514415.1_WP_016377165.1:0.00995146178):1.00000050e-06):0.0103487568,(GCF_001191565.1_WP_003599180.1:0.0201487483,GCF_001244395.1_WP_003579857.1:0.00990888890):0.00984071194):0.122687868):0.515668184):0.128175077):0.295649500,(((((GCF_000056065.1_WP_050899096.1:0.0111803815,(GCF_000182835.1_WP_013439634.1:1.00000050e-06,(GCF_000014405.1_WP_041813314.1:0.0258732507,GCF_000191165.1_WP_014564980.1:0.0630019673):0.215330613):0.0108911834):0.580822290,((GCF_001698145.1_WP_068851896.1:0.597703948,GCF_000300135.1_WP_014974531.1:0.418435220):0.530561521,GCF_001050475.1_WP_048702563.1:0.585227887):0.165776582):0.0823257444,(GCF_000248095.2_WP_039946259.1:0.549908673,((GCF_000092505.1_WP_013102233.1:1.00000050e-06,GCF_000219785.1_WP_013102233.1:1.00000050e-06):1.00973599,(GCF_001676805.1_WP_024525302.1:0.677015216,GCF_000831645.3_WP_041500253.1:0.141097218):0.408744679):0.227175644):0.109218433):0.203199730,((GCF_000008925.1_YP_536189.1:0.0110154862,((GCF_001011095.1_WP_047035841.1:1.00000050e-06,GCF_000758365.1_WP_044005108.1:0.0421340514):0.0104737620,(GCF_000143435.1_WP_014568624.1:0.0105007037,GCF_001723525.1_WP_069469084.1:1.00000050e-06):0.0104906297):0.0322741991):0.940931924,(GCF_001602195.1_WP_062813392.1:0.0212976074,(GCF_000010145.1_WP_012390903.1:0.0105996010,(GCF_000210515.1_WP_003682701.1:1.00000050e-06,(GCF_000397165.1_WP_003682701.1:1.00000050e-06,GCF_000466785.3_WP_003682701.1:1.00000050e-06):1.00000050e-06):1.00000050e-06):1.00000050e-06):0.804661231):0.243529273):0.145132897,(((GCF_001715615.1_WP_069137188.1:0.0105947949,((GCF_001672035.1_WP_063722894.1:0.0105983961,GCF_000412205.1_WP_016526886.1:0.0105582844):1.00000050e-06,(GCF_001617525.1_WP_003641897.1:1.00000050e-06,(GCF_000392485.3_WP_003641897.1:1.00000050e-06,(GCF_000931425.1_WP_003641897.1:1.00000050e-06,(GCF_001581895.1_WP_003641897.1:1.00000050e-06,(((GCF_001278015.1_WP_003641897.1:1.00000050e-06,GCF_001660025.1_WP_003641897.1:1.00000050e-06):1.00000050e-06,(GCF_001704315.1_WP_003641897.1:1.00000050e-06,(GCF_001596095.1_WP_003641897.1:1.00000050e-06,(GCF_001659745.1_WP_003641897.1:1.00000050e-06,(GCF_000148815.2_WP_003641897.1:1.00000050e-06,(GCF_000604105.1_WP_003641897.1:1.00000050e-06,(GCF_001296095.1_WP_003641897.1:1.00000050e-06,(GCF_001484005.1_WP_003641897.1:1.00000050e-06,(GCF_000023085.1_WP_003641897.1:1.00000050e-06,(GCF_001302645.1_WP_060677596.1:0.0105763196,GCF_000203855.3_YP_004888359.1:0.0105749910):1.00000050e-06):1.00000050e-06):1.00000050e-06):1.00000050e-06):1.00000050e-06):1.00000050e-06):1.00000050e-06):1.00000050e-06):1.00000050e-06):1.00000050e-06,(GCF_001704335.1_WP_003641897.1:1.00000050e-06,GCF_000338115.2_WP_003641897.1:1.00000050e-06):1.00000050e-06):1.00000050e-06):1.00000050e-06):1.00000050e-06):1.00000050e-06):1.00000050e-06):1.00000050e-06):0.129686721,GCF_001443645.1_WP_033610037.1:1.00000050e-06):0.660715148,((GCF_001702195.1_WP_054711044.1:1.00000050e-06,GCF_001702155.1_WP_054711044.1:1.00000050e-06):1.00000050e-06,GCF_001702175.1_WP_054711044.1:1.00000050e-06):0.582017589):0.172698647):0.328063086):0.0648094021):0.125918673,(GCF_001444345.1_WP_000244266.1:0.891437156,(GCF_000981525.1_WP_047916066.1:0.671845905,(((((GCF_000817065.1_WP_002262546.1:1.00000050e-06,GCF_000284575.1_WP_002262546.1:1.00000050e-06):1.00000050e-06,GCF_000091645.1_WP_002262546.1:1.00000050e-06):1.00000050e-06,((GCF_001558215.1_WP_002262546.1:1.00000050e-06,GCF_000271865.1_WP_002262546.1:1.00000050e-06):1.00000050e-06,GCF_000007465.2_NP_722057.1:1.00000050e-06):1.00000050e-06):0.364796848,((GCF_001642085.1_WP_067059871.1:0.415671916,((((GCF_000011825.1_WP_011225426.1:0.0215102394,GCF_001705585.1_WP_065972889.1:1.00000050e-06):0.0108017375,(((GCF_000262675.1_WP_023909383.1:1.00000050e-06,GCF_000182875.1_WP_023909383.1:1.00000050e-06):1.00000050e-06,(((GCF_001280285.1_WP_023909383.1:1.00000050e-06,GCF_000253395.1_WP_023909383.1:1.00000050e-06):1.00000050e-06,GCF_001008015.1_WP_023909383.1:1.00000050e-06):1.00000050e-06,GCF_000698885.1_WP_023909383.1:1.00000050e-06):1.00000050e-06):1.00000050e-06,GCF_001663795.1_WP_023909383.1:1.00000050e-06):0.0324015804):0.269963526,(GCF_000448685.2_WP_002883611.1:1.00000050e-06,(GCF_000253315.1_WP_014633862.1:1.00000050e-06,(GCF_000253335.1_WP_013990021.1:0.0195375242,(GCF_000785515.1_WP_038675263.1:1.00000050e-06,GCF_001543085.1_WP_038675263.1:1.00000050e-06):1.00000050e-06):0.00971781323):0.00976689690):0.0301072272):0.247956785,((GCF_000831485.1_WP_003101647.1:0.539295189,((((((GCF_000013525.1_WP_002985926.1:1.00000050e-06,(GCF_000013485.1_WP_002985926.1:1.00000050e-06,((GCF_000013505.1_WP_002985926.1:1.00000050e-06,(GCF_000013545.1_WP_002985926.1:1.00000050e-06,((GCF_000772245.1_WP_002985926.1:1.00000050e-06,(GCF_000011285.1_WP_002985926.1:1.00000050e-06,GCF_001267845.1_WP_032463020.1:0.0107053271):1.00000050e-06):1.00000050e-06,(GCF_001019635.1_WP_002985926.1:1.00000050e-06,GCF_000422045.1_WP_002985926.1:1.00000050e-06):1.00000050e-06):1.00000050e-06):1.00000050e-06):1.00000050e-06,((GCF_000011665.1_WP_002985926.1:1.00000050e-06,GCF_001535565.1_WP_002985926.1:1.00000050e-06):1.00000050e-06,(GCF_000009385.1_WP_002985926.1:1.00000050e-06,(GCF_001635975.1_WP_002985926.1:1.00000050e-06,((GCF_001678885.1_WP_002985926.1:1.00000050e-06,(((GCF_001020185.2_WP_002985926.1:1.00000050e-06,(((GCF_001535505.1_WP_002985926.1:1.00000050e-06,((((GCF_001635935.1_WP_002985926.1:1.00000050e-06,(GCF_001014285.1_WP_002985926.1:1.00000050e-06,GCF_000007425.1_WP_002985926.1:1.00000050e-06):1.00000050e-06):1.00000050e-06,(GCF_001635895.1_WP_002985926.1:1.00000050e-06,GCF_000007285.1_WP_002985926.1:1.00000050e-06):1.00000050e-06):1.00000050e-06,GCF_000732425.1_WP_002985926.1:1.00000050e-06):1.00000050e-06,GCF_000012165.1_WP_002985926.1:1.00000050e-06):1.00000050e-06):1.00000050e-06,(GCF_001547715.1_WP_002985926.1:1.00000050e-06,GCF_001023495.1_WP_002985926.1:1.00000050e-06):1.00000050e-06):1.00000050e-06,GCF_000772185.1_WP_002985926.1:1.00000050e-06):1.00000050e-06):1.00000050e-06,((GCF_001638845.1_WP_063629348.1:0.0108385141,((((GCF_001019695.1_WP_009880403.1:1.00000050e-06,GCF_000767505.1_WP_009880403.1:1.00000050e-06):1.00000050e-06,GCF_000230295.1_WP_009880403.1:1.00000050e-06):1.00000050e-06,GCF_001620285.1_WP_009880403.1:1.00000050e-06):1.00000050e-06,GCF_000018125.1_WP_012560461.1:0.0108048093):1.00000050e-06):0.0107751580,GCF_000756485.1_WP_038433692.1:0.0107223070):1.00000050e-06):1.00000050e-06,((GCF_000250925.1_WP_014407320.1:1.00000050e-06,GCF_000250905.1_WP_014407320.1:1.00000050e-06):0.0107321219,(GCF_001051095.1_WP_010921909.1:1.00000050e-06,((((GCF_001559175.1_WP_010921909.1:1.00000050e-06,GCF_001021955.1_WP_010921909.1:1.00000050e-06):1.00000050e-06,GCF_000349925.2_WP_010921909.1:1.00000050e-06):1.00000050e-06,(((GCF_000011765.3_WP_010921909.1:1.00000050e-06,GCF_000993765.1_WP_010921909.1:1.00000050e-06):1.00000050e-06,GCF_000006785.2_NP_268676.1:1.00000050e-06):1.00000050e-06,GCF_001547835.1_WP_010921909.1:1.00000050e-06):1.00000050e-06):1.00000050e-06,GCF_000307535.1_WP_010921909.1:1.00000050e-06):1.00000050e-06):0.0107037370):1.00000050e-06):1.00000050e-06):1.00000050e-06,GCF_001019675.1_WP_002985926.1:1.00000050e-06):1.00000050e-06):1.00000050e-06):1.00000050e-06):1.00000050e-06):1.00000050e-06):1.00000050e-06):1.00000050e-06,GCF_001267805.1_WP_002985926.1:1.00000050e-06):1.00000050e-06,((GCF_000743015.1_WP_002985926.1:1.00000050e-06,GCF_001014305.1_WP_002985926.1:1.00000050e-06):1.00000050e-06,GCF_001039695.1_WP_002985926.1:1.00000050e-06):1.00000050e-06):0.360068424,((GCF_000026605.1_WP_012677418.1:0.0148576130,((GCF_000026585.1_WP_012680063.1:0.0107893018,(GCF_000696505.1_WP_038673998.1:1.00000050e-06,GCF_000219765.1_WP_038673998.1:1.00000050e-06):1.00000050e-06):1.00000050e-06,GCF_000020765.1_WP_041785717.1:0.0303125222):0.0833947185):0.434958396,(((GCF_000307185.1_WP_003058991.1:1.00000050e-06,GCF_000010705.1_WP_003058991.1:1.00000050e-06):1.00000050e-06,(GCF_000493775.1_WP_003058991.1:1.00000050e-06,GCF_000317855.1_WP_003058991.1:1.00000050e-06):1.00000050e-06):1.00000050e-06,GCF_000188715.1_WP_003058991.1:1.00000050e-06):0.249890921):0.0711846621):0.102448863,GCF_000213825.1_WP_003106217.1:0.462840450):0.0877897020,GCF_000009545.1_WP_012657925.1:0.477764894):0.103993866):0.275683860,GCF_001598035.1_WP_062711958.1:0.438525512):0.162565400):0.0742660558):0.0423056369,((((GCF_001477615.1_WP_020917350.1:1.00000050e-06,GCF_000441535.1_WP_020917350.1:1.00000050e-06):0.0775876058,GCF_000246835.1_WP_014335203.1:0.0254260690):0.332137150,(GCF_001477575.1_WP_039671162.1:0.0382050659,((GCF_000270165.1_WP_003066172.1:0.0484532188,GCF_000203195.1_WP_013643361.1:1.00000050e-06):0.00958812326,(GCF_000270145.1_WP_012962411.1:1.00000050e-06,GCF_000027185.1_WP_012962411.1:1.00000050e-06):0.0193958123):1.00000050e-06):0.127051204):0.216600255,((((GCF_000831145.1_WP_000586873.1:1.00000050e-06,(((GCF_001592425.1_WP_000586873.1:1.00000050e-06,((GCF_000730255.1_WP_000586873.1:1.00000050e-06,GCF_001592385.1_WP_000586873.1:1.00000050e-06):1.00000050e-06,GCF_001683515.1_WP_000586873.1:1.00000050e-06):1.00000050e-06):1.00000050e-06,GCF_000831105.1_WP_000586873.1:1.00000050e-06):1.00000050e-06,GCF_001275545.2_WP_000586873.1:1.00000050e-06):1.00000050e-06):1.00000050e-06,GCF_000831125.1_WP_000586873.1:1.00000050e-06):1.00000050e-06,GCF_000196055.1_WP_000586873.1:1.00000050e-06):1.00000050e-06,(GCF_001266635.1_WP_000586875.1:1.00000050e-06,(GCF_000302475.1_WP_000586869.1:0.0363506513,(((GCF_001712835.1_WP_000586872.1:1.00000050e-06,((GCF_000012705.1_WP_000586872.1:1.00000050e-06,(GCF_001448985.1_WP_000586872.1:1.00000050e-06,(((GCF_001552035.1_WP_000586872.1:1.00000050e-06,GCF_000782855.1_WP_000586872.1:1.00000050e-06):1.00000050e-06,GCF_001026925.1_WP_000586872.1:1.00000050e-06):1.00000050e-06,(GCF_000427035.1_WP_000586872.1:1.00000050e-06,GCF_000689235.1_WP_000586872.1:1.00000050e-06):1.00000050e-06):1.00000050e-06):1.00000050e-06):1.00000050e-06,(GCF_001190805.1_WP_000586872.1:1.00000050e-06,GCF_000299135.1_WP_000586872.1:1.00000050e-06):1.00000050e-06):1.00000050e-06):1.00000050e-06,(GCF_000730215.1_WP_000586874.1:0.00902804650,(GCF_001190885.1_WP_000586871.1:1.00000050e-06,GCF_000007265.1_NP_688605.1:1.00000050e-06):0.00901740774):1.00000050e-06):0.00899053828,GCF_000427075.1_WP_016481123.1:1.00000050e-06):1.00000050e-06):0.00902520860):0.0182941220):0.566412361):0.204298012):0.0951392345):0.0761293239,(GCF_000014205.1_YP_001035731.1:0.476992658,((GCF_001623565.1_WP_067086323.1:0.447344856,(GCF_000390245.1_WP_015647263.1:0.0211272688,((GCF_001640765.1_WP_063725342.1:1.00000050e-06,GCF_001721625.1_WP_063725342.1:1.00000050e-06):0.0706296592,((((((GCF_001572685.1_WP_002938320.1:1.00000050e-06,((GCF_001610935.1_WP_002938320.1:1.00000050e-06,(((GCF_000732355.1_WP_002938320.1:1.00000050e-06,GCF_000204625.1_WP_002938320.1:1.00000050e-06):1.00000050e-06,GCF_000168355.3_WP_002938320.1:1.00000050e-06):1.00000050e-06,GCF_000471985.1_WP_002938320.1:1.00000050e-06):1.00000050e-06):1.00000050e-06,GCF_001272635.1_WP_002938320.1:1.00000050e-06):1.00000050e-06):1.00000050e-06,GCF_000494895.1_WP_002938320.1:1.00000050e-06):1.00000050e-06,GCF_000231885.1_WP_002938320.1:1.00000050e-06):1.00000050e-06,((GCF_000091905.1_WP_012775305.1:1.00000050e-06,(((((GCF_000294495.1_WP_012775305.1:1.00000050e-06,GCF_000026745.1_YP_003029300.1:1.00000050e-06):1.00000050e-06,GCF_000993745.1_WP_012775305.1:1.00000050e-06):1.00000050e-06,((GCF_000233575.1_WP_012775305.1:1.00000050e-06,GCF_000026725.1_WP_012775305.1:1.00000050e-06):1.00000050e-06,GCF_000231865.1_WP_012775305.1:1.00000050e-06):1.00000050e-06):1.00000050e-06,GCF_000186405.1_WP_012775305.1:1.00000050e-06):1.00000050e-06,GCF_000344765.1_WP_012775305.1:1.00000050e-06):1.00000050e-06):1.00000050e-06,GCF_000018185.1_WP_012775305.1:1.00000050e-06):0.0428016663):0.0214061523,GCF_000231905.1_WP_014638509.1:0.0319333857):0.0323733555,GCF_000231925.1_WP_014736249.1:1.00000050e-06):0.0669619089):0.0103355952):0.753039739):1.00972820,((GCF_000262145.1_WP_041826557.1:0.0547441326,GCF_000164675.2_WP_041818496.1:0.0441739115):0.254475647,(((((GCF_000688775.1_WP_044020485.1:0.0416489855,GCF_000253155.1_WP_000702416.1:0.00761716857):0.134703896,(GCF_001553685.1_WP_060956006.1:0.209493143,(GCF_001281025.1_WP_049499017.1:0.102767409,((GCF_001560895.1_WP_061088251.1:0.0331198061,GCF_000027165.1_YP_003446602.1:0.0418640311):0.0332388208,(GCF_000221985.1_WP_000702440.1:0.0662940453,(((GCF_000299015.1_WP_000702436.1:1.00000050e-06,(GCF_000210935.1_WP_000702436.1:1.00000050e-06,GCF_000006885.1_WP_000702436.1:1.00000050e-06):1.00000050e-06):1.00000050e-06,((GCF_000211095.1_WP_000702436.1:1.00000050e-06,(GCF_001457635.1_WP_000702436.1:1.00000050e-06,((((GCF_000817005.1_WP_000702436.1:1.00000050e-06,GCF_000014365.1_WP_000702436.1:1.00000050e-06):1.00000050e-06,(GCF_000211055.1_WP_000702436.1:1.00000050e-06,GCF_000019025.1_WP_000702436.1:1.00000050e-06):1.00000050e-06):1.00000050e-06,GCF_000026665.1_WP_000702436.1:1.00000050e-06):1.00000050e-06,((GCF_000146975.1_WP_000702438.1:0.00974646294,(((GCF_000211075.1_WP_000702436.1:1.00000050e-06,GCF_000019265.1_WP_000702436.1:1.00000050e-06):1.00000050e-06,((GCF_000019825.1_WP_000702436.1:1.00000050e-06,((GCF_000211015.1_WP_000702436.1:1.00000050e-06,((GCF_000180515.1_WP_000702436.1:1.00000050e-06,GCF_000018965.1_WP_000702436.1:1.00000050e-06):1.00000050e-06,(GCF_000147095.1_WP_000702436.1:1.00000050e-06,GCF_000211035.1_WP_000702436.1:1.00000050e-06):1.00000050e-06):1.00000050e-06):1.00000050e-06,((GCF_001255215.1_WP_000702436.1:1.00000050e-06,(GCF_000019005.1_WP_000702436.1:1.00000050e-06,GCF_000251085.2_WP_000702436.1:1.00000050e-06):1.00000050e-06):1.00000050e-06,GCF_000210955.1_WP_000702436.1:1.00000050e-06):1.00000050e-06):1.00000050e-06):1.00000050e-06,GCF_000210975.1_WP_000702436.1:1.00000050e-06):1.00000050e-06):1.00000050e-06,(GCF_000210995.1_WP_000702436.1:1.00000050e-06,GCF_000196595.1_WP_000702436.1:1.00000050e-06):1.00000050e-06):1.00000050e-06):1.00000050e-06,GCF_000007045.1_NP_358964.1:1.00000050e-06):1.00000050e-06):1.00000050e-06):1.00000050e-06):1.00000050e-06,GCF_000018985.1_WP_000702436.1:1.00000050e-06):1.00000050e-06):1.00000050e-06,GCF_000019985.1_WP_000702432.1:0.0197397436):0.0484435130):0.0358709881):0.0240409761):0.110482852):0.0282897652):0.417595860,((GCF_001587175.1_WP_061564249.1:0.0852088182,(GCF_000479315.1_WP_023024124.1:1.00000050e-06,GCF_000479335.1_WP_023024124.1:1.00000050e-06):0.0884330073):0.474451231,GCF_001708305.1_WP_068993951.1:0.541732082):0.208444278):0.0527266769,(((GCF_000463395.1_WP_006268007.1:1.00000050e-06,GCF_000463425.1_WP_006268007.1:1.00000050e-06):1.00000050e-06,GCF_000463445.1_WP_006268007.1:1.00000050e-06):0.0326126958,((((GCF_000478925.1_WP_003038540.1:1.00000050e-06,GCF_000463505.1_WP_003038540.1:1.00000050e-06):0.0224439082,GCF_000831165.1_WP_003029948.1:0.00686712310):0.0238624011,(GCF_001412635.1_WP_021001970.1:1.00000050e-06,GCF_000463465.1_WP_021001970.1:1.00000050e-06):0.0106928894):0.0496522626,(GCF_000463385.1_WP_020998350.1:1.00000050e-06,(GCF_000306805.1_WP_003076946.1:0.00924093889,GCF_000463355.1_WP_003071872.1:1.00000050e-06):0.00922470064):0.198244750):0.0477093504):0.268080330):0.0848135094,((GCF_000017005.1_WP_012000023.1:0.0345685610,GCF_001281105.1_WP_053794103.1:0.0313615732):0.431855018,(GCF_000014205.1_YP_001035730.1:0.126934727,GCF_000385925.1_WP_015605251.1:0.218398966):0.121231124):0.0753486623):0.182189189):0.517199429):0.147190473):0.142469794):0.175509103):0.379330482):0.229247850):0.0696591949):0.0922260925):0.138581983,(GCF_000020605.1_WP_041253761.1:1.70335097,(((GCF_000024945.1_WP_012863791.1:0.836913240,(GCF_000179635.2_WP_013498680.1:1.08437822,(((GCF_000024665.1_WP_014545825.1:1.00000050e-06,GCF_000146505.1_WP_014545825.1:1.00000050e-06):0.490270459,(((((GCF_001042635.1_WP_033519416.1:0.332525651,(GCF_000225345.1_WP_014079335.1:0.682135611,((GCF_001281345.1_WP_053825154.1:1.00000050e-06,GCF_000164965.1_WP_041775396.1:0.0178907647):1.00000050e-06,(GCF_001025135.1_WP_033509900.1:1.00000050e-06,GCF_000165905.1_YP_003971456.1:1.00000050e-06):0.0178527734):0.508932177):0.108191568):0.151991319,((((GCF_001042595.1_WP_003836929.1:1.00000050e-06,GCF_000024445.1_WP_003836929.1:1.00000050e-06):0.160170212,((GCF_000010425.1_WP_041777488.1:1.00000050e-06,(GCF_000817995.1_WP_034984319.1:1.00000050e-06,GCF_000737885.1_WP_033499390.1:0.0109683541):0.0109029766):0.314978912,(GCF_001025215.1_WP_004219609.1:0.0351478421,(GCF_000800455.1_WP_039197422.1:0.0249844171,(GCF_001042615.1_WP_033501378.1:0.0124259848,GCF_001025195.1_WP_003836370.1:0.0184264186):0.00621258592):0.00871832931):0.155797550):0.0958278757):0.134288168,((((((GCF_000277345.1_WP_004218538.1:1.00000050e-06,(GCF_000277325.1_WP_004218538.1:1.00000050e-06,(GCF_000817045.1_WP_004218538.1:1.00000050e-06,GCF_000818055.1_WP_004218538.1:1.00000050e-06):1.00000050e-06):1.00000050e-06):1.00000050e-06,(GCF_000224965.2_WP_004218538.1:1.00000050e-06,GCF_000022705.1_WP_004218538.1:1.00000050e-06):1.00000050e-06):1.00000050e-06,GCF_000092765.1_WP_004218538.1:1.00000050e-06):1.00000050e-06,(((GCF_000816205.1_WP_004218538.1:1.00000050e-06,((GCF_000022965.1_WP_004218538.1:1.00000050e-06,GCF_000471945.1_WP_004218538.1:1.00000050e-06):1.00000050e-06,GCF_000220885.1_WP_004218538.1:1.00000050e-06):1.00000050e-06):1.00000050e-06,(GCF_000021425.1_WP_004218538.1:1.00000050e-06,GCF_000695895.1_WP_004218538.1:1.00000050e-06):1.00000050e-06):1.00000050e-06,(GCF_000025245.1_WP_004218538.1:1.00000050e-06,GCF_000414215.1_WP_004218538.1:1.00000050e-06):1.00000050e-06):1.00000050e-06):1.00000050e-06,GCF_000260715.1_WP_014698075.1:0.0111139582):0.491297952,GCF_000800475.2_WP_026647923.1:0.296713189):0.276067174):0.233780524,(((GCF_000092325.1_WP_013141006.1:1.00000050e-06,GCF_000730205.1_WP_013141006.1:1.00000050e-06):0.00356868695,(GCF_000166315.1_WP_013410641.1:1.00000050e-06,(((GCF_000772485.1_WP_007053332.1:1.00000050e-06,GCF_000008945.1_WP_007053332.1:1.00000050e-06):1.00000050e-06,(GCF_000219455.1_WP_007053332.1:1.00000050e-06,(((GCF_001293145.1_WP_007053332.1:1.00000050e-06,GCF_001725985.1_WP_007053332.1:1.00000050e-06):1.00000050e-06,GCF_000829295.1_WP_007053332.1:1.00000050e-06):1.00000050e-06,(GCF_000196555.1_WP_007053332.1:1.00000050e-06,GCF_001719085.1_WP_007053332.1:1.00000050e-06):1.00000050e-06):1.00000050e-06):1.00000050e-06):1.00000050e-06,((GCF_000196575.1_WP_007055423.1:1.00000050e-06,GCF_001446255.1_WP_007055423.1:1.00000050e-06):1.00000050e-06,GCF_000007525.1_NP_695359.1:0.0208809076):0.0103969932):0.0104382965):0.0279576309):0.357389212,(GCF_001025155.1_WP_003826846.1:0.0279595028,GCF_000966445.2_WP_045920251.1:0.0181914725):0.322538761):0.203232421):0.0971790282):0.0744708509,(GCF_001553935.1_WP_060958150.1:0.739608315,(GCF_001553565.1_WP_067942154.1:0.651774548,GCF_001688905.1_WP_066590884.1:1.04500803):0.209789753):0.135326854):0.158316887,GCF_000347695.1_WP_026650492.1:0.641299411):0.0914405953,(GCF_000230275.1_WP_014129015.1:0.439975728,GCF_000025305.1_WP_041666419.1:0.364408305):0.239989039):0.140722267):0.167219942,((((GCF_000023905.1_WP_015768856.1:0.215638318,GCF_001274535.1_WP_053392402.1:0.221227957):0.255447128,((GCF_001455145.1_WP_029492898.1:0.0106870149,GCF_001455085.1_WP_029494630.1:1.00000050e-06):0.683067678,GCF_001553645.1_WP_068154359.1:0.459575510):0.0129483179):0.138403830,GCF_000283575.1_WP_014116518.1:0.697726855):0.0794361035,(GCF_000340885.1_WP_015395337.1:0.198119449,(GCF_000473995.1_WP_041716176.1:0.0933407859,(GCF_000789395.1_WP_039314684.1:0.154537708,(GCF_000829015.1_WP_045540102.1:0.0340195818,(((GCF_000017025.1_WP_003385459.1:1.00000050e-06,GCF_000063585.1_YP_001254579.1:1.00000050e-06):1.00000050e-06,GCF_000017045.1_YP_001387871.1:1.00000050e-06):0.0342777468,GCF_000019545.1_WP_012343327.1:0.0503232492):0.0105565520):0.0775156288):0.0386855351):0.0457069425):0.264744376):0.190245075):0.130380451):0.103427666):0.282798773,(GCF_001689125.1_WP_065544361.1:0.736380858,((GCF_001646605.1_WP_058372047.1:1.00000050e-06,GCF_001456065.2_WP_058372047.1:1.00000050e-06):1.00000050e-06,GCF_001465175.1_WP_058372047.1:1.00000050e-06):0.742411257):0.150668298):0.125401176,((GCF_000179635.2_WP_013498527.1:1.35042336,(GCF_000165505.1_WP_013386724.1:1.04039148,GCF_000176915.2_WP_013515129.1:0.781248423):0.426004411):0.497589425,((GCF_000178835.2_WP_013655118.1:0.655147896,(GCF_000152245.2_WP_013380900.1:0.0256874787,GCF_001481725.1_WP_058694182.1:0.110248807):0.621115238):0.0808380333,((GCF_001688665.1_WP_065548136.1:0.453824748,(GCF_001688965.1_WP_065531585.1:0.919943205,GCF_000144625.1_WP_013273862.1:0.496246194):0.147565766):0.230651882,(GCF_000271665.2_WP_007958219.1:0.773759290,((GCF_001642655.1_WP_017752215.1:0.291770890,((GCF_000010265.1_WP_012102523.1:1.00000050e-06,GCF_000016505.1_WP_012102523.1:1.00000050e-06):0.326246781,(GCF_000389635.1_WP_041711358.1:0.224849598,(GCF_000807255.1_WP_034830222.1:1.00000050e-06,GCF_000807175.1_WP_034830222.1:1.00000050e-06):0.173487478):0.113681769):0.100261894):0.0901400023,((((GCF_000484505.1_WP_023162821.1:1.00000050e-06,GCF_001484725.1_WP_023162821.1:1.00000050e-06):0.0102172614,GCF_000143685.1_WP_013237316.1:1.00000050e-06):0.0354720598,(GCF_000968375.1_WP_029159577.1:0.0456486028,GCF_001038625.1_WP_007060307.1:0.0276916920):0.0475186998):0.200031605,(GCF_000145275.1_WP_010075601.1:0.154089608,((GCF_000008765.1_NP_149274.1:1.00000050e-06,GCF_000191905.1_WP_010890795.1:1.00000050e-06):1.00000050e-06,GCF_000218855.1_WP_010890795.1:1.00000050e-06):0.199506436):0.212251125):0.0433267458):0.105579566):0.166912289):0.133728538):0.165062988):0.0365441532):0.227303478):0.298375388);
