# Supplementary material for: The metabolic network of the last bacterial common ancestor
Source: Commun Biol. 2021 Mar 26;4:413. doi: 10.1038/s42003-021-01918-4 (PMC7997952; doi:10.1038/s42003-021-01918-4)
Supplement: Supplementary file 7 — Supplementary Data 5 [file 42003_2021_1918_MOESM7_ESM.zip › 63324_LBCA_trees/10070.tree]

((GCF_000269985.1_WP_033258051.1:1.21355785,GCF_001688665.1_WP_065550044.1:0.823955879):0.128207657,(GCF_000013405.1_WP_011418910.1:0.751916689,(GCF_000577895.1_WP_044040575.1:0.248041697,(((GCF_000299355.1_WP_014968748.1:0.260202186,((((GCF_000973705.1_WP_003490969.1:1.00000050e-06,GCF_001020205.1_WP_003490969.1:1.00000050e-06):0.0423705972,(GCF_000817935.1_WP_003362308.1:1.00000050e-06,GCF_000020345.1_WP_003362308.1:1.00000050e-06):0.00697639389):0.00564290372,(GCF_000019305.1_WP_003402966.1:0.0190265586,(GCF_000017065.1_WP_011988226.1:1.00000050e-06,GCF_000092345.1_WP_011988226.1:1.00000050e-06):0.00634984810):0.00629951489):1.00000050e-06,(GCF_000019545.1_WP_012344202.1:0.00959378715,((GCF_000022765.1_WP_012705261.1:0.00316580576,GCF_000829015.1_WP_045539578.1:1.00000050e-06):0.0109364874,(GCF_000253195.1_WP_014520498.1:0.00448022779,((GCF_000017025.1_WP_011948979.1:1.00000050e-06,GCF_000063585.1_YP_001253897.1:1.00000050e-06):1.00000050e-06,GCF_000017045.1_YP_001387281.1:1.00000050e-06):0.00828837965):0.00949945958):0.0115518890):0.00294755888):0.167867985):0.0518392828,(((GCF_000008185.1_NP_972977.1:0.00919387609,GCF_000755145.1_WP_044978783.1:0.0395918931):0.103291524,GCF_000447675.1_WP_020966346.1:0.218581544):0.432010961,(((GCF_000191905.1_WP_043943612.1:1.00000050e-06,GCF_000008765.1_NP_347502.1:1.00000050e-06):1.00000050e-06,GCF_000218855.1_WP_043943612.1:1.00000050e-06):0.267666000,(GCF_000807255.1_WP_003447798.1:1.00000050e-06,GCF_000807175.1_WP_003447798.1:1.00000050e-06):0.167571812):0.119628430):0.0553451024):0.145782816,(GCF_000210435.1_WP_003419379.1:0.0359925098,(GCF_001577795.1_WP_009896179.1:1.00000050e-06,(GCF_000009205.1_YP_001087762.1:1.00000050e-06,(GCF_000953275.1_WP_009902391.1:1.00000050e-06,GCF_000932055.1_WP_009902391.1:1.00000050e-06):1.00000050e-06):0.00919724333):0.00151281823):0.383916121):0.0862620641):0.526642459):0.0742637265);
