# Supplementary material for: The metabolic network of the last bacterial common ancestor
Source: Commun Biol. 2021 Mar 26;4:413. doi: 10.1038/s42003-021-01918-4 (PMC7997952; doi:10.1038/s42003-021-01918-4)
Supplement: Supplementary file 7 — Supplementary Data 5 [file 42003_2021_1918_MOESM7_ESM.zip › 63324_LBCA_trees/10071.tree]

(GCF_000255135.1_WP_014297198.1:1.45259364,(GCF_000340885.1_WP_015391604.1:0.814840100,(GCF_000092945.1_WP_013121465.1:0.395720996,(GCF_000237085.1_WP_014256350.1:0.150269781,((GCF_000184925.1_WP_003519349.1:1.00000050e-06,(GCF_001692755.1_WP_003519349.1:1.00000050e-06,(GCF_000255615.2_WP_003519349.1:1.00000050e-06,GCF_000015865.1_WP_003519349.1:1.00000050e-06):1.00000050e-06):1.00000050e-06):0.155660877,((((GCF_000968375.1_WP_029160842.1:0.0175577821,GCF_001038625.1_WP_007059197.1:0.0342268120):0.0827890743,(GCF_000145275.1_WP_010074789.1:0.208743042,((GCF_000007625.1_WP_011099710.1:0.00857704477,GCF_000967115.2_WP_023438441.1:1.00000050e-06):0.159160106,((GCF_000389635.1_WP_015614007.1:0.0172732694,(GCF_000807255.1_WP_004455210.1:1.00000050e-06,GCF_000807175.1_WP_004455210.1:1.00000050e-06):0.0722304487):0.0820752285,((GCF_000016505.1_WP_011988641.1:1.00000050e-06,GCF_000010265.1_WP_011988641.1:1.00000050e-06):0.160326512,GCF_001642655.1_WP_017895323.1:0.118295058):0.0458192292):0.0870065998):0.00546773497):0.0244885691):0.00953000993,((GCF_000484505.1_WP_013237186.1:1.00000050e-06,GCF_000143685.1_WP_013237186.1:1.00000050e-06):1.00000050e-06,GCF_001484725.1_WP_013237186.1:1.00000050e-06):0.271649692):0.0551073906,((GCF_000190635.1_WP_041445475.1:0.163647692,(GCF_000512895.1_WP_019225223.1:0.00890876624,(GCF_000305775.1_WP_015043909.1:1.00000050e-06,GCF_000305815.1_WP_015043909.1:1.00000050e-06):0.0143179729):0.120190182):0.0545061355,((GCF_000243135.2_WP_015262434.1:0.106932248,(GCF_000243155.2_WP_014794191.1:0.0109424330,(GCF_000021925.1_WP_005812187.1:1.00000050e-06,GCF_000010045.1_WP_005812187.1:1.00000050e-06):0.0255160402):0.0276956220):0.0967042132,(GCF_000231385.2_WP_014902547.1:0.0732887213,GCF_000235605.1_WP_014184165.1:0.0867715069):0.0892055988):0.0121406249):0.101093164):0.0453483377):0.0662620457):0.265864946):0.225900277):0.605425683);
