# Supplementary material for: The metabolic network of the last bacterial common ancestor
Source: Commun Biol. 2021 Mar 26;4:413. doi: 10.1038/s42003-021-01918-4 (PMC7997952; doi:10.1038/s42003-021-01918-4)
Supplement: Supplementary file 7 — Supplementary Data 5 [file 42003_2021_1918_MOESM7_ESM.zip › 63324_LBCA_trees/10072.tree]

(((GCF_001602195.1_WP_016058021.1:0.192744910,(GCF_000159455.2_WP_003670991.1:0.0222562321,GCF_001618905.1_WP_063164138.1:0.00607537514):0.403617332):0.364796755,((((GCF_000418495.1_WP_005686976.1:0.00817819314,GCF_000026525.1_WP_015764350.1:1.00000050e-06):0.00810707940,(GCF_900070175.1_WP_003564855.1:1.00000050e-06,(GCF_000829035.1_WP_003564855.1:1.00000050e-06,GCF_000309565.2_WP_003564855.1:1.00000050e-06):1.00000050e-06):1.00000050e-06):0.00545781442,GCF_001191565.1_WP_050894205.1:0.0451768631):0.624441226,GCF_001050475.1_WP_048703724.1:0.342727341):0.244464982):0.167425671,((((((GCF_001620285.1_WP_011184595.1:1.00000050e-06,GCF_000011665.1_WP_011184595.1:1.00000050e-06):0.0108276908,GCF_001267805.1_WP_023080032.1:0.0689630319):1.00000050e-06,(((GCF_000013485.1_WP_011017581.1:1.00000050e-06,GCF_000009385.1_WP_011017581.1:1.00000050e-06):1.00000050e-06,(((GCF_000007285.1_WP_011017581.1:1.00000050e-06,GCF_000772185.1_WP_011017581.1:1.00000050e-06):1.00000050e-06,GCF_000013505.1_WP_011017581.1:1.00000050e-06):1.00000050e-06,GCF_001019635.1_WP_011017581.1:1.00000050e-06):1.00000050e-06):1.00000050e-06,(GCF_000013545.1_WP_011017581.1:1.00000050e-06,GCF_001267805.1_WP_011017581.1:1.00000050e-06):1.00000050e-06):0.0108245569):0.0376048418,((GCF_000772245.1_WP_021340811.1:0.00989290873,(GCF_000250925.1_WP_014411860.1:1.00000050e-06,GCF_000743015.1_WP_014411860.1:1.00000050e-06):0.0341983301):0.0110704106,(GCF_000026585.1_WP_012679324.1:0.0231387291,(((GCF_000007425.1_WP_011054561.1:1.00000050e-06,GCF_000011285.1_WP_011054561.1:1.00000050e-06):1.00000050e-06,GCF_000732425.1_WP_011054561.1:1.00000050e-06):0.0327996363,(GCF_000756485.1_WP_021341088.1:1.00000050e-06,GCF_000993765.1_WP_021341088.1:1.00000050e-06):0.0223236179):0.0225057166):1.00000050e-06):0.0319596185):0.366049370,GCF_001483965.1_WP_058918433.1:0.249467873):0.269361285,GCF_000504125.1_WP_023519324.1:0.455962784):0.277335434);
