# Supplementary material for: The metabolic network of the last bacterial common ancestor
Source: Commun Biol. 2021 Mar 26;4:413. doi: 10.1038/s42003-021-01918-4 (PMC7997952; doi:10.1038/s42003-021-01918-4)
Supplement: Supplementary file 7 — Supplementary Data 5 [file 42003_2021_1918_MOESM7_ESM.zip › 63324_LBCA_trees/10073.tree]

((GCF_001688845.1_WP_068960437.1:0.868963850,(((GCF_001444445.1_WP_060544103.1:0.227766244,GCF_000242335.1_WP_005844923.1:0.127939516):0.0779618669,GCF_000025925.1_WP_013064804.1:0.288125470):0.276682446,(GCF_000190575.1_WP_013618959.1:0.267966187,((GCF_001640865.1_WP_007831493.1:0.00455113210,GCF_000012825.1_WP_005853705.1:1.00000050e-06):0.183001692,(((GCF_000186225.1_WP_013545904.1:0.140018763,GCF_001318345.1_WP_007211958.1:0.0944410453):0.0693030861,((GCF_001314975.1_WP_011108314.1:1.00000050e-06,GCF_000011065.1_NP_811409.1:1.00000050e-06):0.0253355021,(GCF_001314995.1_WP_004296204.1:0.0430760823,GCF_001688725.1_WP_065539590.1:0.0207226966):0.0346568158):0.0703654672):0.0472899245,(GCF_001682215.1_WP_005784442.1:1.00000050e-06,(GCF_001286525.1_WP_005784442.1:1.00000050e-06,((GCF_000009925.1_YP_097842.1:1.00000050e-06,(GCF_000210835.1_WP_005784442.1:1.00000050e-06,GCF_000965785.1_WP_005784442.1:1.00000050e-06):1.00000050e-06):1.00000050e-06,GCF_000025985.1_WP_005784442.1:1.00000050e-06):1.00000050e-06):1.00000050e-06):0.0929949129):0.125624648):0.0673363970):0.0810029980):0.174582641):0.104215478,((GCF_001547855.1_WP_060831764.1:0.000521002904,(GCF_001547875.1_WP_060828530.1:1.00000050e-06,GCF_000238215.1_WP_014223918.1:0.00463409329):0.00411533531):0.404362451,((GCF_000265365.1_WP_009597828.1:0.683495911,(GCF_000212375.1_WP_013760364.1:0.815663063,((((GCF_001314265.1_WP_012457512.1:1.00000050e-06,GCF_001444325.1_WP_012457512.1:1.00000050e-06):1.00000050e-06,GCF_000010505.1_WP_012457512.1:1.00000050e-06):0.00451475697,((GCF_000007585.1_WP_005875125.1:1.00000050e-06,GCF_001263815.1_WP_005875125.1:1.00000050e-06):0.00224788413,GCF_001274615.1_WP_004583984.1:1.00000050e-06):1.00000050e-06):1.00000050e-06,GCF_000270225.1_WP_013815550.1:0.00224713296):0.292814767):0.207833307):0.204345032,GCF_000953535.1_WP_045090839.1:0.366738927):0.0829452752):0.0535794344);
