# Supplementary material for: The metabolic network of the last bacterial common ancestor
Source: Commun Biol. 2021 Mar 26;4:413. doi: 10.1038/s42003-021-01918-4 (PMC7997952; doi:10.1038/s42003-021-01918-4)
Supplement: Supplementary file 7 — Supplementary Data 5 [file 42003_2021_1918_MOESM7_ESM.zip › 63324_LBCA_trees/10074.tree]

(((GCF_000213235.1_WP_013779557.1:1.00000050e-06,GCF_000328765.2_WP_013779557.1:1.00000050e-06):0.694102448,GCF_000328545.1_WP_015311888.1:0.535472972):0.276676526,(GCF_001688965.1_WP_002606315.1:0.630214082,((GCF_001543175.1_WP_060778855.1:0.334134919,GCF_001688965.1_WP_065530507.1:0.254519836):0.505236953,((GCF_001688965.1_WP_002606191.1:0.799793555,((GCF_001688965.1_WP_002606849.1:0.179372532,GCF_000195315.1_WP_013709391.1:0.199902426):0.309724722,GCF_000204565.1_WP_029169370.1:1.59623114):0.199287960):0.127889688,((((GCF_000281195.1_WP_002355079.1:1.00000050e-06,(GCF_000317915.1_WP_002355079.1:1.00000050e-06,(GCF_001598635.1_WP_002355079.1:1.00000050e-06,(GCF_000007785.1_NP_816595.1:1.00000050e-06,GCF_000742975.1_WP_002355079.1:1.00000050e-06):1.00000050e-06):1.00000050e-06):1.00000050e-06):1.00000050e-06,(GCF_001689055.1_WP_002355079.1:1.00000050e-06,(GCF_000550745.1_WP_002355079.1:1.00000050e-06,GCF_000172575.2_WP_002355079.1:1.00000050e-06):1.00000050e-06):1.00000050e-06):0.298349275,(GCF_000334515.1_WP_015368463.1:0.246307762,GCF_000024405.1_WP_012863276.1:0.271053547):0.0647649149):0.213086470,((GCF_000210435.1_WP_003421037.1:1.00000050e-06,(((GCF_000009205.1_YP_001086757.1:1.00000050e-06,GCF_000085225.1_WP_003425166.1:1.00000050e-06):1.00000050e-06,GCF_000953275.1_WP_003425166.1:1.00000050e-06):1.00000050e-06,(GCF_001577795.1_WP_003425166.1:1.00000050e-06,GCF_000932055.1_WP_003425166.1:1.00000050e-06):1.00000050e-06):0.00399158408):0.401283034,(GCF_000024405.1_WP_012862630.1:0.132527276,(GCF_000318035.1_WP_003592321.1:1.00000050e-06,((GCF_000026485.1_WP_003592321.1:1.00000050e-06,GCF_000194785.1_WP_003592321.1:1.00000050e-06):1.00000050e-06,(GCF_001244395.1_WP_003592321.1:1.00000050e-06,GCF_000194765.1_WP_003592321.1:1.00000050e-06):1.00000050e-06):1.00000050e-06):0.267083982):0.396772370):0.0946863696):0.0989817768):0.0903425903):0.0802691861):0.0541333197);
