# Supplementary material for: The metabolic network of the last bacterial common ancestor
Source: Commun Biol. 2021 Mar 26;4:413. doi: 10.1038/s42003-021-01918-4 (PMC7997952; doi:10.1038/s42003-021-01918-4)
Supplement: Supplementary file 7 — Supplementary Data 5 [file 42003_2021_1918_MOESM7_ESM.zip › 63324_LBCA_trees/10075.tree]

((GCF_000828675.1_WP_041083927.1:0.289602243,(GCF_000017865.1_WP_012004076.1:1.00000050e-06,GCF_000504085.1_WP_012004076.1:1.00000050e-06):0.0614065294):0.998826436,(((((GCF_000191545.1_WP_013642588.1:1.00000050e-06,GCF_000194115.1_WP_013642588.1:1.00000050e-06):0.0145999234,((GCF_000165775.1_WP_014919650.1:0.00470021912,(((GCF_001702095.1_WP_003624967.1:1.00000050e-06,(((GCF_000961015.1_WP_003624967.1:1.00000050e-06,GCF_000525715.1_WP_003624967.1:1.00000050e-06):1.00000050e-06,GCF_000015385.1_WP_003624967.1:1.00000050e-06):1.00000050e-06,GCF_001006025.1_WP_046814563.1:0.00933176601):1.00000050e-06):1.00000050e-06,GCF_000422165.1_WP_003624967.1:1.00000050e-06):0.00468668892,GCF_001314245.2_WP_060471428.1:0.00944964004):1.00000050e-06):1.00000050e-06,(GCF_001308285.1_WP_014564390.1:1.00000050e-06,GCF_000189515.1_WP_014564390.1:1.00000050e-06):0.00471029282):0.00455041711):0.0242850361,((((GCF_000389675.2_WP_003549467.1:1.00000050e-06,GCF_000934625.1_WP_003549467.1:1.00000050e-06):1.00000050e-06,GCF_000011985.1_YP_194775.1:1.00000050e-06):0.0324587342,(GCF_001042405.1_WP_056969871.1:0.0556885280,GCF_000761135.1_WP_038524784.1:0.0563234571):0.0408571310):0.0128299166,GCF_000214785.1_WP_013854953.1:0.0236318283):0.00883907608):0.0700991837,(GCF_000014425.1_WP_003648166.1:0.0191709107,(GCF_000091405.1_WP_041822360.1:1.00000050e-06,((GCF_000008065.1_WP_041818540.1:1.00000050e-06,GCF_000498675.1_WP_041818540.1:1.00000050e-06):0.00463384717,(GCF_001714745.1_WP_043921352.1:1.00000050e-06,GCF_000204985.1_WP_043921352.1:1.00000050e-06):1.00000050e-06):0.00932725466):0.0144644812):0.112142803):0.176078031,(GCF_000182835.1_WP_002878312.1:0.00953606010,(GCF_000056065.1_WP_035170232.1:1.00000050e-06,(GCF_000014405.1_WP_011678698.1:1.00000050e-06,(GCF_001469775.1_WP_003621677.1:1.00000050e-06,GCF_000191165.1_WP_003621677.1:1.00000050e-06):0.00486467984):0.00485425199):0.0480680564):0.108340503):0.856569285);
