# Supplementary material for: The metabolic network of the last bacterial common ancestor
Source: Commun Biol. 2021 Mar 26;4:413. doi: 10.1038/s42003-021-01918-4 (PMC7997952; doi:10.1038/s42003-021-01918-4)
Supplement: Supplementary file 7 — Supplementary Data 5 [file 42003_2021_1918_MOESM7_ESM.zip › 63324_LBCA_trees/10076.tree]

(((GCF_001308145.2_WP_060655495.1:0.677242706,GCF_001543105.1_WP_060777233.1:0.726802074):0.224810225,(((GCF_001536305.1_WP_060391717.1:1.00000050e-06,(GCF_000026405.1_WP_012305011.1:1.00000050e-06,GCF_000196855.1_WP_013231351.1:0.629265503):0.0832046529):1.16498476,((GCF_000743015.1_WP_012560971.1:1.00000050e-06,GCF_000018125.1_WP_012560971.1:1.00000050e-06):0.0303017136,(((GCF_000230295.1_WP_041174292.1:1.00000050e-06,GCF_001620285.1_WP_041174292.1:1.00000050e-06):0.00801943330,(((GCF_000009385.1_WP_011285579.1:1.00000050e-06,GCF_000756485.1_WP_011285579.1:1.00000050e-06):1.00000050e-06,(GCF_001021955.1_WP_011285579.1:1.00000050e-06,(GCF_001051095.1_WP_011285579.1:1.00000050e-06,(GCF_001559175.1_WP_011285579.1:1.00000050e-06,GCF_000307535.1_WP_011285579.1:1.00000050e-06):1.00000050e-06):1.00000050e-06):1.00000050e-06):1.00000050e-06,GCF_000993765.1_WP_011285579.1:1.00000050e-06):1.00000050e-06):1.00000050e-06,(GCF_000011765.3_WP_011285579.1:1.00000050e-06,GCF_000349925.2_WP_011285579.1:1.00000050e-06):1.00000050e-06):0.0189201279):0.286159767):0.197129961,(GCF_000390245.1_WP_041179362.1:0.952059501,(GCF_000213825.1_WP_041828552.1:0.504722608,(GCF_000010705.1_WP_012767404.1:0.145259630,((GCF_001014285.1_WP_011018144.1:1.00000050e-06,GCF_001547715.1_WP_011018144.1:1.00000050e-06):1.00000050e-06,(GCF_000007285.1_WP_011018144.1:1.00000050e-06,GCF_001014305.1_WP_011018144.1:1.00000050e-06):1.00000050e-06):0.145618433):0.154669475):0.245504915):0.0784128992):0.311754571):0.0216402221,(GCF_001469775.1_WP_060597892.1:0.981006462,((GCF_001688625.1_WP_065535509.1:1.07474344,(GCF_000439275.1_WP_019251337.1:0.284159214,(GCF_001602195.1_WP_062812936.1:0.164346656,GCF_000159455.2_WP_003671173.1:0.139713666):0.315085117):0.107616448):0.169795267,(GCF_000210515.1_WP_049775653.1:0.0293564127,GCF_000010145.1_WP_050724098.1:0.0303152096):0.747923232):0.0659141321):0.0997239814);
