# Supplementary material for: The metabolic network of the last bacterial common ancestor
Source: Commun Biol. 2021 Mar 26;4:413. doi: 10.1038/s42003-021-01918-4 (PMC7997952; doi:10.1038/s42003-021-01918-4)
Supplement: Supplementary file 7 — Supplementary Data 5 [file 42003_2021_1918_MOESM7_ESM.zip › 63324_LBCA_trees/10077.tree]

(((((((GCF_001267805.1_WP_053308154.1:0.00398117323,GCF_001019675.1_WP_047235616.1:0.00369959861):0.123315813,((GCF_000250905.1_WP_014407228.1:1.00000050e-06,GCF_000250925.1_WP_014407228.1:1.00000050e-06):0.0132421187,(GCF_000772185.1_WP_050436581.1:0.00156677785,(GCF_000013525.1_WP_011527444.1:1.00000050e-06,GCF_000013485.1_WP_011527444.1:1.00000050e-06):1.00000050e-06):0.0250114139):0.0590344415):0.0241419425,GCF_000422045.1_WP_020833212.1:0.108520080):0.0398279250,((GCF_001014305.1_WP_047149467.1:1.00000050e-06,(GCF_001014285.1_WP_047149467.1:1.00000050e-06,GCF_001547715.1_WP_047149467.1:1.00000050e-06):1.00000050e-06):1.00000050e-06,GCF_000011665.1_WP_041174256.1:1.00000050e-06):0.0896626487):0.0507255340,GCF_000013545.1_WP_011528172.1:0.150591235):0.0463447112,(((GCF_001678885.1_WP_044564880.1:1.00000050e-06,(GCF_000012165.1_WP_044564880.1:1.00000050e-06,GCF_001023495.1_WP_044564880.1:1.00000050e-06):1.00000050e-06):1.00000050e-06,GCF_001020185.2_WP_047297876.1:1.00000050e-06):1.00000050e-06,(GCF_000772245.1_WP_052117634.1:0.00253449824,((GCF_001635895.1_WP_063510183.1:1.00000050e-06,((GCF_001039695.1_WP_031488655.1:1.00000050e-06,GCF_001635975.1_WP_031488655.1:1.00000050e-06):1.00000050e-06,GCF_001635935.1_WP_063504943.1:1.00000050e-06):0.00354892978):0.00359813029,GCF_001019635.1_WP_047235104.1:0.0220660505):0.00171202403):0.00240247861):1.00000050e-06):1.29022475,(((GCF_000020765.1_WP_012514968.1:0.0645418595,(GCF_000696505.1_WP_014622292.1:1.00000050e-06,GCF_000219765.1_WP_014622292.1:1.00000050e-06):0.0783822111):0.158281458,(GCF_000026585.1_WP_052292770.1:1.00000050e-06,GCF_000026605.1_WP_041790586.1:1.00000050e-06):0.263865352):0.770892259,(GCF_000493775.1_WP_022555175.1:0.0294989215,(GCF_000317855.1_WP_015058078.1:0.00196640327,(GCF_000307185.1_WP_042358000.1:1.00000050e-06,GCF_000010705.1_WP_003062088.1:0.201855379):0.00383088406):0.0285682027):0.508553674):0.622015095);
