# Supplementary material for: The metabolic network of the last bacterial common ancestor
Source: Commun Biol. 2021 Mar 26;4:413. doi: 10.1038/s42003-021-01918-4 (PMC7997952; doi:10.1038/s42003-021-01918-4)
Supplement: Supplementary file 7 — Supplementary Data 5 [file 42003_2021_1918_MOESM7_ESM.zip › 63324_LBCA_trees/10078.tree]

((((GCF_000007285.1_WP_032465727.1:0.0122284105,(GCF_000018125.1_WP_038432522.1:1.00000050e-06,GCF_000743015.1_WP_038432522.1:1.00000050e-06):1.00000050e-06):0.0122409970,((GCF_001267805.1_WP_011528549.1:1.00000050e-06,(GCF_000013545.1_WP_011528549.1:1.00000050e-06,GCF_001535505.1_WP_011528549.1:1.00000050e-06):1.00000050e-06):1.00000050e-06,GCF_000013505.1_WP_011528549.1:1.00000050e-06):1.00000050e-06):0.0119137933,(((GCF_000009385.1_WP_011285573.1:1.00000050e-06,((GCF_000230295.1_WP_011285573.1:1.00000050e-06,(GCF_001051095.1_WP_011285573.1:1.00000050e-06,GCF_000307535.1_WP_011285573.1:1.00000050e-06):1.00000050e-06):1.00000050e-06,GCF_001021955.1_WP_011285573.1:1.00000050e-06):1.00000050e-06):1.00000050e-06,(GCF_001620285.1_WP_011285573.1:1.00000050e-06,((GCF_000993765.1_WP_011285573.1:1.00000050e-06,GCF_001559175.1_WP_011285573.1:1.00000050e-06):1.00000050e-06,GCF_000349925.2_WP_011285573.1:1.00000050e-06):1.00000050e-06):1.00000050e-06):1.00000050e-06,GCF_000011765.3_WP_011285573.1:1.00000050e-06):1.00000050e-06):0.0261282969,((((GCF_001023495.1_WP_011284872.1:1.00000050e-06,(GCF_001678885.1_WP_011284872.1:1.00000050e-06,GCF_001020185.2_WP_011284872.1:1.00000050e-06):1.00000050e-06):1.00000050e-06,(GCF_000012165.1_WP_011284872.1:1.00000050e-06,GCF_001535565.1_WP_011284872.1:1.00000050e-06):1.00000050e-06):1.00000050e-06,GCF_000756485.1_WP_032459778.1:1.00000050e-06):1.00000050e-06,(((((GCF_000011285.1_WP_011106665.1:1.00000050e-06,GCF_000732425.1_WP_011106665.1:1.00000050e-06):1.00000050e-06,(GCF_001014305.1_WP_011106665.1:1.00000050e-06,GCF_000007425.1_WP_011106665.1:1.00000050e-06):1.00000050e-06):1.00000050e-06,(GCF_000007285.1_WP_011106665.1:1.00000050e-06,GCF_001547715.1_WP_011106665.1:1.00000050e-06):1.00000050e-06):1.00000050e-06,GCF_001014285.1_WP_011106665.1:1.00000050e-06):0.0118891210,(GCF_001019635.1_WP_047235251.1:1.00000050e-06,GCF_001620285.1_WP_042765216.1:0.0245491909):0.0758034336):1.00000050e-06):0.0236440974);
