# Supplementary material for: The metabolic network of the last bacterial common ancestor
Source: Commun Biol. 2021 Mar 26;4:413. doi: 10.1038/s42003-021-01918-4 (PMC7997952; doi:10.1038/s42003-021-01918-4)
Supplement: Supplementary file 7 — Supplementary Data 5 [file 42003_2021_1918_MOESM7_ESM.zip › 63324_LBCA_trees/10079.tree]

(GCF_000270285.1_WP_013979965.1:0.865194816,(GCF_000014185.1_WP_049761308.1:0.434769755,(GCF_000283575.1_WP_014117564.1:1.09401073,((GCF_000143205.1_WP_041931275.1:1.00000050e-06,GCF_000009425.1_WP_041931275.1:1.00000050e-06):0.271672599,(GCF_000953195.1_WP_052670045.1:1.12323431,(((GCF_001635975.1_WP_024623408.1:1.00000050e-06,(((GCF_000767505.1_WP_024623408.1:1.00000050e-06,(((GCF_000013525.1_WP_024623408.1:1.00000050e-06,((GCF_001635895.1_WP_024623408.1:1.00000050e-06,GCF_000013485.1_WP_024623408.1:1.00000050e-06):1.00000050e-06,(GCF_001019695.1_WP_024623408.1:1.00000050e-06,(((((GCF_000993765.1_WP_029714303.1:0.0166142826,(((GCF_001547835.1_WP_015055969.1:1.00000050e-06,GCF_000011765.3_WP_015055969.1:1.00000050e-06):1.00000050e-06,(GCF_001021955.1_WP_015055969.1:1.00000050e-06,GCF_001559175.1_WP_015055969.1:1.00000050e-06):1.00000050e-06):1.00000050e-06,GCF_000349925.2_WP_015055969.1:1.00000050e-06):1.00000050e-06):1.00000050e-06,GCF_000307535.1_WP_015055969.1:1.00000050e-06):1.00000050e-06,GCF_001051095.1_WP_015055969.1:1.00000050e-06):1.00000050e-06,GCF_000018125.1_WP_043885024.1:0.0166357316):0.0166491263,(GCF_001678885.1_WP_032459753.1:1.00000050e-06,(((GCF_001535565.1_WP_030126591.1:1.00000050e-06,GCF_000012165.1_WP_030126591.1:1.00000050e-06):1.00000050e-06,GCF_001020185.2_WP_030126591.1:1.00000050e-06):1.00000050e-06,GCF_000772245.1_WP_038434144.1:0.0162454370):1.00000050e-06):0.0206051702):1.00000050e-06):1.00000050e-06):1.00000050e-06):1.00000050e-06,GCF_000772185.1_WP_024623408.1:1.00000050e-06):1.00000050e-06,GCF_001023495.1_WP_024623408.1:1.00000050e-06):1.00000050e-06):1.00000050e-06,GCF_001635935.1_WP_024623408.1:1.00000050e-06):1.00000050e-06,GCF_001039695.1_WP_024623408.1:1.00000050e-06):1.00000050e-06):1.00000050e-06,GCF_000743015.1_WP_038432380.1:0.0173680127):0.0241639691,GCF_000831485.1_WP_016355735.1:0.0107898480):0.121922313):0.0697282536):0.0110006242):0.399488868):0.207402326);
