# Supplementary material for: The metabolic network of the last bacterial common ancestor
Source: Commun Biol. 2021 Mar 26;4:413. doi: 10.1038/s42003-021-01918-4 (PMC7997952; doi:10.1038/s42003-021-01918-4)
Supplement: Supplementary file 7 — Supplementary Data 5 [file 42003_2021_1918_MOESM7_ESM.zip › 63324_LBCA_trees/1007.tree]

((((GCF_000021905.1_WP_015948808.1:1.11342736,GCF_000018405.1_WP_012175025.1:0.808226982):0.218336949,(((GCF_000235605.1_WP_014186442.1:0.793077314,(GCF_000013405.1_WP_041584671.1:1.00000596,(GCF_000215975.1_WP_013910079.1:0.484047887,((GCF_000091725.1_WP_013162205.1:0.00215647624,(GCF_000940845.1_WP_044636517.1:1.00000050e-06,GCF_900016155.1_WP_048768592.1:0.00606996587):0.00188328016):0.637827191,(GCF_001553605.1_WP_062254684.1:0.425293466,GCF_000242335.1_WP_005843218.1:0.475026467):0.0755394489):0.162452707):0.191192438):0.565020921):0.221155507,((GCF_000270285.1_WP_013980970.1:1.05324465,GCF_000021925.1_WP_041272145.1:0.702660179):0.363344157,((GCF_001454945.1_WP_058117242.1:0.879207586,((((((GCF_001692755.1_WP_003511658.1:1.00000050e-06,(GCF_000015865.1_WP_003511658.1:1.00000050e-06,GCF_000184925.1_WP_003511658.1:1.00000050e-06):1.00000050e-06):1.00000050e-06,GCF_000255615.2_WP_003511658.1:1.00000050e-06):0.0582023347,((GCF_000512895.1_WP_019225415.1:0.0109853289,(GCF_000305815.1_WP_015042723.1:1.00000050e-06,GCF_000305775.1_WP_015042723.1:1.00000050e-06):0.0133984557):0.0896929577,(GCF_000014725.1_WP_011640592.1:0.0795127398,GCF_000233715.2_WP_006524679.1:0.0589006255):0.0297864432):0.0450869995):0.0510426979,(((GCF_001697245.1_WP_015359342.1:1.00000050e-06,GCF_000331995.1_WP_015359342.1:1.00000050e-06):1.00000050e-06,GCF_000349885.2_WP_015359342.1:1.00000050e-06):1.00000050e-06,GCF_001697285.1_WP_065820840.1:0.00201950757):0.130742148):0.0685385512,((GCF_000953215.1_WP_045086025.1:0.0857637440,GCF_000237085.1_WP_014256418.1:0.110433604):0.120832412,((GCF_000023885.1_WP_012799371.1:0.295689988,GCF_000814825.1_WP_039689980.1:0.282972955):0.120494198,(((GCF_000146185.1_WP_041688300.1:0.135245109,GCF_000284095.1_WP_014431249.1:0.170526023):0.119136452,(GCF_000145035.1_WP_013280892.1:0.164817845,GCF_001688705.1_WP_066535395.1:0.188141872):0.118147511):0.0518806429,((GCF_000179635.2_WP_013499480.1:0.134275597,GCF_000723465.1_WP_041337415.1:0.0775910721):0.0978108725,GCF_001701045.1_WP_066747721.1:0.195840514):0.0416805004):0.0553743446):0.0561336774):0.0280672576):0.123689444,((GCF_000014965.1_WP_011698221.1:0.221863831,(GCF_000021905.1_WP_015949720.1:0.290903564,GCF_000018405.1_WP_012176611.1:0.252569344):0.0567129256):0.188594196,(GCF_000092405.1_WP_013175846.1:0.184545596,GCF_000305935.1_WP_015050981.1:0.164988306):0.101302175):0.0883822525):0.218783179):0.470563942,GCF_000092405.1_WP_049765075.1:1.21336948):0.0753821531):0.124385938):0.0773857103,((((((GCF_001281085.1_WP_039661932.1:1.00000050e-06,GCF_000816065.1_WP_039661932.1:1.00000050e-06):1.00000050e-06,GCF_000612055.1_WP_025296324.1:0.00216999238):0.469769641,GCF_000092365.1_WP_013170639.1:0.424782527):0.880317695,(((GCF_000009545.1_WP_015912089.1:0.149062913,GCF_000213825.1_WP_013794525.1:0.162529516):0.437874960,((GCF_000831485.1_WP_003099096.1:0.212042988,GCF_000213825.1_WP_003107201.1:0.215722641):0.361061381,((GCF_001543285.1_WP_060779409.1:0.503523713,GCF_001444345.1_WP_001008389.1:0.488740266):0.256501938,GCF_000195575.1_WP_013711238.1:0.488020994):0.133675608):0.158431899):0.514212934,(GCF_000015585.1_WP_011812952.1:1.01156672,(GCF_000243135.2_WP_015261260.1:0.601650115,GCF_000270285.1_WP_013978740.1:0.836810166):0.388586770):0.216822385):0.119936262):0.120381836,(GCF_000269985.1_WP_014140450.1:0.814209617,GCF_000226295.1_WP_014101001.1:0.791704776):0.197805722):0.0936401509,(GCF_000014185.1_WP_049761461.1:0.782876225,GCF_000021905.1_WP_015948777.1:0.887967726):0.155954910):0.126229801):0.0992709731):0.112376996,(((GCF_000463425.1_WP_020999368.1:0.890270903,GCF_000763575.1_WP_049684928.1:0.487586502):0.447269592,(GCF_000427075.1_WP_016480466.1:2.71217631,(((GCF_000833105.2_WP_041896278.1:0.0116367196,GCF_000506785.2_WP_023976209.1:0.0301693544):0.0112328387,(GCF_000016965.1_WP_012058322.1:1.00000050e-06,GCF_000767745.1_WP_012058322.1:1.00000050e-06):0.0220620688):0.218364851,(((GCF_000010265.1_WP_012103369.1:1.00000050e-06,GCF_000016505.1_WP_012103369.1:1.00000050e-06):0.225454837,GCF_001642655.1_WP_017750457.1:0.283699093):0.0826369171,(GCF_001038625.1_WP_007064473.1:0.152019973,GCF_000968375.1_WP_029162049.1:0.225948293):0.0770597687):0.273768782):0.397323491):0.307349947):0.307470516,((GCF_000190635.1_WP_013624324.1:1.23709600,(GCF_001717545.1_WP_069179419.1:0.673718847,(GCF_000325665.1_WP_015274996.1:0.0118525267,GCF_000143725.1_WP_013243593.1:0.000450289091):0.645094159):0.780459256):0.228408666,(GCF_000389635.1_WP_015616756.1:0.693850605,((GCF_000203195.1_WP_013643421.1:1.00000050e-06,(GCF_000270145.1_WP_012962464.1:1.00000050e-06,GCF_000027185.1_WP_012962464.1:1.00000050e-06):0.00879316127):0.775075700,GCF_000831645.3_WP_041501150.1:0.762834125):0.590734463):0.325167320):0.0819520016):0.109134712):0.0228944270,(((GCF_000143165.1_WP_049760360.1:0.300935936,GCF_001005265.1_WP_046736931.1:0.319749293):0.420217302,(((GCF_000025585.1_WP_012984364.1:0.00237593731,GCF_001547795.1_WP_061977302.1:1.00000050e-06):0.00211152137,((GCF_000341695.1_WP_015407842.1:0.00237096903,(GCF_000341655.1_WP_011309470.1:1.00000050e-06,GCF_000009025.1_WP_011309470.1:1.00000050e-06):1.00000050e-06):0.00476648134,((GCF_000016705.1_WP_011929184.1:1.00000050e-06,GCF_001610775.1_WP_011929184.1:1.00000050e-06):1.00000050e-06,GCF_000830885.1_WP_011929184.1:1.00000050e-06):0.00476120250):0.00267323183):0.0510207197,((GCF_000830905.1_WP_041342421.1:0.00284433822,GCF_000011905.1_WP_010936728.1:0.00664298281):0.0847511779,(GCF_000499365.1_WP_023652433.1:1.00000050e-06,(GCF_000830925.1_WP_041330996.1:0.00717604774,(GCF_000025025.1_WP_012882176.1:0.00235931613,GCF_001010485.1_WP_046961166.1:0.00474073694):0.0267173516):1.00000050e-06):0.0788518332):0.0678821830):0.615894339):0.704850231,((((GCF_000270285.1_WP_013979214.1:1.44281122,GCF_000021925.1_WP_015942683.1:0.781151892):0.419337843,((((((GCF_000247605.1_WP_014355956.1:0.706854077,(GCF_000144625.1_WP_013273623.1:0.522577593,GCF_000025225.2_WP_049779012.1:1.01568381):0.182388827):0.406191433,((GCF_000973705.1_WP_033061352.1:1.00000050e-06,GCF_001020205.1_WP_033061352.1:1.00000050e-06):0.0121532277,(((GCF_000019545.1_WP_012342055.1:0.00394173424,(GCF_000817935.1_WP_012720657.1:1.00000050e-06,GCF_000020345.1_WP_012720657.1:1.00000050e-06):0.00789224673):0.00197367196,((GCF_000017025.1_WP_012048239.1:1.00000050e-06,GCF_000063585.1_YP_001255777.1:1.00000050e-06):1.00000050e-06,GCF_000017045.1_YP_001389017.1:1.00000050e-06):0.00394273812):0.00200146974,(((GCF_000019305.1_WP_003400684.1:0.00590996717,(GCF_000017065.1_WP_012101012.1:1.00000050e-06,GCF_000092345.1_WP_012101012.1:1.00000050e-06):1.00000050e-06):0.00591189247,GCF_000022765.1_WP_012704821.1:0.00394997402):1.00000050e-06,GCF_000253195.1_WP_014521877.1:1.00000050e-06):0.00194362981):0.0281102641):0.756814818):0.188290219,((GCF_000328545.1_WP_015311811.1:0.00184582925,GCF_000145615.1_WP_013298109.1:0.00179079230):0.399592542,((GCF_000016545.1_WP_011916494.1:0.0623074686,((GCF_000166335.1_WP_013411613.1:0.0116319572,GCF_000145215.1_WP_013290034.1:0.00934877652):0.0205200427,((GCF_000193435.2_WP_014042642.1:0.00191962155,GCF_000166695.1_WP_013433129.1:0.00376894940):0.0212786536,((GCF_000166775.1_WP_013430792.1:0.0146084687,GCF_000022325.1_WP_015907339.1:0.00818657406):0.0198833154,GCF_000166355.1_WP_013403761.1:0.0272869765):0.00539447801):0.0106289317):0.0731887094):0.213376025,((((GCF_000010985.1_WP_013007299.1:0.191737871,GCF_000218625.1_WP_041262475.1:0.221694440):0.196352513,(GCF_000024205.1_WP_042315405.1:1.14308984,((((((GCF_001278825.1_WP_053580664.1:0.00311898352,GCF_000023285.1_WP_015783000.1:0.00278024511):0.321599997,GCF_000190535.1_WP_013610857.1:0.486040883):0.129569471,GCF_000269985.1_WP_014133852.1:0.458201007):0.0635723718,GCF_000025945.1_WP_041277553.1:0.722924764):0.0948704433,GCF_000025945.1_WP_011188443.1:0.608850433):0.0940827708,GCF_000194135.1_WP_013682510.1:0.260221136):0.106736432):0.0819104742):0.0382223531,((((GCF_001553605.1_WP_062253949.1:0.0939540190,GCF_000022125.1_WP_015939327.1:0.103706187):0.259258305,(GCF_000212675.2_WP_014259159.1:0.171063302,((GCF_000176915.2_WP_013513500.1:0.212085955,GCF_000023445.1_WP_012765747.1:0.151670463):0.0673935784,(((GCF_000143965.1_WP_013259841.1:0.275306329,GCF_000021905.1_WP_015948021.1:0.192981122):0.0358362063,(GCF_000014965.1_WP_011697738.1:0.171871975,GCF_000014965.1_WP_011697985.1:0.241639196):0.0628252668):0.0308600533,(GCF_000024325.1_WP_015752094.1:0.205696315,GCF_001553625.1_WP_066607542.1:0.190163202):0.0392458528):0.0268954276):0.0305209366):0.0371612599):0.165971388,((GCF_000723505.1_WP_038656859.1:0.357813113,(GCF_000025925.1_WP_013065557.1:0.143359786,(GCF_000953535.1_WP_045089465.1:0.277871582,(GCF_000012845.1_WP_011966977.1:0.154419726,(((GCF_000012825.1_WP_032934748.1:0.00210773755,GCF_001640865.1_WP_008652358.1:0.00379722477):0.0825443552,((((GCF_001688725.1_WP_065539708.1:0.0187447702,GCF_001314995.1_WP_004296397.1:0.0167462523):0.0120205958,(GCF_000011065.1_NP_811694.1:1.00000050e-06,GCF_001314975.1_WP_011108477.1:1.00000050e-06):0.0216308208):0.0250712741,((GCF_000025985.1_WP_010993785.1:1.00000050e-06,GCF_001286525.1_WP_010993785.1:1.00000050e-06):1.00000050e-06,(GCF_000009925.1_YP_101737.1:1.00000050e-06,((GCF_000965785.1_WP_011203709.1:1.00000050e-06,GCF_001682215.1_WP_011203709.1:1.00000050e-06):1.00000050e-06,GCF_000210835.1_WP_011203709.1:1.00000050e-06):1.00000050e-06):0.00194102391):0.0379868680):0.0147312919,(GCF_000186225.1_WP_013546533.1:0.0399994083,GCF_001318345.1_WP_007219290.1:0.0382814633):0.0236399804):0.0616995405):0.0300484848,GCF_000190575.1_WP_013617555.1:0.0624363962):0.0464653495):0.0443627046):0.0253037866):0.142897888):0.108375146,((GCF_000015045.1_WP_011734419.1:0.229799593,((GCF_001643775.1_WP_066665076.1:0.0876173495,GCF_000023845.1_WP_012803289.1:0.126301277):0.0685467817,(GCF_000024265.1_WP_009304369.1:0.0823129621,GCF_000478885.1_WP_022739789.1:0.102853854):0.0685108537):0.225654535):0.175675819,(GCF_000219725.1_WP_013969818.1:0.273499641,(GCF_000214355.1_WP_015711727.1:0.953973252,GCF_000214355.1_WP_015710213.1:0.241486918):0.0794778421):0.0252872808):0.0221972636):0.0979890472):0.168879255,(((GCF_000020385.1_WP_012469455.1:0.203519592,GCF_000827125.1_WP_040199707.1:0.177232916):0.0860786085,GCF_000661895.1_WP_038681890.1:0.422895693):0.0844564884,(GCF_000019165.1_WP_041314143.1:0.328557871,((GCF_000144695.1_WP_049772697.1:0.328424585,GCF_000092945.1_WP_041588251.1:0.166471090):0.0351118375,((GCF_000233715.2_WP_006523370.1:0.278617544,(GCF_000214435.1_WP_013810436.1:0.0862438665,GCF_000215085.1_WP_013841103.1:0.139313678):0.115019899):0.0448465538,(GCF_000233715.2_WP_052544008.1:0.249062927,GCF_000271665.2_WP_007955344.1:0.201072563):0.0361928177):0.0801423734):0.0376726535):0.0401124841):0.0371840914):0.00813168408):0.0700412227,((GCF_000022065.1_WP_015925315.1:0.0461354178,GCF_000244875.1_WP_014313747.1:0.0415822866):0.155184663,((GCF_001701045.1_WP_066742179.1:0.253086033,GCF_000023885.1_WP_012798836.1:0.375470419):0.141024490,(GCF_000953215.1_WP_045085629.1:0.122090435,((GCF_000237085.1_WP_014254235.1:0.0982173025,((GCF_001692755.1_WP_003512356.1:1.00000050e-06,GCF_000015865.1_WP_003512356.1:1.00000050e-06):1.00000050e-06,(GCF_000255615.2_WP_003520602.1:1.00000050e-06,GCF_000184925.1_WP_003520602.1:1.00000050e-06):0.00109033635):0.0755465680):0.0266647174,(GCF_000305815.1_WP_015045222.1:0.00183989579,GCF_000512895.1_WP_038603284.1:0.00144185962):0.115896291):0.0339828265):0.0619878879):0.304144822):0.114117053):0.0526327636):0.104477195):0.115401451):0.100895429,GCF_000010045.1_WP_011461377.1:0.747460557):0.0940520454,(GCF_000178835.2_WP_013658610.1:0.845160134,(GCF_000340885.1_WP_015394953.1:0.110114696,GCF_000145275.1_WP_010076502.1:0.101861567):0.641706528):0.296725744):0.0984325799,GCF_000831005.1_WP_041336262.1:1.30675933):0.128487894):0.0539377650,GCF_001189495.1_WP_034812747.1:1.32525812):0.174280425,(((GCF_000194135.1_WP_013681397.1:1.07304718,GCF_000092405.1_WP_041432653.1:0.870292412):0.0762285190,GCF_000013405.1_WP_011418535.1:0.926664940):0.0774997346,((((((GCF_000179635.2_WP_013497852.1:1.27367001,((GCF_000021925.1_WP_011460241.1:1.00000050e-06,GCF_000010045.1_WP_011460241.1:1.00000050e-06):0.326020147,GCF_000231385.2_WP_014902572.1:0.343572647):0.325994622):0.132328662,((GCF_000021905.1_WP_012609997.1:0.899634738,GCF_001547735.1_WP_068550739.1:0.397039454):0.147121397,(GCF_000012865.1_WP_011343374.1:0.483214363,(((GCF_000014965.1_WP_011696984.1:0.502558631,(GCF_000012865.1_WP_011345281.1:0.362393145,((GCF_000014185.1_WP_011564715.1:0.158722083,GCF_000014185.1_WP_011563365.1:0.244950501):0.349387945,GCF_000661895.1_WP_051589294.1:0.386488024):0.319085854):0.0806559710):0.0517166128,(((GCF_000243155.2_WP_014793655.1:0.191832350,(GCF_000235605.1_WP_014183381.1:0.223706266,GCF_000235605.1_WP_014183361.1:0.212588996):0.0491895328):0.300051977,((GCF_000231385.2_WP_042334150.1:0.0986164852,GCF_000235605.1_WP_042330656.1:0.162818565):0.264315781,((GCF_000010045.1_WP_005810709.1:1.00000050e-06,GCF_000021925.1_WP_005810709.1:1.00000050e-06):0.0490209883,GCF_000243155.2_WP_014794831.1:0.0190868184):0.348111000):0.327867217):0.0624798615,GCF_000012865.1_WP_011344626.1:0.381653381):0.0853207581):0.0270280443,(((GCF_000233715.2_WP_006521593.1:0.281682888,((GCF_000215085.1_WP_013840621.1:0.258036902,GCF_000016165.1_WP_011879257.1:0.313274138):0.0605124298,GCF_000214435.1_WP_013809591.1:0.256368933):0.138687659):0.161660413,GCF_000195295.1_WP_013705448.1:0.657223793):0.0496323771,(GCF_000019165.1_WP_012281249.1:0.672534354,(((GCF_000013405.1_WP_011418538.1:0.509223459,GCF_000021905.1_WP_015949357.1:0.317182514):0.205570639,(GCF_000021905.1_WP_012611161.1:0.509210914,GCF_000143965.1_WP_013259541.1:0.530499809):0.315939923):0.144644801,(GCF_001553625.1_WP_066607563.1:0.298671343,(GCF_000024325.1_WP_015752183.1:0.275215563,(GCF_000212675.2_WP_014260875.1:0.298260198,((GCF_000022125.1_WP_012624881.1:0.145314842,GCF_001553605.1_WP_062252037.1:0.122839126):0.437809954,(GCF_000023445.1_WP_015850628.1:0.270129093,GCF_000176915.2_WP_013515868.1:0.317263670):0.0674430884):0.0390746974):0.0677518556):0.0854981827):0.326739492):0.0669693795):0.0243125891):0.0497001377):0.0351973882):0.0503502353):0.0717447941):0.0742082774,((GCF_000006985.1_NP_660952.1:0.489295290,((GCF_000012485.1_WP_011358776.1:0.395246307,GCF_000015125.1_WP_041467791.1:0.265090903):0.0681779685,(GCF_000020625.1_WP_012505628.1:0.367417499,GCF_001687065.1_WP_068867095.1:0.395700064):0.124185902):0.148092475):0.536518887,((GCF_000143965.1_WP_013256973.1:0.292382580,GCF_000018405.1_WP_012173766.1:0.254167778):0.548709341,(GCF_000015585.1_WP_011814995.1:0.838428589,((((((GCF_001011055.1_WP_005293178.1:0.0183144931,(((GCF_000146305.1_WP_012848312.1:1.00000050e-06,GCF_000020865.1_WP_012848312.1:1.00000050e-06):1.00000050e-06,GCF_000348565.1_WP_012848312.1:1.00000050e-06):1.00000050e-06,(GCF_000264765.2_WP_034165203.1:1.00000050e-06,GCF_000800725.1_WP_045426947.1:0.00193972999):0.00780484781):0.0289951188):0.111625612,(GCF_000754345.1_WP_004919508.1:0.207639794,(GCF_000334515.1_WP_015705923.1:0.0346684558,(GCF_000012005.1_YP_403320.1:1.00000050e-06,(((GCF_000743955.1_WP_000210735.1:1.00000050e-06,GCF_000022245.1_WP_000210735.1:1.00000050e-06):1.00000050e-06,((GCF_000953035.1_WP_000210735.1:1.00000050e-06,GCF_001021855.1_WP_000210735.1:1.00000050e-06):1.00000050e-06,(GCF_000007405.1_WP_000210735.1:1.00000050e-06,(GCF_001579965.1_WP_000210735.1:1.00000050e-06,((GCF_000006925.2_NP_707317.1:1.00000050e-06,GCF_001580175.1_WP_000210735.1:1.00000050e-06):1.00000050e-06,(GCF_000743995.1_WP_000210735.1:1.00000050e-06,GCF_001578125.1_WP_000210735.1:1.00000050e-06):1.00000050e-06):1.00000050e-06):1.00000050e-06):1.00000050e-06):1.00000050e-06):1.00000050e-06,GCF_000013585.1_WP_005105417.1:0.00189671812):0.00387937868):0.0416054054):0.126131755):0.0304669046):0.102124516,(((GCF_001647815.1_WP_064083317.1:0.00187969404,GCF_001647695.1_WP_064082898.1:1.00000050e-06):0.117495119,((((GCF_000016685.1_WP_005600502.1:1.00000050e-06,GCF_001460855.1_WP_005600502.1:1.00000050e-06):1.00000050e-06,(GCF_000015885.1_WP_005596418.1:1.00000050e-06,GCF_000020405.1_WP_005596418.1:1.00000050e-06):0.00370794107):0.0567288291,(GCF_000801145.1_WP_039197183.1:0.00982026113,GCF_000739435.1_WP_014991760.1:0.00948491927):0.0470623773):0.0214154492,(((((GCF_000521765.1_WP_015432835.1:1.00000050e-06,GCF_000347595.1_WP_015432835.1:1.00000050e-06):1.00000050e-06,GCF_000521745.1_WP_015432835.1:1.00000050e-06):1.00000050e-06,GCF_000521725.1_WP_025266950.1:0.00187039967):0.0756885010,((GCF_000021885.1_WP_012621615.1:1.00000050e-06,GCF_000742795.1_WP_012621615.1:1.00000050e-06):0.00553189123,(GCF_000740985.1_WP_038514154.1:0.00184268140,GCF_001611775.1_WP_021113469.1:0.00184046564):0.00184927271):0.0432137683):0.0788748914,((GCF_000521695.1_WP_025247915.1:0.00184847324,(GCF_000521685.1_WP_025342437.1:0.00184814461,GCF_000521655.1_WP_025217610.1:0.00184803446):1.00000050e-06):0.0329672940,(((GCF_000422095.1_WP_006250207.1:1.00000050e-06,GCF_000439735.1_WP_006250207.1:1.00000050e-06):1.00000050e-06,(((((GCF_000819525.1_WP_006250207.1:1.00000050e-06,GCF_000376645.1_WP_006250207.1:1.00000050e-06):1.00000050e-06,(GCF_000963675.1_WP_006250207.1:1.00000050e-06,GCF_000349765.1_WP_006250207.1:1.00000050e-06):1.00000050e-06):1.00000050e-06,GCF_000422145.1_WP_006250207.1:1.00000050e-06):1.00000050e-06,GCF_000963635.1_WP_006250207.1:1.00000050e-06):1.00000050e-06,GCF_000349785.1_WP_006250207.1:1.00000050e-06):1.00000050e-06):1.00000050e-06,GCF_000427275.1_WP_006251080.1:0.00186988562):0.0453555723):0.101267785):0.0249341020):0.00883270980):0.0727040078,(GCF_000017245.1_WP_012072853.1:0.146757714,(GCF_000007745.1_WP_011200532.1:0.0941935119,(((GCF_000973525.1_WP_046338553.1:0.0182891296,(GCF_000255915.1_WP_014391137.1:1.00000050e-06,((GCF_000234745.1_WP_014326057.1:0.00189348453,((GCF_001663095.1_WP_005726632.1:1.00000050e-06,(GCF_000006825.1_WP_005726632.1:1.00000050e-06,(GCF_000512395.1_WP_005726632.1:1.00000050e-06,(GCF_001578435.1_WP_005726632.1:1.00000050e-06,GCF_000973565.1_WP_005726632.1:1.00000050e-06):1.00000050e-06):1.00000050e-06):1.00000050e-06):1.00000050e-06,(GCF_001721885.1_WP_005726632.1:1.00000050e-06,GCF_000754275.1_WP_005726632.1:1.00000050e-06):1.00000050e-06):1.00000050e-06):1.00000050e-06,GCF_000259545.1_WP_014668001.1:0.00189614318):0.00189220837):0.0445185101):0.0464737995,((((GCF_001594265.1_WP_005543662.1:1.00000050e-06,GCF_001547775.1_WP_005543662.1:1.00000050e-06):1.00000050e-06,GCF_001690155.1_WP_005543662.1:1.00000050e-06):0.0115620911,(GCF_000604045.1_WP_005567343.1:0.00193005540,((GCF_001594245.1_WP_006710232.1:1.00000050e-06,GCF_001191585.1_WP_006710232.1:1.00000050e-06):1.00000050e-06,GCF_000241025.1_WP_006710232.1:1.00000050e-06):0.00192811264):0.00492557190):0.0261730902,((GCF_000022985.1_WP_005700787.1:1.00000050e-06,GCF_001188835.1_WP_005700787.1:1.00000050e-06):0.00836548136,GCF_001262035.1_WP_050693848.1:0.0129430283):0.0217363389):0.0464011247):0.0147787320,((GCF_000210895.1_WP_014065452.1:0.0400828825,(((GCF_000165575.1_WP_014550440.1:0.00331450744,((GCF_000016465.1_WP_011961710.1:1.00000050e-06,GCF_001457655.1_WP_011961710.1:1.00000050e-06):0.00774485771,GCF_000931575.1_WP_044332676.1:0.00544262987):0.00189080970):0.00422327602,(GCF_000767075.1_WP_038440629.1:0.00754341394,GCF_000931625.1_WP_044364800.1:1.00000050e-06):0.00376794272):1.00000050e-06,(GCF_000698365.1_WP_038439312.1:0.00188306198,((GCF_000165525.1_WP_005666574.1:0.00377547407,(GCF_000027305.1_NP_438551.1:0.00188991338,(GCF_000931605.1_WP_042594818.1:0.00756159302,(GCF_000012185.1_WP_011272019.1:0.00188418413,(GCF_000968335.1_WP_005688783.1:0.00566569436,((GCF_000210875.1_WP_015701611.1:0.00376664764,GCF_000200475.1_WP_013527458.1:0.00944800086):1.00000050e-06,GCF_000197875.1_WP_006995093.1:1.00000050e-06):1.00000050e-06):0.00188361692):1.00000050e-06):0.00188339476):0.00378071884):0.00377527104,GCF_000465255.1_WP_021035662.1:1.00000050e-06):0.00377131708):0.00187554366):0.0540003222):0.0288044789,(GCF_000019405.1_WP_012340380.1:1.00000050e-06,GCF_000011785.1_WP_011608888.1:0.00381847320):0.0797101283):0.0255573344):0.0377725064):0.0249200326):0.0960694034):0.187771724):0.180449249,(GCF_000021905.1_WP_012610719.1:0.370530789,GCF_001688905.1_WP_066595262.1:0.472136936):0.0814677073):0.0584799061,(GCF_000020565.1_WP_012472945.1:0.538167189,GCF_000015345.1_WP_041729946.1:0.628381504):0.0702233778):0.122273177,(((((GCF_001042545.1_WP_014714805.1:1.00000050e-06,GCF_000505725.1_WP_014714805.1:1.00000050e-06):1.00000050e-06,((GCF_001042565.1_WP_014714805.1:1.00000050e-06,GCF_000262205.1_WP_014714805.1:1.00000050e-06):1.00000050e-06,GCF_001042525.1_WP_014714805.1:1.00000050e-06):1.00000050e-06):1.00000050e-06,GCF_001190905.1_WP_014714805.1:1.00000050e-06):0.0153969651,(GCF_000833255.1_WP_044526732.1:0.0149727132,(GCF_000219045.1_WP_013922601.1:0.0187316065,(GCF_000833315.1_WP_042517615.1:0.00366356861,(GCF_000833295.1_WP_042523855.1:0.0110644615,(((GCF_000833215.1_WP_012280612.1:1.00000050e-06,GCF_000833195.1_WP_012280612.1:1.00000050e-06):1.00000050e-06,GCF_000019285.1_WP_012280612.1:1.00000050e-06):0.00552972804,GCF_000833455.1_WP_004287263.1:0.00183814229):1.00000050e-06):0.00185282999):0.00169032174):0.0132797420):0.00521003661):0.413444145,(GCF_001653955.1_WP_064461305.1:1.00000050e-06,GCF_001275365.1_WP_064461305.1:1.00000050e-06):0.696033104):0.447554607):0.0956599115):0.252702765):0.0952110051):0.0709532454):0.0621691789,((GCF_000024965.1_WP_012878734.1:0.502840935,(((GCF_001262055.1_WP_050694572.1:0.486843252,(GCF_000196535.1_WP_013189476.1:0.731731730,GCF_001262055.1_WP_050694800.1:0.542959170):0.0729714973):0.108536617,((GCF_001278845.1_WP_053586218.1:0.128165731,GCF_001553935.1_WP_060957707.1:0.229958966):0.299003685,(GCF_001553935.1_WP_060957706.1:0.166271029,(GCF_001553565.1_WP_067942634.1:0.145604574,GCF_001278845.1_WP_053586217.1:0.155928393):0.0515983168):0.279264190):0.0583910679):0.0580021749,(GCF_000724605.1_WP_051278239.1:0.519657265,(GCF_000092365.1_WP_013169891.1:0.281630069,GCF_000612055.1_WP_024963224.1:0.246045749):0.273040630):0.178551008):0.143914584):0.253310767,((GCF_001275345.1_WP_053447926.1:0.381391832,(GCF_000011025.1_WP_044150074.1:0.0112226191,GCF_001548235.1_WP_060824887.1:0.00483595347):0.337366809):0.168715496,GCF_001281505.1_WP_063665745.1:0.635773333):0.105423496):0.514393142):0.223917966,((GCF_000242595.2_WP_014455366.1:0.490030939,GCF_000507245.1_WP_041401310.1:0.655945782):0.728850658,(GCF_000226295.1_WP_014101523.1:0.716890998,((GCF_000269985.1_WP_014140387.1:0.637202296,GCF_000011025.1_WP_012903874.1:0.862461457):0.191196598,GCF_000023925.1_WP_012801618.1:0.708691392):0.133413375):0.255332241):0.114100741):0.0588047003,((((GCF_000218625.1_WP_013886555.1:0.347795724,GCF_000010985.1_WP_013007370.1:0.176557783):0.301757135,GCF_000021725.1_WP_015902733.1:0.596512032):0.333661494,(GCF_000165465.1_WP_014553590.1:0.559842006,GCF_000231385.2_WP_014905117.1:0.751153260):0.168959425):0.0662538053,((((((GCF_001701045.1_WP_066746720.1:0.715185123,GCF_000025885.1_WP_013049166.1:0.634989219):0.118069081,(GCF_000233775.1_WP_014162976.1:0.522441080,GCF_000025885.1_WP_013047785.1:0.674426926):0.0879740836):0.0754485081,GCF_000266925.1_WP_014807604.1:0.809739371):0.751003022,GCF_000020145.1_WP_012415402.1:1.04236607):0.154664332,GCF_000092945.1_WP_013121521.1:0.583932891):0.0827264895,((GCF_000012865.1_WP_011344516.1:0.677467867,(((GCF_000013105.1_YP_429376.1:1.00000050e-06,GCF_001267405.1_WP_011392040.1:1.00000050e-06):1.00000050e-06,GCF_001267435.1_WP_011392040.1:1.00000050e-06):0.348168839,((GCF_000007085.1_WP_009609962.1:0.139827721,((((GCF_000019065.1_WP_009052760.1:1.00000050e-06,GCF_000148425.1_WP_009052760.1:1.00000050e-06):0.00462204254,GCF_000147695.2_WP_014063267.1:0.00262959943):0.0132460951,GCF_000763575.1_WP_049685599.1:0.0162746652):0.0496428579,((GCF_000175295.2_WP_012269071.1:1.00000050e-06,GCF_000019085.1_WP_012269071.1:1.00000050e-06):0.0103421771,(GCF_000092965.1_WP_013150670.1:1.00000050e-06,GCF_000025645.1_WP_012995725.1:0.00714115433):0.00875710316):0.0603219716):0.0551013932):0.0765685339,(GCF_000328545.1_WP_015311067.1:0.0103533191,(GCF_000189775.2_WP_013787337.1:0.0928700853,GCF_000145615.1_WP_013297174.1:0.0468581269):0.0100617310):0.255762950):0.205336014):0.216046641):0.195156421,(GCF_000230275.1_WP_009015065.1:0.699291137,(GCF_001717505.1_WP_069177311.1:0.668101816,((GCF_000725345.1_WP_038674262.1:0.198498278,GCF_000271665.2_WP_007953717.1:0.192173815):0.453972007,((GCF_000025305.1_WP_012938206.1:0.574298773,(GCF_000284095.1_WP_014423361.1:0.193114535,GCF_000284095.1_WP_014424118.1:0.240633570):0.396864805):0.0823964501,GCF_000208405.1_WP_006193805.1:0.443859068):0.277528173):0.0342773328):0.139073672):0.253606196):0.155771334):0.106145628):0.103002321):0.0373913868):0.0913646348):0.0525825416):0.0330850919);
