# Supplementary material for: The metabolic network of the last bacterial common ancestor
Source: Commun Biol. 2021 Mar 26;4:413. doi: 10.1038/s42003-021-01918-4 (PMC7997952; doi:10.1038/s42003-021-01918-4)
Supplement: Supplementary file 7 — Supplementary Data 5 [file 42003_2021_1918_MOESM7_ESM.zip › 63324_LBCA_trees/10080.tree]

((((GCF_001019695.1_WP_012560794.1:1.00000050e-06,(GCF_000767505.1_WP_012560794.1:1.00000050e-06,(GCF_000018125.1_WP_012560794.1:1.00000050e-06,(((((((GCF_000422045.1_WP_011284470.1:1.00000050e-06,(GCF_000743015.1_WP_011284470.1:1.00000050e-06,((GCF_001535565.1_WP_011284470.1:1.00000050e-06,(GCF_001020185.2_WP_011284470.1:1.00000050e-06,(GCF_001051095.1_WP_011284470.1:1.00000050e-06,(GCF_001267845.1_WP_023080007.1:0.0190969279,((((GCF_001014305.1_WP_011184656.1:1.00000050e-06,GCF_000007285.1_WP_041174234.1:0.0626417302):1.00000050e-06,GCF_001014285.1_WP_011184656.1:1.00000050e-06):1.00000050e-06,GCF_001547715.1_WP_011184656.1:1.00000050e-06):1.00000050e-06,(GCF_000007285.1_WP_011184656.1:1.00000050e-06,GCF_000011665.1_WP_011184656.1:1.00000050e-06):1.00000050e-06):1.00000050e-06):0.0198161459):1.00000050e-06):1.00000050e-06):1.00000050e-06,GCF_001023495.1_WP_011284470.1:1.00000050e-06):1.00000050e-06):1.00000050e-06):1.00000050e-06,GCF_000012165.1_WP_011284470.1:1.00000050e-06):1.00000050e-06,GCF_000013505.1_WP_020904870.1:0.0181635806):1.00000050e-06,(GCF_000756485.1_WP_038433586.1:1.00000050e-06,(GCF_001678885.1_WP_047716031.1:1.00000050e-06,GCF_001023495.1_WP_047716031.1:1.00000050e-06):0.0184861696):0.0183252447):0.0197903717,(GCF_000250905.1_WP_041174324.1:1.00000050e-06,GCF_000250925.1_WP_041174324.1:1.00000050e-06):0.0185782537):1.00000050e-06,GCF_000013545.1_WP_011528727.1:1.00000050e-06):0.0198504684,GCF_000422045.1_WP_020837288.1:1.00000050e-06):0.0176798860):1.00000050e-06):1.00000050e-06):1.00000050e-06,GCF_001267845.1_WP_012560794.1:1.00000050e-06):1.00000050e-06,GCF_001019675.1_WP_047235633.1:0.0391955779):0.131796812,(GCF_000284575.1_WP_002270353.1:1.00000050e-06,(GCF_000007465.2_NP_721718.1:0.0118737190,(GCF_000817065.1_WP_002266730.1:1.00000050e-06,(GCF_001558215.1_WP_002266730.1:1.00000050e-06,GCF_000271865.1_WP_002266730.1:1.00000050e-06):1.00000050e-06):1.00000050e-06):0.0373507704):0.153312800);
