# Supplementary material for: The metabolic network of the last bacterial common ancestor
Source: Commun Biol. 2021 Mar 26;4:413. doi: 10.1038/s42003-021-01918-4 (PMC7997952; doi:10.1038/s42003-021-01918-4)
Supplement: Supplementary file 7 — Supplementary Data 5 [file 42003_2021_1918_MOESM7_ESM.zip › 63324_LBCA_trees/10081.tree]

(((((GCF_000018125.1_WP_002983582.1:1.00000050e-06,GCF_001019635.1_WP_002983582.1:1.00000050e-06):0.0149172734,(((GCF_001620285.1_WP_041174293.1:1.00000050e-06,GCF_000230295.1_WP_041174293.1:1.00000050e-06):1.00000050e-06,(GCF_000011285.1_WP_032461309.1:0.0118849783,GCF_001019675.1_WP_047235707.1:0.0124223505):0.0119242610):1.00000050e-06,((((GCF_001635895.1_WP_030127289.1:1.00000050e-06,GCF_001039695.1_WP_030127289.1:1.00000050e-06):1.00000050e-06,(GCF_000767505.1_WP_030127289.1:1.00000050e-06,GCF_001635935.1_WP_030127289.1:1.00000050e-06):1.00000050e-06):1.00000050e-06,(GCF_000422045.1_WP_030127289.1:1.00000050e-06,GCF_001019695.1_WP_030127289.1:1.00000050e-06):1.00000050e-06):1.00000050e-06,GCF_001635975.1_WP_031488493.1:0.0125405027):0.0123246645):0.0119731433):1.00000050e-06,GCF_000013545.1_WP_011528871.1:1.00000050e-06):1.00000050e-06,(GCF_000772245.1_WP_038434207.1:0.0241907168,GCF_000250925.1_WP_014411890.1:0.0115898580):0.0115275563):0.169870899,(((GCF_000772185.1_WP_002988889.1:1.00000050e-06,GCF_000011665.1_WP_002988889.1:1.00000050e-06):1.00000050e-06,GCF_001020185.2_WP_002988889.1:1.00000050e-06):1.00000050e-06,(GCF_001014305.1_WP_002988889.1:1.00000050e-06,(GCF_000009385.1_WP_002988889.1:1.00000050e-06,((GCF_000756485.1_WP_002988889.1:1.00000050e-06,(GCF_001267845.1_WP_002988889.1:1.00000050e-06,(((GCF_000013485.1_WP_002988889.1:1.00000050e-06,((GCF_001678885.1_WP_002988889.1:1.00000050e-06,(GCF_000013525.1_WP_002988889.1:1.00000050e-06,GCF_000012165.1_WP_002988889.1:1.00000050e-06):1.00000050e-06):1.00000050e-06,(GCF_001023495.1_WP_002988889.1:1.00000050e-06,GCF_001535565.1_WP_002988889.1:1.00000050e-06):1.00000050e-06):1.00000050e-06):1.00000050e-06,GCF_001014285.1_WP_002988889.1:1.00000050e-06):1.00000050e-06,GCF_001547715.1_WP_002988889.1:1.00000050e-06):1.00000050e-06):1.00000050e-06):1.00000050e-06,GCF_000007285.1_WP_002988889.1:1.00000050e-06):1.00000050e-06):1.00000050e-06):1.00000050e-06):0.192296123);
