# Supplementary material for: The metabolic network of the last bacterial common ancestor
Source: Commun Biol. 2021 Mar 26;4:413. doi: 10.1038/s42003-021-01918-4 (PMC7997952; doi:10.1038/s42003-021-01918-4)
Supplement: Supplementary file 7 — Supplementary Data 5 [file 42003_2021_1918_MOESM7_ESM.zip › 63324_LBCA_trees/10082.tree]

((GCF_001635895.1_WP_002983979.1:1.00000050e-06,(((((GCF_001635935.1_WP_002983979.1:1.00000050e-06,GCF_001019695.1_WP_002983979.1:1.00000050e-06):1.00000050e-06,(GCF_000767505.1_WP_002983979.1:1.00000050e-06,GCF_001267805.1_WP_002983979.1:1.00000050e-06):1.00000050e-06):1.00000050e-06,GCF_000743015.1_WP_002983979.1:1.00000050e-06):1.00000050e-06,((GCF_001638845.1_WP_002983979.1:1.00000050e-06,GCF_000230295.1_WP_002983979.1:1.00000050e-06):1.00000050e-06,((GCF_000422045.1_WP_002983979.1:1.00000050e-06,GCF_001039695.1_WP_002983979.1:1.00000050e-06):1.00000050e-06,GCF_001635975.1_WP_002983979.1:1.00000050e-06):1.00000050e-06):1.00000050e-06):1.00000050e-06,GCF_001620285.1_WP_002983979.1:1.00000050e-06):1.00000050e-06):0.254362711,(GCF_001267845.1_WP_032462850.1:0.0137098713,(((((((((GCF_000349925.2_WP_010922433.1:1.00000050e-06,GCF_000011765.3_WP_010922433.1:1.00000050e-06):1.00000050e-06,GCF_001547835.1_WP_010922433.1:1.00000050e-06):1.00000050e-06,((GCF_000006785.2_NP_269499.1:1.00000050e-06,GCF_001051095.1_WP_010922433.1:1.00000050e-06):1.00000050e-06,GCF_001021955.1_WP_010922433.1:1.00000050e-06):1.00000050e-06):1.00000050e-06,GCF_000993765.1_WP_010922433.1:1.00000050e-06):1.00000050e-06,GCF_000307535.1_WP_010922433.1:1.00000050e-06):1.00000050e-06,GCF_001559175.1_WP_027969214.1:0.0137293599):0.0137515114,GCF_000018125.1_WP_012560801.1:0.0139029086):1.00000050e-06,GCF_000772245.1_WP_011054657.1:1.00000050e-06):1.00000050e-06,((((GCF_001019635.1_WP_011054657.1:1.00000050e-06,GCF_000732425.1_WP_011054657.1:1.00000050e-06):1.00000050e-06,GCF_000009385.1_WP_011054657.1:1.00000050e-06):1.00000050e-06,(GCF_000250925.1_WP_011054657.1:1.00000050e-06,GCF_000250905.1_WP_011054657.1:1.00000050e-06):1.00000050e-06):1.00000050e-06,((GCF_000011285.1_WP_011054657.1:1.00000050e-06,GCF_000756485.1_WP_011054657.1:1.00000050e-06):1.00000050e-06,GCF_000007425.1_WP_011054657.1:1.00000050e-06):1.00000050e-06):1.00000050e-06):1.00000050e-06):0.246357288);
