# Supplementary material for: The metabolic network of the last bacterial common ancestor
Source: Commun Biol. 2021 Mar 26;4:413. doi: 10.1038/s42003-021-01918-4 (PMC7997952; doi:10.1038/s42003-021-01918-4)
Supplement: Supplementary file 7 — Supplementary Data 5 [file 42003_2021_1918_MOESM7_ESM.zip › 63324_LBCA_trees/10083.tree]

(((GCF_001481725.1_WP_058696348.1:0.322924142,((GCF_000833105.2_WP_041895464.1:0.210271644,GCF_000014385.1_WP_002818196.1:0.333683740):0.226670895,((GCF_001688765.1_WP_022197667.1:0.00277400841,GCF_000020225.1_WP_012421139.1:1.00000050e-06):0.356594825,GCF_000018685.1_WP_012199205.1:0.365370376):0.0881553834):0.0985291385):0.540272144,GCF_000014185.1_WP_011565320.1:1.16091662):0.0255783465,((GCF_000213255.1_WP_013780058.1:0.506419245,((GCF_000213235.1_WP_013778875.1:1.00000050e-06,GCF_000328765.2_WP_013778875.1:1.00000050e-06):0.344622819,(GCF_000166775.1_WP_013429596.1:0.0102368485,((GCF_000166335.1_WP_013412634.1:0.0608523042,GCF_000145215.1_WP_013291129.1:0.0225250938):0.0139577944,GCF_000022325.1_WP_015908436.1:0.0307151076):0.0130287559):0.420118162):0.0849103816):0.105343590,((((GCF_000828655.1_WP_041077815.1:0.109358079,(GCF_000816145.1_WP_038059715.1:1.00000050e-06,GCF_000504105.1_WP_038059715.1:1.00000050e-06):0.138628711):0.176819479,(GCF_000828675.1_WP_041082535.1:0.176471845,(GCF_000504085.1_WP_012003910.1:1.00000050e-06,GCF_000017865.1_WP_012003910.1:1.00000050e-06):0.174871291):0.103718212):0.0708408503,(GCF_000020965.1_WP_049751861.1:0.0832228763,GCF_000021645.1_YP_002352362.1:0.0911190712):0.413224441):0.0545617878,(GCF_000832145.1_WP_041843934.1:0.0498769703,((GCF_000016785.1_WP_011943122.1:0.00612043087,GCF_000019625.1_WP_012310579.1:0.00509715383):0.0109386631,(GCF_000789335.1_WP_038050746.1:0.00557148303,((((GCF_000230655.2_WP_015646101.1:1.00000050e-06,GCF_000390265.1_WP_015646101.1:1.00000050e-06):1.00000050e-06,GCF_000978555.1_WP_015646101.1:1.00000050e-06):1.00000050e-06,(GCF_000978575.1_WP_015646101.1:1.00000050e-06,GCF_000978535.1_WP_015646101.1:1.00000050e-06):1.00000050e-06):1.00000050e-06,GCF_000008545.1_NP_228246.1:1.00000050e-06):1.00000050e-06):0.0150866243):0.0423686974):0.298358125):0.173730880):0.515088766);
