# Supplementary material for: The metabolic network of the last bacterial common ancestor
Source: Commun Biol. 2021 Mar 26;4:413. doi: 10.1038/s42003-021-01918-4 (PMC7997952; doi:10.1038/s42003-021-01918-4)
Supplement: Supplementary file 7 — Supplementary Data 5 [file 42003_2021_1918_MOESM7_ESM.zip › 63324_LBCA_trees/10084.tree]

(GCF_001548275.1_WP_068515338.1:1.73781168,(((GCF_001702175.1_WP_065928602.1:0.00241621378,(GCF_001702155.1_WP_065901934.1:1.00000050e-06,GCF_001702195.1_WP_065901934.1:1.00000050e-06):1.00000050e-06):0.395310397,(GCF_000211375.1_WP_013727268.1:0.00493311459,GCF_000298115.2_WP_014939447.1:0.0126954866):0.641300772):0.254984130,((GCF_001443645.1_WP_033610080.1:0.0720722453,((GCF_000203855.3_YP_004889167.1:0.00237174955,((GCF_001704315.1_WP_003646542.1:1.00000050e-06,(((GCF_001704335.1_WP_003646542.1:1.00000050e-06,GCF_000392485.3_WP_003646542.1:1.00000050e-06):1.00000050e-06,GCF_000148815.2_WP_003646542.1:1.00000050e-06):1.00000050e-06,(GCF_001484005.1_WP_003646542.1:1.00000050e-06,GCF_001617525.1_WP_003646542.1:1.00000050e-06):1.00000050e-06):1.00000050e-06):1.00000050e-06,GCF_000412205.1_WP_003646542.1:1.00000050e-06):1.00000050e-06):1.00000050e-06,(((GCF_001302645.1_WP_060677818.1:0.00237177454,GCF_001278015.1_WP_053566577.1:0.00237133742):0.00236548627,(GCF_000931425.1_WP_003643295.1:1.00000050e-06,((GCF_000604105.1_WP_003643295.1:1.00000050e-06,GCF_000023085.1_WP_003643295.1:1.00000050e-06):1.00000050e-06,(GCF_001596095.1_WP_003643295.1:1.00000050e-06,GCF_001296095.1_WP_003643295.1:1.00000050e-06):1.00000050e-06):1.00000050e-06):1.00000050e-06):0.00236679224,((GCF_001672035.1_WP_021356008.1:1.00000050e-06,GCF_001581895.1_WP_021356008.1:1.00000050e-06):1.00000050e-06,(GCF_001659745.1_WP_064522996.1:0.00236651752,((GCF_001715615.1_WP_053338811.1:0.00237107448,GCF_000338115.2_WP_015380113.1:1.00000050e-06):1.00000050e-06,GCF_001660025.1_WP_015380113.1:1.00000050e-06):1.00000050e-06):0.00236668392):1.00000050e-06):0.00236593459):0.0762975537):0.859890529,((GCF_001676805.1_WP_065201125.1:0.00232543620,(GCF_000014465.1_WP_011667065.1:1.00000050e-06,GCF_000359625.1_WP_015473165.1:0.00228057964):0.00223910376):0.0993496017,GCF_001050435.1_WP_048733037.1:0.193924512):0.411121010):0.132992819):0.787421183);
