# Supplementary material for: The metabolic network of the last bacterial common ancestor
Source: Commun Biol. 2021 Mar 26;4:413. doi: 10.1038/s42003-021-01918-4 (PMC7997952; doi:10.1038/s42003-021-01918-4)
Supplement: Supplementary file 7 — Supplementary Data 5 [file 42003_2021_1918_MOESM7_ESM.zip › 63324_LBCA_trees/10085.tree]

(((GCF_000953035.1_WP_045178209.1:1.00000050e-06,((((GCF_000743995.1_WP_000245638.1:1.00000050e-06,GCF_000007405.1_WP_000245638.1:1.00000050e-06):1.00000050e-06,GCF_000006925.2_NP_709810.1:1.00000050e-06):1.00000050e-06,GCF_000022245.1_WP_000245638.1:1.00000050e-06):1.00000050e-06,((GCF_000013585.1_WP_000245638.1:1.00000050e-06,GCF_001578125.1_WP_000245638.1:1.00000050e-06):1.00000050e-06,(GCF_001579965.1_WP_000245638.1:1.00000050e-06,((GCF_000743955.1_WP_000245638.1:1.00000050e-06,GCF_001580175.1_WP_000245638.1:1.00000050e-06):1.00000050e-06,GCF_001021855.1_WP_000245638.1:1.00000050e-06):1.00000050e-06):1.00000050e-06):1.00000050e-06):0.00696675522):0.601022129,(GCF_000144625.1_WP_013270942.1:0.793531469,(GCF_001688965.1_WP_065530598.1:0.820456034,(GCF_000328765.2_WP_013777402.1:1.00000050e-06,GCF_000213235.1_WP_013777402.1:1.00000050e-06):0.491351826):0.213168630):0.317541163):0.186451951,((GCF_000599985.1_WP_025314538.1:0.628316077,GCF_000024405.1_WP_012861441.1:0.527286523):0.127191112,((GCF_001543105.1_WP_060776690.1:0.907410388,(GCF_001642085.1_WP_067064741.1:0.485685214,GCF_000213825.1_WP_041828603.1:0.135936387):0.429510120):0.122571532,(GCF_001698165.1_WP_054644564.1:0.682901262,(GCF_000761135.1_WP_038521224.1:0.435202713,((GCF_001244395.1_WP_003586820.1:1.00000050e-06,((GCF_000026485.1_WP_012490965.1:1.00000050e-06,GCF_000318035.1_WP_012490965.1:1.00000050e-06):1.00000050e-06,(GCF_000194785.1_WP_012490965.1:1.00000050e-06,GCF_000194765.1_WP_012490965.1:1.00000050e-06):1.00000050e-06):0.00638470719):0.0336269537,((GCF_900070175.1_WP_005685075.1:1.00000050e-06,(GCF_000233755.1_WP_005685075.1:1.00000050e-06,GCF_000418475.1_WP_005685075.1:1.00000050e-06):1.00000050e-06):1.00000050e-06,(GCF_000418495.1_WP_005685075.1:1.00000050e-06,GCF_000026525.1_WP_005685075.1:1.00000050e-06):1.00000050e-06):0.0488776595):0.338800826):0.162292492):0.133309405):0.155293553):0.0274285483);
