# Supplementary material for: The metabolic network of the last bacterial common ancestor
Source: Commun Biol. 2021 Mar 26;4:413. doi: 10.1038/s42003-021-01918-4 (PMC7997952; doi:10.1038/s42003-021-01918-4)
Supplement: Supplementary file 7 — Supplementary Data 5 [file 42003_2021_1918_MOESM7_ESM.zip › 63324_LBCA_trees/10086.tree]

(GCF_001553545.1_WP_066427963.1:1.33820120,(GCF_001598035.1_WP_062712265.1:0.615376303,(((((GCF_001663675.1_WP_068279730.1:1.00000050e-06,GCF_001663755.1_WP_068279730.1:1.00000050e-06):1.00000050e-06,GCF_001663735.1_WP_068279730.1:1.00000050e-06):1.00000050e-06,GCF_001663715.1_WP_068279730.1:1.00000050e-06):1.00000050e-06,GCF_001663655.1_WP_068222089.1:0.00218267063):0.338088114,((((GCF_000233755.1_WP_014571067.1:1.00000050e-06,GCF_900070175.1_WP_014571067.1:1.00000050e-06):0.00228761859,(GCF_000418475.1_WP_005685364.1:1.00000050e-06,(((GCF_000026505.1_WP_005685364.1:1.00000050e-06,GCF_000011045.1_WP_005685364.1:1.00000050e-06):1.00000050e-06,GCF_000418495.1_WP_005685364.1:1.00000050e-06):1.00000050e-06,GCF_000026525.1_WP_005685364.1:1.00000050e-06):1.00000050e-06):1.00000050e-06):0.0378607666,(GCF_001191565.1_WP_003584738.1:1.00000050e-06,(GCF_001244395.1_WP_003586556.1:0.00227487012,(((GCF_001514415.1_WP_003573173.1:1.00000050e-06,GCF_000829035.1_WP_003573173.1:1.00000050e-06):1.00000050e-06,(((GCF_000582665.1_WP_003573173.1:1.00000050e-06,GCF_000026485.1_WP_003573173.1:1.00000050e-06):1.00000050e-06,((GCF_000194785.1_WP_003573173.1:1.00000050e-06,GCF_000318035.1_WP_003573173.1:1.00000050e-06):1.00000050e-06,GCF_000014525.1_YP_805553.1:1.00000050e-06):1.00000050e-06):1.00000050e-06,GCF_000194765.1_WP_003573173.1:1.00000050e-06):1.00000050e-06):1.00000050e-06,((GCF_000155515.2_WP_003563021.1:1.00000050e-06,(GCF_000019245.4_WP_003563021.1:1.00000050e-06,GCF_000418515.1_WP_003563021.1:1.00000050e-06):1.00000050e-06):1.00000050e-06,GCF_000309565.2_WP_003563021.1:1.00000050e-06):0.00227592983):1.00000050e-06):0.00228207597):0.0689440474):0.211934928,(((GCF_001702155.1_WP_065901959.1:1.00000050e-06,GCF_001702195.1_WP_065901959.1:1.00000050e-06):1.00000050e-06,GCF_001702175.1_WP_065901959.1:1.00000050e-06):0.299970159,GCF_000225325.1_WP_014081415.1:0.576807988):0.120782073):0.321458706):0.275184296):0.505197713);
