# Supplementary material for: The metabolic network of the last bacterial common ancestor
Source: Commun Biol. 2021 Mar 26;4:413. doi: 10.1038/s42003-021-01918-4 (PMC7997952; doi:10.1038/s42003-021-01918-4)
Supplement: Supplementary file 7 — Supplementary Data 5 [file 42003_2021_1918_MOESM7_ESM.zip › 63324_LBCA_trees/10087.tree]

(((GCF_001702175.1_WP_065901759.1:1.00000050e-06,GCF_001702155.1_WP_065901759.1:1.00000050e-06):1.00000050e-06,GCF_001702195.1_WP_065901759.1:1.00000050e-06):1.27930825,(((GCF_000020625.1_WP_012504810.1:0.193567428,GCF_001687065.1_WP_068866043.1:0.289276630):0.654471143,(GCF_000021725.1_WP_015901918.1:0.649332517,(((GCF_001296145.1_WP_029598178.1:0.0113540499,(GCF_001296085.1_WP_060676276.1:0.00396564331,((GCF_000163915.2_WP_008797333.1:0.0269370349,GCF_000162235.2_WP_008799374.1:0.0195483814):1.00000050e-06,((GCF_001455105.1_WP_029492305.1:0.00848208998,(GCF_001455085.1_WP_029494811.1:0.00457290505,GCF_001455145.1_WP_029493894.1:0.0105514356):0.0114604382):0.0182063538,(GCF_001433955.1_WP_060495995.1:0.0306250019,((GCF_001296165.1_WP_029597187.1:0.0154589820,GCF_001457555.1_WP_005897084.1:0.0230459375):0.00363490256,GCF_000007325.1_NP_603796.1:0.0232961620):0.00376768680):0.00389010967):0.00377463665):0.0151608171):0.00763685575):1.00000050e-06,(GCF_000400875.1_WP_016339837.1:0.00761249961,GCF_000158275.2_WP_008700556.1:0.0228876160):0.00778972074):0.335582170,((GCF_000807175.1_WP_003442945.1:1.00000050e-06,GCF_000807255.1_WP_003442945.1:1.00000050e-06):0.277405871,(((GCF_001642655.1_WP_017751037.1:0.174282588,(GCF_000016505.1_WP_012102740.1:1.00000050e-06,GCF_000010265.1_WP_012102740.1:1.00000050e-06):0.151497524):0.0380141461,((GCF_001484725.1_WP_023161957.1:1.00000050e-06,GCF_000484505.1_WP_023161957.1:1.00000050e-06):1.00000050e-06,GCF_000143685.1_WP_023161957.1:1.00000050e-06):0.178634604):0.124767103,((GCF_000244875.1_WP_014313296.1:0.0356764043,GCF_000022065.1_WP_015924188.1:0.0732838008):0.368730886,(GCF_000225345.1_WP_014080691.1:0.429969878,GCF_000020605.1_WP_012742104.1:0.230663906):0.211411457):0.0667850713):0.0988859513):0.122778369):0.120605928):0.397417695):0.250675790,GCF_000011225.1_WP_011077801.1:1.16882763):0.0514426650);
