# Supplementary material for: The metabolic network of the last bacterial common ancestor
Source: Commun Biol. 2021 Mar 26;4:413. doi: 10.1038/s42003-021-01918-4 (PMC7997952; doi:10.1038/s42003-021-01918-4)
Supplement: Supplementary file 7 — Supplementary Data 5 [file 42003_2021_1918_MOESM7_ESM.zip › 63324_LBCA_trees/10088.tree]

(GCF_000493735.1_WP_023177147.1:3.02475951,(GCF_000334515.1_WP_015366674.1:2.57437254,(GCF_000507245.1_WP_024269189.1:2.84543970,(GCF_001717545.1_WP_069178637.1:1.07766520,(((GCF_000661895.1_WP_038683548.1:0.298876546,GCF_000014185.1_WP_011563309.1:0.181545981):0.401331218,(GCF_000018425.1_WP_012301950.1:0.437570723,((((GCF_000020625.1_WP_012504805.1:0.141326052,GCF_001687065.1_WP_068866040.1:0.150186376):0.174126449,(GCF_000006985.1_NP_662963.1:0.259081436,(GCF_000015125.1_WP_011746301.1:0.175635662,(GCF_000016085.1_WP_011890905.1:0.0788900706,GCF_000012485.1_WP_011358741.1:0.0758643082):0.124320302):0.0815091129):0.0904838587):0.333688838,GCF_000242595.2_WP_041396969.1:0.805209973):0.101009861,((GCF_000024325.1_WP_015750497.1:0.521907670,GCF_000212675.2_WP_014260933.1:0.504424245):0.0621715891,(GCF_000827125.1_WP_040199214.1:0.318726092,GCF_000015045.1_WP_041532921.1:0.515258428):0.129324933):0.0262036578):0.113816228):0.247093075):0.284417650,((((GCF_000024965.1_WP_012879175.1:0.365969029,((GCF_001553935.1_WP_060958219.1:0.303249095,GCF_001553565.1_WP_067943839.1:0.265417039):0.538246278,((GCF_000092365.1_WP_049765884.1:0.304406130,(GCF_000612055.1_WP_051521971.1:0.000807166858,(GCF_001281085.1_WP_052251225.1:1.00000050e-06,GCF_000816065.1_WP_052251225.1:1.00000050e-06):0.00501066668):0.238624470):0.120001239,GCF_000724605.1_WP_026429125.1:0.400987020):0.0492147456):0.162116303):0.122532961,(GCF_000023925.1_WP_041291254.1:0.523030579,GCF_001275345.1_WP_051990452.1:0.539224126):0.0818691964):0.475126171,(GCF_000269985.1_WP_014133261.1:0.294050338,GCF_000269985.1_WP_014138145.1:0.426076815):0.145555149):0.0865070031,(GCF_000940845.1_WP_052809123.1:0.00272695959,GCF_900016155.1_WP_013160968.1:1.00000050e-06):0.998283182):0.238687060):0.291641792):0.142653808):0.383930587):0.873467686);
