# Supplementary material for: The metabolic network of the last bacterial common ancestor
Source: Commun Biol. 2021 Mar 26;4:413. doi: 10.1038/s42003-021-01918-4 (PMC7997952; doi:10.1038/s42003-021-01918-4)
Supplement: Supplementary file 7 — Supplementary Data 5 [file 42003_2021_1918_MOESM7_ESM.zip › 63324_LBCA_trees/10089.tree]

((GCF_000967915.1_WP_030004294.1:1.48265442,GCF_000010185.1_WP_012290202.1:1.30374222):0.0621419170,((((GCF_000213255.1_WP_013782157.1:0.805338239,(GCF_000178835.2_WP_013658280.1:0.723917026,(GCF_000244875.1_WP_014312036.1:0.164114042,GCF_000953215.1_WP_034838915.1:0.230306790):0.216926259):0.523740044):0.220191749,(GCF_000018685.1_WP_012201410.1:0.334214446,(GCF_000166775.1_WP_013429182.1:0.00140325907,((GCF_000166355.1_WP_013402067.1:0.0137559096,GCF_000016545.1_WP_011918011.1:0.0222774365):0.0239713900,GCF_000007085.1_WP_011026388.1:0.191760202):0.0345489935):0.615065988):0.571478981):0.0920809541,GCF_000144625.1_WP_013274234.1:1.01278299):0.164191304,(GCF_000269985.1_WP_014133406.1:1.38206076,((GCF_001042695.1_WP_006293576.1:0.225082951,(((GCF_000706765.1_WP_045921369.1:1.00000050e-06,GCF_000737865.1_WP_045921369.1:1.00000050e-06):0.0595993751,GCF_001263395.1_WP_051905252.1:0.0178217581):0.0785830318,(((GCF_000800455.1_WP_052189272.1:0.00353067142,GCF_001042615.1_WP_033501969.1:0.00418603531):0.0852803638,(GCF_000800475.2_WP_039172666.1:0.122283242,(GCF_001025155.1_WP_003825238.1:0.0297622529,(GCF_000817995.1_WP_039776383.1:0.0438277998,(GCF_000024445.1_WP_003838271.1:1.00000050e-06,GCF_001042595.1_WP_003838271.1:1.00000050e-06):0.0520700520):0.0242456124):0.0396789011):0.0192190604):0.0425501940,GCF_001042635.1_WP_046726037.1:0.144913948):0.0395420486):0.0577889162):0.126386385,(GCF_000304215.1_WP_015021367.1:0.157557258,((GCF_000966445.2_WP_045920041.1:0.0407456931,(GCF_001025215.1_WP_004223458.1:1.00000050e-06,(GCF_000269965.1_WP_014484463.1:1.00000050e-06,GCF_000020425.1_WP_014484463.1:1.00000050e-06):0.00692968038):0.0446161465):0.0242448624,(GCF_000010425.1_WP_003806528.1:1.00000050e-06,GCF_000737885.1_WP_003806528.1:1.00000050e-06):0.0136978320):0.108052571):0.135610604):0.776454637):0.126246983):0.151028503);
