# Supplementary material for: The metabolic network of the last bacterial common ancestor
Source: Commun Biol. 2021 Mar 26;4:413. doi: 10.1038/s42003-021-01918-4 (PMC7997952; doi:10.1038/s42003-021-01918-4)
Supplement: Supplementary file 7 — Supplementary Data 5 [file 42003_2021_1918_MOESM7_ESM.zip › 63324_LBCA_trees/1008.tree]

(((((GCF_000013105.1_YP_430028.1:1.00000050e-06,GCF_001267435.1_WP_011392685.1:1.00000050e-06):1.00000050e-06,GCF_001267405.1_WP_011392685.1:1.00000050e-06):0.620065174,(GCF_000317105.1_WP_015148696.1:0.372811041,GCF_001264245.1_WP_052277353.1:0.353294168):0.476888070):0.142415964,((((GCF_000018425.1_WP_049752539.1:0.207111833,(GCF_000016165.1_WP_011878144.1:0.0877028349,(GCF_000214435.1_WP_013809612.1:0.0992718192,GCF_000233715.2_WP_006521493.1:0.124867982):0.0580793699):0.121362691):0.404617367,(((((GCF_000966445.2_WP_045919721.1:0.00514641106,GCF_001025155.1_WP_003826561.1:0.00283346872):0.0718231969,(((GCF_000024445.1_WP_003840666.1:1.00000050e-06,GCF_001042595.1_WP_003840666.1:1.00000050e-06):0.0393607339,(GCF_000817995.1_WP_039774966.1:0.00776949730,(GCF_000737885.1_WP_021913592.1:1.00000050e-06,GCF_000010425.1_WP_011743056.1:0.00388855301):1.00000050e-06):0.0508705889):0.0380789442,(GCF_000800455.1_WP_022245518.1:1.00000050e-06,((GCF_001025215.1_WP_004221485.1:0.00387086095,GCF_001025195.1_WP_003835323.1:1.00000050e-06):1.00000050e-06,GCF_001042615.1_WP_033501691.1:0.0116434925):0.00387970045):0.0279624946):0.0422885204):0.0553878294,(GCF_000347695.1_WP_015450335.1:0.105139096,(((GCF_000165905.1_YP_003971267.1:1.00000050e-06,((GCF_000164965.1_WP_003817259.1:1.00000050e-06,GCF_001281345.1_WP_003817259.1:1.00000050e-06):1.00000050e-06,GCF_000265095.1_WP_003817259.1:1.00000050e-06):1.00000050e-06):1.00000050e-06,GCF_001025135.1_WP_003813542.1:0.00389979904):0.0967846965,(GCF_001042635.1_WP_033519987.1:0.0735001043,(GCF_001025175.1_WP_003828693.1:0.00709945076,((GCF_001446255.1_WP_008782678.1:0.00484314458,(GCF_001293145.1_WP_021975464.1:1.00000050e-06,(((((GCF_001281305.1_WP_060620783.1:0.00783825896,(GCF_000020425.1_WP_012577123.1:1.00000050e-06,GCF_000269965.1_WP_012577123.1:1.00000050e-06):0.00792610214):0.0158300872,(GCF_001446275.1_WP_058061089.1:1.00000050e-06,GCF_000007525.1_NP_695293.1:0.0112932233):1.00000050e-06):0.0311136588,GCF_001719085.1_WP_058101860.1:1.00000050e-06):0.0115135287,(GCF_000730205.1_WP_013141068.1:1.00000050e-06,GCF_000092325.1_WP_013141068.1:1.00000050e-06):0.0195649738):0.0117241124,(((GCF_000569055.1_WP_014483974.1:1.00000050e-06,(GCF_000569075.1_WP_014483974.1:1.00000050e-06,(GCF_000569015.1_WP_025221346.1:0.0156340269,((GCF_001281425.1_WP_014483974.1:1.00000050e-06,GCF_000213865.1_WP_014483974.1:1.00000050e-06):1.00000050e-06,GCF_000568975.1_WP_014483974.1:1.00000050e-06):1.00000050e-06):1.00000050e-06):1.00000050e-06):0.00388877288,(GCF_000568955.1_WP_015438596.1:1.00000050e-06,GCF_000220135.1_WP_015438596.1:1.00000050e-06):1.00000050e-06):1.00000050e-06,GCF_000569035.1_WP_025262869.1:0.00387937861):0.0117220020):0.0116100825):0.0223531757):0.0194727166,(((GCF_001725985.1_WP_007053259.1:1.00000050e-06,(GCF_000196575.1_WP_007053259.1:1.00000050e-06,GCF_000219455.1_WP_007053259.1:1.00000050e-06):1.00000050e-06):1.00000050e-06,GCF_000829295.1_WP_041080719.1:0.00381048317):0.00763222477,(GCF_000196555.1_WP_007054021.1:1.00000050e-06,(GCF_000008945.1_WP_007054021.1:1.00000050e-06,(GCF_000166315.1_WP_007054021.1:1.00000050e-06,GCF_000772485.1_WP_038426487.1:0.00382406081):1.00000050e-06):1.00000050e-06):1.00000050e-06):0.0316715630):0.0214172191):0.0990899262):0.0268934470):0.0396130836):0.0387780629):0.117863431,((((((((GCF_000816205.1_WP_004218457.1:1.00000050e-06,((GCF_000818055.1_WP_004218457.1:1.00000050e-06,GCF_000021425.1_WP_004218457.1:1.00000050e-06):1.00000050e-06,((GCF_000224965.2_WP_004218457.1:1.00000050e-06,GCF_000695895.1_WP_004218457.1:1.00000050e-06):1.00000050e-06,GCF_000022965.1_WP_004218457.1:1.00000050e-06):1.00000050e-06):1.00000050e-06):1.00000050e-06,GCF_000022705.1_WP_004218457.1:1.00000050e-06):1.00000050e-06,(GCF_000220885.1_WP_004218457.1:1.00000050e-06,(GCF_000277345.1_WP_004218457.1:1.00000050e-06,GCF_000092765.1_WP_004218457.1:1.00000050e-06):1.00000050e-06):1.00000050e-06):1.00000050e-06,((GCF_000414215.1_WP_004218457.1:1.00000050e-06,GCF_000277325.1_WP_004218457.1:1.00000050e-06):1.00000050e-06,GCF_000025245.1_WP_004218457.1:1.00000050e-06):1.00000050e-06):1.00000050e-06,GCF_000817045.1_WP_004218457.1:1.00000050e-06):1.00000050e-06,GCF_000471945.1_WP_004218457.1:1.00000050e-06):0.0267348102,(GCF_001688645.1_WP_065523668.1:0.00328669654,GCF_000260715.1_WP_014697090.1:1.00000050e-06):0.0109533184):0.130513930,GCF_000800475.2_WP_022858263.1:0.205573491):0.149805955):0.529142244,GCF_000478885.1_WP_022741521.1:0.739229302):0.255884684):0.0899092712,(GCF_000143965.1_WP_013259425.1:0.386364535,(((GCF_000212675.2_WP_014259189.1:0.383258578,(((GCF_001687065.1_WP_068867108.1:0.146123372,GCF_000020625.1_WP_012505659.1:0.145233218):0.106264371,(GCF_000006985.1_NP_661982.1:0.191674620,((GCF_000016085.1_WP_011890110.1:0.0431363790,GCF_000012485.1_WP_011357792.1:0.0292565758):0.116638707,GCF_000015125.1_WP_011745163.1:0.204488921):0.0640335165):0.0672513909):0.241557624,GCF_000021905.1_WP_012609477.1:0.310766679):0.0703318105):0.0806419137,GCF_000023445.1_WP_015850799.1:0.415982408):0.0639874617,GCF_000176915.2_WP_013513504.1:0.316811942):0.141821550):0.306297530):0.0771916336,(GCF_000024325.1_WP_015751871.1:0.490764630,((GCF_000015585.1_WP_011815195.1:0.230139181,((GCF_000341395.1_WP_015405675.1:0.286835189,GCF_000186885.1_WP_015723424.1:0.300936271):0.180295526,GCF_001017655.1_WP_052882524.1:0.266939201):0.0431395688):0.428244923,GCF_000217795.1_WP_013907104.1:0.536097519):0.112332076):0.264928351):0.103299398):0.128276096,((GCF_001688905.1_WP_066591819.1:0.950292454,(((GCF_000146065.2_WP_015424120.1:0.737581633,(((GCF_000512915.1_WP_025279559.1:0.331324579,((GCF_000012825.1_WP_005842037.1:0.00808278650,GCF_001640865.1_WP_007851571.1:0.00742611448):0.205563793,((GCF_001688725.1_WP_065538593.1:0.0224782341,(GCF_001314995.1_WP_004295936.1:0.0267163875,(GCF_000011065.1_NP_809792.1:1.00000050e-06,GCF_001314975.1_WP_008761547.1:1.00000050e-06):0.0165872455):0.0121737962):0.0287058473,((GCF_000186225.1_WP_013547869.1:0.0591171072,GCF_001318345.1_WP_007214215.1:0.0747376109):0.0470401798,((GCF_000009925.1_YP_099668.1:1.00000050e-06,((GCF_000210835.1_WP_005787816.1:1.00000050e-06,(GCF_000025985.1_WP_005787816.1:1.00000050e-06,GCF_000965785.1_WP_005787816.1:1.00000050e-06):1.00000050e-06):1.00000050e-06,GCF_001682215.1_WP_005787816.1:1.00000050e-06):1.00000050e-06):1.00000050e-06,GCF_001286525.1_WP_005787816.1:1.00000050e-06):0.0418436973):0.0242602590):0.0999025611):0.279163671):0.153938889,(GCF_000025925.1_WP_013064073.1:1.45588536,(GCF_001444445.1_WP_060544350.1:0.616515892,GCF_000163055.2_WP_020967143.1:1.69529991):0.337933021):0.248370390):0.230170401,((GCF_000018605.1_WP_012208067.1:0.545970921,GCF_000247605.1_WP_014354994.1:0.700339311):0.160236450,(GCF_000242595.2_WP_014456571.1:1.13158043,GCF_000827125.1_WP_040201548.1:0.584461197):0.239781407):0.0743453575):0.243146206):0.203979919,((GCF_000218625.1_WP_013887187.1:0.547521441,GCF_000010985.1_WP_013008569.1:0.358434178):0.228534647,(GCF_000517565.1_WP_025392426.1:0.582324062,GCF_000194135.1_WP_013681123.1:0.439407337):0.345913956):0.112846021):0.172605421,((GCF_000020385.1_WP_012469859.1:0.201038922,GCF_000015045.1_WP_011735002.1:0.315427354):0.569129180,(((GCF_000145275.1_WP_010075771.1:0.0971245103,(GCF_001020205.1_WP_032883722.1:1.00000050e-06,GCF_000973705.1_WP_032883722.1:1.00000050e-06):0.140125972):0.168896945,((GCF_001561955.1_WP_066050171.1:0.336889878,(GCF_000144625.1_WP_013272952.1:0.263307306,GCF_000018685.1_WP_012199121.1:0.175297540):0.0607304729):0.116347408,(GCF_000010185.1_WP_002837591.1:0.506750430,((GCF_000270085.1_WP_003773877.1:1.00000050e-06,(GCF_000404205.1_WP_003773877.1:1.00000050e-06,GCF_001723625.1_WP_003773877.1:1.00000050e-06):1.00000050e-06):1.00000050e-06,GCF_001602155.1_WP_003773877.1:1.00000050e-06):0.361343264):0.109018289):0.0625861000):0.437879537,(((GCF_001688965.1_WP_008819681.1:0.167652012,(GCF_001481725.1_WP_058695140.1:0.0137446267,GCF_000152245.2_WP_013379706.1:0.0439458324):0.156979896):0.0867794757,(GCF_000473995.1_WP_022749658.1:0.0723330649,(((GCF_000506785.2_WP_012058784.1:1.00000050e-06,GCF_000016965.1_WP_012058784.1:1.00000050e-06):1.00000050e-06,(GCF_000833105.2_WP_041897002.1:0.0112277386,GCF_000767745.1_WP_012058784.1:1.00000050e-06):1.00000050e-06):0.0419223893,GCF_000340885.1_WP_015393304.1:0.125480203):0.0358980750):0.0950614673):0.296740200,(((GCF_000166415.1_WP_013406450.1:0.179622915,GCF_000165465.1_WP_014553870.1:0.139753668):0.187168447,GCF_000020485.1_WP_012636495.1:0.420630542):0.208437480,(((GCF_000952975.1_WP_045077737.1:0.273231661,GCF_000020005.1_WP_012447597.1:0.338762222):0.0462624215,(((GCF_000597865.1_WP_025435140.1:0.208881920,(GCF_000305935.1_WP_015051934.1:0.214404301,GCF_000143165.1_WP_013217893.1:0.293165926):0.0234423385):0.204957963,(GCF_001042715.1_WP_044824413.1:0.0743149950,(GCF_000165505.1_WP_013386510.1:0.318583626,GCF_000016985.1_WP_012062803.1:0.0435746394):0.0404157915):0.0620570069):0.0491308264,(GCF_000196455.1_WP_013360750.1:0.279792909,((GCF_000832145.1_WP_041844064.1:1.00000050e-06,GCF_000018945.1_WP_041437497.1:0.00378686089):0.0933260404,(((GCF_000016785.1_WP_011943334.1:1.00000050e-06,GCF_000019625.1_WP_011943334.1:1.00000050e-06):0.0117362369,((((GCF_000390265.1_WP_004082840.1:1.00000050e-06,GCF_000789375.1_WP_004082840.1:1.00000050e-06):1.00000050e-06,(GCF_000978555.1_WP_004082840.1:1.00000050e-06,GCF_000978535.1_WP_004082840.1:1.00000050e-06):1.00000050e-06):1.00000050e-06,(GCF_000978575.1_WP_004082840.1:1.00000050e-06,GCF_000789335.1_WP_004082840.1:1.00000050e-06):1.00000050e-06):1.00000050e-06,(GCF_000008545.1_NP_228008.1:0.00380641242,GCF_000230655.2_WP_004082840.1:1.00000050e-06):1.00000050e-06):0.0192395243):0.0162448278,GCF_000025105.1_WP_012896168.1:0.0282261809):0.0731371096):0.336537710):0.0647370248):0.0305819809):0.0848067895,GCF_000213255.1_WP_041643958.1:0.329618830):0.0849212763):0.0755103725):0.123861638):0.205386891):0.154531488):0.105335594):0.0548290824,((GCF_000507245.1_WP_041401437.1:1.19250685,((GCF_001547735.1_WP_068549555.1:0.441207793,(GCF_000185805.1_WP_013537676.1:0.352373855,GCF_000191045.1_WP_013638486.1:0.436146869):0.281649024):1.12183664,GCF_000021725.1_WP_015901996.1:0.501705431):0.327941230):0.263012019,((GCF_000092945.1_WP_013121438.1:0.458134020,((GCF_000145615.1_WP_013298284.1:0.0177122144,(GCF_000328545.1_WP_015312091.1:1.00000050e-06,GCF_000145615.1_WP_013298439.1:0.00399259354):0.0271006232):0.129390576,(GCF_000007085.1_WP_011024778.1:0.148136030,((GCF_000763575.1_WP_049684445.1:0.00713383831,GCF_000025645.1_WP_012994432.1:0.00449161335):0.0162143224,((((GCF_000019065.1_WP_009051889.1:1.00000050e-06,GCF_000148425.1_WP_009051889.1:1.00000050e-06):1.00000050e-06,GCF_000092965.1_WP_013149752.1:0.00383886153):0.00974172584,(GCF_000019085.1_WP_012269683.1:1.00000050e-06,GCF_000175295.2_WP_012269683.1:1.00000050e-06):0.0142488378):0.00545874064,GCF_000147695.2_WP_014062202.1:0.00597761025):0.00853090950):0.0583208017):0.0500460897):0.210819705):0.108366479,((GCF_000012865.1_WP_041537593.1:0.268713301,GCF_000725345.1_WP_038674116.1:0.274614477):0.234520827,(((((GCF_000277715.1_WP_014846784.1:0.877052192,GCF_000310065.1_WP_015071670.1:1.09951943):0.818173981,(((GCF_001477575.1_WP_058621536.1:0.00823852108,GCF_000283635.1_WP_014294835.1:0.00615461191):0.0669194705,((GCF_001543205.1_WP_026465900.1:1.00000050e-06,GCF_001518795.1_WP_026465900.1:1.00000050e-06):0.00878745968,GCF_001543285.1_WP_003142532.1:0.0137115883):0.126522534):0.222595128,(GCF_001543245.1_WP_067980200.1:0.393168081,GCF_001543145.1_WP_067974117.1:0.360397823):0.0341229698):0.136685504):0.143664928,((GCF_000193205.1_WP_013669007.1:1.00000050e-06,GCF_001543175.1_WP_060779020.1:0.0314073841):0.556925044,(GCF_001543175.1_WP_060779021.1:1.00000050e-06,GCF_000193205.1_WP_013669816.1:0.0149660128):0.557036111):0.0768122633):0.114806028,(((((GCF_000225325.1_WP_014081595.1:0.0579584936,(GCF_001702115.1_WP_054646632.1:1.00000050e-06,GCF_001702135.1_WP_054646632.1:1.00000050e-06):0.0356915240):0.429258155,(GCF_001042405.1_WP_056970726.1:0.206022291,(GCF_000831645.3_WP_041499852.1:0.0956756680,GCF_001050475.1_WP_048704174.1:0.132249945):0.207058259):0.0792812572):0.0473847934,((((((((GCF_001598635.1_WP_002356377.1:1.00000050e-06,GCF_000172575.2_WP_002356377.1:1.00000050e-06):1.00000050e-06,(GCF_000281195.1_WP_002356377.1:1.00000050e-06,GCF_000007785.1_NP_816385.1:1.00000050e-06):1.00000050e-06):1.00000050e-06,GCF_000550745.1_WP_002356377.1:1.00000050e-06):1.00000050e-06,(GCF_000317915.1_WP_002365066.1:1.00000050e-06,GCF_000742975.1_WP_002365066.1:1.00000050e-06):0.00384647488):1.00000050e-06,GCF_001689055.1_WP_002380776.1:0.00384770784):0.224248243,(GCF_000283975.1_WP_013773745.1:1.00000050e-06,GCF_000747585.1_WP_013773745.1:1.00000050e-06):0.238451617):0.0534510246,(((GCF_000283615.1_WP_014125715.1:0.00377951557,GCF_000336405.1_WP_002311027.1:1.00000050e-06):1.00000050e-06,(GCF_001267865.1_WP_002337614.1:1.00000050e-06,GCF_001267395.1_WP_002337614.1:1.00000050e-06):0.0113651261):0.358314307,((GCF_000195575.1_WP_013711655.1:0.0582275002,(GCF_000493735.1_WP_023179412.1:0.00383383730,GCF_000195575.1_WP_013711899.1:1.00000050e-06):0.0666813833):0.0503275802,GCF_001483965.1_WP_035031473.1:0.127877544):0.115793383):0.113285331):0.0326564978,(((GCF_001443645.1_WP_021731082.1:1.00000050e-06,(((GCF_001296095.1_WP_003642452.1:1.00000050e-06,(((GCF_000148815.2_WP_003642452.1:1.00000050e-06,GCF_001704315.1_WP_003642452.1:1.00000050e-06):1.00000050e-06,GCF_000931425.1_WP_003642452.1:1.00000050e-06):1.00000050e-06,((GCF_001704335.1_WP_003642452.1:1.00000050e-06,GCF_001484005.1_WP_003642452.1:1.00000050e-06):1.00000050e-06,GCF_001617525.1_WP_003642452.1:1.00000050e-06):1.00000050e-06):1.00000050e-06):1.00000050e-06,(GCF_000203855.3_YP_004890759.1:1.00000050e-06,(GCF_000338115.2_WP_003643458.1:1.00000050e-06,((GCF_001596095.1_WP_003643458.1:1.00000050e-06,((GCF_000604105.1_WP_003643458.1:1.00000050e-06,((GCF_000312685.1_WP_003572050.1:1.00000050e-06,(GCF_001698145.1_WP_003572050.1:1.00000050e-06,GCF_900088425.1_WP_003572050.1:1.00000050e-06):1.00000050e-06):1.00000050e-06,((GCF_000011825.1_WP_011226481.1:0.00410943432,((GCF_000011845.1_WP_002951770.1:1.00000050e-06,GCF_001685375.1_WP_002951770.1:1.00000050e-06):1.00000050e-06,(GCF_001514435.1_WP_002951770.1:1.00000050e-06,(((GCF_000971665.1_WP_011681558.1:1.00000050e-06,((GCF_001280285.1_WP_011681558.1:1.00000050e-06,(GCF_001663795.1_WP_011681558.1:1.00000050e-06,GCF_000182875.1_WP_011681558.1:1.00000050e-06):1.00000050e-06):1.00000050e-06,GCF_000262675.1_WP_011681558.1:1.00000050e-06):1.00000050e-06):1.00000050e-06,(GCF_001008015.1_WP_011681558.1:1.00000050e-06,(GCF_000014485.1_WP_011681558.1:1.00000050e-06,GCF_000698885.1_WP_011681558.1:1.00000050e-06):1.00000050e-06):1.00000050e-06):1.00000050e-06,(GCF_001705585.1_WP_065972546.1:0.00410543461,GCF_000253395.1_WP_014621916.1:0.00410939109):1.00000050e-06):0.00410976161):1.00000050e-06):1.00000050e-06):0.00821538018,GCF_000807375.1_WP_011915256.1:1.00000050e-06):0.00410376882):0.00410597245):1.00000050e-06,((((GCF_000392485.3_WP_003643458.1:1.00000050e-06,((GCF_001659745.1_WP_003643458.1:1.00000050e-06,GCF_000412205.1_WP_003643458.1:1.00000050e-06):1.00000050e-06,(GCF_001278015.1_WP_003643458.1:1.00000050e-06,GCF_000023085.1_WP_003643458.1:1.00000050e-06):1.00000050e-06):1.00000050e-06):1.00000050e-06,(GCF_001660025.1_WP_003643458.1:1.00000050e-06,GCF_001302645.1_WP_003643458.1:1.00000050e-06):1.00000050e-06):1.00000050e-06,GCF_001672035.1_WP_003643458.1:1.00000050e-06):1.00000050e-06,GCF_001581895.1_WP_003643458.1:1.00000050e-06):1.00000050e-06):1.00000050e-06):1.00000050e-06,GCF_001715615.1_WP_003643458.1:1.00000050e-06):1.00000050e-06):1.00000050e-06):0.00410983124):1.00000050e-06,(((GCF_000014445.1_WP_010276774.1:1.00000050e-06,((GCF_000981525.1_WP_010276774.1:1.00000050e-06,GCF_000026405.1_WP_006844814.1:0.00410832980):1.00000050e-06,(GCF_000092505.1_WP_010276774.1:1.00000050e-06,GCF_000234825.3_WP_010276774.1:1.00000050e-06):1.00000050e-06):1.00000050e-06):1.00000050e-06,(GCF_000300135.1_WP_015007060.1:0.00411133317,(GCF_000246835.1_WP_014342057.1:0.0135318364,GCF_000246835.1_WP_015695652.1:1.00000050e-06):0.0165620366):1.00000050e-06):1.00000050e-06,GCF_001536305.1_WP_060391888.1:0.00823961243):0.00822870620):0.0123569652):0.138297169,((GCF_001050435.1_WP_048734284.1:0.0340922099,(GCF_000014465.1_WP_011668878.1:0.00400663723,(GCF_001676805.1_WP_015474370.1:1.00000050e-06,GCF_000359625.1_WP_015474370.1:1.00000050e-06):1.00000050e-06):0.0438344318):0.172444339,(GCF_001611155.1_WP_046871670.1:1.00000050e-06,(GCF_001611075.1_WP_056986171.1:1.00000050e-06,GCF_001611135.1_WP_056986171.1:1.00000050e-06):0.00378888108):0.147904322):0.0485430404):0.0357691543,(((GCF_000298115.2_WP_014939411.1:0.00414364343,(GCF_000211375.1_WP_013727235.1:0.00355914293,GCF_001244395.1_WP_003581971.1:0.0154463388):1.00000050e-06):0.207188562,((GCF_000829055.1_WP_010490961.1:0.0405701030,((((GCF_900070175.1_WP_005691028.1:1.00000050e-06,GCF_000233755.1_WP_005691028.1:1.00000050e-06):1.00000050e-06,GCF_000026525.1_WP_005691028.1:1.00000050e-06):1.00000050e-06,GCF_000418495.1_WP_005691028.1:1.00000050e-06):0.00396843330,((GCF_000026505.1_WP_005685244.1:1.00000050e-06,GCF_000418475.1_WP_005685244.1:1.00000050e-06):1.00000050e-06,GCF_000011045.1_WP_005685244.1:1.00000050e-06):1.00000050e-06):0.0234451644):0.0601854382,((((GCF_000194765.1_WP_012492017.1:1.00000050e-06,GCF_000026485.1_WP_012492017.1:1.00000050e-06):1.00000050e-06,GCF_000318035.1_WP_012492017.1:1.00000050e-06):1.00000050e-06,GCF_000194785.1_WP_012492017.1:1.00000050e-06):1.00000050e-06,(((((GCF_001514415.1_WP_003567728.1:1.00000050e-06,(GCF_000014525.1_YP_807752.1:1.00000050e-06,GCF_000829035.1_WP_003567728.1:1.00000050e-06):1.00000050e-06):1.00000050e-06,(GCF_000582665.1_WP_003567728.1:1.00000050e-06,GCF_000418515.1_WP_003567728.1:1.00000050e-06):1.00000050e-06):1.00000050e-06,(GCF_001244395.1_WP_003567728.1:1.00000050e-06,GCF_000019245.4_WP_003567728.1:1.00000050e-06):1.00000050e-06):1.00000050e-06,(GCF_000309565.2_WP_003567728.1:1.00000050e-06,GCF_000155515.2_WP_003567728.1:1.00000050e-06):1.00000050e-06):1.00000050e-06,GCF_001191565.1_WP_050894446.1:0.00389440905):0.00389170223):0.0335761250):0.226509194):0.175595369,(GCF_000026065.1_WP_011374680.1:0.0772700549,((GCF_001698165.1_WP_004270298.1:1.00000050e-06,GCF_001723545.1_WP_004270298.1:1.00000050e-06):1.00000050e-06,GCF_001663835.1_WP_064777139.1:0.00395522371):0.0553912874):0.146246726):0.0296546696):0.0382745285):0.0623792996):0.0208362299,((GCF_001598035.1_WP_062711358.1:0.260955687,(((GCF_000397165.1_WP_015639070.1:0.00434583094,(GCF_000010145.1_WP_012391293.1:1.00000050e-06,(GCF_000466785.3_WP_003682913.1:1.00000050e-06,GCF_000210515.1_WP_041812794.1:0.00390634866):0.00783476200):0.00352551870):0.182411109,((((GCF_001042675.1_WP_006288843.1:0.153720233,((GCF_000934625.1_WP_011254483.1:1.00000050e-06,GCF_000389675.2_WP_011254483.1:1.00000050e-06):1.00000050e-06,GCF_000011985.1_YP_194350.1:1.00000050e-06):0.125335264):0.0431535222,(GCF_000191545.1_WP_013437155.1:1.00000050e-06,GCF_000194115.1_WP_013437155.1:1.00000050e-06):0.0828292110):0.0352957065,(GCF_000182835.1_WP_013438872.1:0.00372775937,(GCF_000014405.1_WP_011677875.1:0.00388156687,(GCF_001469775.1_WP_011543478.1:1.00000050e-06,(GCF_000056065.1_WP_011543478.1:1.00000050e-06,GCF_000191165.1_WP_014564443.1:0.00776585657):1.00000050e-06):1.00000050e-06):0.00404656574):0.155141136):0.0301018375,(((GCF_000189515.1_WP_014562795.1:1.00000050e-06,(GCF_001308285.1_WP_014562795.1:1.00000050e-06,(GCF_000525715.1_WP_025283137.1:0.00394033999,((GCF_000165775.1_WP_014918015.1:1.00000050e-06,(GCF_000961015.1_WP_052540533.1:0.00393227958,(GCF_001006025.1_WP_003624831.1:1.00000050e-06,GCF_000422165.1_WP_003624831.1:1.00000050e-06):1.00000050e-06):0.00393404478):0.00394498017,GCF_001314245.2_WP_060471370.1:0.0158660138):1.00000050e-06):1.00000050e-06):1.00000050e-06):1.00000050e-06,GCF_001702095.1_WP_065866707.1:0.00393199911):0.0645918142,((GCF_000014425.1_WP_003647357.1:0.0823254980,(GCF_000091405.1_WP_012845833.1:0.00358807196,((GCF_000008065.1_WP_011161674.1:0.00387697584,(GCF_000204985.1_WP_014567227.1:0.00388443786,GCF_000498675.1_WP_023599362.1:1.00000050e-06):1.00000050e-06):0.00388667615,GCF_001714745.1_WP_069168985.1:0.00387794451):0.00419723544):0.0935251509):0.0553375191,GCF_000214785.1_WP_013854053.1:0.0957373817):0.0170585543):0.118970926):0.0558817126):0.103604497,(GCF_001723525.1_WP_069468873.1:1.00000050e-06,(GCF_000758365.1_WP_034982402.1:1.00000050e-06,((GCF_000143435.1_WP_014568826.1:0.0114232633,GCF_001011095.1_WP_047036022.1:0.00769011621):1.00000050e-06,GCF_000008925.1_YP_536568.1:0.00380132315):0.00379536445):0.00761536456):0.222415084):0.0428764660):0.126847351,((GCF_001308145.2_WP_010373245.1:0.215416957,((GCF_000750535.1_WP_009765256.1:1.00000050e-06,GCF_000750515.1_WP_009765256.1:1.00000050e-06):1.00000050e-06,GCF_000732905.1_WP_009765256.1:1.00000050e-06):0.349783136):0.164454639,(((GCF_001702235.1_WP_014215102.1:1.00000050e-06,GCF_000237995.1_WP_014215102.1:1.00000050e-06):1.00000050e-06,GCF_001702215.1_WP_014215102.1:1.00000050e-06):0.172545549,(GCF_000224985.1_WP_014072799.1:0.117866164,GCF_000248095.2_WP_006499843.1:0.138957794):0.119454906):0.114410813):0.0666851585):0.0168186954):0.0666455287,((GCF_001011055.1_WP_005287357.1:0.0159920930,(((GCF_000146305.1_WP_012848946.1:1.00000050e-06,GCF_000020865.1_WP_012848946.1:1.00000050e-06):0.00384892220,GCF_000348565.1_WP_015461783.1:1.00000050e-06):1.00000050e-06,(GCF_000800725.1_WP_034165979.1:1.00000050e-06,GCF_000264765.2_WP_034165979.1:1.00000050e-06):0.00771217615):0.0119312169):0.118164180,((GCF_000754345.1_WP_004919013.1:0.253410045,GCF_000334515.1_WP_015367890.1:0.0563520026):0.0358893763,(GCF_000012005.1_YP_402108.1:0.00362285506,((((((GCF_000013585.1_WP_005052963.1:1.00000050e-06,GCF_001021855.1_WP_005052963.1:1.00000050e-06):1.00000050e-06,(GCF_000743955.1_WP_005052963.1:1.00000050e-06,(GCF_001580175.1_WP_005052963.1:1.00000050e-06,GCF_001578125.1_WP_005052963.1:1.00000050e-06):1.00000050e-06):1.00000050e-06):1.00000050e-06,(GCF_001579965.1_WP_005052963.1:1.00000050e-06,GCF_000007405.1_WP_005052963.1:1.00000050e-06):1.00000050e-06):1.00000050e-06,(GCF_000953035.1_WP_005052963.1:1.00000050e-06,GCF_000743995.1_WP_005052963.1:1.00000050e-06):1.00000050e-06):1.00000050e-06,GCF_000006925.2_NP_706384.1:1.00000050e-06):1.00000050e-06,GCF_000022245.1_WP_005052963.1:1.00000050e-06):0.00689783303):0.0686330828):0.112289622):0.269521298):0.106485958):0.0840645736,(((GCF_001444345.1_WP_000072151.1:0.771536454,GCF_000789395.1_WP_039311622.1:0.213691161):0.102399658,((GCF_001465175.1_WP_002580315.1:1.00000050e-06,GCF_001456065.2_WP_002580315.1:1.00000050e-06):1.00000050e-06,GCF_001646605.1_WP_002580315.1:1.00000050e-06):0.410172461):0.0921434516,(GCF_000178115.2_WP_013484742.1:0.255308191,((GCF_001642655.1_WP_017753069.1:0.307786518,((GCF_000213825.1_WP_013794107.1:0.0870187510,(GCF_000009545.1_WP_012658653.1:0.101312116,GCF_000831485.1_WP_003099111.1:0.0866615152):0.0282015495):0.0199702762,((((GCF_000317855.1_WP_003056508.1:1.00000050e-06,(GCF_000188715.1_WP_003056508.1:1.00000050e-06,GCF_000493775.1_WP_022554871.1:0.00393729770):1.00000050e-06):1.00000050e-06,GCF_000307185.1_WP_003056508.1:1.00000050e-06):1.00000050e-06,GCF_000010705.1_WP_012767167.1:0.00390893271):0.206090736,(((((((GCF_000782855.1_WP_000011926.1:1.00000050e-06,GCF_001266635.1_WP_000011926.1:1.00000050e-06):1.00000050e-06,GCF_000831105.1_WP_000011926.1:1.00000050e-06):1.00000050e-06,GCF_000730255.1_WP_000011926.1:1.00000050e-06):1.00000050e-06,GCF_000196055.1_WP_000011926.1:1.00000050e-06):1.00000050e-06,GCF_001592425.1_WP_000011926.1:1.00000050e-06):1.00000050e-06,((GCF_000730215.1_WP_000011926.1:1.00000050e-06,(((GCF_001448985.1_WP_000011926.1:1.00000050e-06,((GCF_001552035.1_WP_000011926.1:1.00000050e-06,(GCF_000427075.1_WP_000011926.1:1.00000050e-06,GCF_001190805.1_WP_000011926.1:1.00000050e-06):1.00000050e-06):1.00000050e-06,GCF_000427035.1_WP_000011926.1:1.00000050e-06):1.00000050e-06):1.00000050e-06,((GCF_000831125.1_WP_000011926.1:1.00000050e-06,GCF_000689235.1_WP_000011926.1:1.00000050e-06):1.00000050e-06,GCF_000302475.1_WP_015058455.1:0.00379234657):1.00000050e-06):1.00000050e-06,((GCF_001683515.1_WP_000011926.1:1.00000050e-06,(GCF_001275545.2_WP_000011926.1:1.00000050e-06,((GCF_000012705.1_WP_000011926.1:1.00000050e-06,GCF_000831145.1_WP_000011926.1:1.00000050e-06):1.00000050e-06,GCF_001712835.1_WP_000011926.1:1.00000050e-06):1.00000050e-06):1.00000050e-06):1.00000050e-06,GCF_000299135.1_WP_000011926.1:1.00000050e-06):1.00000050e-06):1.00000050e-06):1.00000050e-06,(GCF_001592385.1_WP_000011926.1:1.00000050e-06,GCF_001026925.1_WP_000011926.1:1.00000050e-06):1.00000050e-06):1.00000050e-06):1.00000050e-06,(GCF_000007265.1_NP_687705.1:1.00000050e-06,GCF_001190885.1_WP_000012390.1:1.00000050e-06):0.00378399890):0.0732550858):0.0297178149):0.186365579):0.0250514833,(GCF_001038625.1_WP_007062174.1:0.240652490,(((GCF_000807175.1_WP_003446688.1:1.00000050e-06,GCF_000807255.1_WP_003446688.1:1.00000050e-06):0.116609219,GCF_000389635.1_WP_015615172.1:0.117412047):0.0607285800,(GCF_001484725.1_WP_023162698.1:1.00000050e-06,GCF_000484505.1_WP_023162698.1:1.00000050e-06):0.130672409):0.0421892686):0.0389058767):0.115998723):0.142078593):0.0770463882):0.101614009):0.151555304):0.194526959):0.255704695):0.0354629886);
