# Supplementary material for: The metabolic network of the last bacterial common ancestor
Source: Commun Biol. 2021 Mar 26;4:413. doi: 10.1038/s42003-021-01918-4 (PMC7997952; doi:10.1038/s42003-021-01918-4)
Supplement: Supplementary file 7 — Supplementary Data 5 [file 42003_2021_1918_MOESM7_ESM.zip › 63324_LBCA_trees/10090.tree]

(((GCF_000015125.1_WP_011745395.1:0.499937442,GCF_000725345.1_WP_038667000.1:0.973142607):0.122357136,(GCF_001553545.1_WP_066431966.1:0.104422818,(GCF_000023285.1_WP_012797059.1:0.00612206617,GCF_001278825.1_WP_053580979.1:0.00518880070):0.126777510):0.349985123):0.0944015154,(GCF_000020525.1_WP_012500221.1:0.566586405,((((GCF_000190535.1_WP_013610894.1:0.116797155,((((GCF_001318345.1_WP_029426171.1:0.0547636347,(GCF_000190575.1_WP_013617645.1:0.146068155,(GCF_000012825.1_WP_011964673.1:0.00427286748,GCF_001640865.1_WP_007831234.1:0.00668707945):0.0547613378):0.0506276098):0.0458343695,GCF_000186225.1_WP_013546207.1:0.0717059114):0.0281143491,((GCF_001314995.1_WP_004298349.1:0.0103261934,GCF_001688725.1_WP_065540031.1:0.00923258242):0.0398715917,(GCF_001314975.1_WP_008767547.1:1.00000050e-06,GCF_000011065.1_NP_812250.1:1.00000050e-06):0.0235414832):0.0688278063):0.152533802,((GCF_000025985.1_WP_005783792.1:1.00000050e-06,((GCF_001286525.1_WP_005783792.1:1.00000050e-06,(GCF_000210835.1_WP_005783792.1:1.00000050e-06,GCF_001682215.1_WP_005783792.1:1.00000050e-06):1.00000050e-06):1.00000050e-06,GCF_000009925.1_YP_097473.1:1.00000050e-06):1.00000050e-06):1.00000050e-06,GCF_000965785.1_WP_045899063.1:0.000916420342):0.0909441159):0.0712643474):0.0755978828,GCF_000512915.1_WP_025279549.1:0.164335723):0.0366604495,GCF_001688845.1_WP_068961269.1:0.316240313):0.118088033,((GCF_001444445.1_WP_060544401.1:0.105004439,GCF_000163055.2_WP_009227229.1:0.211216673):0.152082341,(GCF_000242335.1_WP_005846011.1:0.171558701,((GCF_000193395.1_WP_013671133.1:0.0494588359,(GCF_001262015.1_WP_025077585.1:0.0166666544,GCF_000144405.1_WP_013264969.1:0.0423736769):0.0455106315):0.0398157512,(GCF_000261025.1_WP_014710399.1:1.00000050e-06,GCF_001548195.1_WP_014710399.1:1.00000050e-06):0.127358351):0.0595990403):0.126530892):0.132553972):0.184187838):0.0195080728);
