# Supplementary material for: The metabolic network of the last bacterial common ancestor
Source: Commun Biol. 2021 Mar 26;4:413. doi: 10.1038/s42003-021-01918-4 (PMC7997952; doi:10.1038/s42003-021-01918-4)
Supplement: Supplementary file 7 — Supplementary Data 5 [file 42003_2021_1918_MOESM7_ESM.zip › 63324_LBCA_trees/10091.tree]

(GCF_000020525.1_WP_012500422.1:1.46332070,(GCF_000166415.1_WP_013405468.1:1.11153855,(GCF_000725345.1_WP_038674658.1:1.39332953,((GCF_000512915.1_WP_051401115.1:0.656713696,(GCF_001553545.1_WP_066430404.1:0.102531762,(GCF_000023285.1_WP_015782835.1:0.0139040503,GCF_001278825.1_WP_053581815.1:0.00262149125):0.0951790610):0.754481426):0.0443595649,(((((GCF_000186225.1_WP_013545893.1:0.176248704,GCF_001318345.1_WP_029429018.1:0.167357840):0.0643920445,((GCF_001286525.1_WP_005784456.1:1.00000050e-06,(GCF_000965785.1_WP_025814691.1:0.00343246886,(GCF_000025985.1_WP_005801566.1:1.00000050e-06,((GCF_001682215.1_WP_005801566.1:1.00000050e-06,GCF_000210835.1_WP_005801566.1:1.00000050e-06):1.00000050e-06,GCF_000009925.1_YP_097848.1:1.00000050e-06):1.00000050e-06):1.00000050e-06):0.00342305918):0.202336369,((GCF_001314975.1_WP_048694979.1:1.00000050e-06,GCF_000011065.1_NP_811353.1:1.00000050e-06):0.194301843,(GCF_001314995.1_WP_004296196.1:0.0393562023,GCF_001688725.1_WP_065539585.1:0.0487144656):0.144711462):0.0810396530):0.171673540):0.149067790,((GCF_000190575.1_WP_013618914.1:0.333542131,GCF_000012825.1_WP_005841915.1:0.255256638):0.0967489957,(((((GCF_001548195.1_WP_028905406.1:1.00000050e-06,GCF_000261025.1_WP_028905406.1:1.00000050e-06):0.165676655,(GCF_001262015.1_WP_025077513.1:0.00777459293,(GCF_000144405.1_WP_013264518.1:0.0510068096,GCF_000193395.1_WP_013670339.1:0.0616853635):0.0430840662):0.0773431718):0.162415020,(GCF_000163055.2_WP_009228652.1:0.325359632,GCF_000242335.1_WP_005844040.1:0.333502764):0.0400572181):0.0735314787,GCF_001444445.1_WP_025065974.1:0.247516624):0.0621013951,GCF_000025925.1_WP_013063822.1:0.383901950):0.225840305):0.113420829):0.251872800,GCF_000953535.1_WP_045090147.1:0.455498856):0.0870011966,GCF_000473305.1_WP_022545245.1:0.665129828):0.0970046098):0.309961566):0.0933985982):0.0821801346);
