# Supplementary material for: The metabolic network of the last bacterial common ancestor
Source: Commun Biol. 2021 Mar 26;4:413. doi: 10.1038/s42003-021-01918-4 (PMC7997952; doi:10.1038/s42003-021-01918-4)
Supplement: Supplementary file 7 — Supplementary Data 5 [file 42003_2021_1918_MOESM7_ESM.zip › 63324_LBCA_trees/10092.tree]

(((((((GCF_001548195.1_WP_044048131.1:1.00000050e-06,GCF_000261025.1_WP_044048131.1:1.00000050e-06):0.110317760,(GCF_000144405.1_WP_013265838.1:0.0475290184,(GCF_001262015.1_WP_025078730.1:0.0455835872,GCF_000193395.1_WP_013671694.1:0.0877183268):0.0148394110):0.0965033966):0.0450695642,(GCF_001444445.1_WP_025065857.1:0.197483786,(GCF_000163055.2_WP_009227344.1:0.165745286,GCF_000242335.1_WP_005843944.1:0.258981436):0.0350082456):0.104951287):0.156806150,GCF_000025925.1_WP_041385868.1:0.321857379):0.206346692,(((GCF_000186225.1_WP_013547272.1:0.137316609,GCF_001318345.1_WP_029428682.1:0.0944859277):0.114229588,((GCF_001286525.1_WP_053873970.1:0.00299761211,(GCF_000025985.1_WP_008769604.1:1.00000050e-06,GCF_000210835.1_WP_008769604.1:1.00000050e-06):1.00000050e-06):1.00000050e-06,(GCF_000009925.1_YP_100578.1:0.00593665419,(GCF_001682215.1_WP_065344829.1:0.00297927389,GCF_000965785.1_WP_005789563.1:1.00000050e-06):1.00000050e-06):0.00298492568):0.228661972):0.244325766,(GCF_000190575.1_WP_013617362.1:0.354531733,(GCF_001314995.1_WP_004299560.1:0.157750456,(GCF_001314975.1_WP_008767132.1:1.00000050e-06,GCF_000011065.1_NP_812471.1:1.00000050e-06):0.0842175526):0.128936869):0.0851835188):0.0359874050):0.361476347,(GCF_000512915.1_WP_025278101.1:0.213086033,GCF_001688845.1_WP_068962119.1:0.704404114):0.127600597):0.0819203678,((GCF_001553545.1_WP_066427999.1:0.144080336,(GCF_000023285.1_WP_009419258.1:0.00174421487,GCF_001278825.1_WP_053581432.1:0.00643006103):0.178062424):0.582270021,(GCF_000212375.1_WP_013759742.1:0.749181349,((GCF_000723505.1_WP_051730889.1:1.16198236,GCF_000015125.1_WP_011744895.1:1.35687912):0.240699864,((GCF_001688725.1_WP_065540196.1:0.152143166,GCF_000265365.1_WP_009597929.1:0.100439321):0.263200331,GCF_000473305.1_WP_022546535.1:0.503180222):0.192846424):0.0810145202):0.0970691474):0.0318744037);
