# Supplementary material for: The metabolic network of the last bacterial common ancestor
Source: Commun Biol. 2021 Mar 26;4:413. doi: 10.1038/s42003-021-01918-4 (PMC7997952; doi:10.1038/s42003-021-01918-4)
Supplement: Supplementary file 7 — Supplementary Data 5 [file 42003_2021_1918_MOESM7_ESM.zip › 63324_LBCA_trees/10093.tree]

((GCF_000477435.1_WP_022772958.1:0.0917470179,GCF_000477435.1_WP_022772973.1:1.00000050e-06):1.28052823,((((GCF_000755145.1_WP_044977847.1:1.00000050e-06,GCF_000008185.1_NP_971110.1:0.0333167970):0.354791487,((GCF_001564455.1_WP_067559176.1:0.448047490,GCF_000236685.1_WP_014269658.1:0.202022007):0.177641946,GCF_000190435.1_WP_013606035.1:0.160083188):0.0980293321):0.167053982,GCF_001553545.1_WP_066428425.1:0.721505434):0.0825860676,(((GCF_000015125.1_WP_011744156.1:0.192176913,GCF_000016085.1_WP_011889903.1:0.181921447):0.278627748,GCF_000214355.1_WP_015712387.1:0.349530651):0.0110804635,(((((GCF_001314995.1_WP_004297664.1:1.00000050e-06,GCF_001688725.1_WP_065539261.1:0.0130384212):0.297444020,(GCF_001444325.1_WP_058019027.1:1.00000050e-06,(((GCF_001547875.1_WP_025843063.1:0.0132764287,GCF_000163055.2_WP_009228881.1:0.0417839913):1.00000050e-06,((GCF_001547855.1_WP_041591054.1:1.00000050e-06,GCF_000238215.1_WP_041591054.1:1.00000050e-06):0.0406956274,GCF_001274615.1_WP_053444247.1:0.0273444956):1.00000050e-06):1.00000050e-06,(GCF_000007585.1_WP_005874043.1:1.00000050e-06,GCF_001263815.1_WP_005874043.1:1.00000050e-06):0.0133880809):0.0269696463):0.410969307):0.102164134,((GCF_000012825.1_WP_005845833.1:0.0101781221,GCF_001640865.1_WP_007836250.1:0.0668661792):0.200109929,(GCF_000144405.1_WP_013265815.1:0.243691553,(((GCF_001548195.1_WP_014708734.1:1.00000050e-06,GCF_000261025.1_WP_014708734.1:1.00000050e-06):0.0959549772,GCF_000144405.1_WP_013265868.1:0.114087379):0.130840652,(GCF_000012825.1_WP_012055830.1:0.171234768,GCF_000186225.1_WP_013546536.1:0.159738434):0.260954287):0.201515693):0.284321686):0.0389155409):0.0599173851,(GCF_001701045.1_WP_066745447.1:0.445521526,GCF_000025925.1_WP_041386792.1:0.467097743):0.0726665339):0.0779319535,GCF_000473305.1_WP_022546742.1:0.226602649):0.0520137662):0.237599125):0.465938003);
