# Supplementary material for: The metabolic network of the last bacterial common ancestor
Source: Commun Biol. 2021 Mar 26;4:413. doi: 10.1038/s42003-021-01918-4 (PMC7997952; doi:10.1038/s42003-021-01918-4)
Supplement: Supplementary file 7 — Supplementary Data 5 [file 42003_2021_1918_MOESM7_ESM.zip › 63324_LBCA_trees/10094.tree]

((((GCF_000270225.1_WP_043890043.1:1.00000050e-06,((GCF_001314265.1_WP_012458196.1:1.00000050e-06,GCF_000010505.1_WP_012458196.1:1.00000050e-06):0.00470434972,(GCF_001444325.1_WP_021662225.1:0.00235054342,((GCF_000007585.1_WP_005874086.1:1.00000050e-06,GCF_001263815.1_WP_005874086.1:1.00000050e-06):0.00234977061,GCF_001274615.1_WP_004584257.1:1.00000050e-06):0.00235363681):1.00000050e-06):0.00470411986):0.538922657,GCF_000242335.1_WP_005846237.1:0.949518889):0.550819037,(GCF_001314995.1_WP_004300854.1:0.502564537,GCF_000144405.1_WP_013265436.1:0.563218998):0.912810179):0.0537800716,(((GCF_000193395.1_WP_013672008.1:0.868555305,(((GCF_000012825.1_WP_011965631.1:0.00216264454,GCF_001640865.1_WP_032950698.1:0.00234920406):0.0430885334,((((GCF_000009925.1_YP_100507.1:1.00000050e-06,(GCF_001286525.1_WP_005789215.1:1.00000050e-06,GCF_001682215.1_WP_005789215.1:1.00000050e-06):1.00000050e-06):1.00000050e-06,GCF_000210835.1_WP_005789215.1:1.00000050e-06):1.00000050e-06,GCF_000965785.1_WP_032565082.1:0.00223887010):1.00000050e-06,GCF_000025985.1_WP_010993249.1:0.00224190703):0.0174578425):0.563378990,((GCF_001318345.1_WP_052332018.1:0.412289956,GCF_000190535.1_WP_013612582.1:0.458115831):0.119619698,((GCF_001553545.1_WP_066431336.1:0.653342731,(GCF_001278825.1_WP_053580550.1:1.00000050e-06,GCF_000023285.1_WP_015782857.1:0.0136366875):0.493570138):0.315002357,(GCF_001688845.1_WP_068961406.1:0.588490427,GCF_000212375.1_WP_013760274.1:0.440929250):0.225226247):0.0804699759):0.0333430310):0.0515905168):0.0242722503,GCF_000265365.1_WP_014776533.1:1.03147226):0.0708157272,(GCF_000163055.2_WP_020967295.1:0.733969057,(GCF_000163055.2_WP_009227999.1:0.621865097,(GCF_001444445.1_WP_025065019.1:0.282021128,(GCF_000261025.1_WP_014709766.1:1.00000050e-06,GCF_001548195.1_WP_014709766.1:1.00000050e-06):0.570561857):0.0769757007):0.0554720669):0.105596299):0.418209537);
