# Supplementary material for: The metabolic network of the last bacterial common ancestor
Source: Commun Biol. 2021 Mar 26;4:413. doi: 10.1038/s42003-021-01918-4 (PMC7997952; doi:10.1038/s42003-021-01918-4)
Supplement: Supplementary file 7 — Supplementary Data 5 [file 42003_2021_1918_MOESM7_ESM.zip › 63324_LBCA_trees/10095.tree]

((GCF_000020625.1_WP_012505182.1:1.00000050e-06,(GCF_001687065.1_WP_068867670.1:0.194745393,((GCF_000020525.1_WP_012500863.1:0.601149013,GCF_000006985.1_NP_662468.1:0.167462641):0.108092095,(GCF_000015125.1_WP_011744493.1:0.267576989,(GCF_000016085.1_WP_011890612.1:0.250811961,GCF_000012485.1_WP_011358313.1:0.0679188963):0.0659303558):0.0623042688):0.213891738):0.166041017):1.16490659,(GCF_001688845.1_WP_068961116.1:0.462300174,(GCF_000512915.1_WP_025279036.1:0.155748853,((GCF_000163055.2_WP_009228301.1:0.128479654,((GCF_000242335.1_WP_005844026.1:0.259597132,(GCF_000025925.1_WP_013065030.1:0.515481722,((GCF_001548195.1_WP_014710471.1:1.00000050e-06,GCF_000261025.1_WP_014710471.1:1.00000050e-06):0.143152079,(GCF_000193395.1_WP_004353414.1:0.0252438639,(GCF_000144405.1_WP_004360426.1:0.0306372044,GCF_001262015.1_WP_025077528.1:0.0180869784):0.0220345889):0.0318970866):0.367612279):0.139025428):0.130224408,GCF_001444445.1_WP_025065102.1:0.0771395300):0.0348682301):0.571642084,(GCF_000190575.1_WP_013617750.1:0.169351962,(((GCF_000012825.1_WP_005839160.1:0.00877535002,GCF_001640865.1_WP_007831265.1:0.0168534313):0.0685466483,(GCF_001314995.1_WP_004296287.1:0.0286982711,(GCF_001314975.1_WP_008763544.1:1.00000050e-06,GCF_000011065.1_NP_811580.1:1.00000050e-06):0.0330746125):0.0723129527):0.0193824286,((((GCF_000025985.1_WP_005792004.1:1.00000050e-06,GCF_000965785.1_WP_005792004.1:1.00000050e-06):1.00000050e-06,GCF_000009925.1_YP_101409.1:1.00000050e-06):1.00000050e-06,(GCF_001286525.1_WP_005792004.1:1.00000050e-06,(GCF_001682215.1_WP_005792004.1:1.00000050e-06,GCF_000210835.1_WP_005792004.1:1.00000050e-06):1.00000050e-06):1.00000050e-06):0.0416335187,(GCF_000186225.1_WP_013546710.1:0.0501566724,GCF_001318345.1_WP_007209411.1:0.0423526024):0.0485061056):0.0448687497):0.108021405):0.0623250025):0.145113954):0.353724045):0.739135645);
