# Supplementary material for: The metabolic network of the last bacterial common ancestor
Source: Commun Biol. 2021 Mar 26;4:413. doi: 10.1038/s42003-021-01918-4 (PMC7997952; doi:10.1038/s42003-021-01918-4)
Supplement: Supplementary file 7 — Supplementary Data 5 [file 42003_2021_1918_MOESM7_ESM.zip › 63324_LBCA_trees/10096.tree]

((GCF_000512915.1_WP_025278151.1:0.554179341,GCF_001688845.1_WP_068961860.1:0.769550728):0.427973299,((((GCF_000020565.1_WP_044282702.1:0.712866553,GCF_000190535.1_WP_049782974.1:0.600968343):0.0742385303,GCF_000473305.1_WP_022545418.1:0.713378226):0.124156251,(GCF_000953535.1_WP_045089691.1:0.685721893,(GCF_000012845.1_WP_005854418.1:0.195107346,(GCF_001547855.1_WP_060831631.1:0.00930342197,(GCF_001547875.1_WP_014226181.1:1.00000050e-06,GCF_000238215.1_WP_014226181.1:1.00000050e-06):1.00000050e-06):0.237890203):0.457978739):0.246192603):0.119670356,(GCF_000190575.1_WP_013617423.1:0.201221442,((GCF_001640865.1_WP_005846067.1:1.00000050e-06,GCF_000012825.1_WP_011965536.1:0.00931177110):0.116377619,(((GCF_000242335.1_WP_005843674.1:0.337511523,((GCF_000025925.1_WP_013065368.1:0.817404131,((GCF_001548195.1_WP_028906375.1:1.00000050e-06,GCF_000261025.1_WP_028906375.1:1.00000050e-06):0.158607222,(GCF_000144405.1_WP_036924668.1:0.0453748708,(GCF_001262015.1_WP_025077923.1:0.0295543673,GCF_000193395.1_WP_004354141.1:0.0717482062):0.0422058456):0.163205806):0.149793449):0.102723325,GCF_000163055.2_WP_009227316.1:0.547642717):0.151047739):0.0247075195,GCF_001444445.1_WP_025065845.1:0.211415313):0.444880574,(((GCF_001314975.1_WP_008762119.1:0.0539834761,(GCF_001688725.1_WP_065539114.1:0.0499890779,GCF_001314995.1_WP_004300802.1:0.0231447225):0.0179285529):0.100790070,(GCF_000965785.1_WP_005789224.1:1.00000050e-06,(GCF_000210835.1_WP_005789224.1:1.00000050e-06,((GCF_001286525.1_WP_005789224.1:1.00000050e-06,GCF_001682215.1_WP_005789224.1:1.00000050e-06):1.00000050e-06,GCF_000025985.1_WP_005789224.1:1.00000050e-06):1.00000050e-06):1.00000050e-06):0.120716141):0.0353361382,(GCF_000186225.1_WP_013545857.1:0.107775038,GCF_001318345.1_WP_007211125.1:0.0599929980):0.183525022):0.135529426):0.109889769):0.115962350):0.359281718):0.0610666074);
