# Supplementary material for: The metabolic network of the last bacterial common ancestor
Source: Commun Biol. 2021 Mar 26;4:413. doi: 10.1038/s42003-021-01918-4 (PMC7997952; doi:10.1038/s42003-021-01918-4)
Supplement: Supplementary file 7 — Supplementary Data 5 [file 42003_2021_1918_MOESM7_ESM.zip › 63324_LBCA_trees/10097.tree]

((GCF_000146065.2_WP_015423931.1:1.13143778,GCF_000010985.1_WP_013007850.1:1.21424634):0.305535330,(((((GCF_001274615.1_WP_010956389.1:1.00000050e-06,GCF_000007585.1_WP_010956389.1:1.00000050e-06):1.00000050e-06,GCF_000270225.1_WP_010956389.1:1.00000050e-06):1.00000050e-06,GCF_001263815.1_WP_010956389.1:1.00000050e-06):1.00000050e-06,(GCF_001444325.1_WP_058018677.1:0.00288291647,(GCF_000010505.1_WP_052269033.1:1.00000050e-06,GCF_001314265.1_WP_052269033.1:1.00000050e-06):0.00288499857):0.00289328599):0.658507970,((((GCF_001548195.1_WP_014709192.1:1.00000050e-06,GCF_000261025.1_WP_014709192.1:1.00000050e-06):0.188120143,(GCF_000193395.1_WP_013670744.1:0.0640812577,(GCF_001262015.1_WP_025077628.1:0.0170601237,GCF_000144405.1_WP_013264314.1:0.0508559013):0.0385437253):0.156354773):0.133783024,((GCF_000025925.1_WP_013065396.1:0.330155131,(GCF_001444445.1_WP_025065158.1:0.375235790,GCF_000242335.1_WP_005845312.1:0.368332659):0.0503987187):0.106695142,GCF_000163055.2_WP_009227935.1:0.349252894):0.0675708882):0.431798054,((GCF_001640865.1_WP_007833949.1:0.162725425,GCF_000190575.1_WP_013618424.1:0.178863403):0.163683840,((((GCF_001314995.1_WP_004298541.1:0.00633576521,GCF_001688725.1_WP_065539847.1:0.00952155228):0.00455448306,(GCF_001314975.1_WP_008761715.1:1.00000050e-06,GCF_000011065.1_NP_811986.1:1.00000050e-06):0.0247499022):0.0738343304,(GCF_000210835.1_WP_005783517.1:1.00000050e-06,(((GCF_000965785.1_WP_005783517.1:1.00000050e-06,GCF_000025985.1_WP_005783517.1:1.00000050e-06):1.00000050e-06,GCF_000009925.1_YP_101838.1:1.00000050e-06):1.00000050e-06,(GCF_001682215.1_WP_005783517.1:1.00000050e-06,GCF_001286525.1_WP_005783517.1:1.00000050e-06):1.00000050e-06):1.00000050e-06):0.0684292488):0.0335067017,(GCF_000186225.1_WP_013546432.1:0.100179280,GCF_001318345.1_WP_007211564.1:0.0311380014):0.0448537638):0.0990349579):0.164255333):0.405465619):0.609081067);
