# Supplementary material for: The metabolic network of the last bacterial common ancestor
Source: Commun Biol. 2021 Mar 26;4:413. doi: 10.1038/s42003-021-01918-4 (PMC7997952; doi:10.1038/s42003-021-01918-4)
Supplement: Supplementary file 7 — Supplementary Data 5 [file 42003_2021_1918_MOESM7_ESM.zip › 63324_LBCA_trees/10098.tree]

(((((((GCF_000348565.1_WP_012849144.1:1.00000050e-06,GCF_000146305.1_WP_012849144.1:1.00000050e-06):1.00000050e-06,GCF_000020865.1_WP_012849144.1:1.00000050e-06):0.0376887308,GCF_000264765.2_WP_034162570.1:1.00000050e-06):1.00000050e-06,GCF_000800725.1_WP_045424327.1:0.0124720481):0.150422415,GCF_001011055.1_WP_005287995.1:0.0194770471):0.269350592,((GCF_000012005.1_YP_402760.1:0.0177092536,(((GCF_000006925.2_NP_707796.1:1.00000050e-06,(((GCF_000007405.1_WP_000377229.1:1.00000050e-06,(((GCF_000743955.1_WP_000377229.1:1.00000050e-06,GCF_000022245.1_WP_000377229.1:1.00000050e-06):1.00000050e-06,GCF_000743995.1_WP_000377229.1:1.00000050e-06):1.00000050e-06,GCF_000953035.1_WP_000377229.1:1.00000050e-06):1.00000050e-06):1.00000050e-06,GCF_001579965.1_WP_000377229.1:1.00000050e-06):1.00000050e-06,GCF_001580175.1_WP_000377229.1:1.00000050e-06):1.00000050e-06):1.00000050e-06,(GCF_001021855.1_WP_000377229.1:1.00000050e-06,GCF_000013585.1_WP_000377229.1:1.00000050e-06):1.00000050e-06):1.00000050e-06,GCF_001578125.1_WP_000377229.1:1.00000050e-06):0.0187395051):0.157379289,GCF_000334515.1_WP_015365959.1:0.293104751):0.171842842):0.103374196,(GCF_000242335.1_WP_005846422.1:0.124263687,(((GCF_001548195.1_WP_014709835.1:1.00000050e-06,GCF_000261025.1_WP_014709835.1:1.00000050e-06):0.0989829102,((GCF_000193395.1_WP_013671368.1:0.0968796114,GCF_001262015.1_WP_025079255.1:0.0867399926):0.0373919191,GCF_000144405.1_WP_004360865.1:0.0807025237):0.0891331573):0.0872848411,(GCF_000599985.1_WP_025316075.1:0.493655235,((GCF_001314995.1_WP_004318565.1:0.116684621,((GCF_000011065.1_NP_810056.1:1.00000050e-06,GCF_001314975.1_WP_008763492.1:1.00000050e-06):0.203861760,GCF_000186225.1_WP_013547933.1:0.124067186):1.00000050e-06):0.0273738698,(GCF_000012845.1_WP_005862370.1:0.117002282,GCF_001318345.1_WP_007212906.1:0.0777615302):1.00000050e-06):0.236302129):0.159010558):0.0815593560):0.0690547704);
