# Supplementary material for: The metabolic network of the last bacterial common ancestor
Source: Commun Biol. 2021 Mar 26;4:413. doi: 10.1038/s42003-021-01918-4 (PMC7997952; doi:10.1038/s42003-021-01918-4)
Supplement: Supplementary file 7 — Supplementary Data 5 [file 42003_2021_1918_MOESM7_ESM.zip › 63324_LBCA_trees/10099.tree]

(((GCF_000269985.1_WP_014140531.1:0.187000620,GCF_000269985.1_WP_014140451.1:0.219637572):0.272705321,((((GCF_000020385.1_WP_012468734.1:0.319237696,GCF_000194135.1_WP_013681502.1:0.475923794):0.213931681,GCF_000226295.1_WP_014100904.1:0.487679981):0.148939661,GCF_000143965.1_WP_013257937.1:0.363619588):0.117099464,(GCF_000021905.1_WP_015948618.1:0.414635595,GCF_000831005.1_WP_036202105.1:0.846309362):0.0531379321):0.162607221):0.137674494,(GCF_000193395.1_WP_004353575.1:0.0175551921,(GCF_001262015.1_WP_025078213.1:0.0302490186,(GCF_000144405.1_WP_004359353.1:0.0243507739,((GCF_001548195.1_WP_014708604.1:1.00000050e-06,GCF_000261025.1_WP_014708604.1:1.00000050e-06):0.0750887889,(GCF_000242335.1_WP_005843202.1:0.157201357,((GCF_000163055.2_WP_009228036.1:0.0263513186,(GCF_000025925.1_WP_013065248.1:0.109902676,GCF_001444445.1_WP_025065394.1:0.113981411):0.0134751681):0.0651821429,(GCF_000190575.1_WP_013618596.1:0.0951663371,(GCF_000186225.1_WP_013547192.1:0.0671976633,((((GCF_001314995.1_WP_004301986.1:1.00000050e-06,GCF_000011065.1_NP_813414.1:1.00000050e-06):0.00565795883,(GCF_001688725.1_WP_004308264.1:1.00000050e-06,GCF_001314975.1_WP_004308264.1:1.00000050e-06):1.00000050e-06):0.0253950037,((GCF_000012825.1_WP_005842132.1:1.00000050e-06,GCF_001640865.1_WP_007833313.1:0.00564569004):0.0636857263,((((GCF_000025985.1_WP_005790230.1:1.00000050e-06,GCF_000009925.1_YP_100785.1:1.00000050e-06):1.00000050e-06,(GCF_001286525.1_WP_005790230.1:1.00000050e-06,GCF_001682215.1_WP_005790230.1:1.00000050e-06):1.00000050e-06):1.00000050e-06,GCF_000210835.1_WP_005790230.1:1.00000050e-06):1.00000050e-06,GCF_000965785.1_WP_045899374.1:0.00566685541):0.0200928014):0.0454341455):0.0140265339,GCF_001318345.1_WP_007213084.1:0.0451104438):0.0200839234):0.0890137666):0.137056728):0.0254911278):0.0980933234):0.0645534706):0.00614656044):0.0134653023):0.498366796);
