# Supplementary material for: The metabolic network of the last bacterial common ancestor
Source: Commun Biol. 2021 Mar 26;4:413. doi: 10.1038/s42003-021-01918-4 (PMC7997952; doi:10.1038/s42003-021-01918-4)
Supplement: Supplementary file 7 — Supplementary Data 5 [file 42003_2021_1918_MOESM7_ESM.zip › 63324_LBCA_trees/1009.tree]

((GCF_000953215.1_WP_051492220.1:0.494520680,((GCF_000144625.1_WP_013273682.1:0.155028852,GCF_001688665.1_WP_065549936.1:0.332902951):0.463472515,((((GCF_000024225.1_WP_012808732.1:0.424969952,GCF_000143845.1_WP_013251687.1:0.370200323):0.0682494213,GCF_000195315.1_WP_013707996.1:0.360256897):0.272927835,((GCF_000178115.2_WP_013486160.1:0.373525341,((GCF_000262145.1_WP_041826263.1:0.0189587775,GCF_000164675.2_WP_013903292.1:0.0142013230):0.219163019,(((GCF_000017005.1_WP_012130584.1:0.296936287,(GCF_000009545.1_WP_015911765.1:0.211924129,GCF_000213825.1_WP_013793679.1:0.155132970):0.241683184):0.0612074256,((((((((GCF_000299135.1_WP_001018636.1:1.00000050e-06,GCF_000012705.1_WP_001018636.1:1.00000050e-06):1.00000050e-06,GCF_001592385.1_WP_001018636.1:1.00000050e-06):1.00000050e-06,GCF_001683515.1_WP_001018636.1:1.00000050e-06):1.00000050e-06,GCF_001592425.1_WP_001018636.1:1.00000050e-06):1.00000050e-06,(GCF_001190805.1_WP_001018636.1:1.00000050e-06,GCF_001275545.2_WP_001018636.1:1.00000050e-06):1.00000050e-06):1.00000050e-06,(((GCF_000196055.1_WP_001018631.1:1.00000050e-06,GCF_000730255.1_WP_001018631.1:1.00000050e-06):1.00000050e-06,GCF_001190885.1_WP_001018631.1:1.00000050e-06):1.00000050e-06,GCF_000007265.1_NP_688916.1:1.00000050e-06):0.00243004503):0.00489085650,((((((((((((GCF_001712835.1_WP_001018638.1:1.00000050e-06,GCF_000689235.1_WP_001018638.1:1.00000050e-06):1.00000050e-06,GCF_001552035.1_WP_001018638.1:1.00000050e-06):0.00733459606,GCF_001266635.1_WP_000996586.1:0.00243461978):1.00000050e-06,GCF_000831145.1_WP_001018634.1:1.00000050e-06):1.00000050e-06,GCF_001026925.1_WP_001018634.1:1.00000050e-06):1.00000050e-06,GCF_000730215.1_WP_001018634.1:1.00000050e-06):1.00000050e-06,GCF_000831105.1_WP_001018634.1:1.00000050e-06):1.00000050e-06,GCF_000782855.1_WP_001018634.1:1.00000050e-06):1.00000050e-06,GCF_000427035.1_WP_001018634.1:1.00000050e-06):1.00000050e-06,GCF_000831125.1_WP_001018634.1:1.00000050e-06):1.00000050e-06,(GCF_000302475.1_WP_001018634.1:1.00000050e-06,GCF_001448985.1_WP_001018634.1:1.00000050e-06):1.00000050e-06):0.00243146490,GCF_000427075.1_WP_041165704.1:1.00000050e-06):1.00000050e-06):0.325464363,((((GCF_001721625.1_WP_063725219.1:1.00000050e-06,GCF_001640765.1_WP_063725219.1:1.00000050e-06):0.00672594345,((GCF_000231885.1_WP_002935214.1:1.00000050e-06,GCF_001572685.1_WP_002935214.1:1.00000050e-06):0.0125336798,((GCF_000494895.1_WP_023370080.1:0.00746862670,((((GCF_001272635.1_WP_009909909.1:1.00000050e-06,GCF_000168355.3_WP_009909909.1:1.00000050e-06):1.00000050e-06,GCF_001610935.1_WP_009909909.1:1.00000050e-06):0.00248195521,(GCF_000204625.1_WP_013730381.1:1.00000050e-06,GCF_000471985.1_WP_013730381.1:1.00000050e-06):1.00000050e-06):0.00247955115,((GCF_000026745.1_YP_003028635.1:1.00000050e-06,((GCF_000294495.1_WP_012027019.1:1.00000050e-06,GCF_000993745.1_WP_012027019.1:1.00000050e-06):1.00000050e-06,((GCF_000233575.1_WP_012027019.1:1.00000050e-06,((GCF_000344765.1_WP_012027019.1:1.00000050e-06,GCF_000026725.1_WP_012027019.1:1.00000050e-06):1.00000050e-06,(GCF_000231865.1_WP_012027019.1:1.00000050e-06,GCF_000186405.1_WP_012027019.1:1.00000050e-06):1.00000050e-06):1.00000050e-06):1.00000050e-06,GCF_000091905.1_WP_012027019.1:1.00000050e-06):1.00000050e-06):1.00000050e-06):1.00000050e-06,GCF_000018185.1_WP_012027019.1:1.00000050e-06):0.00748156241):0.00248737958):0.0100327286,GCF_000732355.1_WP_024390539.1:0.00500839071):0.00248341413):0.00813521624):0.160361919,((GCF_000427075.1_WP_016480893.1:0.00253425620,GCF_001266635.1_WP_017646965.1:0.00504294501):0.00301325478,((GCF_000427035.1_WP_000769127.1:1.00000050e-06,GCF_000009545.1_WP_000769127.1:1.00000050e-06):0.00251798320,(GCF_000493775.1_WP_003061760.1:0.00254056829,GCF_000307185.1_WP_042357899.1:0.00253427887):0.00513269977):0.0253726525):0.303654793):0.0768359314,(((GCF_001558215.1_WP_002274127.1:1.00000050e-06,(((GCF_000284575.1_WP_002263059.1:1.00000050e-06,GCF_000817065.1_WP_002263059.1:1.00000050e-06):1.00000050e-06,GCF_000007465.2_NP_721837.1:1.00000050e-06):0.00228184016,(GCF_000271865.1_WP_002267164.1:1.00000050e-06,GCF_000091645.1_WP_002267164.1:1.00000050e-06):0.00242967767):0.000352514840):0.202939367,((GCF_000283635.1_WP_014293857.1:0.00248840896,(GCF_001477615.1_WP_020916063.1:1.00000050e-06,GCF_000441535.1_WP_020916063.1:1.00000050e-06):1.00000050e-06):1.00000050e-06,((((GCF_000027185.1_WP_012961360.1:1.00000050e-06,GCF_000203195.1_WP_012961360.1:1.00000050e-06):1.00000050e-06,GCF_000270145.1_WP_012961360.1:1.00000050e-06):0.00498386112,GCF_000270165.1_WP_003063081.1:0.0175994245):1.00000050e-06,GCF_000246835.1_WP_014334251.1:0.0100171902):0.00249272684):0.105095976):0.0390153935,((((GCF_001267395.1_WP_002345823.1:1.00000050e-06,GCF_001267865.1_WP_002345823.1:1.00000050e-06):0.00244924590,(((GCF_001518735.1_WP_002303235.1:1.00000050e-06,GCF_000336405.1_WP_002303235.1:1.00000050e-06):1.00000050e-06,GCF_000444405.1_WP_002303235.1:1.00000050e-06):0.00244454698,(((GCF_001598635.1_WP_002355424.1:1.00000050e-06,GCF_001689055.1_WP_002355424.1:1.00000050e-06):1.00000050e-06,(GCF_000317915.1_WP_002355424.1:1.00000050e-06,GCF_000281195.1_WP_002355424.1:1.00000050e-06):1.00000050e-06):1.00000050e-06,GCF_000550745.1_WP_002355424.1:1.00000050e-06):0.00244925984):1.00000050e-06):0.0260368788,((GCF_000312685.1_WP_003131736.1:1.00000050e-06,GCF_000014545.1_WP_003131736.1:1.00000050e-06):1.00000050e-06,GCF_000236475.1_WP_003131736.1:1.00000050e-06):0.0205183258):0.138766377,((GCF_000196055.1_WP_000234208.1:0.0453459609,GCF_001412635.1_WP_049512074.1:0.0203745269):0.144232538,((GCF_001477575.1_WP_014294660.1:1.00000050e-06,GCF_000283635.1_WP_014294660.1:1.00000050e-06):0.0116707064,((GCF_000026745.1_YP_003028282.1:0.00244965288,(GCF_001272635.1_WP_024409316.1:1.00000050e-06,GCF_000168355.3_WP_024409316.1:1.00000050e-06):0.00491380488):1.00000050e-06,GCF_000732355.1_WP_024382166.1:0.00736556242):0.00312918267):0.0728073338):0.0618038101):0.0254706623):0.0364943360):0.0403993823):0.0420290498):0.0410732143,((GCF_000027165.1_YP_003446137.1:0.159655719,GCF_000385925.1_WP_041826817.1:0.125132044):0.0872530425,(GCF_000479335.1_WP_023026583.1:0.00172420334,(GCF_001587175.1_WP_061563748.1:0.00771076542,GCF_000479315.1_WP_023022654.1:0.0169063578):0.00796201171):0.194547904):0.0531626887):0.0924123836):0.219486654):0.0464849086,GCF_000195315.1_WP_013708272.1:0.630380356):0.104160029):0.0666553937,(GCF_001688705.1_WP_066539396.1:0.436429489,GCF_001688625.1_WP_065533957.1:0.612279957):0.157216502):0.0632722028):0.0736510557):0.0103124467,((GCF_000179635.2_WP_013499547.1:0.168146258,GCF_000723465.1_WP_041337383.1:0.324052109):0.427128152,((((GCF_000236685.1_WP_014271856.1:0.407823459,GCF_000190435.1_WP_013607414.1:0.289104026):0.508004932,(((GCF_000024265.1_WP_015760575.1:0.155986086,GCF_000270285.1_WP_013979999.1:0.102182365):0.733826802,((GCF_000800725.1_WP_034165358.1:1.00000050e-06,GCF_000264765.2_WP_034165358.1:1.00000050e-06):1.22910767,(GCF_000218875.1_WP_013933627.1:0.0787638610,(GCF_000024245.1_WP_012817054.1:1.00000050e-06,((GCF_000277755.1_WP_014848417.1:0.00262059030,((GCF_000576165.1_WP_023593165.1:1.00000050e-06,GCF_000498655.1_WP_023593165.1:1.00000050e-06):1.00000050e-06,GCF_000576125.1_WP_023593165.1:1.00000050e-06):0.00522278162):0.00261002355,(GCF_000007105.1_WP_011240802.1:1.00000050e-06,GCF_000175255.2_WP_011240802.1:1.00000050e-06):1.00000050e-06):0.00260367313):0.0783280759):0.552104419):0.0775743676):0.104445078,(GCF_000236685.1_WP_014271755.1:0.916199608,(GCF_001029265.1_WP_047791096.1:0.674897978,(GCF_001715535.1_WP_069117091.1:0.602597614,GCF_000439435.1_WP_020834080.1:0.551388571):0.199504926):0.396678927):0.0430904875):0.0772370343):0.0365514213,((GCF_000219045.1_WP_013922283.1:0.0288868393,((GCF_000833255.1_WP_044526991.1:0.0214418440,((GCF_000833455.1_WP_004286929.1:0.00783469788,GCF_000833295.1_WP_042524147.1:0.00130688877):0.00413820014,((GCF_000833215.1_WP_012280323.1:1.00000050e-06,GCF_000019285.1_WP_012280323.1:1.00000050e-06):1.00000050e-06,GCF_000833195.1_WP_012280323.1:1.00000050e-06):0.0103874253):0.00790171089):1.00000050e-06,GCF_000833315.1_WP_042517021.1:0.00775196589):0.0123442923):0.708890932,(GCF_001564455.1_WP_067557845.1:0.578953959,GCF_001688965.1_WP_009269482.1:0.424911527):0.207107441):0.161739473):0.0473412636,(((GCF_000166415.1_WP_013404904.1:0.385257714,((GCF_000024565.1_WP_012859348.1:0.462288556,((GCF_000023905.1_WP_015770411.1:0.240351426,GCF_001274535.1_WP_053393042.1:0.123122839):0.161180253,GCF_000024405.1_WP_012860234.1:0.205476632):0.116441712):0.227012642,(GCF_000597865.1_WP_025436774.1:0.692413339,(GCF_000204565.1_WP_013726228.1:0.0741013268,GCF_000014125.1_WP_052294515.1:0.160269016):0.221497138):0.111945983):0.0368888112):0.0652811891,(GCF_000178835.2_WP_013658325.1:0.591752250,(GCF_000271665.2_WP_007958289.1:0.508751706,((GCF_000284095.1_WP_014425052.1:0.568653070,((GCF_000789395.1_WP_039311862.1:0.138524253,(GCF_001579765.1_WP_003471442.1:0.00211030410,((GCF_000009685.1_WP_011009714.1:0.00504926558,GCF_001304735.1_WP_060669495.1:0.00505233118):0.00252910144,(GCF_000013285.1_WP_003458008.1:1.00000050e-06,GCF_001579785.1_WP_003458008.1:1.00000050e-06):1.00000050e-06):0.00291495880):0.208879519):0.0496925627,(((GCF_000340885.1_WP_015390255.1:0.0908358660,(GCF_000473995.1_WP_022743462.1:0.103186634,((GCF_001456065.2_WP_002583004.1:1.00000050e-06,GCF_001646605.1_WP_002583004.1:1.00000050e-06):1.00000050e-06,GCF_001465175.1_WP_002583004.1:1.00000050e-06):0.204831394):0.0270399389):0.0893741047,(((GCF_001456065.2_WP_035761481.1:1.00000050e-06,GCF_001465175.1_WP_035761481.1:1.00000050e-06):1.00000050e-06,GCF_001646605.1_WP_035761481.1:1.00000050e-06):0.239817284,(GCF_000506785.2_WP_023974555.1:0.00534163552,GCF_000833105.2_WP_041898605.1:0.0125290295):0.222501435):0.0203515256):0.0271580140,(((GCF_000016965.1_WP_012060760.1:1.00000050e-06,GCF_000767745.1_WP_012060760.1:1.00000050e-06):0.00999131744,GCF_000833105.2_WP_041900151.1:1.00000050e-06):0.000397214469,GCF_000506785.2_WP_023973944.1:0.00970939308):0.152537457):0.0483079929):0.0939163096):0.0786264568,(((GCF_000008765.1_NP_349632.1:1.00000050e-06,GCF_000191905.1_WP_010966313.1:1.00000050e-06):1.00000050e-06,GCF_000218855.1_WP_010966313.1:1.00000050e-06):0.317203212,GCF_000165505.1_WP_013387650.1:0.534483331):0.0753488838):0.0251371420):0.0464175709):0.0219464053):0.0610658429,((GCF_000212415.1_WP_013757749.1:0.858601464,(GCF_001717545.1_WP_069177600.1:1.43252674,((GCF_000016545.1_WP_011917235.1:0.147526659,((GCF_000145215.1_WP_013290249.1:0.0137861431,GCF_000166335.1_WP_013412296.1:0.0105189236):0.00671217116,((GCF_000166355.1_WP_013403017.1:0.0215211904,(GCF_000022325.1_WP_015908065.1:0.00821923561,GCF_000166775.1_WP_013430071.1:0.0104067721):0.0102364012):0.0114444884,(GCF_000193435.2_WP_014042448.1:0.00266029876,GCF_000166695.1_WP_013432903.1:0.00677087950):1.00000050e-06):0.00477729912):0.120591735):0.564522094,(((GCF_000307165.1_WP_015010656.1:0.518039528,GCF_000389635.1_WP_015614229.1:0.413989348):0.144227962,((GCF_000189775.2_WP_013788750.1:0.0613531831,(GCF_000145615.1_WP_013298785.1:1.00000050e-06,GCF_000328545.1_WP_015312434.1:0.00516316943):0.0499350562):0.190375461,GCF_000213255.1_WP_013780368.1:0.497153278):0.0896201747):0.0477258953,(GCF_000317105.1_WP_015148942.1:0.327096216,GCF_001264245.1_WP_052276749.1:0.243455439):0.449715541):0.118727666):0.244118632):0.469910486):0.0354716647,(((GCF_001688665.1_WP_065550584.1:0.700674755,(GCF_001689125.1_WP_065541651.1:0.544972398,GCF_000145035.1_WP_013281172.1:0.325678840):0.101635796):0.117938975,(((GCF_000018685.1_WP_012200549.1:0.478617808,(GCF_000146185.1_WP_041687919.1:0.455406503,GCF_000225345.1_WP_014080469.1:0.454269791):0.0737467496):0.0787800957,(GCF_000020605.1_WP_012742231.1:0.251527556,GCF_000145275.1_WP_010075146.1:0.320151366):0.0640385994):0.0904263186,(GCF_001688845.1_WP_068961313.1:0.448542408,((GCF_000012845.1_WP_011966161.1:0.209153021,((GCF_001314995.1_WP_004300997.1:0.0352114423,(GCF_000011065.1_NP_810677.1:1.00000050e-06,GCF_001314975.1_WP_008767778.1:1.00000050e-06):0.0458361834):0.0605808316,GCF_001318345.1_WP_029428296.1:0.0893803108):0.134952167):0.0642244447,(GCF_000190575.1_WP_013616224.1:0.225259226,(GCF_000012825.1_WP_005841577.1:1.00000050e-06,GCF_001640865.1_WP_007833252.1:0.0107394913):0.213912760):0.150369984):0.0760265610):0.179968512):0.0632639252):0.179850655,((((((GCF_001602155.1_WP_003774877.1:1.00000050e-06,GCF_000270085.1_WP_003774877.1:1.00000050e-06):1.00000050e-06,GCF_001723625.1_WP_003774877.1:1.00000050e-06):1.00000050e-06,GCF_000404205.1_WP_003774877.1:1.00000050e-06):0.571916410,GCF_001545095.1_WP_067633166.1:0.706137174):0.178196490,((GCF_001543345.1_WP_068759405.1:0.531280610,GCF_000755705.1_WP_038470999.1:0.430229048):0.104579849,((GCF_001577795.1_WP_003437776.1:1.00000050e-06,(GCF_000085225.1_WP_009891987.1:0.00739834014,((GCF_000932055.1_WP_011861970.1:1.00000050e-06,GCF_000009205.1_YP_001089960.1:1.00000050e-06):1.00000050e-06,GCF_000953275.1_WP_011861970.1:1.00000050e-06):1.00000050e-06):0.00245818893):0.0132716190,GCF_000210435.1_WP_003421314.1:0.0192628589):0.493459468):0.0424836808):0.0794927421,((((GCF_000224985.1_WP_014073444.1:0.377723899,((GCF_000143435.1_WP_014568113.1:0.00262799358,(GCF_001011095.1_WP_011475583.1:1.00000050e-06,GCF_000008925.1_YP_535105.1:1.00000050e-06):1.00000050e-06):0.00659943524,(GCF_001723525.1_WP_069468696.1:0.00264388537,GCF_000758365.1_WP_044004458.1:0.00264302561):0.0201354513):0.329979053):0.199085269,((((((GCF_000248095.2_WP_006499165.1:0.198944914,(GCF_001602195.1_WP_057727307.1:0.00264049691,(((GCF_000210515.1_WP_003683143.1:1.00000050e-06,GCF_000466785.3_WP_003683143.1:1.00000050e-06):1.00000050e-06,GCF_000397165.1_WP_003683143.1:1.00000050e-06):1.00000050e-06,GCF_000010145.1_WP_012391205.1:0.00264139650):1.00000050e-06):0.270818884):0.0952376261,(GCF_001602195.1_WP_062813068.1:0.188634775,(GCF_000159455.2_WP_035159909.1:0.0204874670,((((GCF_001046835.1_WP_011953445.1:1.00000050e-06,GCF_000010005.1_WP_011953445.1:1.00000050e-06):1.00000050e-06,GCF_000016825.1_WP_011953445.1:1.00000050e-06):0.0126672377,(GCF_000439275.1_WP_042229312.1:0.00499618876,GCF_001688685.1_WP_065532866.1:0.00749815320):0.00240430234):0.00246860993,(GCF_001618905.1_WP_063164115.1:0.00247229508,GCF_000410995.1_WP_003674220.1:1.00000050e-06):0.0100738352):0.00757074708):0.193203624):0.0987628686):0.160499849,GCF_000829395.1_WP_041093556.1:0.361039154):0.0982993176,((GCF_000211375.1_WP_013727921.1:0.00770873418,GCF_000298115.2_WP_014939985.1:1.00000050e-06):0.245984707,((((GCF_001702195.1_WP_054709954.1:1.00000050e-06,GCF_001702155.1_WP_054709954.1:1.00000050e-06):1.00000050e-06,GCF_001702175.1_WP_065912079.1:0.00258797979):0.295796590,(GCF_001050435.1_WP_048736017.1:0.0768140077,((GCF_000359625.1_WP_015473753.1:0.00263369106,GCF_000014465.1_WP_011667576.1:1.00000050e-06):1.00000050e-06,GCF_001676805.1_WP_065201410.1:0.00529505907):0.133126186):0.207044516):0.0633111754,((GCF_001443645.1_WP_021731557.1:0.0214047685,((GCF_000931425.1_WP_003644420.1:1.00000050e-06,GCF_001278015.1_WP_003644420.1:1.00000050e-06):1.00000050e-06,(((GCF_001704315.1_WP_022638475.1:1.00000050e-06,GCF_001704335.1_WP_022638475.1:1.00000050e-06):0.00256886787,(((((GCF_001596095.1_WP_046947658.1:0.00256062029,GCF_000203855.3_YP_004889631.1:1.00000050e-06):0.00255540846,(GCF_000392485.3_WP_003645030.1:1.00000050e-06,GCF_000412205.1_WP_003645030.1:1.00000050e-06):0.00255628360):1.00000050e-06,GCF_001617525.1_WP_003640559.1:1.00000050e-06):1.00000050e-06,GCF_000148815.2_WP_003640559.1:1.00000050e-06):1.00000050e-06,(((GCF_001672035.1_WP_003640559.1:1.00000050e-06,GCF_001660025.1_WP_003640559.1:1.00000050e-06):1.00000050e-06,(((GCF_000338115.2_WP_003640559.1:1.00000050e-06,GCF_001484005.1_WP_003640559.1:1.00000050e-06):1.00000050e-06,GCF_001715615.1_WP_003640559.1:1.00000050e-06):1.00000050e-06,GCF_001659745.1_WP_003640559.1:1.00000050e-06):1.00000050e-06):1.00000050e-06,GCF_001296095.1_WP_003640559.1:1.00000050e-06):1.00000050e-06):1.00000050e-06):0.00255805073,(((GCF_000023085.1_WP_015825595.1:1.00000050e-06,GCF_001581895.1_WP_015825595.1:1.00000050e-06):1.00000050e-06,GCF_001302645.1_WP_015825595.1:1.00000050e-06):1.00000050e-06,GCF_000604105.1_WP_015825595.1:1.00000050e-06):1.00000050e-06):0.00255895167):0.0126375177):0.240267898,((((GCF_001702215.1_WP_014215395.1:1.00000050e-06,GCF_001702235.1_WP_014215395.1:1.00000050e-06):1.00000050e-06,GCF_000237995.1_WP_014215395.1:1.00000050e-06):0.298474053,(GCF_000496265.1_WP_023440366.1:1.00000050e-06,(GCF_000014505.1_WP_011673373.1:0.00251414225,GCF_001411765.2_WP_055126261.1:0.00252532998):0.00252434434):0.194245738):0.0853911112,((GCF_001611155.1_WP_046871129.1:1.00000050e-06,(GCF_001611115.1_WP_046871129.1:1.00000050e-06,(GCF_001611035.1_WP_046871129.1:1.00000050e-06,GCF_001611135.1_WP_046871129.1:1.00000050e-06):1.00000050e-06):1.00000050e-06):1.00000050e-06,GCF_001611075.1_WP_062904413.1:0.00248308879):0.321832511):0.0518398141):0.0656629871):0.0276023283):0.0652219546):0.0718287091,(GCF_001314945.1_WP_034530831.1:0.401769180,(GCF_000225325.1_WP_014081694.1:0.377876640,(GCF_000225325.1_WP_049777605.1:0.185568681,(GCF_001702115.1_WP_054646173.1:1.00000050e-06,GCF_001702135.1_WP_054646173.1:1.00000050e-06):0.223290004):0.209929297):0.118316924):0.0699556844):0.0242550896,(((GCF_001050475.1_WP_048703028.1:0.229535660,GCF_000831645.3_WP_041501626.1:0.230704492):0.234104699,GCF_000014385.1_WP_002820437.1:0.546709906):0.122267901,(GCF_000219805.1_WP_013989150.1:0.556980719,((((GCF_000750535.1_WP_009765444.1:1.00000050e-06,GCF_000732905.1_WP_009765444.1:1.00000050e-06):1.00000050e-06,GCF_000750515.1_WP_009765444.1:1.00000050e-06):0.108806395,GCF_001308145.2_WP_060654932.1:0.0809423439):0.199161193,(GCF_001698145.1_WP_029509863.1:0.0211836039,((GCF_000026405.1_WP_012305259.1:0.0268265417,(GCF_000300135.1_WP_014974245.1:0.0496861649,((GCF_000196855.1_WP_010389386.1:1.00000050e-06,(GCF_000298875.1_WP_010016633.1:0.00521796400,GCF_001536305.1_WP_060391539.1:1.00000050e-06):0.00260239171):0.0207390605,(GCF_000219785.1_WP_013102363.1:1.00000050e-06,GCF_000092505.1_WP_013102363.1:1.00000050e-06):0.0180499185):0.0274226834):0.0159208892):0.0170098008,(GCF_001047695.1_WP_048593064.1:0.00518418929,((GCF_000512955.1_WP_011679911.1:1.00000050e-06,GCF_000014445.1_WP_011679911.1:1.00000050e-06):1.00000050e-06,(GCF_001583825.1_WP_011679911.1:1.00000050e-06,GCF_000234825.3_WP_011679911.1:1.00000050e-06):1.00000050e-06):1.00000050e-06):0.0915023075):0.0130951763):0.289746584):0.0963996432):0.127688870):0.0455191781):0.0879884664):0.0408657520,(GCF_000981525.1_WP_047915012.1:0.267914418,((GCF_000269945.1_WP_014025358.1:1.00000050e-06,GCF_000269925.1_WP_014025358.1:1.00000050e-06):0.187176193,((GCF_000468955.1_WP_021037853.1:1.00000050e-06,((GCF_000143205.1_WP_011835879.1:1.00000050e-06,GCF_000009425.1_WP_011835879.1:1.00000050e-06):0.00781088179,(GCF_000014545.1_WP_011676986.1:1.00000050e-06,(GCF_000236475.1_WP_011676986.1:1.00000050e-06,GCF_000312685.1_WP_011676986.1:1.00000050e-06):1.00000050e-06):1.00000050e-06):0.00258663022):0.0288908435,(((GCF_000006865.1_NP_268078.1:1.00000050e-06,(GCF_000192705.1_WP_004254893.1:1.00000050e-06,(((GCF_000807375.1_WP_023188675.1:1.00000050e-06,GCF_900088425.1_WP_017865055.1:0.00262033713):0.00261705395,(GCF_000025045.1_WP_012898463.1:1.00000050e-06,GCF_000478255.1_WP_012898463.1:1.00000050e-06):1.00000050e-06):0.00261972468,GCF_000344575.1_WP_015427064.1:0.00262262541):1.00000050e-06):1.00000050e-06):1.00000050e-06,GCF_000479375.2_WP_004254893.1:1.00000050e-06):1.00000050e-06,GCF_000761115.1_WP_038602077.1:0.00262282551):0.0468515410):0.142118841):0.225367452):0.179867243):0.0215598581,((((GCF_000026065.1_WP_011374685.1:0.0480950782,(GCF_001663835.1_WP_064777134.1:0.00258534576,(GCF_001723545.1_WP_056966128.1:1.00000050e-06,GCF_001698165.1_WP_065825690.1:0.00258772411):1.00000050e-06):0.0766004017):0.210376667,(((GCF_000829055.1_WP_025013524.1:0.0371268077,(((GCF_000418495.1_WP_005689329.1:1.00000050e-06,((GCF_000026525.1_WP_005689329.1:1.00000050e-06,GCF_900070175.1_WP_005689329.1:1.00000050e-06):1.00000050e-06,GCF_000233755.1_WP_005689329.1:1.00000050e-06):1.00000050e-06):1.00000050e-06,GCF_000418475.1_WP_005710543.1:0.00261101697):0.00261357099,(GCF_000011045.1_WP_005688012.1:1.00000050e-06,GCF_000026505.1_WP_005688012.1:1.00000050e-06):1.00000050e-06):0.0248321595):0.0200820802,((((GCF_000026485.1_WP_012491593.1:1.00000050e-06,GCF_000194785.1_WP_012491593.1:1.00000050e-06):1.00000050e-06,GCF_000318035.1_WP_012491593.1:1.00000050e-06):1.00000050e-06,GCF_000194765.1_WP_012491593.1:1.00000050e-06):1.00000050e-06,((((GCF_001191565.1_WP_003565426.1:1.00000050e-06,(((GCF_001244395.1_WP_003565426.1:1.00000050e-06,GCF_000155515.2_WP_003565426.1:1.00000050e-06):1.00000050e-06,GCF_000418515.1_WP_003565426.1:1.00000050e-06):1.00000050e-06,(GCF_000309565.2_WP_003565426.1:1.00000050e-06,GCF_000019245.4_WP_003565426.1:1.00000050e-06):1.00000050e-06):1.00000050e-06):1.00000050e-06,GCF_000014525.1_YP_806626.1:1.00000050e-06):1.00000050e-06,GCF_001514415.1_WP_003565426.1:1.00000050e-06):1.00000050e-06,(GCF_000582665.1_WP_003660928.1:1.00000050e-06,GCF_000829035.1_WP_003660928.1:1.00000050e-06):0.00263361564):0.00263188188):0.0330491904):0.319516473,(((GCF_001663735.1_WP_068224186.1:1.00000050e-06,GCF_001663655.1_WP_068224186.1:1.00000050e-06):1.00000050e-06,GCF_001663715.1_WP_068224186.1:1.00000050e-06):0.00242433036,(GCF_001663755.1_WP_068280604.1:1.00000050e-06,GCF_001663675.1_WP_068280604.1:1.00000050e-06):1.00000050e-06):0.257666588):0.0587102951):0.0300602408,((GCF_000091405.1_WP_012846246.1:1.00000050e-06,(GCF_001714745.1_WP_069168489.1:1.00000050e-06,(GCF_000008065.1_WP_011161952.1:0.00252026558,(GCF_000014425.1_WP_003647370.1:0.0313943115,(GCF_000498675.1_WP_023599654.1:0.00759680799,GCF_000204985.1_WP_014567526.1:0.00253100323):0.00249481399):0.00508814143):0.00250272485):0.0126538948):0.190049936,(((GCF_000194115.1_WP_013437791.1:1.00000050e-06,GCF_000191545.1_WP_013641829.1:0.00494839031):0.0126988243,((((GCF_000389675.2_WP_003547149.1:1.00000050e-06,GCF_000011985.1_YP_193868.1:1.00000050e-06):1.00000050e-06,GCF_000934625.1_WP_003547149.1:1.00000050e-06):0.0648502990,GCF_000214785.1_WP_013854171.1:0.0493979989):0.0119310255,(GCF_000165775.1_WP_014918882.1:0.00238547858,(GCF_001314245.2_WP_060472045.1:0.00485978444,(((((GCF_001006025.1_WP_003626490.1:1.00000050e-06,(GCF_000015385.1_WP_012211831.1:0.00240700418,GCF_001702095.1_WP_065866385.1:0.00240987422):1.00000050e-06):1.00000050e-06,GCF_000961015.1_WP_052541210.1:0.00240413355):0.00241233314,GCF_000525715.1_WP_025283553.1:0.00241273457):1.00000050e-06,GCF_000189515.1_WP_014563689.1:1.00000050e-06):1.00000050e-06,GCF_001308285.1_WP_014563689.1:1.00000050e-06):0.00239850056):0.00491458717):0.0444790940):0.0262551273):0.107187600,((GCF_000761135.1_WP_038522546.1:0.150127278,GCF_001042405.1_WP_054681345.1:0.104300758):0.0539743833,(GCF_000014405.1_WP_011678370.1:0.00499745366,(((GCF_000191165.1_WP_002880191.1:1.00000050e-06,GCF_000056065.1_WP_002880191.1:1.00000050e-06):1.00000050e-06,GCF_001469775.1_WP_002880191.1:1.00000050e-06):1.00000050e-06,GCF_000182835.1_WP_013439703.1:0.00498227819):1.00000050e-06):0.293264099):0.0365278899):0.0867020589):0.231330971):0.0721964280,(((((GCF_000317915.1_WP_015212187.1:0.00250547053,(((GCF_001689055.1_WP_002361863.1:1.00000050e-06,GCF_000281195.1_WP_002391795.1:0.00249872699):0.00250086305,GCF_000007785.1_NP_815352.1:0.00250096956):1.00000050e-06,((GCF_000742975.1_WP_002363997.1:1.00000050e-06,GCF_000172575.2_WP_002363997.1:1.00000050e-06):1.00000050e-06,GCF_000550745.1_WP_002363997.1:1.00000050e-06):1.00000050e-06):1.00000050e-06):0.00174992882,GCF_001598635.1_WP_002411055.1:0.00326344150):0.152719037,(GCF_000283975.1_WP_015694908.1:1.00000050e-06,GCF_000747585.1_WP_013774006.1:0.00494073379):0.182750459):0.0516804645,(((GCF_000283615.1_WP_014124939.1:1.00000050e-06,GCF_001712815.1_WP_014124939.1:1.00000050e-06):0.188346554,(GCF_000157355.2_WP_015510004.1:1.00000050e-06,GCF_001558875.1_WP_016621299.1:0.00781768779):0.217093279):0.0590439866,((GCF_000271405.2_WP_010737381.1:0.00255585974,GCF_001641305.1_WP_034700304.1:1.00000050e-06):0.0141843180,((GCF_000504125.1_WP_010735737.1:0.0718812525,(GCF_000737555.1_WP_002290227.1:0.00530080605,((GCF_001298485.1_WP_044144800.1:1.00000050e-06,GCF_001412695.1_WP_044144800.1:1.00000050e-06):0.00257166957,(GCF_900066025.1_WP_002296994.1:1.00000050e-06,((GCF_001518735.1_WP_002296994.1:1.00000050e-06,(GCF_000444405.1_WP_002296994.1:1.00000050e-06,((GCF_000336405.1_WP_002296994.1:1.00000050e-06,(GCF_000174395.2_YP_006375749.1:1.00000050e-06,GCF_000250945.1_WP_002296994.1:1.00000050e-06):1.00000050e-06):1.00000050e-06,GCF_001587115.1_WP_002296994.1:1.00000050e-06):1.00000050e-06):1.00000050e-06):1.00000050e-06,GCF_001635875.1_WP_002296994.1:1.00000050e-06):1.00000050e-06):1.00000050e-06):0.00507307619):0.0329765013):0.0181097911,(GCF_001267865.1_WP_005878163.1:1.00000050e-06,GCF_001267395.1_WP_005878163.1:1.00000050e-06):0.0208055741):0.0284435973):0.109851168):0.0776070446):0.105109744,((GCF_001483965.1_WP_058918606.1:0.168178335,GCF_000317975.2_WP_010052908.1:0.275672643):0.0399728170,(GCF_000195575.1_WP_041556340.1:0.132658526,GCF_000493735.1_WP_023178009.1:0.139642050):0.124006068):0.117185257):0.0475613161):0.0832453234):0.0932834086):0.0603710057):0.0287914659):0.0356463198):0.0825048354):0.0671233260):0.0213615222);
