# Supplementary material for: The metabolic network of the last bacterial common ancestor
Source: Commun Biol. 2021 Mar 26;4:413. doi: 10.1038/s42003-021-01918-4 (PMC7997952; doi:10.1038/s42003-021-01918-4)
Supplement: Supplementary file 7 — Supplementary Data 5 [file 42003_2021_1918_MOESM7_ESM.zip › 63324_LBCA_trees/10100.tree]

((GCF_000190535.1_WP_013612432.1:0.874129129,(GCF_000212375.1_WP_004330472.1:0.739150120,((GCF_001274615.1_WP_053444653.1:0.00595235673,((GCF_000270225.1_WP_021665610.1:1.00000050e-06,GCF_001444325.1_WP_021665610.1:1.00000050e-06):1.00000050e-06,(GCF_000007585.1_WP_010956176.1:1.00000050e-06,GCF_001263815.1_WP_010956176.1:1.00000050e-06):0.00590746181):1.00000050e-06):0.00858034193,(GCF_001314265.1_WP_012457922.1:1.00000050e-06,GCF_000010505.1_WP_012457922.1:1.00000050e-06):0.00331725353):0.804687494):0.409485914):0.106092436,(GCF_000953535.1_WP_045088808.1:1.07409410,(((GCF_001547855.1_WP_060831002.1:0.00625332091,(GCF_001547875.1_WP_014224343.1:1.00000050e-06,GCF_000238215.1_WP_014224343.1:1.00000050e-06):1.00000050e-06):0.454883298,(GCF_000269985.1_WP_014136055.1:2.42678832,GCF_001688845.1_WP_068960174.1:0.945864434):0.252235798):0.107213447,(GCF_000012845.1_WP_005860415.1:0.270628513,(GCF_000512915.1_WP_038534228.1:0.683368849,((((GCF_001262015.1_WP_025077693.1:0.0822738763,GCF_000144405.1_WP_013263816.1:0.163153113):0.0293506481,((GCF_001548195.1_WP_014709086.1:1.00000050e-06,GCF_000261025.1_WP_014709086.1:1.00000050e-06):0.495568260,GCF_000193395.1_WP_036877181.1:0.0947148649):0.0539030710):0.683776618,(GCF_001640865.1_WP_007848314.1:0.0340937226,GCF_000012825.1_WP_005844918.1:0.0376107912):0.136674271):0.136188886,((((GCF_001682215.1_WP_005785783.1:1.00000050e-06,(GCF_000025985.1_WP_005785783.1:1.00000050e-06,(GCF_000210835.1_WP_005785783.1:1.00000050e-06,GCF_000009925.1_YP_098495.1:1.00000050e-06):1.00000050e-06):1.00000050e-06):1.00000050e-06,GCF_000965785.1_WP_032572798.1:0.00559445995):1.00000050e-06,GCF_001286525.1_WP_053873635.1:0.00559062449):0.0755151860,(GCF_000186225.1_WP_013547303.1:0.153639896,GCF_001318345.1_WP_007213205.1:0.0325517903):0.0251877941):0.400036309):0.203905864):0.166648009):0.154577995):0.156791696):0.129765348);
