# Supplementary material for: The metabolic network of the last bacterial common ancestor
Source: Commun Biol. 2021 Mar 26;4:413. doi: 10.1038/s42003-021-01918-4 (PMC7997952; doi:10.1038/s42003-021-01918-4)
Supplement: Supplementary file 7 — Supplementary Data 5 [file 42003_2021_1918_MOESM7_ESM.zip › 63324_LBCA_trees/10101.tree]

((((GCF_000163055.2_WP_020967120.1:0.288068202,((((GCF_001548195.1_WP_014710042.1:1.00000050e-06,GCF_000261025.1_WP_014710042.1:1.00000050e-06):0.218283729,(GCF_000144405.1_WP_013264003.1:0.0467058836,(GCF_001262015.1_WP_025078481.1:0.0438723868,GCF_000193395.1_WP_013671153.1:0.0998395619):0.0534244414):0.129637270):0.0858750026,GCF_001444445.1_WP_025066488.1:0.245812782):0.0626589828,GCF_000242335.1_WP_005847198.1:0.373036041):0.0859275189):0.150692034,GCF_000025925.1_WP_013063537.1:0.524554761):0.272924740,GCF_000186225.1_WP_041579482.1:0.656593690):0.552053153,((GCF_000265365.1_WP_014775276.1:0.666793632,(GCF_000265365.1_WP_009598883.1:0.563749983,(GCF_001688845.1_WP_068961102.1:0.588745425,GCF_000190535.1_WP_041557022.1:0.251763058):0.370530679):0.369706943):0.322422702,(GCF_000025925.1_WP_041385850.1:0.565305536,(((GCF_000010505.1_WP_052269035.1:1.00000050e-06,GCF_001314265.1_WP_052269035.1:1.00000050e-06):1.00000050e-06,(GCF_001274615.1_WP_053444054.1:1.00000050e-06,(GCF_000270225.1_WP_013816622.1:0.00790636213,((GCF_001263815.1_WP_005874326.1:1.00000050e-06,GCF_000007585.1_WP_005874326.1:1.00000050e-06):0.00263864266,GCF_001444325.1_WP_058018920.1:0.00263230024):0.00263196085):0.00262998514):0.00262896773):0.803736630,(((GCF_001314995.1_WP_032856151.1:0.0768433783,(GCF_000011065.1_NP_810587.1:1.00000050e-06,GCF_001314975.1_WP_011107936.1:1.00000050e-06):0.0670518505):0.145602196,((GCF_000009925.1_YP_100549.1:0.00604935814,(GCF_000210835.1_WP_009292840.1:1.00000050e-06,(GCF_000965785.1_WP_009292840.1:1.00000050e-06,GCF_001286525.1_WP_009292840.1:1.00000050e-06):1.00000050e-06):0.00303265670):0.00605513474,(GCF_001682215.1_WP_032576049.1:1.00000050e-06,GCF_000025985.1_WP_010993269.1:0.00301429783):1.00000050e-06):0.0965337922):0.213944033,GCF_001318345.1_WP_022209911.1:0.261239296):0.103474627):0.217238722):0.531838271):0.0747126685);
