# Supplementary material for: The metabolic network of the last bacterial common ancestor
Source: Commun Biol. 2021 Mar 26;4:413. doi: 10.1038/s42003-021-01918-4 (PMC7997952; doi:10.1038/s42003-021-01918-4)
Supplement: Supplementary file 7 — Supplementary Data 5 [file 42003_2021_1918_MOESM7_ESM.zip › 63324_LBCA_trees/10102.tree]

((GCF_000599985.1_WP_025316789.1:1.35674157,((GCF_000015125.1_WP_011744884.1:0.289503538,((GCF_001687065.1_WP_068866796.1:0.328389280,GCF_000020625.1_WP_012505997.1:0.276836077):0.0940236454,GCF_000006985.1_NP_662189.1:0.347152057):0.0526650582):0.112308321,(GCF_000016085.1_WP_011890300.1:0.230049936,GCF_000012485.1_WP_011357528.1:0.290037809):0.0520597618):0.537317358):0.379620940,(((GCF_000238215.1_WP_014225968.1:1.00000050e-06,GCF_001547855.1_WP_060831560.1:0.00132613934):0.00655599183,GCF_001547875.1_WP_046825386.1:0.00904638513):1.16532587,(GCF_000269985.1_WP_014134240.1:1.28254071,(GCF_000020005.1_WP_012448396.1:0.636290226,((GCF_000226295.1_WP_014099583.1:0.250416841,GCF_000317105.1_WP_015150228.1:0.268500654):0.143315436,((GCF_001553545.1_WP_066428011.1:0.208120065,(GCF_001278825.1_WP_053581307.1:0.00445678901,GCF_000023285.1_WP_015782045.1:0.00770388284):0.163536985):0.343968439,((GCF_000265365.1_WP_014774938.1:0.223453400,GCF_000512915.1_WP_025278599.1:0.213434957):0.239417494,((GCF_000447675.1_WP_020964618.1:0.131476896,(GCF_000755145.1_WP_044979629.1:0.0161596483,GCF_000008185.1_NP_971802.1:0.0538671352):0.144091793):0.427099210,(GCF_001688845.1_WP_068960156.1:0.346004416,((((GCF_001548195.1_WP_014708365.1:1.00000050e-06,GCF_000261025.1_WP_014708365.1:1.00000050e-06):0.170093340,GCF_000242335.1_WP_015298534.1:0.159159522):0.0512026284,((GCF_001262015.1_WP_050696327.1:0.0253696066,GCF_000144405.1_WP_044046066.1:0.0384447464):0.0228573899,GCF_000193395.1_WP_044112359.1:0.0493064370):0.146836294):0.116194959,((GCF_001314995.1_WP_004297998.1:0.0123689362,GCF_001688725.1_WP_065539278.1:0.0138178761):0.0770011085,GCF_001318345.1_WP_029428261.1:0.0846891363):0.113503354):0.0854702471):0.190383784):0.0468090783):0.0445647639):0.155693229):0.196007231):0.184642187):0.121131214):0.185283972);
