# Supplementary material for: The metabolic network of the last bacterial common ancestor
Source: Commun Biol. 2021 Mar 26;4:413. doi: 10.1038/s42003-021-01918-4 (PMC7997952; doi:10.1038/s42003-021-01918-4)
Supplement: Supplementary file 7 — Supplementary Data 5 [file 42003_2021_1918_MOESM7_ESM.zip › 63324_LBCA_trees/10103.tree]

((((GCF_000025925.1_WP_013063071.1:0.194192164,GCF_000025925.1_WP_013063062.1:0.0960046232):1.00309913,GCF_000025925.1_WP_013064640.1:0.668681912):0.342403523,((GCF_000242335.1_WP_005844360.1:0.525334484,(GCF_001444445.1_WP_025065269.1:0.525131969,GCF_000163055.2_WP_009228031.1:0.332378090):0.166936340):0.112480009,((GCF_001548195.1_WP_014708728.1:1.00000050e-06,GCF_000261025.1_WP_014708728.1:1.00000050e-06):0.390400268,(GCF_000144405.1_WP_013265724.1:0.160294548,(GCF_000193395.1_WP_013671804.1:0.154964916,GCF_001262015.1_WP_042741008.1:0.0727190213):0.0309322435):0.313611146):0.224854822):0.255578368):0.154919000,(GCF_000195275.1_WP_013700914.1:0.700617774,(((GCF_001318345.1_WP_025726397.1:0.211137733,(GCF_001314995.1_WP_004302305.1:0.141861285,(GCF_000011065.1_NP_813646.1:1.00000050e-06,GCF_001314975.1_WP_062695264.1:0.00578598022):0.0927947358):0.237302169):0.354184249,((GCF_001314975.1_WP_008766358.1:1.00000050e-06,GCF_000011065.1_NP_810903.1:1.00000050e-06):0.610935751,((GCF_000965785.1_WP_005788616.1:1.00000050e-06,(GCF_000025985.1_WP_005788616.1:1.00000050e-06,(GCF_000009925.1_YP_100055.1:1.00000050e-06,GCF_000210835.1_WP_005788616.1:1.00000050e-06):1.00000050e-06):1.00000050e-06):1.00000050e-06,(GCF_001682215.1_WP_005798526.1:1.00000050e-06,GCF_001286525.1_WP_005798526.1:1.00000050e-06):0.00646520820):0.296802595):0.143829855):0.0117427767,((((GCF_001444445.1_WP_009011633.1:0.276177621,GCF_001444445.1_WP_060544253.1:0.342904325):0.545622302,(GCF_001553545.1_WP_066429224.1:0.599366970,GCF_000212415.1_WP_013758004.1:0.352124126):0.307724284):0.146153421,(GCF_001278825.1_WP_053580711.1:0.464035145,GCF_000012845.1_WP_005865971.1:0.700128000):0.0919483146):0.144033019,(GCF_000012825.1_WP_005848117.1:0.00700811585,GCF_001640865.1_WP_007843691.1:1.00000050e-06):0.420201998):0.0692042175):0.307794886):0.197433084);
