# Supplementary material for: The metabolic network of the last bacterial common ancestor
Source: Commun Biol. 2021 Mar 26;4:413. doi: 10.1038/s42003-021-01918-4 (PMC7997952; doi:10.1038/s42003-021-01918-4)
Supplement: Supplementary file 7 — Supplementary Data 5 [file 42003_2021_1918_MOESM7_ESM.zip › 63324_LBCA_trees/10104.tree]

(GCF_001688845.1_WP_068960414.1:1.41324242,(((((GCF_000190535.1_WP_013613464.1:0.108679483,GCF_001444445.1_WP_025066566.1:0.0837123401):0.0579117511,((GCF_000193395.1_WP_013672064.1:0.00613970142,GCF_001262015.1_WP_023926483.1:0.0182905737):0.00612429467,(((GCF_000242335.1_WP_005845328.1:1.00000050e-06,(GCF_000261025.1_WP_004373320.1:1.00000050e-06,GCF_001548195.1_WP_004373320.1:1.00000050e-06):0.00611711919):0.0185396353,GCF_001262015.1_WP_025077518.1:0.0652837092):0.0652358125,GCF_001444445.1_WP_025066669.1:0.00631147291):0.0307657553):0.0197096671):0.368616047,(GCF_001262015.1_WP_025077431.1:0.303080583,(GCF_000163055.2_WP_020967941.1:0.0822697177,GCF_000163055.2_WP_020967271.1:0.0461890177):0.0608184085):0.122948373):0.352387498,(GCF_001547855.1_WP_060831427.1:0.370871911,GCF_001274615.1_WP_053444648.1:0.176785795):0.292569328):0.354471979,((GCF_000265365.1_WP_004330044.1:1.38415796,(GCF_000723505.1_WP_051731018.1:0.397167700,GCF_000009925.1_YP_099264.1:0.504911193):0.224149109):0.0945723852,(GCF_000210835.1_WP_014298655.1:0.725716581,(((GCF_000011065.1_NP_812053.1:0.0103917112,GCF_000012825.1_WP_012055855.1:0.0134185237):0.695385032,((GCF_000190575.1_WP_013618154.1:0.00770086076,GCF_000512915.1_WP_025279470.1:0.0182384694):0.131412851,(GCF_000512915.1_WP_025277714.1:0.0376575064,GCF_000512915.1_WP_025277919.1:0.0290056105):0.0332538956):0.250242972):0.210238218,(((GCF_000012845.1_WP_011966146.1:0.0161630376,GCF_000011065.1_NP_812929.1:0.0412869607):0.264288015,GCF_001688725.1_WP_065539642.1:0.108534643):0.476502703,((GCF_000025925.1_WP_013063567.1:0.782390290,GCF_000186225.1_WP_013548693.1:0.752894075):0.124551237,(GCF_001314995.1_WP_004301192.1:0.0197125613,GCF_001640865.1_WP_007855302.1:0.0625797384):0.374279309):0.140444430):0.0668301443):0.206172637):0.140304410):0.209509087):0.234751829);
