# Supplementary material for: The metabolic network of the last bacterial common ancestor
Source: Commun Biol. 2021 Mar 26;4:413. doi: 10.1038/s42003-021-01918-4 (PMC7997952; doi:10.1038/s42003-021-01918-4)
Supplement: Supplementary file 7 — Supplementary Data 5 [file 42003_2021_1918_MOESM7_ESM.zip › 63324_LBCA_trees/10105.tree]

((GCF_000473305.1_WP_022544990.1:1.00024373,GCF_000190535.1_WP_013610475.1:1.81929328):0.136302357,((((GCF_000512915.1_WP_025277845.1:0.769517760,GCF_001688845.1_WP_068960523.1:1.36583360):0.206560791,((((GCF_000007585.1_WP_004585174.1:1.00000050e-06,GCF_000270225.1_WP_004585174.1:1.00000050e-06):1.00000050e-06,((GCF_001314265.1_WP_012457685.1:1.00000050e-06,GCF_000010505.1_WP_012457685.1:1.00000050e-06):0.00584116221,(GCF_001274615.1_WP_004585174.1:1.00000050e-06,GCF_001444325.1_WP_004585174.1:1.00000050e-06):1.00000050e-06):1.00000050e-06):1.00000050e-06,GCF_001263815.1_WP_004585174.1:1.00000050e-06):0.622327372,GCF_000212375.1_WP_013760529.1:0.986409847):0.243814811):0.135612182,((GCF_000012845.1_WP_005860984.1:0.440460419,((GCF_001547855.1_WP_014225751.1:1.00000050e-06,GCF_000238215.1_WP_014225751.1:1.00000050e-06):1.00000050e-06,GCF_001547875.1_WP_014225751.1:1.00000050e-06):0.540592701):0.201958726,GCF_000953535.1_WP_045089341.1:0.795421399):0.190920601):0.172532823,(((GCF_001640865.1_WP_007848516.1:1.00000050e-06,GCF_000012825.1_WP_005840806.1:0.0136390297):0.149292803,GCF_000190575.1_WP_013618453.1:0.380571153):0.251797511,((GCF_001318345.1_WP_029427822.1:0.159820726,GCF_000186225.1_WP_013545747.1:0.150806170):0.0697860299,((GCF_000965785.1_WP_005791114.1:1.00000050e-06,(((GCF_000210835.1_WP_005791114.1:1.00000050e-06,GCF_000009925.1_YP_101231.1:1.00000050e-06):1.00000050e-06,(GCF_001682215.1_WP_005791114.1:1.00000050e-06,GCF_001286525.1_WP_005791114.1:1.00000050e-06):1.00000050e-06):1.00000050e-06,GCF_000025985.1_WP_005791114.1:1.00000050e-06):1.00000050e-06):0.107553609,((GCF_000011065.1_NP_812841.1:1.00000050e-06,GCF_001314975.1_WP_008760850.1:1.00000050e-06):0.106658132,(GCF_001688725.1_WP_065537698.1:0.0575027159,GCF_001314995.1_WP_004297260.1:0.0460124336):0.0725115986):0.105017484):0.0215505072):0.183293044):0.616805031):0.339878001);
