# Supplementary material for: The metabolic network of the last bacterial common ancestor
Source: Commun Biol. 2021 Mar 26;4:413. doi: 10.1038/s42003-021-01918-4 (PMC7997952; doi:10.1038/s42003-021-01918-4)
Supplement: Supplementary file 7 — Supplementary Data 5 [file 42003_2021_1918_MOESM7_ESM.zip › 63324_LBCA_trees/10106.tree]

((GCF_000188715.1_WP_014612135.1:0.968814810,(GCF_000179635.2_WP_050793255.1:0.511476226,GCF_000186225.1_WP_013548191.1:0.820552259):0.221259281):0.420033146,(((((GCF_000801145.1_WP_039196318.1:0.164451679,((GCF_000439735.1_WP_006248685.1:1.00000050e-06,(GCF_000349785.1_WP_006248685.1:1.00000050e-06,(((GCF_000376645.1_WP_006248685.1:1.00000050e-06,GCF_000422145.1_WP_006248685.1:1.00000050e-06):1.00000050e-06,GCF_000422095.1_WP_006248685.1:1.00000050e-06):1.00000050e-06,GCF_000963635.1_WP_006248685.1:1.00000050e-06):1.00000050e-06):1.00000050e-06):1.00000050e-06,(GCF_000963675.1_WP_006248685.1:1.00000050e-06,GCF_000349765.1_WP_006248685.1:1.00000050e-06):1.00000050e-06):0.126540899):0.633742065,((GCF_000359625.1_WP_041816168.1:0.533425446,GCF_000214785.1_WP_025084297.1:0.449206529):0.521049314,((((GCF_000218855.1_WP_010966800.1:1.00000050e-06,GCF_000191905.1_WP_010966800.1:1.00000050e-06):1.00000050e-06,GCF_000008765.1_NP_350120.1:1.00000050e-06):0.257578901,GCF_000968375.1_WP_026366494.1:0.180584116):0.191417734,(GCF_000305775.1_WP_015043382.1:0.216211011,GCF_001688625.1_WP_065535339.1:0.297839207):0.194685702):0.247620898):0.118759366):0.188101732,GCF_000026605.1_WP_012677950.1:0.786641089):0.0862043504,GCF_000176915.2_WP_013514804.1:0.776817444):0.162247401,(GCF_001005265.1_WP_046736436.1:1.30281415,((GCF_000755145.1_WP_044978642.1:0.580021853,GCF_000214375.1_WP_015709110.1:0.695227547):0.161304675,(((GCF_000092845.1_WP_013114348.1:0.0550499618,GCF_000022105.1_WP_012670842.1:0.0114635863):0.471612750,GCF_001676785.1_WP_020064935.1:1.00000050e-06):0.131209614,(GCF_000325665.1_WP_015273817.1:0.00782498734,(GCF_000296575.1_WP_014935617.1:0.0783798047,(GCF_000223215.1_WP_014487017.1:0.353759033,GCF_000143725.1_WP_041747542.1:0.263474830):0.109103147):0.0816274268):0.159291246):0.372294188):0.107050441):0.105268373):0.173665511);
