# Supplementary material for: The metabolic network of the last bacterial common ancestor
Source: Commun Biol. 2021 Mar 26;4:413. doi: 10.1038/s42003-021-01918-4 (PMC7997952; doi:10.1038/s42003-021-01918-4)
Supplement: Supplementary file 7 — Supplementary Data 5 [file 42003_2021_1918_MOESM7_ESM.zip › 63324_LBCA_trees/10107.tree]

(((GCF_000165505.1_WP_041921106.1:0.323043591,((GCF_001455145.1_WP_029493526.1:1.00000050e-06,(((GCF_000163915.2_WP_025374880.1:0.00343951583,GCF_000162235.2_WP_020789398.1:1.00000050e-06):0.0258319395,((GCF_001296085.1_WP_060676794.1:0.00171300787,(GCF_001296145.1_WP_017144817.1:1.00000050e-06,GCF_000158275.2_WP_017139821.1:0.00171360020):1.00000050e-06):1.00000050e-06,GCF_000400875.1_WP_032839785.1:0.00171392648):0.0117819891):0.00974077356,((GCF_001296165.1_WP_029598104.1:0.00171538223,GCF_000007325.1_NP_602809.1:1.00000050e-06):0.0205621252,(GCF_001457555.1_WP_032842655.1:0.00169382005,GCF_001433955.1_WP_032835030.1:0.00172297932):0.0200165657):0.0122653055):0.0412609609):0.00171010474,(GCF_001455105.1_WP_005918917.1:1.00000050e-06,GCF_001455085.1_WP_005918917.1:1.00000050e-06):1.00000050e-06):0.468079173):0.113841465,(GCF_000024565.1_WP_012858789.1:0.906016367,(GCF_000024405.1_WP_012861762.1:0.221206807,(GCF_001274535.1_WP_053392453.1:0.127909047,(GCF_001553645.1_WP_068158404.1:0.146836314,GCF_000023905.1_WP_015769544.1:0.109117842):0.0801373024):0.101530307):0.0858532897):0.151529397):0.451754427,(((GCF_001548275.1_WP_068515755.1:0.507901165,GCF_000734015.1_WP_022856046.1:0.365908025):0.117347723,GCF_000215975.1_WP_013909206.1:0.222862336):0.912341371,(GCF_000024145.1_WP_014517601.1:0.0120305581,((GCF_001007085.1_WP_010883201.1:1.00000050e-06,(GCF_000008745.1_NP_224759.1:1.00000050e-06,GCF_001007125.1_WP_010883201.1:1.00000050e-06):1.00000050e-06):1.00000050e-06,((GCF_001007105.1_WP_010883201.1:1.00000050e-06,((GCF_001007065.1_WP_010883201.1:1.00000050e-06,GCF_000011165.1_WP_010883201.1:1.00000050e-06):1.00000050e-06,(GCF_001007025.1_WP_010883201.1:1.00000050e-06,GCF_001007045.1_WP_010883201.1:1.00000050e-06):1.00000050e-06):1.00000050e-06):1.00000050e-06,GCF_000007205.1_WP_010883201.1:1.00000050e-06):1.00000050e-06):0.00138794078):0.882266964):0.100508819);
