# Supplementary material for: The metabolic network of the last bacterial common ancestor
Source: Commun Biol. 2021 Mar 26;4:413. doi: 10.1038/s42003-021-01918-4 (PMC7997952; doi:10.1038/s42003-021-01918-4)
Supplement: Supplementary file 7 — Supplementary Data 5 [file 42003_2021_1918_MOESM7_ESM.zip › 63324_LBCA_trees/10108.tree]

((((((GCF_001548195.1_WP_014708870.1:1.00000050e-06,GCF_000261025.1_WP_014708870.1:1.00000050e-06):0.00336449382,(GCF_001548195.1_WP_014709296.1:1.00000050e-06,GCF_000261025.1_WP_014709296.1:1.00000050e-06):1.00000050e-06):0.223471392,(GCF_001274615.1_WP_004585672.1:1.00000050e-06,((((GCF_001274615.1_WP_012457950.1:1.00000050e-06,GCF_000270225.1_WP_012457950.1:1.00000050e-06):1.00000050e-06,GCF_001263815.1_WP_012457950.1:1.00000050e-06):1.00000050e-06,(GCF_000010505.1_WP_012457950.1:1.00000050e-06,GCF_001314265.1_WP_012457950.1:1.00000050e-06):1.00000050e-06):1.00000050e-06,((GCF_000007585.1_WP_010956127.1:1.00000050e-06,GCF_001263815.1_WP_010956127.1:1.00000050e-06):0.00330677265,GCF_001444325.1_WP_058019298.1:0.00991196628):1.00000050e-06):0.00330583912):0.236975055):0.228130116,((GCF_001688845.1_WP_068961961.1:0.233395754,(GCF_000512915.1_WP_038534558.1:0.0414966600,GCF_000193395.1_WP_044112631.1:0.0765438184):0.112650897):0.128759494,(GCF_001688845.1_WP_068960005.1:0.147399189,((GCF_001688725.1_WP_065538260.1:0.0167893404,(GCF_000012825.1_WP_016270147.1:0.00307511578,GCF_000012845.1_WP_011967240.1:0.0102101754):0.0344776782):0.0328571750,((GCF_000190575.1_WP_013617071.1:0.0449235826,GCF_000512915.1_WP_025277710.1:0.0245233827):0.0115392965,GCF_000190575.1_WP_013617072.1:0.0579792848):0.0316555648):0.154071904):0.135255166):0.183447296):0.00138883308,GCF_000506785.2_WP_023977109.1:0.582521851):0.962434956,((((GCF_001267865.1_WP_010861530.1:0.746416660,GCF_000014545.1_WP_011675813.1:0.587100292):0.276770659,(GCF_000422165.1_WP_041806157.1:0.133837054,(GCF_000422165.1_WP_041806254.1:0.0160522366,GCF_001314245.2_WP_060471314.1:0.0131316096):0.174282539):0.566680970):0.302847462,(GCF_000020565.1_WP_012473250.1:0.0124925359,GCF_000020565.1_WP_012473033.1:0.00699055614):1.76275295):0.216108572,GCF_000145275.1_WP_010076700.1:0.884327106):0.0954319121);
