# Supplementary material for: The metabolic network of the last bacterial common ancestor
Source: Commun Biol. 2021 Mar 26;4:413. doi: 10.1038/s42003-021-01918-4 (PMC7997952; doi:10.1038/s42003-021-01918-4)
Supplement: Supplementary file 7 — Supplementary Data 5 [file 42003_2021_1918_MOESM7_ESM.zip › 63324_LBCA_trees/10109.tree]

((((GCF_001038625.1_WP_007062825.1:0.0524281347,GCF_000968375.1_WP_029163229.1:0.0285555404):0.257530359,((GCF_000007625.1_WP_011099978.1:1.00000050e-06,GCF_000967115.2_WP_023438722.1:0.0397860240):0.449761464,((GCF_001020205.1_WP_003491112.1:1.00000050e-06,GCF_000973705.1_WP_003491112.1:1.00000050e-06):0.0760803177,((GCF_000817935.1_WP_012720793.1:1.00000050e-06,GCF_000020345.1_WP_012720793.1:1.00000050e-06):0.0452015731,(GCF_000019545.1_WP_012344140.1:0.0272095380,(GCF_000253195.1_WP_014520579.1:0.0157038658,(((GCF_000092345.1_WP_003358684.1:1.00000050e-06,GCF_000017045.1_YP_001387400.1:1.00000050e-06):1.00000050e-06,(GCF_000829015.1_WP_003358684.1:1.00000050e-06,(GCF_000017025.1_WP_003358684.1:1.00000050e-06,GCF_000022765.1_WP_012703743.1:0.00525113708):1.00000050e-06):1.00000050e-06):1.00000050e-06,((GCF_000017065.1_WP_003358684.1:1.00000050e-06,GCF_000019305.1_WP_003358684.1:1.00000050e-06):1.00000050e-06,GCF_000063585.1_YP_001254014.1:1.00000050e-06):1.00000050e-06):0.00548177026):0.0269174598):0.0233505182):0.106897149):0.445597776):0.134092350):0.459147109,(GCF_000085225.1_WP_009889246.1:1.00000050e-06,(((GCF_000953275.1_WP_003438621.1:1.00000050e-06,GCF_001577795.1_WP_003438621.1:1.00000050e-06):1.00000050e-06,(GCF_000009205.1_YP_001087943.1:1.00000050e-06,GCF_000932055.1_WP_003438621.1:1.00000050e-06):1.00000050e-06):0.0145950975,GCF_000210435.1_WP_003419867.1:0.0145417440):0.0109529991):0.734128030):0.108897953,(GCF_000212395.1_WP_013757067.1:0.800523713,(GCF_000447675.1_WP_024465761.1:0.988045594,(GCF_000178835.2_WP_013658655.1:1.18378477,(GCF_000014965.1_WP_011699405.1:1.23869158,((GCF_000833105.2_WP_052482830.1:1.00000050e-06,(GCF_000767745.1_WP_012059111.1:1.00000050e-06,GCF_000016965.1_WP_012059111.1:1.00000050e-06):0.00407297113):0.0147044780,GCF_000506785.2_WP_023975772.1:0.0272989729):0.352634621):0.144008974):0.166117626):0.160602627):0.115248223);
