# Supplementary material for: The metabolic network of the last bacterial common ancestor
Source: Commun Biol. 2021 Mar 26;4:413. doi: 10.1038/s42003-021-01918-4 (PMC7997952; doi:10.1038/s42003-021-01918-4)
Supplement: Supplementary file 7 — Supplementary Data 5 [file 42003_2021_1918_MOESM7_ESM.zip › 63324_LBCA_trees/1010.tree]

((((GCF_000512915.1_WP_025278733.1:1.94146586,((((GCF_001547855.1_WP_060830956.1:0.00168098264,(GCF_000238215.1_WP_014224471.1:1.00000050e-06,GCF_001547875.1_WP_014224471.1:1.00000050e-06):1.00000050e-06):1.02799281,(GCF_001701045.1_WP_066745246.1:1.00731940,(GCF_000145035.1_WP_013279812.1:0.722777581,(GCF_000767275.2_WP_033191465.1:0.370123836,(GCF_000504105.1_WP_031502300.1:1.00000050e-06,GCF_000816145.1_WP_031502300.1:1.00000050e-06):0.330206513):0.258687877):0.137843906):0.0822474443):0.127823033,(GCF_000012485.1_WP_011358574.1:1.13338673,GCF_001038625.1_WP_048029933.1:0.892070941):0.185950107):0.0964434068,(GCF_000146065.2_WP_015425282.1:0.972618647,GCF_000195295.1_WP_013707588.1:0.932299552):0.123127435):0.110741371):0.0656419328,GCF_000020385.1_WP_012469560.1:1.13994790):0.133342713,(GCF_000341395.1_WP_015404050.1:1.10479348,(GCF_001688965.1_WP_065530783.1:0.475040355,((((GCF_001454945.1_WP_058118310.1:0.447723108,(GCF_001688705.1_WP_066541442.1:0.435135896,((GCF_001689125.1_WP_065540777.1:0.312713950,(GCF_000018685.1_WP_012200944.1:0.313112449,(GCF_001561955.1_WP_066048659.1:0.255025211,(GCF_001688665.1_WP_065551423.1:0.146209576,GCF_000144625.1_WP_013272049.1:0.140461677):0.0857011053):0.0663547690):0.0787714080):0.121738694,(GCF_000020605.1_WP_012741070.1:0.351212813,(GCF_000283575.1_WP_014116499.1:0.301724073,(GCF_001697245.1_WP_065821367.1:0.00332044981,((GCF_000349885.2_WP_015359438.1:1.00000050e-06,GCF_001697285.1_WP_015359438.1:1.00000050e-06):1.00000050e-06,GCF_000331995.1_WP_015359438.1:1.00000050e-06):0.00435080890):0.174113093):0.0651082080):0.120430279):0.151386409):0.0539034310):0.0768764899,(GCF_000022065.1_WP_049756832.1:0.353733721,(GCF_000243135.2_WP_015261331.1:0.130184386,(GCF_000243155.2_WP_014792840.1:0.0667673663,(GCF_000021925.1_WP_005807776.1:1.00000050e-06,GCF_000010045.1_WP_005807776.1:1.00000050e-06):0.0736133214):0.0693071733):0.198029946):0.454152547):0.0988750402,(GCF_000020005.1_WP_012447422.1:0.415625510,GCF_001543345.1_WP_068758964.1:0.526753743):0.0906927283):0.0384727024,((((GCF_000144695.1_WP_013278783.1:0.162707559,GCF_000328625.1_WP_015326506.1:0.193758706):0.215610847,((((GCF_000092945.1_WP_013119556.1:0.278554095,GCF_000024205.1_WP_015756635.1:0.231840614):0.0472139099,((((((GCF_001267435.1_WP_011392813.1:1.00000050e-06,GCF_000013105.1_YP_430156.1:1.00000050e-06):1.00000050e-06,GCF_001267405.1_WP_053094795.1:0.00154720426):0.230008741,(GCF_000269985.1_WP_014133969.1:0.636446876,(GCF_000024205.1_WP_015757195.1:0.143312913,GCF_000271665.2_WP_007952468.1:0.179016679):0.299257262):0.135080084):0.0380007894,(GCF_000213255.1_WP_013781539.1:0.291051492,((GCF_000725345.1_WP_038668691.1:0.0959167660,GCF_000271665.2_WP_007959939.1:0.0843600200):0.201300708,GCF_000019165.1_WP_012281454.1:0.277905717):0.0420681202):0.0506894176):0.0275581550,(GCF_000018425.1_WP_012301302.1:0.258118754,(GCF_000214435.1_WP_013809664.1:0.104217669,(GCF_000016165.1_WP_011879111.1:0.201242923,GCF_000215085.1_WP_013840875.1:0.153531871):0.0367888574):0.106808600):0.0533001230):0.0182119511,((GCF_000305935.1_WP_015049974.1:0.263143016,GCF_000092405.1_WP_013175737.1:0.369385371):0.0685406753,GCF_000233715.2_WP_006523028.1:0.268523391):0.0405131830):0.0386825287):0.0565632946,(GCF_000237085.1_WP_014255719.1:0.224191675,(GCF_000015865.1_WP_011837868.1:0.00146925664,((GCF_000255615.2_WP_003517621.1:1.00000050e-06,GCF_000184925.1_WP_003517621.1:1.00000050e-06):1.00000050e-06,GCF_001692755.1_WP_003517621.1:1.00000050e-06):1.00000050e-06):0.212915391):0.132008625):0.0419252618,((GCF_000190635.1_WP_013625011.1:0.240884122,((GCF_000305815.1_WP_015042593.1:1.00000050e-06,GCF_000305775.1_WP_015042593.1:1.00000050e-06):0.00493852876,GCF_000512895.1_WP_025205556.1:0.0135275415):0.264245353):0.131987061,(GCF_000231385.2_WP_014902360.1:0.0807806630,GCF_000235605.1_WP_014183925.1:0.0981160633):0.241414668):0.110596315):0.0405369752):0.0511334898,(GCF_000012865.1_WP_011343052.1:0.484843389,((GCF_000189775.2_WP_013787790.1:0.105179172,(GCF_000145615.1_WP_013298277.1:0.00885931563,GCF_000328545.1_WP_015311952.1:0.0252845211):0.0405497218):0.147970025,(((GCF_000763575.1_WP_049684606.1:0.0227729939,GCF_000147695.2_WP_014062377.1:0.0224159361):0.00624624528,(GCF_000007085.1_WP_011025210.1:0.0186519191,(GCF_000148425.1_WP_009051748.1:1.00000050e-06,GCF_000019065.1_WP_009051748.1:1.00000050e-06):0.0115687619):0.00671299553):0.0118189881,((GCF_000175295.2_WP_012269595.1:1.00000050e-06,GCF_000019085.1_WP_012269595.1:1.00000050e-06):1.00000050e-06,(GCF_000092965.1_WP_013149906.1:0.0131403493,GCF_000025645.1_WP_012994618.1:0.00190603820):0.00745366638):0.0148838799):0.156591439):0.181144568):0.0528376802):0.0768005196,((GCF_000016985.1_WP_012065370.1:0.208440942,GCF_001042715.1_WP_044824387.1:0.228765616):0.106677443,(((GCF_000283555.1_WP_014094108.1:0.0969396437,((GCF_000270205.1_WP_005807590.1:1.00000050e-06,GCF_000709435.1_WP_005807590.1:1.00000050e-06):1.00000050e-06,GCF_000284435.1_WP_005807590.1:1.00000050e-06):0.0449051419):0.475121846,((GCF_000166335.1_WP_013412238.1:0.0408111620,((GCF_000166355.1_WP_013403098.1:0.0210672092,((GCF_000166695.1_WP_013432828.1:0.00287315709,GCF_000193435.2_WP_014042384.1:0.00892426811):0.0197120271,(GCF_000022325.1_WP_015907984.1:0.0150374704,GCF_000166775.1_WP_013430150.1:0.0241897344):0.0184414278):0.00627407622):0.0103993486,GCF_000145215.1_WP_013290316.1:0.0333341590):0.00724824791):0.146223183,GCF_000016545.1_WP_011917730.1:0.179340383):0.315095432):0.111021256,((GCF_000389635.1_WP_015617598.1:0.0377928681,(GCF_000807255.1_WP_003447673.1:1.00000050e-06,GCF_000807175.1_WP_003447673.1:1.00000050e-06):0.0457544714):0.170374335,(((GCF_000577895.1_WP_044035793.1:0.219946481,GCF_000145275.1_WP_010076703.1:0.231896346):0.101357195,((GCF_000178835.2_WP_013658662.1:0.342428268,(((GCF_000020165.1_WP_012424604.1:1.00000050e-06,GCF_000307125.1_WP_012424604.1:1.00000050e-06):0.0145483829,((GCF_000827935.1_WP_012450371.1:1.00000050e-06,GCF_000827955.1_WP_012450371.1:1.00000050e-06):1.00000050e-06,GCF_000020285.1_WP_012450371.1:1.00000050e-06):1.00000050e-06):0.109294272,((GCF_000473995.1_WP_022744564.1:0.0689089890,((GCF_000506785.2_WP_023973473.1:0.00221869977,((GCF_000767745.1_WP_011968377.1:1.00000050e-06,GCF_000016965.1_WP_011968377.1:1.00000050e-06):1.00000050e-06,GCF_000833105.2_WP_041894664.1:0.00147702054):0.00371679847):0.0764855812,GCF_000340885.1_WP_015391222.1:0.0712194218):0.0235179772):0.0280674105,((GCF_001456065.2_WP_002579475.1:1.00000050e-06,GCF_001646605.1_WP_002579475.1:1.00000050e-06):1.00000050e-06,GCF_001465175.1_WP_002579475.1:1.00000050e-06):0.127971756):0.0396753501):0.136508809):0.0653927878,(GCF_000178115.2_WP_041687239.1:0.229192209,GCF_000953215.1_WP_034841503.1:0.230023602):0.0457804548):0.0425951384):0.0859994895,(((GCF_000008765.1_NP_348860.1:1.00000050e-06,GCF_000191905.1_WP_010965541.1:1.00000050e-06):1.00000050e-06,GCF_000218855.1_WP_010965541.1:1.00000050e-06):0.282127884,(((GCF_000016505.1_WP_012101398.1:1.00000050e-06,GCF_000010265.1_WP_012101398.1:1.00000050e-06):0.0685605389,(((GCF_000484505.1_WP_013239320.1:1.00000050e-06,GCF_001484725.1_WP_013239320.1:1.00000050e-06):1.00000050e-06,GCF_000143685.1_WP_013239320.1:1.00000050e-06):0.0653803271,GCF_001642655.1_WP_017895049.1:0.127266837):0.0395361466):0.0716349697,(GCF_000968375.1_WP_029160079.1:0.0102700839,GCF_001038625.1_WP_007065198.1:0.0405332197):0.130646151):0.0517590483):0.0286824211):0.0235594644):0.0733381254):0.0712322738):0.112165472):0.0330036365):0.0925342208):0.688754641):0.0942653033):0.00921661801,((GCF_000018405.1_WP_012174882.1:1.26360136,(GCF_000014725.1_WP_011640141.1:0.226705693,(GCF_000055945.1_WP_011527302.1:1.00000050e-06,GCF_000331715.1_WP_011527302.1:1.00000050e-06):0.349774105):0.633545492):0.121006379,((GCF_000310065.1_WP_015070652.1:0.886057472,(GCF_000212675.2_WP_014261594.1:0.624899953,(GCF_001717585.1_WP_069179966.1:0.381247268,GCF_000145035.1_WP_013279840.1:0.344449358):0.377393191):0.395238166):0.165294696,((((GCF_000020525.1_WP_012501113.1:0.222639347,(GCF_001687065.1_WP_068865968.1:0.141868064,GCF_000020625.1_WP_012504711.1:0.178833805):0.122335723):0.633622761,((GCF_000833195.1_WP_012280807.1:1.00000050e-06,GCF_000833215.1_WP_012280807.1:1.00000050e-06):1.00000050e-06,GCF_000019285.1_WP_012280807.1:1.00000050e-06):1.39207331):0.247141946,(((GCF_000013405.1_WP_049749992.1:0.957312078,GCF_000020525.1_WP_012500558.1:0.479290255):0.178080164,(GCF_000244875.1_WP_014312255.1:0.931922545,GCF_000021725.1_WP_012663735.1:1.04551822):0.169238980):0.0744231881,((GCF_000020985.1_YP_002248329.1:0.907488492,(GCF_000145035.1_WP_013280111.1:0.817897240,GCF_000196455.1_WP_013360583.1:0.777587788):0.140720195):0.0796222549,((((GCF_000307165.1_WP_015009593.1:0.601255863,((GCF_001483965.1_WP_058919774.1:0.281039587,(GCF_000829395.1_WP_041095062.1:0.304556041,GCF_000317975.2_WP_010050702.1:0.188680871):0.0522579296):0.0420311730,(GCF_000224985.1_WP_014073728.1:0.134601159,((GCF_001611075.1_WP_062904475.1:0.00139468236,((GCF_001611115.1_WP_056986385.1:1.00000050e-06,GCF_001611035.1_WP_056986385.1:1.00000050e-06):1.00000050e-06,GCF_001611135.1_WP_056986385.1:1.00000050e-06):1.00000050e-06):0.141493288,((((((GCF_001296095.1_WP_011101239.1:1.00000050e-06,GCF_000203855.3_YP_004888924.1:1.00000050e-06):1.00000050e-06,GCF_001278015.1_WP_011101239.1:1.00000050e-06):1.00000050e-06,GCF_001672035.1_WP_011101239.1:1.00000050e-06):0.00136960468,(((((GCF_001443645.1_WP_021730233.1:0.00549111990,(GCF_001704335.1_WP_022637946.1:1.00000050e-06,GCF_001704315.1_WP_022637946.1:1.00000050e-06):0.00136821561):1.00000050e-06,GCF_001596095.1_WP_003641215.1:1.00000050e-06):1.00000050e-06,GCF_000604105.1_WP_003641215.1:1.00000050e-06):1.00000050e-06,GCF_000931425.1_WP_003641215.1:1.00000050e-06):1.00000050e-06,GCF_000023085.1_WP_003641215.1:1.00000050e-06):1.00000050e-06):0.00136956230,(((GCF_000412205.1_WP_016526997.1:0.00136924866,((GCF_001660025.1_WP_015379980.1:1.00000050e-06,GCF_000338115.2_WP_015379980.1:1.00000050e-06):1.00000050e-06,GCF_001659745.1_WP_015379980.1:1.00000050e-06):0.00137028919):1.00000050e-06,((((GCF_001617525.1_WP_003645730.1:1.00000050e-06,GCF_001302645.1_WP_003645730.1:1.00000050e-06):1.00000050e-06,GCF_001484005.1_WP_003645730.1:1.00000050e-06):1.00000050e-06,GCF_000148815.2_WP_003645730.1:1.00000050e-06):1.00000050e-06,(GCF_001581895.1_WP_003645730.1:1.00000050e-06,GCF_001715615.1_WP_003645730.1:1.00000050e-06):1.00000050e-06):1.00000050e-06):1.00000050e-06,GCF_000392485.3_WP_003645730.1:1.00000050e-06):1.00000050e-06):0.0391775814,((GCF_001484005.1_WP_058906775.1:0.00136386733,((((GCF_001704315.1_WP_021355894.1:1.00000050e-06,GCF_000148815.2_WP_013355929.1:0.00136629019):1.00000050e-06,GCF_001672035.1_WP_064971955.1:0.00136312804):1.00000050e-06,GCF_001704335.1_WP_021355894.1:1.00000050e-06):1.00000050e-06,GCF_001617525.1_WP_021355894.1:1.00000050e-06):1.00000050e-06):1.00000050e-06,((((GCF_000203855.3_YP_004890644.1:0.00273170876,((GCF_001660025.1_WP_027822474.1:0.00274107273,(GCF_001596095.1_WP_033615609.1:1.00000050e-06,GCF_001302645.1_WP_060677382.1:0.00136412235):1.00000050e-06):0.00272985731,GCF_001581895.1_WP_061468401.1:0.00273446198):0.00136479245):1.00000050e-06,GCF_000604105.1_WP_015825951.1:1.00000050e-06):1.00000050e-06,(GCF_000023085.1_WP_015825951.1:1.00000050e-06,(GCF_000931425.1_WP_044432103.1:0.00136537436,((GCF_000412205.1_WP_003645377.1:1.00000050e-06,GCF_000392485.3_WP_003645377.1:1.00000050e-06):0.00136368915,GCF_001296095.1_WP_060684164.1:0.00136432737):1.00000050e-06):1.00000050e-06):1.00000050e-06):1.00000050e-06,GCF_001715615.1_WP_027821740.1:0.00136417706):0.00136394811):0.119510611):0.0633972381):0.0672274134):0.154840254):0.0879583883):0.0556338169,((((GCF_000210435.1_WP_003420258.1:0.0305902360,(GCF_000085225.1_WP_009889538.1:0.00136961142,((GCF_001577795.1_WP_003436426.1:1.00000050e-06,GCF_000953275.1_WP_003436426.1:1.00000050e-06):1.00000050e-06,(GCF_000932055.1_WP_003436426.1:1.00000050e-06,GCF_000009205.1_YP_001088133.1:1.00000050e-06):1.00000050e-06):1.00000050e-06):0.0216271901):0.637171693,(GCF_000204565.1_WP_013724310.1:0.177081307,GCF_000789395.1_WP_039311624.1:0.147508596):0.407203958):0.127850018,(GCF_001543345.1_WP_068759717.1:0.623427113,(GCF_000577895.1_WP_044039518.1:0.286056970,GCF_000145275.1_WP_010073900.1:0.253739762):0.163744491):0.0691647842):0.120958889,(GCF_000020005.1_WP_012447423.1:0.399866763,((GCF_000091725.1_WP_013161743.1:0.00290798284,(GCF_900016155.1_WP_060761484.1:0.00286090593,GCF_000940845.1_WP_044636339.1:1.00000050e-06):0.00139226779):0.287763590,(GCF_001293125.1_WP_053979150.1:1.00000050e-06,GCF_001281505.1_WP_053962498.1:0.00284697555):0.349262634):0.277278690):0.0871899810):0.0434456609):0.216111744,(((GCF_000478885.1_WP_022740313.1:0.578805890,(GCF_000814825.1_WP_039689571.1:0.101042277,GCF_000024265.1_WP_009306275.1:0.0612551503):0.446108729):0.134283846,((GCF_000211375.1_WP_013728043.1:0.00148319960,GCF_000298115.2_WP_014940065.1:0.00135605613):0.0958393341,(((GCF_001050435.1_WP_048735763.1:0.0233202752,(GCF_001676805.1_WP_039107568.1:1.00000050e-06,(GCF_000359625.1_WP_011668223.1:1.00000050e-06,GCF_000014465.1_WP_011668223.1:1.00000050e-06):0.00140301389):0.0168648040):0.0789331102,(((GCF_000496265.1_WP_023440451.1:0.124922860,((GCF_000014505.1_WP_002833758.1:0.00137768414,(GCF_001411765.2_WP_023440226.1:1.00000050e-06,GCF_000496265.1_WP_023440226.1:1.00000050e-06):1.00000050e-06):0.0417177133,((GCF_001702235.1_WP_014215627.1:1.00000050e-06,GCF_000237995.1_WP_014215627.1:1.00000050e-06):1.00000050e-06,GCF_001702215.1_WP_014215627.1:1.00000050e-06):0.0528462586):0.0200947109):0.0323240707,(((GCF_001611155.1_WP_062913381.1:0.00138873369,GCF_001611075.1_WP_062904435.1:0.00138939529):1.00000050e-06,GCF_001611115.1_WP_046871716.1:1.00000050e-06):1.00000050e-06,(GCF_001611135.1_WP_046871716.1:1.00000050e-06,GCF_001611035.1_WP_046871716.1:1.00000050e-06):1.00000050e-06):0.0777738185):0.0380265180,((GCF_000758365.1_WP_044004262.1:1.00000050e-06,GCF_001723525.1_WP_044004262.1:1.00000050e-06):0.00134416872,(GCF_000143435.1_WP_003701434.1:0.00134561413,(GCF_001011095.1_WP_003703387.1:1.00000050e-06,GCF_000008925.1_YP_534918.1:1.00000050e-06):0.00134389503):1.00000050e-06):0.170129526):0.0230517847):0.0350158402,((GCF_001702115.1_WP_054645931.1:1.00000050e-06,GCF_001702135.1_WP_054645931.1:1.00000050e-06):0.227137439,GCF_001314945.1_WP_034531242.1:0.124501779):0.0471931508):0.0276451861):0.395340302):0.133454996,(((GCF_001543145.1_WP_067972793.1:0.479118027,GCF_000195315.1_WP_013708031.1:0.456746318):0.0996201076,((((((GCF_001558875.1_WP_061054487.1:1.00000050e-06,GCF_000157355.2_WP_015510098.1:0.00687376225):0.125424543,((GCF_000737555.1_WP_002335776.1:1.00000050e-06,((((((GCF_000174395.2_YP_006376324.1:1.00000050e-06,GCF_000250945.1_WP_002288533.1:1.00000050e-06):1.00000050e-06,GCF_001635875.1_WP_002288533.1:1.00000050e-06):1.00000050e-06,(GCF_001518735.1_WP_002305724.1:1.00000050e-06,GCF_000444405.1_WP_002305724.1:1.00000050e-06):0.00136333443):0.00136478289,((GCF_001412695.1_WP_002293915.1:1.00000050e-06,GCF_001298485.1_WP_002293915.1:1.00000050e-06):1.00000050e-06,GCF_900066025.1_WP_002293915.1:1.00000050e-06):1.00000050e-06):1.00000050e-06,GCF_000336405.1_WP_002293915.1:1.00000050e-06):1.00000050e-06,GCF_001587115.1_WP_002323439.1:0.00136592293):0.00409925587):0.0185670718,(((GCF_001267395.1_WP_053109112.1:1.00000050e-06,GCF_001267865.1_WP_053109112.1:1.00000050e-06):0.0459641612,(GCF_000271405.2_WP_010737809.1:1.00000050e-06,GCF_001641305.1_WP_063627261.1:0.00271398758):0.0398998934):0.0124777493,GCF_000504125.1_WP_010735126.1:0.0507378060):0.0123718178):0.110339708):0.140340462,(((((GCF_001042675.1_WP_006289630.1:0.171702202,((GCF_001025155.1_WP_003825913.1:1.00000050e-06,GCF_000966445.2_WP_045919952.1:0.00143914815):0.0318990443,((GCF_001042595.1_WP_003839488.1:1.00000050e-06,GCF_000024445.1_WP_003839488.1:1.00000050e-06):0.0402498883,(GCF_000010425.1_WP_011743427.1:1.00000050e-06,(GCF_000737885.1_WP_003810704.1:1.00000050e-06,GCF_000817995.1_WP_039775433.1:0.00143608745):0.00143447547):0.0222605588):0.0273211604):0.0643964057):0.0532185511,(GCF_000706765.1_WP_033489858.1:0.00170170353,GCF_000737865.1_WP_033497203.1:0.00407533720):0.147596014):0.0295368464,GCF_000025205.1_WP_012913963.1:0.173856993):0.168124283,(((GCF_000143205.1_WP_011836129.1:1.00000050e-06,GCF_000009425.1_WP_011836129.1:1.00000050e-06):0.00140187282,(GCF_000468955.1_WP_021038007.1:1.00000050e-06,(GCF_000312685.1_WP_015082971.1:0.00140032541,(GCF_000236475.1_WP_011677269.1:1.00000050e-06,GCF_000014545.1_WP_011677269.1:1.00000050e-06):1.00000050e-06):0.00140141402):1.00000050e-06):0.00811543902,(((((GCF_000807375.1_WP_039116524.1:0.00423669366,((GCF_000479375.2_WP_003132014.1:1.00000050e-06,GCF_000192705.1_WP_003132014.1:1.00000050e-06):1.00000050e-06,GCF_000006865.1_NP_268385.1:0.00141219950):1.00000050e-06):0.00140637551,GCF_900088425.1_WP_021723249.1:0.00140547350):1.00000050e-06,GCF_000344575.1_WP_015427227.1:1.00000050e-06):1.00000050e-06,(GCF_000025045.1_WP_012898706.1:1.00000050e-06,GCF_000478255.1_WP_012898706.1:1.00000050e-06):0.00281554810):1.00000050e-06,GCF_000761115.1_WP_038602536.1:0.00140353005):0.00456264965):0.171838317):0.0748698133,(GCF_001712815.1_WP_061840160.1:0.0450829668,(GCF_001712815.1_WP_014124462.1:1.00000050e-06,GCF_000283615.1_WP_014124462.1:1.00000050e-06):0.0419612436):0.247897395):0.0431769465):0.0360701781,((GCF_001602195.1_WP_057728074.1:1.00000050e-06,((GCF_000010145.1_WP_012391812.1:1.00000050e-06,GCF_000210515.1_WP_014562751.1:0.00136431118):0.00136540471,(GCF_000397165.1_WP_003685610.1:1.00000050e-06,GCF_000466785.3_WP_035430853.1:0.00136634170):1.00000050e-06):0.00136622177):0.113658231,((GCF_001602195.1_WP_062813144.1:0.108749140,(GCF_001688685.1_WP_065533471.1:1.00000050e-06,(GCF_000159455.2_WP_035159694.1:0.00688345025,((GCF_001618905.1_WP_004562477.1:1.00000050e-06,(GCF_000439275.1_WP_004562477.1:1.00000050e-06,GCF_001046835.1_WP_004562477.1:1.00000050e-06):1.00000050e-06):1.00000050e-06,(GCF_000410995.1_WP_004562477.1:1.00000050e-06,(GCF_000010005.1_WP_004562477.1:1.00000050e-06,GCF_000016825.1_WP_004562477.1:1.00000050e-06):1.00000050e-06):1.00000050e-06):1.00000050e-06):0.00137095306):0.0448285728):0.0848763002,GCF_000248095.2_WP_039946159.1:0.105534549):0.0432139900):0.252958097):0.0303403447,((((GCF_001263395.1_WP_033504527.1:0.235716348,((GCF_001702195.1_WP_056987000.1:1.00000050e-06,GCF_001702175.1_WP_056987000.1:1.00000050e-06):1.00000050e-06,GCF_001702155.1_WP_056987000.1:1.00000050e-06):0.185652820):0.104411031,(GCF_000761135.1_WP_038524314.1:0.0632274302,(GCF_001042405.1_WP_060459096.1:0.0597623398,((GCF_000182835.1_WP_013439009.1:0.00118623874,((GCF_001469775.1_WP_003624183.1:1.00000050e-06,GCF_000014405.1_WP_003624183.1:1.00000050e-06):0.00133606907,(GCF_000056065.1_WP_011543560.1:1.00000050e-06,GCF_000191165.1_WP_011543560.1:1.00000050e-06):0.00266682803):0.00415437428):0.0755794144,((GCF_000014425.1_WP_003647951.1:1.00000050e-06,((GCF_000091405.1_WP_012845512.1:0.00813677213,GCF_000008065.1_WP_011161355.1:1.00000050e-06):0.00270325158,(GCF_000498675.1_WP_014566984.1:1.00000050e-06,(GCF_000204985.1_WP_014566984.1:1.00000050e-06,GCF_001714745.1_WP_014566984.1:1.00000050e-06):1.00000050e-06):1.00000050e-06):0.00404458055):0.0741629856,((GCF_000214785.1_WP_013855161.1:0.0139250807,((GCF_000165775.1_WP_014918119.1:0.00132040949,(GCF_000525715.1_WP_025283203.1:0.00131931832,GCF_001314245.2_WP_060471264.1:0.00396094132):1.00000050e-06):1.00000050e-06,(((GCF_001006025.1_WP_046813792.1:0.00131932662,(GCF_000961015.1_WP_003625478.1:1.00000050e-06,GCF_000422165.1_WP_003625478.1:1.00000050e-06):1.00000050e-06):0.00131966284,(GCF_001702095.1_WP_012211292.1:1.00000050e-06,GCF_000015385.1_WP_012211292.1:1.00000050e-06):1.00000050e-06):0.00131887051,(GCF_001308285.1_WP_023061592.1:1.00000050e-06,GCF_000189515.1_WP_023061592.1:1.00000050e-06):1.00000050e-06):0.00131843545):0.00881625069):0.00165527940,((GCF_000191545.1_WP_013437000.1:1.00000050e-06,GCF_000194115.1_WP_013437000.1:1.00000050e-06):0.00727453476,((GCF_000011985.1_YP_193090.1:1.00000050e-06,GCF_000389675.2_WP_003548773.1:1.00000050e-06):1.00000050e-06,GCF_000934625.1_WP_003548773.1:1.00000050e-06):0.00339924587):0.00250774145):0.0399891390):0.0156399848):0.0187314497):0.0254555848):0.148346738):0.0874179626,((((GCF_001663655.1_WP_068225688.1:1.00000050e-06,GCF_001663715.1_WP_068225688.1:1.00000050e-06):1.00000050e-06,(GCF_001663755.1_WP_068281211.1:1.00000050e-06,GCF_001663675.1_WP_068281211.1:1.00000050e-06):0.00141055139):1.00000050e-06,GCF_001663735.1_WP_068225688.1:1.00000050e-06):0.211762025,((GCF_001698165.1_WP_004270338.1:0.00131351684,(GCF_001723545.1_WP_069468330.1:1.00000050e-06,GCF_001663835.1_WP_039098154.1:0.00138844661):0.00285875460):0.0491275663,GCF_000026065.1_WP_011374345.1:0.0454046118):0.239841891):0.0726042562):0.174817018,(((GCF_000829055.1_WP_010491826.1:0.0163257331,((GCF_000011045.1_WP_014569952.1:1.00000050e-06,GCF_000026505.1_WP_014569952.1:1.00000050e-06):0.00138156882,(GCF_900070175.1_WP_005684701.1:1.00000050e-06,(((GCF_000418495.1_WP_005684701.1:1.00000050e-06,GCF_000026525.1_WP_005684701.1:1.00000050e-06):1.00000050e-06,GCF_000418475.1_WP_005684701.1:1.00000050e-06):1.00000050e-06,GCF_000233755.1_WP_005684701.1:1.00000050e-06):1.00000050e-06):1.00000050e-06):0.00902805560):0.00986540394,((((GCF_000582665.1_WP_003661952.1:1.00000050e-06,GCF_001514415.1_WP_003661952.1:1.00000050e-06):1.00000050e-06,GCF_000829035.1_WP_003661952.1:1.00000050e-06):0.00137758754,(GCF_000014525.1_YP_807353.1:1.00000050e-06,((((GCF_000019245.4_WP_003566883.1:1.00000050e-06,GCF_000318035.1_WP_003566883.1:1.00000050e-06):1.00000050e-06,GCF_000026485.1_WP_003566883.1:1.00000050e-06):1.00000050e-06,(GCF_000418515.1_WP_003566883.1:1.00000050e-06,(GCF_001244395.1_WP_003566883.1:1.00000050e-06,(GCF_000194785.1_WP_003566883.1:1.00000050e-06,(GCF_000155515.2_WP_003566883.1:1.00000050e-06,GCF_000309565.2_WP_003566883.1:1.00000050e-06):1.00000050e-06):1.00000050e-06):1.00000050e-06):1.00000050e-06):1.00000050e-06,GCF_000194765.1_WP_003566883.1:1.00000050e-06):1.00000050e-06):1.00000050e-06):1.00000050e-06,GCF_001191565.1_WP_050894330.1:0.00137868222):0.0101731697):0.187553141,(GCF_000831645.3_WP_041501211.1:0.0825605964,GCF_001050475.1_WP_048704548.1:0.0821114734):0.144853073):0.0683308165):0.0790479355):0.207730141,GCF_000800295.1_WP_041953592.1:0.425312351):0.0447065310):0.0890435550,(((GCF_000723465.1_WP_038672025.1:0.0932231906,GCF_000179635.2_WP_013498531.1:0.0803453346):0.200510186,GCF_001688705.1_WP_066536742.1:0.287862441):0.0621202072,(((GCF_000814825.1_WP_039688189.1:0.124020499,(GCF_001643775.1_WP_066663567.1:0.126990148,GCF_000023845.1_WP_015778746.1:0.144903549):0.0453533088):0.0426056605,(GCF_000270285.1_WP_013980425.1:0.0977117796,GCF_000024265.1_WP_015760372.1:0.0943697882):0.0373223364):0.444651927,((GCF_000146185.1_WP_012739508.1:0.151441107,GCF_001561955.1_WP_066046853.1:0.144738593):0.111182604,GCF_000178835.2_WP_013656078.1:0.244600703):0.0310653255):0.0610575200):0.0996820688):0.0625184604):0.182102087):0.216146067,(GCF_000016905.1_WP_012056736.1:0.700434966,(GCF_000145615.1_WP_013298432.1:1.00000050e-06,GCF_000328545.1_WP_015312084.1:0.0174773857):0.574325326):0.148093573):0.0738565334):0.0262895971):0.0550216800):0.0827231390,((GCF_000195295.1_WP_041283880.1:1.14659904,GCF_000020525.1_WP_012498916.1:0.808323573):0.119518392,(((GCF_001553625.1_WP_066604789.1:0.942675998,(GCF_000310065.1_WP_015070646.1:0.587581816,GCF_000212675.2_WP_014259519.1:0.540885292):0.318548105):0.231771582,(GCF_000143965.1_WP_013259870.1:0.728752723,GCF_000176915.2_WP_013513648.1:1.02067057):0.0962284302):0.0875817898,((((GCF_001017655.1_WP_052882749.1:0.954584625,GCF_000023445.1_WP_015850965.1:0.807462841):0.108864657,(((GCF_001548275.1_WP_068514705.1:0.464980602,GCF_000214375.1_WP_015709663.1:0.526030396):0.200355408,GCF_000145035.1_WP_013281918.1:0.760257706):0.0776919950,(((GCF_000145035.1_WP_013281914.1:0.373965160,GCF_000145035.1_WP_013279765.1:0.414977523):0.140883978,GCF_000145035.1_WP_013279838.1:0.550503214):0.248692183,((GCF_000176915.2_WP_013513663.1:0.353386723,GCF_000176915.2_WP_013513664.1:0.271016736):0.225709670,((GCF_001553605.1_WP_062252861.1:0.661838473,(GCF_000176915.2_WP_013516192.1:0.465887287,GCF_000023445.1_WP_015853465.1:0.437822655):0.0734108877):0.0867418983,(GCF_000317105.1_WP_015149735.1:0.312813787,(GCF_001553625.1_WP_066602929.1:0.323633543,(GCF_000025945.1_WP_011187278.1:0.328752316,GCF_000013405.1_WP_011418512.1:0.210939326):0.114443436):0.0567619074):0.0798561554):0.0837331491):0.135053530):0.135302562):0.238096787):0.0606497818,((GCF_000186885.1_WP_015723063.1:0.437030678,GCF_000015045.1_WP_011736327.1:0.361112212):0.286883108,(GCF_000217795.1_WP_013907334.1:0.633848112,GCF_000015585.1_WP_011814301.1:0.610206175):0.0829918551):0.0892485376):0.0438016343,((GCF_000022125.1_WP_012625675.1:0.110475021,GCF_001553605.1_WP_062251193.1:0.128501292):0.557962856,GCF_000477435.1_WP_022771441.1:0.661522330):0.195408940):0.0877647079):0.0326749177):0.0853313704):0.0833344784):0.0191647704):0.110773190);
