# Supplementary material for: The metabolic network of the last bacterial common ancestor
Source: Commun Biol. 2021 Mar 26;4:413. doi: 10.1038/s42003-021-01918-4 (PMC7997952; doi:10.1038/s42003-021-01918-4)
Supplement: Supplementary file 7 — Supplementary Data 5 [file 42003_2021_1918_MOESM7_ESM.zip › 63324_LBCA_trees/10110.tree]

(GCF_000447675.1_WP_020966296.1:1.72464228,(GCF_000166355.1_WP_013402460.1:1.38266991,(GCF_000831005.1_WP_036207414.1:1.81364671,((((GCF_000832145.1_WP_041844317.1:0.00213384668,GCF_000018945.1_WP_041437684.1:1.00000050e-06):0.103107186,(GCF_000789335.1_WP_008194761.1:0.0100454459,(((GCF_000008545.1_NP_229347.1:1.00000050e-06,(GCF_000390265.1_WP_004081938.1:1.00000050e-06,(GCF_000978555.1_WP_004081938.1:1.00000050e-06,GCF_000978535.1_WP_004081938.1:1.00000050e-06):1.00000050e-06):1.00000050e-06):1.00000050e-06,(GCF_000230655.2_WP_004081938.1:1.00000050e-06,GCF_000978575.1_WP_004081938.1:1.00000050e-06):1.00000050e-06):0.00212485615,(GCF_000016785.1_WP_048810878.1:0.00636369923,((GCF_000789375.1_WP_012311013.1:1.00000050e-06,GCF_000019625.1_WP_012311013.1:1.00000050e-06):1.00000050e-06,GCF_000025105.1_WP_012311013.1:1.00000050e-06):1.00000050e-06):0.00421166994):0.00716828919):0.0831304558):0.214475669,((GCF_000217815.1_WP_013931901.1:0.294559614,((GCF_000828655.1_WP_041078661.1:0.0535111265,(GCF_000816145.1_WP_031503608.1:1.00000050e-06,GCF_000504105.1_WP_031503608.1:1.00000050e-06):0.0997984600):0.192326629,((GCF_000017865.1_WP_012003054.1:0.00944205675,GCF_000504085.1_WP_028843213.1:1.00000050e-06):0.210059160,GCF_000828675.1_WP_041082897.1:0.142568451):0.0392352555):0.0586328159):0.152628040,(GCF_000255135.1_WP_014296745.1:0.482341898,(((GCF_000017545.1_WP_011994326.1:0.0755088035,(GCF_000767275.2_WP_033192061.1:0.0291820512,(GCF_001644665.1_WP_014451969.1:1.00000050e-06,GCF_000235405.2_WP_014451969.1:1.00000050e-06):0.0209573578):0.0542158871):0.194864218,(GCF_000021285.1_WP_004102034.1:0.0801283613,GCF_000016905.1_WP_012057572.1:0.0617499978):0.133294195):0.154945558,GCF_001027025.1_WP_047754016.1:0.404375287):0.0588312256):0.0516330613):0.194975945):0.457883830,GCF_000020945.1_WP_012543677.1:1.41299926):0.497809444):0.0911557356):0.171158052);
