# Supplementary material for: The metabolic network of the last bacterial common ancestor
Source: Commun Biol. 2021 Mar 26;4:413. doi: 10.1038/s42003-021-01918-4 (PMC7997952; doi:10.1038/s42003-021-01918-4)
Supplement: Supplementary file 7 — Supplementary Data 5 [file 42003_2021_1918_MOESM7_ESM.zip › 63324_LBCA_trees/10111.tree]

(((GCF_000014965.1_WP_011700541.1:0.900791823,GCF_001553545.1_WP_066427903.1:0.986262603):0.271465193,((GCF_000021905.1_WP_012610919.1:0.681861758,GCF_000018405.1_WP_012176257.1:0.808174409):0.160440242,((GCF_000186885.1_WP_043770145.1:0.615380601,GCF_000341395.1_WP_015404357.1:0.387318389):0.131773172,GCF_000025945.1_WP_041278070.1:0.535443050):0.380204935):0.0576509558):0.0432345421,((GCF_000013405.1_WP_011418148.1:0.791904923,((((GCF_001553625.1_WP_066602608.1:0.370268492,GCF_000024325.1_WP_015752655.1:0.460676556):0.0741154354,GCF_000212675.2_WP_014260752.1:0.482319367):0.0760626584,(GCF_000176915.2_WP_013514344.1:0.626933634,GCF_000023445.1_WP_015852395.1:0.321459903):0.116229287):0.161371311,((GCF_001701045.1_WP_066745352.1:1.26051952,GCF_000195295.1_WP_013707641.1:0.631688981):0.150215772,GCF_000143965.1_WP_013258914.1:1.04467878):0.145780152):0.0775240221):0.0735223874,((GCF_000020985.1_YP_002247945.1:0.605800336,(GCF_000217795.1_WP_013906722.1:0.398722362,(GCF_000734015.1_WP_038060489.1:0.244349176,(GCF_000215975.1_WP_013909216.1:0.265349437,GCF_001548275.1_WP_068514361.1:0.298974326):0.0829268512):0.282123768):0.244208746):0.0935421793,((GCF_001547735.1_WP_068550624.1:0.651107485,((GCF_000185805.1_WP_013538001.1:0.428574788,GCF_000191045.1_WP_013638695.1:0.299746153):0.395433148,(GCF_000517565.1_WP_025391565.1:0.489513155,GCF_000194135.1_WP_013682282.1:0.564174257):0.383347625):0.0708061452):0.131505308,(((GCF_000020385.1_WP_012468843.1:0.309891199,GCF_000015045.1_WP_011736851.1:0.177559544):0.152176563,GCF_000827125.1_WP_040200712.1:0.426458339):0.209354217,(GCF_000831005.1_WP_041335153.1:1.21616722,(GCF_000218625.1_WP_013887035.1:0.369891881,GCF_000010985.1_WP_013006865.1:0.277351620):0.338636438):0.122143104):0.0426916868):0.0705030936):0.0554689491):0.127889907);
