# Supplementary material for: The metabolic network of the last bacterial common ancestor
Source: Commun Biol. 2021 Mar 26;4:413. doi: 10.1038/s42003-021-01918-4 (PMC7997952; doi:10.1038/s42003-021-01918-4)
Supplement: Supplementary file 7 — Supplementary Data 5 [file 42003_2021_1918_MOESM7_ESM.zip › 63324_LBCA_trees/10112.tree]

((((GCF_001543145.1_WP_067976550.1:0.544486143,(GCF_001558875.1_WP_061054407.1:0.00963534070,GCF_000157355.2_WP_015509285.1:0.00108141332):0.431250325):0.152459356,((GCF_000953215.1_WP_045085310.1:2.91739722,GCF_000565175.1_WP_025363188.1:0.469343173):0.183598750,(((((((GCF_000211055.1_WP_000782429.1:1.00000050e-06,GCF_000211035.1_WP_000782429.1:1.00000050e-06):1.00000050e-06,(GCF_000210935.1_WP_000782430.1:0.00383939475,(GCF_000019985.1_WP_000782429.1:1.00000050e-06,(GCF_000210955.1_WP_000782429.1:1.00000050e-06,(GCF_000146975.1_WP_000782428.1:0.00383793601,GCF_000211015.1_WP_000782429.1:1.00000050e-06):1.00000050e-06):1.00000050e-06):1.00000050e-06):1.00000050e-06):1.00000050e-06,(GCF_000026665.1_WP_000782429.1:1.00000050e-06,GCF_000180515.1_WP_000782429.1:1.00000050e-06):1.00000050e-06):0.00385855484,(((GCF_000299015.1_WP_000782425.1:1.00000050e-06,GCF_000018965.1_WP_000782425.1:1.00000050e-06):1.00000050e-06,(GCF_000019265.1_WP_000782425.1:1.00000050e-06,(GCF_001457635.1_WP_000782425.1:1.00000050e-06,(GCF_000211095.1_WP_000782426.1:1.00000050e-06,(GCF_000211075.1_WP_000782426.1:1.00000050e-06,GCF_000210975.1_WP_000782426.1:1.00000050e-06):1.00000050e-06):0.00386321415):1.00000050e-06):1.00000050e-06):1.00000050e-06,GCF_000018985.1_WP_000782422.1:0.00776945711):1.00000050e-06):0.00796441962,GCF_000019825.1_WP_001826631.1:1.00000050e-06):1.00000050e-06,GCF_000019005.1_WP_012677079.1:0.00767712687):0.254106698,(GCF_001244395.1_WP_016363280.1:0.0263574231,(((GCF_000194785.1_WP_012490933.1:1.00000050e-06,GCF_000026485.1_WP_012490933.1:1.00000050e-06):1.00000050e-06,GCF_000318035.1_WP_012490933.1:1.00000050e-06):1.00000050e-06,GCF_000194765.1_WP_012490933.1:1.00000050e-06):1.00000050e-06):0.433289193):0.337688486):0.0908810997):0.336920578,GCF_000269985.1_WP_014140237.1:0.551465885):0.410143873,(GCF_000195295.1_WP_013706989.1:0.980775715,GCF_000010985.1_WP_013007048.1:0.987910030):0.477865038);
