# Supplementary material for: The metabolic network of the last bacterial common ancestor
Source: Commun Biol. 2021 Mar 26;4:413. doi: 10.1038/s42003-021-01918-4 (PMC7997952; doi:10.1038/s42003-021-01918-4)
Supplement: Supplementary file 7 — Supplementary Data 5 [file 42003_2021_1918_MOESM7_ESM.zip › 63324_LBCA_trees/10113.tree]

((GCF_001481725.1_WP_058696346.1:1.02021952,GCF_001477615.1_WP_058813841.1:0.993538895):0.763621123,((GCF_000597865.1_WP_025434492.1:0.382295547,GCF_000196455.1_WP_013360390.1:0.294688755):1.22137725,((GCF_000143965.1_WP_013259893.1:1.59331434,GCF_000341395.1_WP_015404639.1:1.35227815):0.427455143,((((GCF_001644665.1_WP_064011206.1:0.00424733118,GCF_000767275.2_WP_033192799.1:0.00312452790):0.476253553,(((((GCF_000018945.1_WP_012644926.1:0.0209003586,GCF_000019625.1_WP_012310458.1:0.0241659205):0.0497169845,GCF_000789375.1_WP_038033755.1:0.0762198760):0.0479268600,(((GCF_000008545.1_NP_228429.1:1.00000050e-06,GCF_000978535.1_WP_004081194.1:1.00000050e-06):1.00000050e-06,(GCF_000978575.1_WP_004081194.1:1.00000050e-06,GCF_000230655.2_WP_004081194.1:1.00000050e-06):1.00000050e-06):1.00000050e-06,((GCF_000390265.1_WP_004081194.1:1.00000050e-06,GCF_000025105.1_WP_004081194.1:1.00000050e-06):1.00000050e-06,GCF_000978555.1_WP_004081194.1:1.00000050e-06):1.00000050e-06):0.197462570):0.0403466832,GCF_000828655.1_WP_041077422.1:0.170478604):0.0901058738,GCF_000017545.1_WP_011993756.1:0.358225334):0.104170876):0.0235345275,(GCF_000217815.1_WP_013932872.1:0.683781887,(((GCF_000021285.1_WP_041427191.1:0.0365466763,(GCF_000016785.1_WP_048810848.1:1.00000050e-06,GCF_000025105.1_WP_049766002.1:0.0335196943):0.0245160001):0.0509553690,(GCF_000021285.1_WP_012579767.1:0.0838511114,GCF_000789335.1_WP_008192492.1:0.0845931178):0.0226392309):0.255207443,(GCF_000504085.1_WP_028844006.1:0.169990429,GCF_000017865.1_WP_012003228.1:0.298198677):0.145873981):0.0491203668):0.0431094109):0.133359779,((GCF_000023325.1_WP_015868967.1:0.312379536,GCF_000147715.2_WP_014730861.1:0.961739835):0.399240192,(GCF_000018605.1_WP_012209110.1:0.270230857,GCF_000953715.1_WP_045087785.1:0.187211982):0.236490042):0.117432436):0.557219549):0.116910875):0.427064431);
