# Supplementary material for: The metabolic network of the last bacterial common ancestor
Source: Commun Biol. 2021 Mar 26;4:413. doi: 10.1038/s42003-021-01918-4 (PMC7997952; doi:10.1038/s42003-021-01918-4)
Supplement: Supplementary file 7 — Supplementary Data 5 [file 42003_2021_1918_MOESM7_ESM.zip › 63324_LBCA_trees/10114.tree]

((GCF_000233775.1_WP_014163599.1:0.915872054,((GCF_000725345.1_WP_038671683.1:0.0495650377,GCF_000271665.2_WP_007953361.1:0.0837530534):0.600176436,(GCF_001189555.1_WP_050342056.1:0.514054622,GCF_000208405.1_WP_006192497.1:0.662715979):0.295299914):0.0393104590):0.0343706958,((GCF_000023445.1_WP_015850914.1:0.850042348,(((GCF_000013105.1_YP_428906.1:1.00000050e-06,GCF_001267435.1_WP_011391572.1:1.00000050e-06):1.00000050e-06,GCF_001267405.1_WP_011391572.1:1.00000050e-06):0.685354531,((GCF_001005265.1_WP_046736973.1:0.151181609,GCF_000143165.1_WP_013218302.1:0.311328610):0.273700689,((GCF_000011905.1_WP_010936757.1:0.00390272383,GCF_000830905.1_WP_041342460.1:1.00000050e-06):0.0330036687,((((GCF_000009025.1_WP_011309498.1:1.00000050e-06,GCF_001610775.1_WP_011309498.1:1.00000050e-06):1.00000050e-06,((GCF_000016705.1_WP_011929202.1:0.00393594527,(GCF_000341655.1_WP_012984375.1:1.00000050e-06,GCF_000025585.1_WP_012984375.1:1.00000050e-06):1.00000050e-06):1.00000050e-06,(GCF_001547795.1_WP_012984375.1:1.00000050e-06,GCF_000341695.1_WP_012984375.1:1.00000050e-06):1.00000050e-06):0.00398517028):1.00000050e-06,GCF_000830885.1_WP_011309498.1:1.00000050e-06):0.0176559577,(GCF_000025025.1_WP_012882204.1:1.00000050e-06,(GCF_001010485.1_WP_046961178.1:1.00000050e-06,(GCF_000830925.1_WP_023652456.1:1.00000050e-06,GCF_000499365.1_WP_023652456.1:1.00000050e-06):0.00393386798):0.00396662497):0.0236645604):0.0204300479):0.138798750):0.331746210):0.0818584016):0.0566152490,(((GCF_000940845.1_WP_013161655.1:1.00000050e-06,GCF_000091725.1_WP_013161655.1:1.00000050e-06):1.00000050e-06,GCF_900016155.1_WP_063493791.1:1.00000050e-06):0.722963123,((GCF_001702175.1_WP_054709489.1:1.00000050e-06,GCF_001702155.1_WP_054709489.1:1.00000050e-06):0.387969732,(GCF_001663755.1_WP_068279061.1:1.00000050e-06,GCF_001663675.1_WP_068279061.1:1.00000050e-06):0.216399179):0.474155136):0.167349850):0.100515152);
