# Supplementary material for: The metabolic network of the last bacterial common ancestor
Source: Commun Biol. 2021 Mar 26;4:413. doi: 10.1038/s42003-021-01918-4 (PMC7997952; doi:10.1038/s42003-021-01918-4)
Supplement: Supplementary file 7 — Supplementary Data 5 [file 42003_2021_1918_MOESM7_ESM.zip › 63324_LBCA_trees/10115.tree]

((GCF_000235405.2_WP_014452340.1:1.00000050e-06,(GCF_000017865.1_WP_012003232.1:0.393914673,GCF_000340885.1_WP_015394627.1:0.737894589):0.258372689):1.58886107,(GCF_000143985.1_WP_013253399.1:1.52602414,((((GCF_001314265.1_WP_039417464.1:1.00000050e-06,GCF_000010505.1_WP_039417464.1:1.00000050e-06):0.00521473524,((GCF_000270225.1_WP_043876472.1:1.00000050e-06,GCF_000007585.1_WP_043876472.1:1.00000050e-06):1.00000050e-06,(GCF_001444325.1_WP_043876472.1:1.00000050e-06,GCF_001263815.1_WP_043876472.1:1.00000050e-06):1.00000050e-06):1.00000050e-06):1.00000050e-06,GCF_001274615.1_WP_043876472.1:1.00000050e-06):0.250590493,(((GCF_000953535.1_WP_045089710.1:0.299270323,GCF_001688845.1_WP_068961436.1:0.329431977):0.0780887491,(GCF_000512915.1_WP_025278524.1:0.254753489,((GCF_001640865.1_WP_007834415.1:0.00509772678,GCF_000012825.1_WP_005838734.1:1.00000050e-06):0.0788534559,((((GCF_001682215.1_WP_005783748.1:1.00000050e-06,GCF_000965785.1_WP_005783748.1:1.00000050e-06):1.00000050e-06,GCF_000025985.1_WP_005783748.1:1.00000050e-06):1.00000050e-06,((GCF_001286525.1_WP_005783748.1:1.00000050e-06,GCF_000210835.1_WP_005783748.1:1.00000050e-06):1.00000050e-06,GCF_000009925.1_YP_097455.1:1.00000050e-06):1.00000050e-06):0.0208766927,((GCF_000186225.1_WP_013546255.1:0.0439247415,GCF_001318345.1_WP_022208190.1:0.0312423494):0.0150136294,((GCF_001314995.1_WP_004298060.1:1.00000050e-06,GCF_001688725.1_WP_065539992.1:0.0101077582):0.0229938365,(GCF_001314975.1_WP_008762908.1:1.00000050e-06,GCF_000011065.1_NP_812218.1:1.00000050e-06):0.0137987663):0.0653335063):0.00971891623):0.0268908762):0.127859102):0.0299990026):0.154819450,(GCF_000012845.1_WP_005860581.1:0.0882921956,(GCF_001547875.1_WP_041590674.1:1.00000050e-06,(GCF_000238215.1_WP_041590674.1:1.00000050e-06,GCF_001547855.1_WP_041590674.1:1.00000050e-06):1.00000050e-06):0.176776171):0.0903921488):0.0998100826):1.04916339):0.585038654);
