# Supplementary material for: The metabolic network of the last bacterial common ancestor
Source: Commun Biol. 2021 Mar 26;4:413. doi: 10.1038/s42003-021-01918-4 (PMC7997952; doi:10.1038/s42003-021-01918-4)
Supplement: Supplementary file 7 — Supplementary Data 5 [file 42003_2021_1918_MOESM7_ESM.zip › 63324_LBCA_trees/10116.tree]

(((GCF_001038625.1_WP_007059750.1:0.0363370526,GCF_000968375.1_WP_052712606.1:0.0639929270):0.491194236,(GCF_000807255.1_WP_004455226.1:1.00000050e-06,GCF_000807175.1_WP_004455226.1:1.00000050e-06):0.513434347):0.364257202,(GCF_000597865.1_WP_025436726.1:0.849932564,(((((GCF_000144625.1_WP_013273362.1:0.587824539,(GCF_000473995.1_WP_041716522.1:0.205098096,((GCF_000016505.1_WP_012103968.1:1.00000050e-06,GCF_000010265.1_WP_012103968.1:1.00000050e-06):0.105626252,(GCF_000010265.1_WP_012620188.1:1.00000050e-06,GCF_000016505.1_WP_012620188.1:1.00000050e-06):0.204232028):0.107244422):0.0232779254):0.120563033,((((GCF_000817935.1_WP_003362319.1:1.00000050e-06,GCF_000020345.1_WP_003362319.1:1.00000050e-06):0.00724836189,((((GCF_000017065.1_WP_011988219.1:1.00000050e-06,GCF_000092345.1_WP_011988219.1:1.00000050e-06):0.00582579539,((((GCF_000063585.1_YP_001253889.1:1.00000050e-06,GCF_000017025.1_WP_011948972.1:1.00000050e-06):1.00000050e-06,GCF_000017045.1_YP_001387272.1:1.00000050e-06):1.00000050e-06,GCF_000829015.1_WP_045539569.1:0.00579404459):0.0116805233,GCF_000022765.1_WP_003358699.1:0.00581162979):1.00000050e-06):1.00000050e-06,GCF_000253195.1_WP_014520494.1:0.00584800254):1.00000050e-06,GCF_000019305.1_WP_003404345.1:0.00582904765):0.0102877764):0.0641138052,(GCF_001020205.1_WP_003490960.1:1.00000050e-06,GCF_000973705.1_WP_003490960.1:1.00000050e-06):0.0458887422):0.159407510,((GCF_000212415.1_WP_013758380.1:1.36796108,(GCF_000266925.1_WP_014807864.1:1.34195948,GCF_000013405.1_WP_011417113.1:1.08769909):0.661735398):0.372193411,GCF_000196455.1_WP_013362483.1:0.449829860):0.226645625):0.0696456299):0.0396964509,GCF_000143685.1_WP_013240375.1:0.264475516):0.0541031284,(GCF_001697285.1_WP_065820893.1:0.0552676789,GCF_000237085.1_WP_014253554.1:0.0412579518):0.374328586):0.194240269,GCF_000734015.1_WP_038060522.1:1.49049113):0.151600035):0.0375180394);
