# Supplementary material for: The metabolic network of the last bacterial common ancestor
Source: Commun Biol. 2021 Mar 26;4:413. doi: 10.1038/s42003-021-01918-4 (PMC7997952; doi:10.1038/s42003-021-01918-4)
Supplement: Supplementary file 7 — Supplementary Data 5 [file 42003_2021_1918_MOESM7_ESM.zip › 63324_LBCA_trees/10117.tree]

((GCF_000389635.1_WP_015616085.1:1.00000050e-06,(GCF_000807175.1_WP_003443865.1:1.00000050e-06,GCF_000807255.1_WP_003443865.1:1.00000050e-06):0.165448424):0.557043056,((((GCF_000967115.2_WP_023438643.1:0.0238548333,GCF_000007625.1_WP_035125065.1:0.0142567717):0.443740035,(GCF_000014125.1_WP_011721954.1:0.152355116,GCF_000204565.1_WP_013725309.1:0.0540457640):0.475923019):0.0978416512,(GCF_000008765.1_NP_348824.1:1.00000050e-06,(GCF_000218855.1_WP_010965505.1:1.00000050e-06,GCF_000191905.1_WP_010965505.1:1.00000050e-06):1.00000050e-06):0.642305538):1.00000050e-06,(((GCF_000022765.1_WP_011987026.1:1.00000050e-06,(GCF_000017045.1_YP_001388447.1:1.00000050e-06,(GCF_000017025.1_WP_011987026.1:1.00000050e-06,GCF_000063585.1_YP_001255234.1:1.00000050e-06):1.00000050e-06):1.00000050e-06):1.00000050e-06,((((GCF_000092345.1_WP_003359156.1:1.00000050e-06,GCF_000019545.1_WP_003359156.1:1.00000050e-06):1.00000050e-06,GCF_000017065.1_WP_003359156.1:1.00000050e-06):1.00000050e-06,((GCF_000829015.1_WP_045540538.1:0.00880716886,GCF_000019305.1_WP_003399249.1:0.0269336184):0.0270463709,(GCF_000973705.1_WP_003484379.1:1.00000050e-06,GCF_001020205.1_WP_003484379.1:1.00000050e-06):1.00000050e-06):0.0453746126):0.00876925424,(GCF_000253195.1_WP_014521479.1:0.00885277775,(GCF_000817935.1_WP_003361305.1:1.00000050e-06,GCF_000020345.1_WP_003361305.1:1.00000050e-06):0.00877511545):1.00000050e-06):0.0263948075):0.523637693,((GCF_001038625.1_WP_007059593.1:0.0778987116,GCF_000968375.1_WP_029162526.1:0.118023510):0.288895357,((GCF_000010265.1_WP_012102453.1:1.00000050e-06,GCF_000016505.1_WP_012102453.1:1.00000050e-06):0.180144907,(GCF_001642655.1_WP_017895209.1:0.147956137,(GCF_000143685.1_WP_013237621.1:1.00000050e-06,(GCF_001484725.1_WP_013237621.1:1.00000050e-06,GCF_000484505.1_WP_013237621.1:1.00000050e-06):1.00000050e-06):0.124712976):0.0337885638):0.166305500):0.106544260):0.101044023):0.0352040205);
