# Supplementary material for: The metabolic network of the last bacterial common ancestor
Source: Commun Biol. 2021 Mar 26;4:413. doi: 10.1038/s42003-021-01918-4 (PMC7997952; doi:10.1038/s42003-021-01918-4)
Supplement: Supplementary file 7 — Supplementary Data 5 [file 42003_2021_1918_MOESM7_ESM.zip › 63324_LBCA_trees/10118.tree]

((GCF_000014125.1_WP_011722037.1:0.412710790,GCF_000204565.1_WP_013725448.1:0.520939516):0.570643122,((GCF_000253195.1_WP_014520835.1:1.00000050e-06,(((GCF_000092345.1_WP_012099933.1:1.00000050e-06,((GCF_000063585.1_YP_001254407.1:1.00000050e-06,((GCF_000022765.1_WP_003358976.1:1.00000050e-06,(GCF_000017045.1_YP_001387704.1:1.00000050e-06,GCF_000829015.1_WP_003358976.1:1.00000050e-06):1.00000050e-06):1.00000050e-06,GCF_000017025.1_WP_003358976.1:1.00000050e-06):1.00000050e-06):0.0262889365,((GCF_000817935.1_WP_012720581.1:1.00000050e-06,GCF_000020345.1_WP_012720581.1:1.00000050e-06):0.0197757955,(GCF_000019545.1_WP_012344396.1:0.0264948128,(GCF_001020205.1_WP_003496339.1:1.00000050e-06,GCF_000973705.1_WP_003496339.1:1.00000050e-06):0.0751782166):0.00698670779):0.00653369703):1.00000050e-06):1.00000050e-06,GCF_000017065.1_WP_012099933.1:1.00000050e-06):0.00652465242,GCF_000019305.1_WP_004451844.1:1.00000050e-06):0.00654476034):0.823703168,(((GCF_000007625.1_WP_011099804.1:0.0231434365,GCF_000967115.2_WP_023438516.1:0.0512516703):0.760745987,(((GCF_000008765.1_NP_348720.1:1.00000050e-06,GCF_000218855.1_WP_010965401.1:1.00000050e-06):1.00000050e-06,GCF_000191905.1_WP_010965401.1:1.00000050e-06):0.715094507,(GCF_000389635.1_WP_015615982.1:0.221109391,(GCF_000807255.1_WP_003444125.1:1.00000050e-06,GCF_000807175.1_WP_003444125.1:1.00000050e-06):0.257020827):0.469684767):0.145280831):0.0903931290,((GCF_001038625.1_WP_007060038.1:0.0500965612,GCF_000968375.1_WP_029161001.1:0.128073443):0.395915091,(GCF_001642655.1_WP_017750777.1:0.617917634,((GCF_000016505.1_WP_012101590.1:1.00000050e-06,GCF_000010265.1_WP_012101590.1:1.00000050e-06):0.181670868,(GCF_001484725.1_WP_013237759.1:1.00000050e-06,(GCF_000143685.1_WP_013237759.1:1.00000050e-06,GCF_000484505.1_WP_013237759.1:1.00000050e-06):1.00000050e-06):0.450638573):0.106519081):0.214387905):0.122814224):0.0580692615):0.158868798);
