# Supplementary material for: The metabolic network of the last bacterial common ancestor
Source: Commun Biol. 2021 Mar 26;4:413. doi: 10.1038/s42003-021-01918-4 (PMC7997952; doi:10.1038/s42003-021-01918-4)
Supplement: Supplementary file 7 — Supplementary Data 5 [file 42003_2021_1918_MOESM7_ESM.zip › 63324_LBCA_trees/10119.tree]

(((((GCF_000022765.1_WP_003355947.1:1.00000050e-06,GCF_000817935.1_WP_003355947.1:1.00000050e-06):1.00000050e-06,GCF_000020345.1_WP_003355947.1:1.00000050e-06):0.118380637,((GCF_000014125.1_WP_011722958.1:0.0397928783,GCF_000204565.1_WP_013726419.1:0.0155593444):0.0964152157,(GCF_000973705.1_WP_003491162.1:1.00000050e-06,GCF_001020205.1_WP_003491162.1:1.00000050e-06):0.223643132):0.0342226668):0.362812749,(GCF_000215085.1_WP_013842952.1:0.152926215,(((GCF_000144695.1_WP_013278283.1:0.426192248,(GCF_000020485.1_WP_015923445.1:0.154468782,GCF_000019165.1_WP_012282059.1:0.645597380):0.119794842):0.104821081,GCF_000024205.1_WP_015757216.1:0.0645383300):0.0959248151,((GCF_001267405.1_WP_011393288.1:1.00000050e-06,GCF_000013105.1_YP_430631.1:1.00000050e-06):1.00000050e-06,GCF_001267435.1_WP_011393288.1:1.00000050e-06):0.245368819):0.104190581):0.191040835):0.0454863630,((GCF_000725345.1_WP_038670624.1:0.0671782519,GCF_000271665.2_WP_007955304.1:0.0442833425):0.0876632648,(GCF_000235605.1_WP_014185966.1:0.121826260,(GCF_001042715.1_WP_044825787.1:0.149627950,((GCF_000340885.1_WP_015394399.1:0.0268716615,GCF_000473995.1_WP_022747414.1:0.0135629537):0.0962982858,((GCF_001642655.1_WP_017752209.1:0.0490440370,(GCF_000389635.1_WP_015614484.1:0.0177078517,(GCF_000807255.1_WP_003446026.1:1.00000050e-06,GCF_000807175.1_WP_003446026.1:1.00000050e-06):0.152912545):0.0909877663):0.179047847,(GCF_001038625.1_WP_007061967.1:1.00000050e-06,(GCF_000968375.1_WP_029162624.1:1.00000050e-06,((GCF_000016505.1_WP_012101984.1:1.00000050e-06,GCF_000010265.1_WP_012101984.1:1.00000050e-06):0.152773850,(GCF_001484725.1_WP_013238745.1:1.00000050e-06,(GCF_000143685.1_WP_013238745.1:1.00000050e-06,GCF_000484505.1_WP_013238745.1:1.00000050e-06):1.00000050e-06):0.100052082):0.0960235604):0.0128305532):0.0587826371):0.0314677248):0.0348026042):0.0797139530):0.0255270746):0.280142410);
