# Supplementary material for: The metabolic network of the last bacterial common ancestor
Source: Commun Biol. 2021 Mar 26;4:413. doi: 10.1038/s42003-021-01918-4 (PMC7997952; doi:10.1038/s42003-021-01918-4)
Supplement: Supplementary file 7 — Supplementary Data 5 [file 42003_2021_1918_MOESM7_ESM.zip › 63324_LBCA_trees/1011.tree]

((((((((((GCF_000026065.1_WP_011374969.1:0.0808824418,(GCF_001698165.1_WP_065825543.1:1.00000050e-06,(GCF_001663835.1_WP_064777294.1:0.00338531673,GCF_001723545.1_WP_069468087.1:0.00169479926):0.00337210066):0.0596943908):0.186410562,((GCF_000829055.1_WP_025012455.1:0.0200489709,((GCF_000418495.1_WP_005689625.1:1.00000050e-06,((GCF_900070175.1_WP_005689625.1:1.00000050e-06,GCF_000026525.1_WP_005689625.1:1.00000050e-06):1.00000050e-06,(GCF_000233755.1_WP_005689625.1:1.00000050e-06,GCF_000418475.1_WP_005689625.1:1.00000050e-06):1.00000050e-06):1.00000050e-06):1.00000050e-06,(GCF_000026505.1_WP_005684334.1:1.00000050e-06,GCF_000011045.1_WP_005684334.1:1.00000050e-06):0.00501819842):0.0179003283):0.0281217875,(((GCF_000309565.2_WP_003564773.1:1.00000050e-06,GCF_000155515.2_WP_003564773.1:1.00000050e-06):0.00166917674,(((GCF_000418515.1_WP_003575296.1:1.00000050e-06,GCF_001514415.1_WP_003575296.1:1.00000050e-06):1.00000050e-06,((GCF_000318035.1_WP_003575296.1:1.00000050e-06,((GCF_000014525.1_YP_806809.1:1.00000050e-06,(GCF_000019245.4_WP_003575296.1:1.00000050e-06,GCF_000582665.1_WP_003575296.1:1.00000050e-06):1.00000050e-06):1.00000050e-06,(GCF_001244395.1_WP_003575296.1:1.00000050e-06,GCF_000829035.1_WP_003575296.1:1.00000050e-06):1.00000050e-06):1.00000050e-06):1.00000050e-06,GCF_000194765.1_WP_003575296.1:1.00000050e-06):1.00000050e-06):1.00000050e-06,(GCF_000194785.1_WP_003575296.1:1.00000050e-06,GCF_000026485.1_WP_003575296.1:1.00000050e-06):1.00000050e-06):1.00000050e-06):1.00000050e-06,GCF_001191565.1_WP_050894072.1:0.00501438109):0.0158456630):0.206773185):0.101977173,(((GCF_000182835.1_WP_013439817.1:0.00278536120,(GCF_000014405.1_WP_011678405.1:0.00496935444,(GCF_000191165.1_WP_014565070.1:0.00333001890,(GCF_001469775.1_WP_060598071.1:1.00000050e-06,GCF_000056065.1_WP_011544008.1:0.00165861230):0.00165627936):0.00174210235):0.00892427030):0.234799093,((GCF_000014425.1_WP_003647495.1:0.0209769042,(((GCF_000091405.1_WP_012845951.1:1.00000050e-06,GCF_001714745.1_WP_069168332.1:0.00327521465):0.00493136209,(GCF_000498675.1_WP_023599474.1:0.00821909717,GCF_000008065.1_WP_011162243.1:0.00658294527):0.00165772153):0.00152196730,GCF_000204985.1_WP_004897113.1:0.0133709689):0.0312397010):0.103059943,((((GCF_000389675.2_WP_011254403.1:1.00000050e-06,GCF_000934625.1_WP_011254403.1:1.00000050e-06):1.00000050e-06,GCF_000011985.1_YP_194138.1:1.00000050e-06):0.0503213289,((GCF_000165775.1_WP_014918618.1:0.00656032674,(GCF_001314245.2_WP_060472351.1:0.00500352147,(GCF_001308285.1_WP_014563414.1:1.00000050e-06,GCF_000189515.1_WP_014563414.1:1.00000050e-06):0.00334036749):0.00180036056):0.0838368620,(GCF_000191545.1_WP_013642146.1:0.00128108554,GCF_000194115.1_WP_014565952.1:0.00203443666):0.0398150564):0.0105944469):0.0543718227,(GCF_000761135.1_WP_038523009.1:0.131562056,GCF_001042405.1_WP_060459362.1:0.103819449):0.0517997640):0.0318186732):0.153661666):0.266236616,(((GCF_000224985.1_WP_014073336.1:0.344014079,(GCF_001050475.1_WP_048705473.1:0.169699338,GCF_000831645.3_WP_041500736.1:0.183125031):0.212617115):0.185000549,((GCF_000014385.1_WP_011677794.1:0.410850507,(((GCF_000298875.1_WP_010016057.1:0.00583420957,(GCF_000196855.1_WP_013231174.1:0.00321971891,GCF_001536305.1_WP_060391185.1:1.00000050e-06):0.00883903032):0.113916322,(GCF_001698145.1_WP_068851092.1:0.117076530,GCF_000300135.1_WP_014973619.1:0.163928291):0.0418514210):0.0472513529,((((GCF_000512955.1_WP_025268540.1:1.00000050e-06,GCF_001583825.1_WP_025268540.1:1.00000050e-06):0.00158348272,GCF_001047695.1_WP_048592484.1:0.00959923990):0.00160010088,GCF_000234825.3_WP_014325189.1:1.00000050e-06):1.00000050e-06,GCF_000014445.1_WP_011680481.1:0.00318419020):0.158791237):0.189812107):0.173579423,GCF_001308145.2_WP_060653727.1:0.684917801):0.0637518366):0.0180907352,(((GCF_000298115.2_WP_014939266.1:1.00000050e-06,GCF_000211375.1_WP_013727064.1:0.00505549789):0.237299768,((GCF_001702175.1_WP_065911926.1:0.00178762823,(GCF_001702195.1_WP_065903012.1:1.00000050e-06,GCF_001702155.1_WP_065903012.1:1.00000050e-06):0.00160247035):0.236593301,((GCF_001050435.1_WP_048735901.1:0.0715290246,GCF_001676805.1_WP_065201468.1:0.0686266013):0.131612198,(((((GCF_000203855.3_YP_004890491.1:1.00000050e-06,GCF_000931425.1_WP_011101957.1:1.00000050e-06):1.00000050e-06,((GCF_001672035.1_WP_063722981.1:0.00167639665,(GCF_001704315.1_WP_022638330.1:1.00000050e-06,GCF_001704335.1_WP_022638330.1:1.00000050e-06):1.00000050e-06):0.00168088790,(((GCF_001581895.1_WP_027821790.1:1.00000050e-06,GCF_001715615.1_WP_027821790.1:1.00000050e-06):1.00000050e-06,((GCF_001596095.1_WP_061876250.1:0.00167714656,(GCF_001617525.1_WP_003642175.1:1.00000050e-06,(GCF_000148815.2_WP_003642175.1:1.00000050e-06,GCF_001484005.1_WP_003642175.1:1.00000050e-06):1.00000050e-06):1.00000050e-06):0.00167827437,GCF_001278015.1_WP_053566903.1:0.00167715830):1.00000050e-06):1.00000050e-06,GCF_001302645.1_WP_060677329.1:0.00674247627):0.00167830444):1.00000050e-06):1.00000050e-06,(GCF_001443645.1_WP_033609939.1:0.0170466008,GCF_001296095.1_WP_060684134.1:1.00000050e-06):0.00167929641):0.00167810034,(((GCF_000023085.1_WP_015825872.1:1.00000050e-06,GCF_000604105.1_WP_015825872.1:1.00000050e-06):0.00167820824,GCF_000412205.1_WP_016511510.1:1.00000050e-06):1.00000050e-06,GCF_001660025.1_WP_016511510.1:1.00000050e-06):1.00000050e-06):0.000907152687,GCF_000392485.3_WP_015640892.1:0.00413246836):0.138108255):0.0975903443):0.0195002446):0.107398152,((GCF_001611115.1_WP_046871203.1:1.00000050e-06,GCF_001611075.1_WP_046871203.1:1.00000050e-06):1.00000050e-06,(GCF_001611035.1_WP_046871203.1:1.00000050e-06,(GCF_001611135.1_WP_046871203.1:1.00000050e-06,GCF_001611155.1_WP_046871203.1:1.00000050e-06):1.00000050e-06):1.00000050e-06):0.344915636):0.0624520955):0.0561217265):0.0532457484):0.0778031831,(((GCF_000157355.2_WP_015509531.1:0.00606064204,GCF_001558875.1_WP_061054257.1:0.00226035599):0.170335656,(((GCF_000281195.1_WP_002391275.1:1.00000050e-06,(((GCF_001598635.1_WP_002411060.1:0.00164664913,GCF_000317915.1_WP_015212189.1:0.00164112449):1.00000050e-06,(GCF_000742975.1_WP_002364055.1:1.00000050e-06,GCF_000550745.1_WP_002364055.1:1.00000050e-06):1.00000050e-06):0.00164234491,GCF_000172575.2_WP_002414035.1:0.00163810919):0.00164217424):0.00163776516,(GCF_001689055.1_WP_002380360.1:1.00000050e-06,GCF_000007785.1_NP_815437.1:0.00166896122):1.00000050e-06):0.137374610,(((GCF_000250945.1_WP_002296139.1:1.00000050e-06,(GCF_900066025.1_WP_002331555.1:0.00333826239,(GCF_000336405.1_WP_002300691.1:0.00332187352,(GCF_000174395.2_YP_006376602.1:0.00165764445,GCF_001587115.1_WP_002304603.1:1.00000050e-06):0.00165799110):1.00000050e-06):0.00165774068):0.00215954876,(GCF_000737555.1_WP_002325057.1:1.00000050e-06,((GCF_000444405.1_WP_002291671.1:0.00165952907,(GCF_001412695.1_WP_060475369.1:1.00000050e-06,GCF_001298485.1_WP_060475369.1:1.00000050e-06):0.00333018022):0.00166135855,(GCF_001518735.1_WP_002314690.1:1.00000050e-06,GCF_001635875.1_WP_002314690.1:1.00000050e-06):0.00165998556):0.00165784518):0.00621882725):0.0400628435,(((GCF_001267395.1_WP_053109177.1:1.00000050e-06,GCF_001267865.1_WP_053109177.1:1.00000050e-06):0.0384590186,(GCF_001641305.1_WP_063627388.1:1.00000050e-06,GCF_000271405.2_WP_010737961.1:0.00820787737):0.0767176059):0.0172143600,GCF_000504125.1_WP_023520011.1:0.0893708702):0.0282637637):0.0902643101):0.0567454794):0.0860905419,((GCF_000312685.1_WP_015082485.1:0.0112089685,(GCF_000468955.1_WP_021037299.1:0.00316766002,(GCF_000009425.1_WP_011835099.1:1.00000050e-06,GCF_000143205.1_WP_011835099.1:1.00000050e-06):0.00157913657):1.00000050e-06):0.0115528270,((((GCF_000478255.1_WP_012897877.1:1.00000050e-06,GCF_000025045.1_WP_012897877.1:1.00000050e-06):0.00318408864,(GCF_900088425.1_WP_017864544.1:0.00158834143,GCF_000807375.1_WP_023189208.1:1.00000050e-06):1.00000050e-06):1.00000050e-06,(GCF_000479375.2_WP_023164192.1:1.00000050e-06,(GCF_000006865.1_NP_267429.1:1.00000050e-06,GCF_000192705.1_WP_010905861.1:1.00000050e-06):0.00158723741):0.00158825638):0.00425642179,(GCF_000761115.1_WP_038600806.1:0.00905671065,GCF_000344575.1_WP_015426503.1:0.0102153164):0.00589838583):0.0208077023):0.527463625):0.0596391095):0.0482203564,(GCF_000317975.2_WP_015076600.1:0.200765225,(GCF_001483965.1_WP_058918502.1:0.155440518,(GCF_000493735.1_WP_023177782.1:0.0587359316,GCF_000195575.1_WP_013710706.1:0.0441595549):0.0886677009):0.0952377969):0.110607350):0.0941145903,((GCF_001483965.1_WP_058919734.1:0.0410731220,(GCF_000195575.1_WP_013711725.1:0.0609049199,GCF_000493735.1_WP_023179201.1:0.0486487101):0.0397433436):0.253298528,(GCF_001543285.1_WP_003141044.1:0.0113157497,(GCF_001543205.1_WP_026465940.1:0.00159833478,GCF_001518795.1_WP_059348952.1:1.00000050e-06):1.00000050e-06):0.270445133):0.266455374):0.135473405,(GCF_001545095.1_WP_067634588.1:0.588822773,(((GCF_001598035.1_WP_062709729.1:0.181065648,((((GCF_000271865.1_WP_014834874.1:0.00338678242,(GCF_000284575.1_WP_002266326.1:1.00000050e-06,GCF_001558215.1_WP_002264426.1:0.00169663613):1.00000050e-06):0.00169359232,(GCF_000091645.1_WP_002272867.1:1.00000050e-06,(GCF_000007465.2_NP_720961.1:1.00000050e-06,GCF_000817065.1_WP_002262044.1:1.00000050e-06):0.00344739911):1.00000050e-06):0.146253676,(((GCF_000448685.2_WP_021147428.1:0.00680062408,(GCF_001543085.1_WP_038676707.1:1.00000050e-06,GCF_000785515.1_WP_038676707.1:1.00000050e-06):0.00843326515):0.00171047484,(((((GCF_001685375.1_WP_011226502.1:1.00000050e-06,GCF_000011825.1_WP_011226502.1:1.00000050e-06):1.00000050e-06,(GCF_000011845.1_WP_011226502.1:1.00000050e-06,GCF_001514435.1_WP_011226502.1:1.00000050e-06):1.00000050e-06):0.00680875780,((((GCF_000971665.1_WP_041827774.1:1.00000050e-06,GCF_000014485.1_WP_041827774.1:1.00000050e-06):0.00167896472,(GCF_000262675.1_WP_041829323.1:1.00000050e-06,GCF_001280285.1_WP_041829323.1:1.00000050e-06):0.00167923295):0.00169725911,(((GCF_000698885.1_WP_024703995.1:1.00000050e-06,GCF_001008015.1_WP_024703995.1:1.00000050e-06):1.00000050e-06,GCF_001663795.1_WP_024703995.1:1.00000050e-06):0.00169153160,(GCF_001705585.1_WP_014608668.1:1.00000050e-06,GCF_000182875.1_WP_014608668.1:1.00000050e-06):1.00000050e-06):0.00338354582):1.00000050e-06,GCF_000253395.1_WP_014621923.1:1.00000050e-06):1.00000050e-06):0.0223757193,GCF_000253315.1_WP_014634993.1:0.00508568027):0.00335856341,GCF_000253335.1_WP_004183370.1:0.00338691582):0.00506119715):0.0520373301,(GCF_001553685.1_WP_060956122.1:0.0365969686,(GCF_000221985.1_WP_000022577.1:0.0405260472,((((GCF_000251085.2_WP_000022583.1:0.0103616146,(GCF_000196595.1_WP_000022614.1:1.00000050e-06,GCF_000019025.1_WP_000022614.1:1.00000050e-06):1.00000050e-06):0.0120763778,(((((GCF_000007045.1_NP_359249.1:1.00000050e-06,GCF_000026665.1_WP_000022608.1:1.00000050e-06):1.00000050e-06,GCF_000014365.1_WP_000022608.1:1.00000050e-06):0.00173728264,GCF_000180515.1_WP_000022561.1:0.00684719431):1.00000050e-06,(GCF_000019265.1_WP_000022621.1:0.00342798810,((GCF_000018985.1_WP_000022568.1:0.00343992936,(GCF_000019825.1_WP_000022573.1:0.00343634682,GCF_001255215.1_WP_053039737.1:1.00000050e-06):0.00170893374):0.00171114015,((((GCF_000211035.1_WP_000022557.1:1.00000050e-06,GCF_000211055.1_WP_000022557.1:1.00000050e-06):1.00000050e-06,GCF_000210995.1_WP_000022557.1:1.00000050e-06):1.00000050e-06,GCF_000211015.1_WP_000022557.1:1.00000050e-06):1.00000050e-06,GCF_000210955.1_WP_000022557.1:1.00000050e-06):0.00342207596):1.00000050e-06):0.00171281417):1.00000050e-06,(((((GCF_000211075.1_WP_000022559.1:1.00000050e-06,(GCF_000299015.1_WP_000022559.1:1.00000050e-06,GCF_001457635.1_WP_000022559.1:1.00000050e-06):1.00000050e-06):1.00000050e-06,(GCF_000019005.1_WP_000022559.1:1.00000050e-06,GCF_000210975.1_WP_000022560.1:0.00170882026):1.00000050e-06):1.00000050e-06,GCF_000211095.1_WP_000022559.1:1.00000050e-06):0.00857826482,((GCF_000006885.1_WP_000022572.1:0.00513957840,(GCF_000146975.1_WP_000022622.1:0.00513133434,(GCF_000019985.1_WP_000022623.1:1.00000050e-06,GCF_000210935.1_WP_000022623.1:1.00000050e-06):0.00170462605):0.00169906547):0.00342905976,GCF_000817005.1_WP_000022612.1:0.00170650649):0.00171207586):1.00000050e-06,(GCF_000018965.1_WP_000022604.1:1.00000050e-06,GCF_000147095.1_WP_000022617.1:0.00170242985):0.00515354898):0.00342050273):0.00524639818):0.00882138251,(GCF_001560895.1_WP_061087657.1:0.0180961750,GCF_001281025.1_WP_060628718.1:0.00647264467):0.00837134021):0.00161610002,((GCF_000688775.1_WP_044020319.1:0.0119533649,GCF_000253155.1_WP_000022586.1:0.0157117311):0.00179232813,GCF_000027165.1_YP_003445654.1:0.00695699996):0.00349663559):1.00000050e-06):0.0416468477):0.0674812445):0.0622558635):0.0419038995,(((GCF_001477575.1_WP_014294124.1:1.00000050e-06,GCF_000283635.1_WP_014294124.1:1.00000050e-06):0.000780320638,(((GCF_000203195.1_WP_012961574.1:1.00000050e-06,GCF_000027185.1_WP_012961574.1:1.00000050e-06):1.00000050e-06,GCF_000270145.1_WP_012961574.1:1.00000050e-06):1.00000050e-06,GCF_000270165.1_WP_013851557.1:0.00506185309):0.00430757279):0.137059683,(((GCF_000009545.1_WP_012658776.1:0.0985794101,GCF_000831485.1_WP_003101011.1:0.139329277):0.0529506824,((GCF_000317855.1_WP_015057892.1:1.00000050e-06,(GCF_000307185.1_WP_015017232.1:0.00335749725,GCF_000188715.1_WP_003059386.1:1.00000050e-06):0.00167797990):0.00336469970,GCF_000493775.1_WP_022554975.1:1.00000050e-06):0.104249238):0.0740853438,(GCF_001642085.1_WP_067063428.1:0.119925056,((GCF_001708305.1_WP_068993000.1:0.000766955740,GCF_001623565.1_WP_067089986.1:0.00783560053):0.130135339,((((((GCF_000689235.1_WP_000022469.1:1.00000050e-06,GCF_000831145.1_WP_000022469.1:1.00000050e-06):1.00000050e-06,GCF_000196055.1_WP_000022469.1:1.00000050e-06):1.00000050e-06,GCF_001552035.1_WP_000022469.1:1.00000050e-06):1.00000050e-06,GCF_000831125.1_WP_000022469.1:1.00000050e-06):1.00000050e-06,GCF_000831105.1_WP_000022469.1:1.00000050e-06):0.00365403740,(((GCF_001266635.1_WP_017647067.1:1.00000050e-06,((((((GCF_001448985.1_WP_000022471.1:1.00000050e-06,(GCF_001712835.1_WP_000022471.1:1.00000050e-06,GCF_001190805.1_WP_000022471.1:1.00000050e-06):1.00000050e-06):1.00000050e-06,GCF_000299135.1_WP_000022471.1:1.00000050e-06):1.00000050e-06,GCF_000427035.1_WP_000022471.1:1.00000050e-06):1.00000050e-06,GCF_000012705.1_WP_000022471.1:1.00000050e-06):1.00000050e-06,GCF_001026925.1_WP_000022471.1:1.00000050e-06):0.00168084832,(((GCF_001592425.1_WP_017647828.1:1.00000050e-06,((GCF_001592385.1_WP_017647828.1:1.00000050e-06,GCF_001683515.1_WP_017647828.1:1.00000050e-06):1.00000050e-06,GCF_001275545.2_WP_017647828.1:1.00000050e-06):1.00000050e-06):0.00168455682,GCF_000730255.1_WP_000022463.1:1.00000050e-06):1.00000050e-06,GCF_000427075.1_WP_016480410.1:0.00337424794):0.00168740218):1.00000050e-06):1.00000050e-06,(GCF_000730215.1_WP_000022475.1:1.00000050e-06,(GCF_000007265.1_NP_687490.1:1.00000050e-06,GCF_001190885.1_WP_000022475.1:1.00000050e-06):1.00000050e-06):0.00336763810):0.00168123119,GCF_000782855.1_WP_000022473.1:1.00000050e-06):0.00139124768):0.104284045):0.0404077450):0.0191430458):0.0170656920):0.0315988494):0.0406147847):0.0592702259,(((((GCF_000018185.1_WP_012774953.1:1.00000050e-06,GCF_000026725.1_WP_012774953.1:1.00000050e-06):1.00000050e-06,GCF_000186405.1_WP_012774953.1:1.00000050e-06):1.00000050e-06,(GCF_000344765.1_WP_012774953.1:1.00000050e-06,(GCF_000294495.1_WP_012774953.1:1.00000050e-06,(GCF_000026745.1_YP_003028037.1:1.00000050e-06,GCF_000091905.1_WP_012774953.1:1.00000050e-06):1.00000050e-06):1.00000050e-06):1.00000050e-06):1.00000050e-06,(GCF_000233575.1_WP_012774953.1:1.00000050e-06,(GCF_000231865.1_WP_012774953.1:1.00000050e-06,GCF_000993745.1_WP_012774953.1:1.00000050e-06):1.00000050e-06):1.00000050e-06):0.00657513000,((((((((GCF_001272635.1_WP_013730124.1:1.00000050e-06,(GCF_000231885.1_WP_013730124.1:1.00000050e-06,GCF_001610935.1_WP_013730124.1:1.00000050e-06):1.00000050e-06):1.00000050e-06,GCF_001572685.1_WP_013730124.1:1.00000050e-06):1.00000050e-06,GCF_000204625.1_WP_013730124.1:1.00000050e-06):1.00000050e-06,GCF_000168355.3_WP_013730124.1:1.00000050e-06):1.00000050e-06,GCF_000471985.1_WP_013730124.1:1.00000050e-06):0.0170095530,((GCF_000231905.1_WP_014637431.1:0.00680557050,(GCF_000390245.1_WP_015646410.1:0.00508674723,GCF_000231925.1_WP_014735404.1:0.0136631770):1.00000050e-06):0.00177213033,GCF_001640765.1_WP_024395519.1:0.00843672722):0.00169569677):0.00511406914,GCF_000494895.1_WP_023369290.1:0.0132012021):0.00209806452,GCF_000732355.1_WP_024382038.1:0.0156416336):0.00519841011):0.327320460):0.105575501,((GCF_001553915.1_WP_062173290.1:0.338157771,((GCF_001281105.1_WP_053794666.1:0.0152684012,GCF_000017005.1_WP_012000382.1:0.0200549130):0.154695440,((((GCF_000478925.1_WP_020999591.1:1.00000050e-06,GCF_000463505.1_WP_020999591.1:1.00000050e-06):0.0105427655,(GCF_001412635.1_WP_057489648.1:0.0107701660,(GCF_000463465.1_WP_021001652.1:0.0142789814,GCF_000831165.1_WP_022525116.1:0.0115842984):0.00482108218):0.00674086134):0.0276237497,(GCF_000306805.1_WP_003076407.1:0.00512348744,(GCF_000463355.1_WP_021002701.1:0.00736242355,GCF_000463385.1_WP_020998611.1:0.0205688706):0.00294267366):0.0474162805):0.0723034908,(GCF_000014205.1_YP_001035351.1:0.105567759,GCF_000385925.1_WP_015604811.1:0.0876867765):0.0206014007):0.0429442722):0.0658982043):0.0588153905,(GCF_000164675.2_WP_013903689.1:0.0381239298,GCF_000262145.1_WP_041826342.1:0.00135989988):0.268343205):0.0629232125):0.242635037):0.0694538156):0.0681114962,((GCF_000190635.1_WP_013624149.1:0.567408550,((GCF_000231385.2_WP_042334414.1:0.0438942700,GCF_000235605.1_WP_042332178.1:0.0378320531):0.221707669,(GCF_000243135.2_WP_015262400.1:0.132410381,((GCF_000021925.1_WP_011459843.1:1.00000050e-06,GCF_000010045.1_WP_011459843.1:1.00000050e-06):0.0660166019,GCF_000243155.2_WP_041917253.1:0.0592513553):0.0678625945):0.231438559):0.0528681906):0.161215671,(GCF_000754345.1_WP_004927049.1:0.243010488,((GCF_000334515.1_WP_015367939.1:0.0972856769,(GCF_000012005.1_YP_402087.1:0.00326196147,(GCF_000013585.1_WP_001235580.1:1.00000050e-06,((GCF_000022245.1_WP_001235584.1:1.00000050e-06,GCF_000743955.1_WP_001235584.1:1.00000050e-06):1.00000050e-06,(GCF_000007405.1_WP_001235584.1:1.00000050e-06,(GCF_000743995.1_WP_001235584.1:1.00000050e-06,(((GCF_000953035.1_WP_001235584.1:1.00000050e-06,(GCF_001580175.1_WP_001235584.1:1.00000050e-06,GCF_000006925.2_NP_706342.1:1.00000050e-06):1.00000050e-06):1.00000050e-06,GCF_001579965.1_WP_001235584.1:1.00000050e-06):1.00000050e-06,(GCF_001578125.1_WP_001235584.1:1.00000050e-06,GCF_001021855.1_WP_001235584.1:1.00000050e-06):1.00000050e-06):1.00000050e-06):1.00000050e-06):1.00000050e-06):0.00166250967):0.00507390643):0.0673844946):0.117765999,GCF_000517405.1_WP_025246883.1:0.236835993):0.0551761738):0.592138229):0.136552816):0.124784723,(GCF_000307165.1_WP_015010470.1:0.581359545,(((GCF_000968055.1_WP_030003638.1:0.222318297,(GCF_000967915.1_WP_030005041.1:0.228077755,(GCF_000018785.1_WP_012242833.1:0.197254870,GCF_000953195.1_WP_045749538.1:0.122347671):0.165796190):0.0770521372):0.656079060,GCF_000024405.1_WP_012862248.1:0.743863258):0.173034071,(((GCF_000755145.1_WP_044977425.1:0.0185809714,GCF_000008185.1_NP_971532.1:0.0202097238):0.738237771,GCF_000800295.1_WP_041953498.1:0.712835529):0.362060756,(GCF_000010185.1_WP_012290226.1:0.518506212,GCF_000010185.1_WP_012290569.1:0.674948493):0.243571564):0.113832041):0.0850941109):0.137503061):0.149079289,((((GCF_000755705.1_WP_038469822.1:0.469543174,((GCF_000968055.1_WP_026657704.1:0.357783360,(GCF_000953195.1_WP_045749101.1:0.158593272,GCF_000018785.1_WP_012242935.1:0.171764192):0.306824538):0.167746442,GCF_000967915.1_WP_030005130.1:0.336949701):0.214068395):0.0915175092,GCF_001688705.1_WP_066541617.1:0.646558360):0.294703959,(GCF_000018685.1_WP_041703860.1:0.343272212,GCF_000020605.1_WP_041254209.1:0.462600613):0.236405948):0.134897481,((((GCF_000144645.1_WP_013276405.1:0.450756290,(GCF_001042715.1_WP_044823672.1:0.357588960,(GCF_000016985.1_WP_012064264.1:0.224388187,GCF_000018325.1_WP_012159039.1:0.282455629):0.0711906221):0.171923144):0.101656182,(GCF_000213255.1_WP_013779958.1:0.465448513,(GCF_000007085.1_WP_011025227.1:0.0743252560,((GCF_000147695.2_WP_014062620.1:0.0231230753,((GCF_000019065.1_WP_003866974.1:1.00000050e-06,GCF_000148425.1_WP_003866974.1:1.00000050e-06):1.00000050e-06,(GCF_000175295.2_WP_012269458.1:1.00000050e-06,GCF_000019085.1_WP_012269458.1:1.00000050e-06):0.00165807161):0.0195451835):0.00920177357,(GCF_000092965.1_WP_013150083.1:0.00325981606,GCF_000025645.1_WP_012994866.1:1.00000050e-06):0.0256891491):0.0711550119):0.301511666):0.0659501851):0.0346314538,((GCF_000214375.1_WP_015707560.1:0.587361750,((GCF_001697285.1_WP_015359746.1:1.00000050e-06,(GCF_000349885.2_WP_015359746.1:1.00000050e-06,GCF_000331995.1_WP_015359746.1:1.00000050e-06):1.00000050e-06):1.00000050e-06,GCF_001697245.1_WP_015359746.1:1.00000050e-06):0.397729943):0.168350205,((GCF_000389635.1_WP_015617425.1:0.345026705,((GCF_000218855.1_WP_010966041.1:1.00000050e-06,GCF_000008765.1_NP_349360.1:1.00000050e-06):1.00000050e-06,GCF_000191905.1_WP_010966041.1:1.00000050e-06):0.302343250):0.0721429410,GCF_000190635.1_WP_013624218.1:0.387523077):0.222769768):0.259223653):0.0536165490,(((GCF_000147715.2_WP_014730796.1:0.310858069,(GCF_001027025.1_WP_047755317.1:0.298408774,GCF_000023325.1_WP_015869423.1:0.171922064):0.0482048861):0.180754926,((GCF_000255135.1_WP_041639124.1:0.317248025,(GCF_000953715.1_WP_052670188.1:0.245819543,GCF_000018605.1_WP_012207973.1:0.138291710):0.266095441):0.184782059,((GCF_000217815.1_WP_013932559.1:0.161112444,(((GCF_000504085.1_WP_028843487.1:1.00000050e-06,GCF_000017865.1_WP_012002347.1:0.00171259908):0.145093064,GCF_000828675.1_WP_041083400.1:0.127196397):0.0500399683,(GCF_000828655.1_WP_041075538.1:0.0727056306,(GCF_000816145.1_WP_038059765.1:1.00000050e-06,GCF_000504105.1_WP_031504484.1:0.00170322532):0.0741681783):0.154064852):0.0505329069):0.211776659,(((GCF_000789335.1_WP_008195382.1:0.0346369001,(((GCF_000019625.1_WP_012311194.1:1.00000050e-06,GCF_000789375.1_WP_012311194.1:1.00000050e-06):0.00170817910,(((GCF_000390265.1_WP_004080006.1:1.00000050e-06,GCF_000978535.1_WP_004080006.1:1.00000050e-06):1.00000050e-06,GCF_000978555.1_WP_004080006.1:1.00000050e-06):1.00000050e-06,(GCF_000025105.1_WP_004080006.1:1.00000050e-06,((GCF_000978575.1_WP_004080006.1:1.00000050e-06,GCF_000230655.2_WP_004080006.1:1.00000050e-06):1.00000050e-06,GCF_000008545.1_NP_229061.1:1.00000050e-06):1.00000050e-06):1.00000050e-06):1.00000050e-06):1.00000050e-06,GCF_000016785.1_WP_011943944.1:0.00513270667):0.00544099255):0.0801335408,(GCF_000018945.1_WP_015919788.1:1.00000050e-06,GCF_000832145.1_WP_015919788.1:1.00000050e-06):0.124106544):0.388143132,((GCF_000016905.1_WP_041425873.1:0.108159345,GCF_000021285.1_WP_012579519.1:0.0787389057):0.163422592,(GCF_000017545.1_WP_011994228.1:0.106015997,(GCF_000767275.2_WP_033191981.1:0.0660073356,(GCF_000235405.2_WP_041262858.1:0.00384012767,GCF_001644665.1_WP_064012408.1:0.00679190946):0.0400339880):0.0740861390):0.267521313):0.157256324):0.0504663323):0.129726133):0.0907590521):0.244636759,((GCF_000020965.1_WP_012547477.1:0.0402881014,GCF_000021645.1_YP_002352573.1:0.0696326202):0.616851963,((GCF_000146065.2_WP_015425230.1:0.695488544,(((GCF_000020945.1_WP_012543508.1:0.863350508,GCF_000284335.1_WP_014453504.1:0.669003138):0.429734914,(((GCF_000021905.1_WP_015948486.1:0.576609350,GCF_000143965.1_WP_013258253.1:0.674469468):0.149403143,GCF_000018405.1_WP_012176639.1:0.661194582):0.140839510,((GCF_000186885.1_WP_015723787.1:0.439611472,(GCF_000025945.1_WP_011187325.1:0.546803612,GCF_000341395.1_WP_015403024.1:0.463386294):0.0812003412):0.160013197,GCF_000014965.1_WP_011698253.1:0.424266791):0.325898910):0.0683303339):0.0533326665,(GCF_000143985.1_WP_049784740.1:0.437342018,((GCF_000214375.1_WP_015707320.1:0.581022651,GCF_000507245.1_WP_024267693.1:0.594267602):0.0800247442,GCF_000242595.2_WP_014455980.1:0.430421713):0.103602056):0.330969509):0.0258632698):0.0619677050,(((GCF_000827125.1_WP_040198701.1:0.869699474,(GCF_000015045.1_WP_041532480.1:0.328836518,GCF_000020385.1_WP_012471437.1:0.396345494):0.377635497):0.231693030,GCF_000317105.1_WP_015150247.1:0.894071587):0.176723186,((GCF_000661895.1_WP_051589717.1:0.863161442,((GCF_000024325.1_WP_015751417.1:1.12437664,GCF_000026405.1_WP_004908100.1:1.11175000):0.343323485,((GCF_000145035.1_WP_013279424.1:0.725363470,GCF_000577895.1_WP_044040316.1:0.618258884):0.322244928,(GCF_000328625.1_WP_015327369.1:0.462087496,GCF_000328545.1_WP_015312559.1:0.495030623):0.0931357674):0.221620343):0.106383235):0.179115293,(GCF_000226295.1_WP_014100452.1:0.690805407,((GCF_000020525.1_WP_012500243.1:0.379962375,((GCF_000006985.1_NP_662386.1:0.283263928,(GCF_000015125.1_WP_011745713.1:0.229062393,(GCF_000016085.1_WP_011890562.1:0.158085835,GCF_000012485.1_WP_011358233.1:0.151143128):0.109722861):0.0717051928):0.0577707995,(GCF_001687065.1_WP_068866587.1:0.197515129,GCF_000020625.1_WP_012506148.1:0.147516908):0.0428853793):0.255492271):0.271721815,((GCF_001553545.1_WP_066429840.1:0.115914107,(GCF_001278825.1_WP_053581814.1:0.00464567591,GCF_000023285.1_WP_041546959.1:0.00433639372):0.123033026):0.542827718,GCF_000020565.1_WP_044282968.1:0.694863444):0.151759571):0.123107569):0.0921724245):0.0404051177):0.115157752):0.0722367491):0.0621539584):0.0364499893):0.0544848178):0.0663782476);
