# Supplementary material for: The metabolic network of the last bacterial common ancestor
Source: Commun Biol. 2021 Mar 26;4:413. doi: 10.1038/s42003-021-01918-4 (PMC7997952; doi:10.1038/s42003-021-01918-4)
Supplement: Supplementary file 7 — Supplementary Data 5 [file 42003_2021_1918_MOESM7_ESM.zip › 63324_LBCA_trees/10120.tree]

((GCF_000024905.1_YP_003317893.1:0.803018241,((GCF_000186885.1_WP_015724321.1:0.610032789,(GCF_001553625.1_WP_066606139.1:0.546581216,((GCF_000022125.1_WP_012625437.1:0.314748346,GCF_001553605.1_WP_062251663.1:0.246070359):0.528511136,GCF_000212675.2_WP_014259453.1:0.415044811):0.0925995054):0.0360835023):0.0668498344,((GCF_000023445.1_WP_012765884.1:0.438757838,GCF_000176915.2_WP_013515030.1:0.552038788):0.105225050,GCF_000025885.1_WP_013048297.1:0.914153755):0.0793309478):0.0641660941):0.0690808026,(GCF_000015045.1_WP_011735450.1:0.633621823,((GCF_000024205.1_WP_015758845.1:0.455543446,GCF_000024325.1_WP_015752243.1:0.690605944):0.102809985,(GCF_000233715.2_WP_006522949.1:0.499641304,((GCF_000271665.2_WP_007955806.1:0.468153107,GCF_000014965.1_WP_011698180.1:0.555813465):0.0933428788,((GCF_001689125.1_WP_065544236.1:1.20554449,(GCF_000215085.1_WP_013840592.1:0.424365712,GCF_000214435.1_WP_013810250.1:0.353926565):0.0330476420):0.100843289,((((GCF_000010045.1_WP_011459972.1:0.00429745374,GCF_000021925.1_WP_015944414.1:1.00000050e-06):0.133253617,GCF_000243155.2_WP_014794408.1:0.0903785220):0.322984264,(GCF_000231385.2_WP_014902114.1:0.157769485,GCF_000235605.1_WP_014183763.1:0.127604628):0.247817897):0.153941231,(GCF_000340885.1_WP_015390807.1:0.686079146,(GCF_000517565.1_WP_025392267.1:0.855332475,(GCF_000247605.1_WP_014357062.1:0.534641815,(GCF_001642655.1_WP_017895421.1:0.381368650,((GCF_001038625.1_WP_007062571.1:0.0896911951,GCF_000968375.1_WP_029162566.1:0.0902006123):0.114586704,((GCF_001484725.1_WP_013239047.1:1.00000050e-06,GCF_000143685.1_WP_013239047.1:1.00000050e-06):1.00000050e-06,GCF_000484505.1_WP_013239047.1:1.00000050e-06):0.295682962):0.0462525719):0.152189573):0.149582218):0.0575768275):0.142348470):0.0537917926):0.0732221531):0.0511411379):0.0201855557):0.0406320890):0.0339097238);
