# Supplementary material for: The metabolic network of the last bacterial common ancestor
Source: Commun Biol. 2021 Mar 26;4:413. doi: 10.1038/s42003-021-01918-4 (PMC7997952; doi:10.1038/s42003-021-01918-4)
Supplement: Supplementary file 7 — Supplementary Data 5 [file 42003_2021_1918_MOESM7_ESM.zip › 63324_LBCA_trees/10121.tree]

((GCF_000190535.1_WP_013611557.1:0.602165399,(GCF_000016905.1_WP_012056584.1:0.105572510,GCF_000021285.1_WP_012580507.1:0.125647853):0.746230859):0.276215519,(((GCF_000019545.1_WP_012301011.1:0.0194794569,GCF_000817935.1_WP_039698860.1:1.00000050e-06):0.00634692654,GCF_000019305.1_WP_012291552.1:1.00000050e-06):0.744014217,(GCF_000204565.1_WP_013720784.1:0.691099742,((GCF_000014725.1_WP_041427509.1:0.215657609,(GCF_000024205.1_WP_015758449.1:0.0624597140,GCF_000233715.2_WP_006523430.1:0.0661602409):0.109723240):0.360641280,(((((GCF_000158275.2_WP_032843256.1:0.00367776997,GCF_001296085.1_WP_060676899.1:0.0182039498):0.0124773036,GCF_001296145.1_WP_032883186.1:0.00232367232):0.299917802,(((GCF_001646605.1_WP_058372109.1:1.00000050e-06,GCF_001465175.1_WP_058372109.1:1.00000050e-06):0.114921619,GCF_000473995.1_WP_022746619.1:0.159319267):0.0850617942,(((GCF_000007625.1_WP_035125273.1:0.0286581810,GCF_000967115.2_WP_035141165.1:0.00446639013):0.133903594,GCF_000829015.1_WP_045540172.1:0.200421036):0.0642926323,GCF_000014125.1_WP_039243191.1:0.199531059):0.0382489528):0.0522397434):0.0408487552,(((GCF_000152245.2_WP_013378495.1:0.0118180332,GCF_001481725.1_WP_058693087.1:0.00111199162):0.157561869,GCF_000473995.1_WP_022745991.1:0.424708740):0.112099795,GCF_000210435.1_WP_032510215.1:0.260136448):0.0288306964):0.0580210299,((GCF_001642655.1_WP_017894953.1:0.0840346802,(GCF_000010265.1_WP_012103097.1:1.00000050e-06,GCF_000016505.1_WP_012103097.1:1.00000050e-06):0.0751868738):0.0588531303,((GCF_000968375.1_WP_029159837.1:0.117985105,(GCF_000807175.1_WP_003442546.1:1.00000050e-06,GCF_000807255.1_WP_003442546.1:1.00000050e-06):0.204898841):0.0546815712,(GCF_001484725.1_WP_023162226.1:1.00000050e-06,GCF_000484505.1_WP_023162226.1:1.00000050e-06):0.0865360833):0.0297139726):0.249591337):0.210463848):0.177000458):0.0234717548):0.234354912);
