# Supplementary material for: The metabolic network of the last bacterial common ancestor
Source: Commun Biol. 2021 Mar 26;4:413. doi: 10.1038/s42003-021-01918-4 (PMC7997952; doi:10.1038/s42003-021-01918-4)
Supplement: Supplementary file 7 — Supplementary Data 5 [file 42003_2021_1918_MOESM7_ESM.zip › 63324_LBCA_trees/10122.tree]

((((GCF_000218855.1_WP_010966502.1:1.00000050e-06,GCF_000191905.1_WP_010966502.1:1.00000050e-06):1.00000050e-06,GCF_000008765.1_NP_349822.1:1.00000050e-06):0.267782644,(GCF_000014125.1_WP_011721125.1:0.157868852,GCF_000204565.1_WP_019278673.1:0.0811909470):0.238584747):0.0527623964,(((GCF_000829015.1_WP_045541094.1:1.00000050e-06,((((GCF_000019305.1_WP_003403821.1:0.00990745012,GCF_000019545.1_WP_012344262.1:1.00000050e-06):0.0424869143,(GCF_000817935.1_WP_003361736.1:1.00000050e-06,GCF_000020345.1_WP_003361736.1:1.00000050e-06):1.00000050e-06):0.0305831914,(GCF_001020205.1_WP_003495782.1:1.00000050e-06,GCF_000973705.1_WP_003495782.1:1.00000050e-06):0.0311374228):0.00951633596,((((GCF_000017025.1_WP_003359373.1:1.00000050e-06,GCF_000253195.1_WP_003359373.1:1.00000050e-06):1.00000050e-06,GCF_000022765.1_WP_003359373.1:1.00000050e-06):1.00000050e-06,((GCF_000092345.1_WP_003359373.1:1.00000050e-06,GCF_000017045.1_YP_001389271.1:1.00000050e-06):1.00000050e-06,GCF_000017065.1_WP_003359373.1:1.00000050e-06):1.00000050e-06):1.00000050e-06,GCF_000063585.1_YP_001256030.1:1.00000050e-06):1.00000050e-06):0.00986738803):0.241462535,(GCF_000389635.1_WP_015617562.1:0.131583842,(GCF_000807255.1_WP_004455562.1:1.00000050e-06,GCF_000807175.1_WP_004455562.1:1.00000050e-06):0.0113209307):0.137700970):0.0814923130,(((GCF_001642655.1_WP_017753184.1:0.265540512,(GCF_000007625.1_WP_023436999.1:1.00000050e-06,GCF_000967115.2_WP_023436999.1:1.00000050e-06):0.281744437):0.0846122501,(GCF_001038625.1_WP_007059876.1:0.00391178946,GCF_000968375.1_WP_029161133.1:0.0557656892):0.269492362):0.0370319883,((GCF_000016505.1_WP_011988738.1:1.00000050e-06,GCF_000010265.1_WP_011988738.1:1.00000050e-06):0.0968822382,(GCF_000143685.1_WP_023162491.1:1.00000050e-06,(GCF_001484725.1_WP_023162491.1:1.00000050e-06,GCF_000484505.1_WP_023162491.1:1.00000050e-06):1.00000050e-06):0.0872605555):0.0987261773):0.0489904143):0.0272644582);
