# Supplementary material for: The metabolic network of the last bacterial common ancestor
Source: Commun Biol. 2021 Mar 26;4:413. doi: 10.1038/s42003-021-01918-4 (PMC7997952; doi:10.1038/s42003-021-01918-4)
Supplement: Supplementary file 7 — Supplementary Data 5 [file 42003_2021_1918_MOESM7_ESM.zip › 63324_LBCA_trees/10123.tree]

((GCF_000092945.1_WP_013121464.1:0.731787503,(GCF_000389635.1_WP_015614803.1:0.455535702,GCF_000340885.1_WP_015391605.1:1.29455429):0.0907950005):0.247206715,(((((GCF_000015865.1_WP_003511526.1:1.00000050e-06,GCF_000255615.2_WP_003511526.1:1.00000050e-06):1.00000050e-06,GCF_000184925.1_WP_003511526.1:1.00000050e-06):1.00000050e-06,GCF_001692755.1_WP_003511526.1:1.00000050e-06):0.265837820,GCF_000237085.1_WP_014256351.1:0.386929181):0.0560227264,((((GCF_000305775.1_WP_015043908.1:1.00000050e-06,GCF_000305815.1_WP_015043908.1:1.00000050e-06):0.0393411193,GCF_000512895.1_WP_019225224.1:0.0450007235):0.182111929,(((GCF_000243135.2_WP_015262433.1:0.143389577,(GCF_000243155.2_WP_014794190.1:0.0420034677,(GCF_000010045.1_WP_005812189.1:1.00000050e-06,GCF_000021925.1_WP_005812189.1:1.00000050e-06):0.0726091805):0.0961354893):0.156384256,GCF_000190635.1_WP_013626014.1:0.303383465):0.0715660448,(GCF_000235605.1_WP_014184166.1:0.108012227,GCF_000231385.2_WP_014902548.1:0.0637696485):0.113594676):0.0402555975):0.159294869,((GCF_000007625.1_WP_035109670.1:1.00000050e-06,GCF_000967115.2_WP_023438440.1:0.00388947583):0.193537904,(((GCF_001642655.1_WP_017895322.1:0.179962223,(GCF_000389635.1_WP_015614006.1:0.0579305777,(GCF_000807175.1_WP_004455209.1:1.00000050e-06,GCF_000807255.1_WP_004455209.1:1.00000050e-06):0.0915731767):0.132020332):0.0524984286,(GCF_000016505.1_WP_011988642.1:1.00000050e-06,GCF_000010265.1_WP_011988642.1:1.00000050e-06):0.253078602):0.180418936,((GCF_000968375.1_WP_029160843.1:0.0200314337,GCF_001038625.1_WP_007059198.1:0.0418627633):0.0830668150,(GCF_000145275.1_WP_010074788.1:0.392938668,((GCF_000143685.1_WP_023162709.1:1.00000050e-06,GCF_001484725.1_WP_023162709.1:1.00000050e-06):1.00000050e-06,GCF_000484505.1_WP_023162709.1:1.00000050e-06):0.242212668):0.0472865392):0.0602804680):0.0498637607):0.135946876):0.101332973):0.487081109);
