# Supplementary material for: The metabolic network of the last bacterial common ancestor
Source: Commun Biol. 2021 Mar 26;4:413. doi: 10.1038/s42003-021-01918-4 (PMC7997952; doi:10.1038/s42003-021-01918-4)
Supplement: Supplementary file 7 — Supplementary Data 5 [file 42003_2021_1918_MOESM7_ESM.zip › 63324_LBCA_trees/10124.tree]

((GCF_001444345.1_WP_000142183.1:0.573846289,((GCF_000193205.1_WP_013669925.1:0.00516144971,GCF_001543175.1_WP_060778995.1:0.00207893292):0.113226805,(GCF_000009545.1_WP_015912092.1:0.0440491826,GCF_000213825.1_WP_013794528.1:0.0524932328):0.0719735841):0.603017321):0.673973334,((GCF_001454945.1_WP_050617135.1:0.337635009,GCF_000152245.2_WP_013382034.1:0.159976813):0.0253035574,((((GCF_000013285.1_WP_011590053.1:0.00267825842,(GCF_001304735.1_WP_003459936.1:1.00000050e-06,GCF_000009685.1_WP_003459936.1:1.00000050e-06):1.00000050e-06):1.00000050e-06,GCF_001579785.1_WP_061426083.1:0.00267810716):1.00000050e-06,GCF_001579765.1_WP_003459936.1:1.00000050e-06):0.166338559,((((GCF_000833105.2_WP_041900045.1:0.00975945223,(GCF_000016965.1_WP_012060698.1:1.00000050e-06,GCF_000767745.1_WP_012060698.1:1.00000050e-06):0.00658789567):0.0414778287,GCF_000473995.1_WP_022749734.1:0.0510513278):0.0324361147,((GCF_000020165.1_WP_012424971.1:1.00000050e-06,GCF_000307125.1_WP_012424971.1:1.00000050e-06):0.00641960891,(GCF_000789355.1_WP_039308064.1:0.00807400211,((GCF_000827935.1_WP_040968302.1:1.00000050e-06,GCF_000827955.1_WP_040968302.1:1.00000050e-06):0.00265952649,GCF_000020285.1_WP_012449508.1:1.00000050e-06):0.00531830835):0.00432626252):0.0830117119):0.0255373255,(((GCF_000007625.1_WP_011098775.1:0.0166989884,GCF_000967115.2_WP_023437320.1:0.0241067568):0.161690416,(GCF_001038625.1_WP_007061274.1:0.299674144,(GCF_000204565.1_WP_013725796.1:0.0314036060,GCF_000014125.1_WP_011722393.1:0.00779356437):0.125181399):0.127874860):0.0783240523,((GCF_000235605.1_WP_014185415.1:0.0552730301,GCF_000231385.2_WP_014902678.1:0.0701861300):0.143194443,(GCF_001642655.1_WP_063909622.1:0.112616492,(GCF_000807175.1_WP_003444507.1:1.00000050e-06,GCF_000807255.1_WP_003444507.1:1.00000050e-06):0.100986070):0.0316891371):0.0286577598):0.0346902279):0.0417988487):0.0881041764):1.05288966);
