# Supplementary material for: The metabolic network of the last bacterial common ancestor
Source: Commun Biol. 2021 Mar 26;4:413. doi: 10.1038/s42003-021-01918-4 (PMC7997952; doi:10.1038/s42003-021-01918-4)
Supplement: Supplementary file 7 — Supplementary Data 5 [file 42003_2021_1918_MOESM7_ESM.zip › 63324_LBCA_trees/10125.tree]

(((GCF_000025305.1_WP_012938879.1:0.715454674,GCF_001189495.1_WP_034813529.1:0.443577620):0.111587341,(((GCF_001717585.1_WP_069181366.1:0.166392053,(GCF_001189555.1_WP_050342511.1:0.0118103387,GCF_001554015.1_WP_061945115.1:0.00809770986):0.168177699):0.155311131,GCF_000230275.1_WP_009015822.1:0.442390759):0.158651863,(GCF_000208405.1_WP_006191652.1:0.395486612,(GCF_000024945.1_WP_004696628.1:0.722429011,GCF_001304715.1_WP_014015548.1:0.222351120):0.234959896):0.0817907835):0.111135005):0.243954795,(GCF_001701045.1_WP_066744437.1:0.389486903,((GCF_001688965.1_WP_008817087.1:0.349786792,((GCF_001454945.1_WP_058118669.1:0.160378079,GCF_001688625.1_WP_007490457.1:0.217014442):0.303038840,(GCF_000025225.2_WP_012993382.1:0.388461311,(GCF_000265365.1_WP_014775918.1:0.102181164,((GCF_001640865.1_WP_007837142.1:0.00777757093,GCF_000012825.1_WP_005846148.1:0.0128116983):0.0970421394,((GCF_000238215.1_WP_014225766.1:1.00000050e-06,(GCF_001547875.1_WP_060828173.1:1.00000050e-06,GCF_001547855.1_WP_060828173.1:1.00000050e-06):0.0103461446):0.338248485,GCF_000512915.1_WP_025279363.1:0.136024158):0.157373176):0.136944665):0.165324806):0.100361917):0.118053374):0.142900822,(GCF_000178115.2_WP_013485277.1:0.355179133,((GCF_000163895.2_WP_014262530.1:0.208866506,(GCF_000271665.2_WP_007953255.1:0.100237985,GCF_000725345.1_WP_038672780.1:0.0661952448):0.281557531):0.0296712656,((GCF_001642655.1_WP_023625209.1:0.204107450,GCF_000243135.2_WP_015262931.1:0.410025339):0.0141532085,((GCF_000968375.1_WP_029162431.1:0.0221574099,GCF_001038625.1_WP_007062504.1:1.00000050e-06):0.166395217,(GCF_000389635.1_WP_015616988.1:0.0474578064,(GCF_000807175.1_WP_003446701.1:1.00000050e-06,GCF_000807255.1_WP_003446701.1:1.00000050e-06):0.0395820594):0.145268874):0.0554217010):0.138305099):0.173956352):0.127819156):0.132556819):0.0923184667);
