# Supplementary material for: The metabolic network of the last bacterial common ancestor
Source: Commun Biol. 2021 Mar 26;4:413. doi: 10.1038/s42003-021-01918-4 (PMC7997952; doi:10.1038/s42003-021-01918-4)
Supplement: Supplementary file 7 — Supplementary Data 5 [file 42003_2021_1918_MOESM7_ESM.zip › 63324_LBCA_trees/10126.tree]

(((((((GCF_000817935.1_WP_003360435.1:1.00000050e-06,GCF_000020345.1_WP_003360435.1:1.00000050e-06):0.00337425942,GCF_000022765.1_WP_012703848.1:0.00808599447):1.00000050e-06,((GCF_000017065.1_WP_003355822.1:1.00000050e-06,(GCF_000019305.1_WP_003399118.1:0.00214837355,GCF_000019545.1_WP_012342416.1:0.00430381839):1.00000050e-06):0.00432001540,(GCF_000253195.1_WP_011948060.1:1.00000050e-06,((GCF_000063585.1_YP_001252810.1:1.00000050e-06,GCF_000829015.1_WP_011948060.1:1.00000050e-06):1.00000050e-06,(GCF_000017045.1_YP_001386221.1:1.00000050e-06,GCF_000017025.1_WP_011948060.1:1.00000050e-06):1.00000050e-06):1.00000050e-06):1.00000050e-06):0.00151149071):0.0802732999,GCF_000144625.1_WP_013271689.1:0.197447745):0.235524503,(GCF_000016965.1_WP_012061134.1:1.00000050e-06,GCF_000767745.1_WP_012061134.1:1.00000050e-06):0.170244895):0.0422491304,((GCF_001577795.1_WP_021359123.1:0.00212643933,(GCF_000085225.1_WP_011861180.1:1.00000050e-06,(GCF_000932055.1_WP_011861180.1:1.00000050e-06,(GCF_000953275.1_WP_011861180.1:1.00000050e-06,GCF_000009205.1_YP_001087834.1:1.00000050e-06):1.00000050e-06):1.00000050e-06):1.00000050e-06):0.266597883,(GCF_000165505.1_WP_013386932.1:0.199507391,GCF_000024405.1_WP_012862490.1:0.163580748):0.0828855580):0.0278675899):0.163831035,(((GCF_000599985.1_WP_025315640.1:0.226285354,GCF_000296575.1_WP_014933324.1:0.611476369):0.0971754948,GCF_000328625.1_WP_015328120.1:0.190297227):0.139043728,((((GCF_000008765.1_NP_350016.1:1.00000050e-06,GCF_000191905.1_WP_010966696.1:1.00000050e-06):1.00000050e-06,GCF_000218855.1_WP_010966696.1:1.00000050e-06):0.0457077967,((GCF_000767745.1_WP_012061128.1:1.00000050e-06,GCF_000016965.1_WP_012061128.1:1.00000050e-06):0.0377733852,GCF_000340885.1_WP_015395683.1:0.0229452499):0.0268978089):0.0471210393,(GCF_000807175.1_WP_004455265.1:1.00000050e-06,GCF_000807255.1_WP_004455265.1:1.00000050e-06):0.0806979557):0.380939737):0.0137468053);
