# Supplementary material for: The metabolic network of the last bacterial common ancestor
Source: Commun Biol. 2021 Mar 26;4:413. doi: 10.1038/s42003-021-01918-4 (PMC7997952; doi:10.1038/s42003-021-01918-4)
Supplement: Supplementary file 7 — Supplementary Data 5 [file 42003_2021_1918_MOESM7_ESM.zip › 63324_LBCA_trees/10127.tree]

((((GCF_000231905.1_WP_050796823.1:0.0216403074,((GCF_001477575.1_WP_058622027.1:0.0153512653,GCF_000317855.1_WP_052309002.1:1.00000050e-06):0.0179136880,GCF_001190885.1_WP_050265449.1:0.0388875691):0.00432895342):0.208122421,GCF_000011665.1_WP_032462763.1:0.193085312):0.303856044,((GCF_001552035.1_WP_017646702.1:0.0263885842,((GCF_000463425.1_WP_020997858.1:1.00000050e-06,GCF_000463445.1_WP_020997858.1:1.00000050e-06):1.00000050e-06,GCF_000463395.1_WP_020997858.1:1.00000050e-06):0.0262423879):0.456282612,GCF_001708305.1_WP_068993516.1:0.431194479):0.123647335):0.496406456,((GCF_001689125.1_WP_065542959.1:0.643021148,(GCF_000145275.1_WP_010073964.1:0.417904050,(GCF_001717585.1_WP_069180632.1:0.0567855069,GCF_001717585.1_WP_069180677.1:0.0377393262):0.276307839):0.415444383):0.0512047956,(GCF_000236685.1_WP_014271390.1:0.825585873,((((GCF_000092365.1_WP_013170754.1:0.448312607,(GCF_001042615.1_WP_048349525.1:1.00000050e-06,GCF_001281425.1_WP_048349525.1:1.00000050e-06):0.635989741):0.309616397,(GCF_001281085.1_WP_053794060.1:0.456410574,GCF_000196535.1_WP_013189210.1:0.446483074):0.433001676):0.108708458,GCF_001717545.1_WP_069178852.1:0.401139447):0.103859581,(GCF_000178115.2_WP_013485731.1:0.326823326,(GCF_000270305.1_WP_013976661.1:0.412969785,((GCF_000230275.1_WP_045172491.1:0.393352423,GCF_000230275.1_WP_014128549.1:0.224320385):0.131034273,((GCF_000025305.1_WP_012938506.1:0.262819715,GCF_000230275.1_WP_014128881.1:0.253673595):0.0707696677,(GCF_900088425.1_WP_021722328.1:0.441824669,(GCF_000215085.1_WP_013843479.1:0.354376297,(GCF_000597865.1_WP_025436590.1:0.282155509,(GCF_000145275.1_WP_013291612.1:0.131569441,GCF_000968375.1_WP_026366539.1:0.227120369):0.129593031):0.0682320953):0.497546606):0.184654435):0.0828452067):0.0712455316):0.0868683290):0.0847355342):0.0734901216):0.0606570239):0.122423553);
