# Supplementary material for: The metabolic network of the last bacterial common ancestor
Source: Commun Biol. 2021 Mar 26;4:413. doi: 10.1038/s42003-021-01918-4 (PMC7997952; doi:10.1038/s42003-021-01918-4)
Supplement: Supplementary file 7 — Supplementary Data 5 [file 42003_2021_1918_MOESM7_ESM.zip › 63324_LBCA_trees/10128.tree]

((GCF_000011225.1_WP_011077272.1:1.05293551,GCF_001715535.1_WP_069117323.1:0.909440229):0.234940860,(GCF_000024405.1_WP_012860922.1:0.372967973,(((GCF_001688965.1_WP_002606458.1:0.266162408,GCF_000271665.2_WP_007957056.1:0.229724414):0.198582004,((GCF_001545095.1_WP_067633981.1:0.381453095,((GCF_000418475.1_WP_020751839.1:0.0155191016,(((GCF_000026525.1_WP_005691566.1:1.00000050e-06,GCF_000233755.1_WP_005691566.1:1.00000050e-06):1.00000050e-06,GCF_000418495.1_WP_019728446.1:0.00614706169):1.00000050e-06,GCF_900070175.1_WP_005691566.1:1.00000050e-06):0.0156367279):0.393808592,((((GCF_000309565.2_WP_003568005.1:1.00000050e-06,GCF_000019245.4_WP_003568005.1:1.00000050e-06):1.00000050e-06,GCF_000155515.2_WP_003568005.1:1.00000050e-06):1.00000050e-06,GCF_001244395.1_WP_003568005.1:1.00000050e-06):1.00000050e-06,GCF_000418515.1_WP_003568005.1:1.00000050e-06):0.189782261):0.351642898):0.0646142194,(GCF_000767745.1_WP_012058947.1:1.00000050e-06,GCF_000016965.1_WP_012058947.1:1.00000050e-06):0.788037740):0.0714100661):0.0882450818,((GCF_000213235.1_WP_013779149.1:1.00000050e-06,GCF_000328765.2_WP_013779149.1:1.00000050e-06):0.749804500,((GCF_001642085.1_WP_067064112.1:0.303923826,(GCF_000270165.1_WP_003066764.1:0.0181428519,((GCF_000203195.1_WP_012962592.1:1.00000050e-06,GCF_000027185.1_WP_012962592.1:1.00000050e-06):1.00000050e-06,GCF_000270145.1_WP_012962592.1:1.00000050e-06):1.00000050e-06):0.182352186):0.217972604,((GCF_000336405.1_WP_002343109.1:0.00599916346,(((GCF_000550745.1_WP_002355429.1:1.00000050e-06,GCF_000742975.1_WP_002355429.1:1.00000050e-06):1.00000050e-06,GCF_001598635.1_WP_002411203.1:0.00594728507):1.00000050e-06,GCF_000317915.1_WP_002355429.1:1.00000050e-06):0.00600696755):0.0181320940,(GCF_001267395.1_WP_002342301.1:1.00000050e-06,GCF_001267865.1_WP_002342301.1:1.00000050e-06):1.00000050e-06):0.423640353):0.299737292):0.0961337969):0.187672198):0.245646839);
