# Supplementary material for: The metabolic network of the last bacterial common ancestor
Source: Commun Biol. 2021 Mar 26;4:413. doi: 10.1038/s42003-021-01918-4 (PMC7997952; doi:10.1038/s42003-021-01918-4)
Supplement: Supplementary file 7 — Supplementary Data 5 [file 42003_2021_1918_MOESM7_ESM.zip › 63324_LBCA_trees/10129.tree]

((((GCF_001702195.1_WP_054711582.1:1.00000050e-06,GCF_001702175.1_WP_054711582.1:1.00000050e-06):1.00000050e-06,GCF_001702155.1_WP_054711582.1:1.00000050e-06):1.00001974,GCF_001314945.1_WP_034532355.1:0.594843899):0.214676826,((GCF_001443645.1_WP_033610426.1:1.00000050e-06,((GCF_001296095.1_WP_003641806.1:1.00000050e-06,((((((GCF_001617525.1_WP_003641806.1:1.00000050e-06,GCF_000392485.3_WP_003641806.1:1.00000050e-06):1.00000050e-06,(GCF_001704335.1_WP_003641806.1:1.00000050e-06,GCF_001660025.1_WP_003641806.1:1.00000050e-06):1.00000050e-06):1.00000050e-06,(GCF_001659745.1_WP_003641806.1:1.00000050e-06,GCF_001715615.1_WP_003641806.1:1.00000050e-06):1.00000050e-06):1.00000050e-06,(GCF_000203855.3_YP_004888264.1:1.00000050e-06,GCF_001596095.1_WP_061876041.1:0.00827608109):1.00000050e-06):1.00000050e-06,GCF_001278015.1_WP_003641806.1:1.00000050e-06):1.00000050e-06,(((GCF_000931425.1_WP_003641806.1:1.00000050e-06,GCF_000338115.2_WP_003641806.1:1.00000050e-06):1.00000050e-06,((GCF_001704315.1_WP_003641806.1:1.00000050e-06,GCF_000412205.1_WP_003641806.1:1.00000050e-06):1.00000050e-06,GCF_000148815.2_WP_003641806.1:1.00000050e-06):1.00000050e-06):1.00000050e-06,(GCF_000604105.1_WP_003641806.1:1.00000050e-06,((GCF_001672035.1_WP_003641806.1:1.00000050e-06,GCF_000023085.1_WP_003641806.1:1.00000050e-06):1.00000050e-06,GCF_001484005.1_WP_003641806.1:1.00000050e-06):1.00000050e-06):1.00000050e-06):1.00000050e-06):1.00000050e-06):1.00000050e-06,GCF_001581895.1_WP_045351449.1:0.00828921773):0.0970575196):0.968621958,(GCF_001702215.1_WP_014215407.1:1.04221377,(GCF_000248095.2_WP_052669285.1:1.15219053,(GCF_001663715.1_WP_068225721.1:1.00000050e-06,((GCF_001663675.1_WP_068225721.1:1.00000050e-06,GCF_001663735.1_WP_068225721.1:1.00000050e-06):1.00000050e-06,(GCF_001663755.1_WP_068225721.1:1.00000050e-06,GCF_001663655.1_WP_068225721.1:1.00000050e-06):1.00000050e-06):1.00000050e-06):0.495813870):0.167359612):0.260082541):0.0287874980);
