# Supplementary material for: The metabolic network of the last bacterial common ancestor
Source: Commun Biol. 2021 Mar 26;4:413. doi: 10.1038/s42003-021-01918-4 (PMC7997952; doi:10.1038/s42003-021-01918-4)
Supplement: Supplementary file 7 — Supplementary Data 5 [file 42003_2021_1918_MOESM7_ESM.zip › 63324_LBCA_trees/1012.tree]

(((((GCF_001688665.1_WP_065550418.1:1.79890799,(GCF_000179635.2_WP_013496910.1:1.12231679,((GCF_001465175.1_WP_002581243.1:1.00000050e-06,GCF_001456065.2_WP_002581243.1:1.00000050e-06):1.00000050e-06,GCF_001646605.1_WP_002581243.1:1.00000050e-06):0.847277099):0.436197059):0.148355739,((GCF_000144625.1_WP_013274111.1:1.77546804,(GCF_000800455.1_WP_039200089.1:1.21448730,(GCF_000143845.1_WP_013252566.1:1.00010937,((GCF_000219455.1_WP_014485450.1:1.00000050e-06,GCF_001293145.1_WP_014485450.1:1.00000050e-06):0.865708781,(GCF_000024445.1_WP_003837257.1:1.00000050e-06,GCF_001042595.1_WP_003837257.1:1.00000050e-06):1.06574148):0.174858104):0.137473852):0.418872479):0.203216351,(GCF_000968055.1_WP_030003763.1:1.84124020,((GCF_001304735.1_WP_060669636.1:1.00000050e-06,(GCF_000013285.1_WP_011590230.1:0.00543459973,GCF_000009685.1_WP_003455670.1:1.00000050e-06):0.00538633896):0.203887760,(GCF_001579765.1_WP_061414725.1:0.0231430750,GCF_001579785.1_WP_061426412.1:0.0256485529):0.303671426):0.791050188):0.388327379):0.169331066):0.211764912,((GCF_001545095.1_WP_067634056.1:1.80227122,(GCF_000829055.1_WP_025012801.1:0.0566714048,(((((GCF_000194785.1_WP_012492022.1:1.00000050e-06,GCF_000194765.1_WP_012492022.1:1.00000050e-06):1.00000050e-06,GCF_000318035.1_WP_012492022.1:1.00000050e-06):1.00000050e-06,GCF_000026485.1_WP_012492022.1:1.00000050e-06):1.00000050e-06,((GCF_001244395.1_WP_003581130.1:0.0175246485,(GCF_001514415.1_WP_040166035.1:0.00580368578,(GCF_000829035.1_WP_003662662.1:1.00000050e-06,GCF_000582665.1_WP_003662662.1:1.00000050e-06):1.00000050e-06):0.0232133361):0.0116527187,(GCF_001191565.1_WP_050894449.1:0.0115462644,(GCF_000014525.1_YP_807762.1:0.0174504119,((GCF_000155515.2_WP_020967591.1:0.00576608285,(GCF_000309565.2_WP_003567748.1:1.00000050e-06,GCF_000019245.4_WP_003567748.1:1.00000050e-06):1.00000050e-06):1.00000050e-06,GCF_000418515.1_WP_003567748.1:1.00000050e-06):0.0175305377):0.00567377022):0.00577957169):0.00577841436):0.217354758,((((GCF_000233755.1_WP_005691007.1:1.00000050e-06,GCF_000026525.1_WP_005691007.1:1.00000050e-06):1.00000050e-06,GCF_000418495.1_WP_005691007.1:1.00000050e-06):1.00000050e-06,GCF_900070175.1_WP_005691007.1:1.00000050e-06):1.00000050e-06,(GCF_000418475.1_WP_005713442.1:0.0176359516,(GCF_000026505.1_WP_005685232.1:1.00000050e-06,GCF_000011045.1_WP_005685232.1:1.00000050e-06):0.00583900422):0.00586605164):0.114458233):0.0515117829):1.04298890):0.478200613,(GCF_000020605.1_WP_012743875.1:1.32673853,GCF_001689125.1_WP_065544322.1:1.18042785):0.193786561):0.109693417):0.192763135,((GCF_000219785.1_WP_013975391.1:0.0221528755,GCF_000092505.1_WP_013102909.1:0.0255886762):0.465652332,GCF_001536305.1_WP_060391313.1:0.519511509):1.50211599):0.0717881410,(((GCF_000023325.1_WP_015868478.1:0.886316682,((GCF_000016905.1_WP_012056353.1:0.432800897,GCF_000021285.1_WP_012579681.1:0.249429410):0.666284231,(GCF_000828675.1_WP_052465392.1:0.724608999,(GCF_000504085.1_WP_012002619.1:1.00000050e-06,GCF_000017865.1_WP_012002619.1:1.00000050e-06):0.359472177):0.522972752):0.236163238):0.254621245,(((GCF_000023285.1_WP_015782719.1:0.0611308168,GCF_001278825.1_WP_053580426.1:0.0777518799):0.671403021,((GCF_001314995.1_WP_004300562.1:0.0200323304,(GCF_000011065.1_NP_810370.1:1.00000050e-06,GCF_001314975.1_WP_062695917.1:0.0154968000):0.0929251781):0.414039376,(GCF_000242335.1_WP_005848063.1:0.00224742477,GCF_001274615.1_WP_053444121.1:0.0357261194):0.374131898):0.157364302):0.385286383,((((((GCF_000186225.1_WP_013548644.1:0.248347915,GCF_001318345.1_WP_007214849.1:0.155217315):0.166713293,(((GCF_001286525.1_WP_005798966.1:1.00000050e-06,(GCF_000965785.1_WP_005798966.1:1.00000050e-06,(GCF_000009925.1_YP_100643.1:1.00000050e-06,GCF_000210835.1_WP_005798966.1:1.00000050e-06):1.00000050e-06):1.00000050e-06):1.00000050e-06,(GCF_001682215.1_WP_005789688.1:1.00000050e-06,GCF_000025985.1_WP_005789688.1:1.00000050e-06):0.00505096683):0.249571169,(GCF_001314995.1_WP_004301008.1:0.0176245333,(GCF_000190575.1_WP_041584225.1:0.807317982,(GCF_000011065.1_NP_810707.1:1.00000050e-06,GCF_001314975.1_WP_011107985.1:1.00000050e-06):0.0663499631):0.0545071750):0.189766154):0.0761243375):0.204554803,(GCF_000025925.1_WP_013063659.1:0.377082906,(GCF_001548195.1_WP_014708752.1:1.00000050e-06,GCF_000261025.1_WP_014708752.1:1.00000050e-06):0.562773035):0.257088154):0.107177847,GCF_000265365.1_WP_014776117.1:0.668594566):0.432998870,(GCF_000011065.1_NP_810232.1:1.02839141,((GCF_000012845.1_WP_008780163.1:0.329525549,(GCF_000012845.1_WP_005866589.1:0.511040296,(GCF_000011065.1_NP_813477.1:1.00000050e-06,GCF_001314975.1_WP_008764714.1:1.00000050e-06):0.362798338):0.186383742):0.538720139,(((GCF_000261025.1_WP_004373340.1:1.00000050e-06,GCF_001548195.1_WP_004373340.1:1.00000050e-06):1.00000050e-06,GCF_000193395.1_WP_025068121.1:0.0100416950):0.465820262,((GCF_000238215.1_WP_014223619.1:1.00000050e-06,GCF_001547875.1_WP_014223619.1:1.00000050e-06):1.00000050e-06,GCF_001547855.1_WP_060830594.1:0.0896118260):0.374681923):0.582327542):0.358729814):0.0950061016):0.161463642,(GCF_000025925.1_WP_013065275.1:0.932787000,(GCF_001688845.1_WP_068959935.1:0.616735186,GCF_000512915.1_WP_025277822.1:0.418135290):0.892585473):0.241960025):0.154026467):0.594109681):0.158385133,((GCF_001688905.1_WP_066595728.1:2.30662365,GCF_000152245.2_WP_013382585.1:1.30886081):0.559829823,((((((GCF_001318345.1_WP_026367115.1:0.882471022,(GCF_000212375.1_WP_004330848.1:1.03521052,GCF_000265365.1_WP_009597005.1:0.813565694):0.134227085):0.787606185,(GCF_000255135.1_WP_014297114.1:0.841151959,((GCF_000767275.2_WP_033191732.1:0.181544658,(GCF_001644665.1_WP_064011976.1:0.0489644867,GCF_000235405.2_WP_014452350.1:0.0754963145):0.0520256304):0.440963044,GCF_000017545.1_WP_011994403.1:0.393425554):0.671475178):0.272734248):0.139876083,((GCF_000024665.1_WP_015732068.1:0.00960256630,GCF_000146505.1_WP_014546310.1:1.00000050e-06):0.802740305,((GCF_000599985.1_WP_025316064.1:0.340098449,GCF_000807275.1_WP_039103687.1:0.422537556):0.163189522,(((GCF_000334515.1_WP_015365746.1:0.0965092853,(((GCF_001579965.1_WP_005048999.1:1.00000050e-06,GCF_001578125.1_WP_005048999.1:1.00000050e-06):1.00000050e-06,(GCF_000013585.1_WP_005048999.1:1.00000050e-06,((((GCF_000743955.1_WP_005048999.1:1.00000050e-06,GCF_000743995.1_WP_005048999.1:1.00000050e-06):1.00000050e-06,GCF_000007405.1_WP_005048999.1:1.00000050e-06):1.00000050e-06,GCF_000953035.1_WP_005048999.1:1.00000050e-06):1.00000050e-06,GCF_000006925.2_NP_708016.2:1.00000050e-06):1.00000050e-06):1.00000050e-06):1.00000050e-06,(((GCF_000022245.1_WP_005048999.1:1.00000050e-06,GCF_001021855.1_WP_005048999.1:1.00000050e-06):1.00000050e-06,GCF_001580175.1_WP_005048999.1:1.00000050e-06):1.00000050e-06,GCF_000012005.1_YP_403741.1:0.0110609037):1.00000050e-06):0.0863127577):0.196548662,GCF_000754345.1_WP_040132536.1:0.329441181):0.153931213,(GCF_001011055.1_WP_005281865.1:0.0526104172,(((GCF_000146305.1_WP_012849662.1:1.00000050e-06,GCF_000348565.1_WP_012849662.1:1.00000050e-06):1.00000050e-06,GCF_000020865.1_WP_012849662.1:1.00000050e-06):0.0186214158,(GCF_000264765.2_WP_034164599.1:1.00000050e-06,GCF_000800725.1_WP_034164599.1:1.00000050e-06):0.0116301044):0.111766243):0.630557413):0.136679758):0.783508452):0.216111064):0.0443418419,(GCF_000277755.1_WP_014849219.1:1.00000050e-06,(GCF_000218875.1_WP_013934659.1:0.0601032210,(GCF_000576125.1_WP_011241481.1:1.00000050e-06,((GCF_000498655.1_WP_011241481.1:1.00000050e-06,(GCF_000175255.2_WP_011241481.1:1.00000050e-06,(GCF_000007105.1_WP_011241481.1:1.00000050e-06,GCF_000576165.1_WP_011241481.1:1.00000050e-06):1.00000050e-06):1.00000050e-06):1.00000050e-06,GCF_000024245.1_WP_011241481.1:1.00000050e-06):1.00000050e-06):1.00000050e-06):0.00883614802):1.13144988):0.0948172037,GCF_000831005.1_WP_036203043.1:1.70981167):0.0818841290,(GCF_000019165.1_WP_012283679.1:1.17713116,((((GCF_000829395.1_WP_041095503.1:0.608528563,(((GCF_000014505.1_WP_011673207.1:1.00000050e-06,GCF_000496265.1_WP_011673207.1:1.00000050e-06):0.0128849286,GCF_001411765.2_WP_055126186.1:0.00822534800):0.413769541,(GCF_000248095.2_WP_006499823.1:0.422451900,(GCF_001688685.1_WP_065532895.1:1.00000050e-06,(GCF_000439275.1_WP_019254011.1:0.0152838444,(((GCF_001046835.1_WP_003666167.1:1.00000050e-06,GCF_000010005.1_WP_003666167.1:1.00000050e-06):1.00000050e-06,(GCF_000410995.1_WP_003674135.1:1.00000050e-06,GCF_001618905.1_WP_003674135.1:1.00000050e-06):0.00504908694):1.00000050e-06,GCF_000016825.1_WP_003666167.1:1.00000050e-06):0.00104882476):0.00911694858):0.451564453):0.197566757):0.277757790):0.193199721,(GCF_000014385.1_WP_002818822.1:0.526973448,(GCF_000761135.1_WP_038524193.1:0.443450173,((GCF_000271865.1_WP_002271259.1:1.00000050e-06,((((GCF_000284575.1_WP_002262110.1:1.00000050e-06,GCF_000817065.1_WP_002262110.1:1.00000050e-06):1.00000050e-06,GCF_001558215.1_WP_002262110.1:1.00000050e-06):1.00000050e-06,GCF_000007465.2_NP_721011.1:1.00000050e-06):1.00000050e-06,GCF_000091645.1_WP_002266421.1:0.00501649666):0.00501834774):0.173587787,((GCF_000782855.1_WP_000697631.1:0.00486431646,(((GCF_000831125.1_WP_000697628.1:1.00000050e-06,GCF_000831145.1_WP_000697628.1:1.00000050e-06):0.00486897072,GCF_000302475.1_WP_000697630.1:1.00000050e-06):1.00000050e-06,(((((GCF_000730215.1_WP_000697630.1:1.00000050e-06,(GCF_000012705.1_WP_000697630.1:1.00000050e-06,(GCF_001712835.1_WP_000697630.1:1.00000050e-06,GCF_001275545.2_WP_000697630.1:1.00000050e-06):1.00000050e-06):1.00000050e-06):1.00000050e-06,GCF_001592385.1_WP_000697630.1:1.00000050e-06):1.00000050e-06,GCF_001190805.1_WP_000697630.1:1.00000050e-06):1.00000050e-06,(GCF_001190885.1_WP_000697630.1:1.00000050e-06,GCF_001448985.1_WP_000697630.1:1.00000050e-06):1.00000050e-06):1.00000050e-06,((GCF_001592425.1_WP_000697630.1:1.00000050e-06,(GCF_000196055.1_WP_000697630.1:1.00000050e-06,((GCF_000299135.1_WP_000697630.1:1.00000050e-06,GCF_001266635.1_WP_000697630.1:1.00000050e-06):1.00000050e-06,(GCF_000427035.1_WP_000697630.1:1.00000050e-06,((GCF_000730255.1_WP_000697630.1:1.00000050e-06,GCF_000007265.1_NP_687218.1:1.00000050e-06):1.00000050e-06,(GCF_000427075.1_WP_000697630.1:1.00000050e-06,GCF_001683515.1_WP_000697630.1:1.00000050e-06):1.00000050e-06):1.00000050e-06):1.00000050e-06):1.00000050e-06):1.00000050e-06):1.00000050e-06,GCF_001026925.1_WP_000697630.1:1.00000050e-06):1.00000050e-06):1.00000050e-06):1.00000050e-06):1.00000050e-06,(GCF_000689235.1_WP_000697627.1:1.00000050e-06,GCF_001552035.1_WP_000697627.1:1.00000050e-06):0.00486704165):0.168331029):0.461890953):0.235825004):0.238030476):0.189370926,((((((GCF_000493775.1_WP_003054874.1:1.00000050e-06,GCF_000188715.1_WP_003054874.1:1.00000050e-06):0.00514058436,(GCF_000317855.1_WP_003060779.1:1.00000050e-06,GCF_000010705.1_WP_003060779.1:1.00000050e-06):1.00000050e-06):1.00000050e-06,GCF_000307185.1_WP_015016675.1:0.0102312207):0.230671264,GCF_001598035.1_WP_062711639.1:0.198758042):0.0390487083,(GCF_000213825.1_WP_003102614.1:0.274355556,GCF_000831485.1_WP_003100829.1:0.269902491):0.152507671):0.506263100,(((((GCF_000193205.1_WP_013670080.1:0.0249759043,GCF_001543175.1_WP_060778965.1:0.0172300183):0.271382391,GCF_001543105.1_WP_060776616.1:0.440113774):0.336275819,(GCF_001689055.1_WP_002380989.1:1.00000050e-06,((GCF_000281195.1_WP_002365412.1:0.00521687085,GCF_000007785.1_NP_816798.1:1.00000050e-06):0.00519832586,((GCF_000172575.2_WP_002354828.1:1.00000050e-06,(GCF_000550745.1_WP_002354828.1:1.00000050e-06,(GCF_001598635.1_WP_002354828.1:1.00000050e-06,GCF_000742975.1_WP_002354828.1:1.00000050e-06):1.00000050e-06):1.00000050e-06):1.00000050e-06,GCF_000317915.1_WP_002354828.1:1.00000050e-06):1.00000050e-06):0.00516754943):0.333786275):0.267562673,GCF_000317975.2_WP_015076312.1:0.508445426):0.183920057,((GCF_001543145.1_WP_067976112.1:0.957442621,((GCF_001712815.1_WP_061840475.1:0.0533234204,GCF_000283615.1_WP_014124913.1:0.0368528180):0.344556999,(GCF_001266635.1_WP_000866956.1:1.00000050e-06,(GCF_000427075.1_WP_016480757.1:1.00000050e-06,(GCF_000302475.1_WP_000866964.1:1.00000050e-06,((((GCF_000782855.1_WP_000866955.1:0.00511211755,((GCF_000831105.1_WP_000866959.1:1.00000050e-06,(GCF_001448985.1_WP_000866959.1:1.00000050e-06,((GCF_001190885.1_WP_000866959.1:1.00000050e-06,GCF_001712835.1_WP_000866959.1:1.00000050e-06):1.00000050e-06,(((GCF_001026925.1_WP_000866959.1:1.00000050e-06,GCF_000427035.1_WP_000866959.1:1.00000050e-06):1.00000050e-06,GCF_000831125.1_WP_000866959.1:1.00000050e-06):1.00000050e-06,((GCF_000831145.1_WP_000866959.1:1.00000050e-06,GCF_000196055.1_WP_000866959.1:1.00000050e-06):1.00000050e-06,GCF_000007265.1_NP_688027.1:1.00000050e-06):1.00000050e-06):1.00000050e-06):1.00000050e-06):1.00000050e-06):1.00000050e-06,GCF_000730215.1_WP_000866960.1:0.00510953821):0.00510954060):1.00000050e-06,(GCF_001592385.1_WP_000866962.1:1.00000050e-06,((GCF_001190805.1_WP_000866962.1:1.00000050e-06,(GCF_001275545.2_WP_000866962.1:1.00000050e-06,GCF_001592425.1_WP_000866962.1:1.00000050e-06):1.00000050e-06):1.00000050e-06,(GCF_000299135.1_WP_000866962.1:1.00000050e-06,GCF_001683515.1_WP_000866962.1:1.00000050e-06):1.00000050e-06):1.00000050e-06):1.00000050e-06):1.00000050e-06,GCF_000012705.1_WP_000866962.1:1.00000050e-06):0.00510663007,((GCF_000730255.1_WP_000866963.1:1.00000050e-06,GCF_000689235.1_WP_000866963.1:1.00000050e-06):1.00000050e-06,GCF_001552035.1_WP_000866963.1:1.00000050e-06):0.00512824142):1.00000050e-06):0.00510716856):0.00510609163):1.03207360):0.140491023):0.142921866,(GCF_001444345.1_WP_000645454.1:0.863987063,(GCF_001483965.1_WP_058918788.1:0.218904934,(GCF_000493735.1_WP_007721936.1:0.0329535133,GCF_000195575.1_WP_041556639.1:0.122284123):0.322279224):0.151205253):0.127895973):0.159290947):0.0508634528):0.0723255362):0.448533282,((((GCF_000165505.1_WP_013389127.1:0.971176138,((GCF_001561955.1_WP_066046766.1:0.444783973,(GCF_000283575.1_WP_014116028.1:0.693721258,GCF_001688665.1_WP_065551402.1:0.324043220):0.547127446):0.726427389,(GCF_001042715.1_WP_044825759.1:0.278606704,GCF_000016985.1_WP_012062619.1:0.397154673):0.647554766):0.167529000):0.0846279798,((GCF_001304715.1_WP_054336215.1:1.70731089,((((GCF_001296165.1_WP_005902128.1:1.00000050e-06,GCF_000007325.1_NP_603126.1:1.00000050e-06):0.000677748667,((((GCF_001296085.1_WP_005909803.1:0.0158802176,((GCF_001296145.1_WP_029597645.1:0.00516248338,GCF_000400875.1_WP_016339580.1:1.00000050e-06):0.00516326114,GCF_000158275.2_WP_008795124.1:0.00516402547):0.00511233125):0.0414288990,(GCF_000162235.2_WP_005912410.1:1.00000050e-06,GCF_000163915.2_WP_005912410.1:1.00000050e-06):0.0392118170):0.0106815539,(GCF_001455145.1_WP_029492803.1:0.0104633159,(GCF_001455105.1_WP_029490939.1:1.00000050e-06,GCF_001455085.1_WP_029490939.1:1.00000050e-06):0.00522781320):0.0209060685):0.00591753625,(GCF_001457555.1_WP_005895697.1:0.0103847438,GCF_001433955.1_WP_060496389.1:1.00000050e-06):0.0210130509):0.0312048896):0.768403697,(GCF_000165505.1_WP_013388915.1:0.516966459,(((GCF_000014125.1_WP_011721349.1:0.144178329,GCF_000204565.1_WP_013724623.1:0.160581160):0.258513972,GCF_000196455.1_WP_013361292.1:0.558937060):0.0819044917,((GCF_000210435.1_WP_003416198.1:0.00645385609,(GCF_000085225.1_WP_009890815.1:0.0102323919,(((GCF_000932055.1_WP_009897796.1:1.00000050e-06,GCF_000009205.1_YP_001089118.1:1.00000050e-06):1.00000050e-06,GCF_000953275.1_WP_009897796.1:1.00000050e-06):1.00000050e-06,GCF_001577795.1_WP_004454921.1:0.00443345024):0.0179208449):0.0149623451):0.549168071,((GCF_000473995.1_WP_022745932.1:0.168825471,(GCF_001038625.1_WP_007061999.1:0.0684939315,(GCF_000389635.1_WP_015615071.1:0.275000425,((GCF_000807255.1_WP_003445588.1:1.00000050e-06,GCF_000807175.1_WP_003445588.1:1.00000050e-06):0.156032335,GCF_001642655.1_WP_017750850.1:0.302354589):0.0400518008):0.0498229095):0.0442333779):0.100794834,((GCF_001011055.1_WP_047059121.1:0.0618810926,(((GCF_000146305.1_WP_012849830.1:1.00000050e-06,GCF_000348565.1_WP_012849830.1:1.00000050e-06):1.00000050e-06,GCF_000020865.1_WP_012849830.1:1.00000050e-06):0.0221838801,(GCF_000264765.2_WP_034164757.1:1.00000050e-06,GCF_000800725.1_WP_034164757.1:1.00000050e-06):0.0162547702):0.0380870982):0.667353177,(GCF_000334515.1_WP_013878149.1:0.111150222,((((((((GCF_000006925.2_NP_708250.2:1.00000050e-06,GCF_000022245.1_WP_001295458.1:1.00000050e-06):1.00000050e-06,GCF_000743995.1_WP_001295458.1:1.00000050e-06):1.00000050e-06,((GCF_000007405.1_WP_001295458.1:1.00000050e-06,GCF_000013585.1_WP_001295458.1:1.00000050e-06):1.00000050e-06,GCF_000743955.1_WP_001295458.1:1.00000050e-06):1.00000050e-06):1.00000050e-06,GCF_001021855.1_WP_001295458.1:1.00000050e-06):1.00000050e-06,GCF_001578125.1_WP_001295458.1:1.00000050e-06):1.00000050e-06,GCF_001579965.1_WP_001295458.1:1.00000050e-06):1.00000050e-06,GCF_000953035.1_WP_001295458.1:1.00000050e-06):1.00000050e-06,GCF_001580175.1_WP_001295458.1:1.00000050e-06):0.0500819994):0.255068779):0.323045995):0.103060324):0.156146333):0.0560445551):0.158665644):0.416244563,(GCF_000145275.1_WP_010076443.1:0.907529874,((GCF_000016505.1_WP_012103145.1:1.00000050e-06,GCF_000010265.1_WP_012103145.1:1.00000050e-06):0.244586809,(GCF_000144625.1_WP_013272147.1:0.537731654,GCF_000178835.2_WP_013658193.1:0.265782185):0.196469043):0.849441671):0.131868188):0.112063736):0.0923124091,GCF_001042715.1_WP_044826471.1:1.05262466):0.0368229454):0.109006544,((GCF_000166775.1_WP_013429321.1:0.0364953885,GCF_000145215.1_WP_013291445.1:1.00000050e-06):1.06113457,GCF_000231385.2_WP_014903963.1:0.785584775):0.246023547):0.106596410,(((((GCF_000092405.1_WP_013174568.1:1.24646087,(GCF_000020005.1_WP_041367009.1:1.17597933,(((GCF_000148425.1_WP_003866835.1:1.00000050e-06,((GCF_000019065.1_WP_003866835.1:1.00000050e-06,GCF_000019085.1_WP_003866835.1:1.00000050e-06):1.00000050e-06,GCF_000175295.2_WP_003866835.1:1.00000050e-06):1.00000050e-06):0.0429316977,(GCF_000025645.1_WP_012994671.1:1.00000050e-06,GCF_000092965.1_WP_013149933.1:0.00584646291):0.103570523):1.56585506,GCF_000237085.1_WP_014256569.1:0.937574413):0.189147504):0.0993538699):0.102435528,((GCF_000305935.1_WP_015050558.1:0.436953146,GCF_000092945.1_WP_013121582.1:0.470559430):0.601584803,((((GCF_000024205.1_WP_015758634.1:0.896435998,(GCF_000018425.1_WP_012301858.1:0.990740937,(GCF_000233715.2_WP_006523883.1:0.144082726,GCF_000190635.1_WP_013624075.1:0.207577758):0.250904286):0.321999671):0.169743585,(GCF_000010045.1_WP_011460401.1:0.124556322,GCF_000021925.1_WP_015944723.1:0.0783942931):0.846888139):0.121135681,((GCF_000237085.1_WP_014254614.1:0.427798916,(GCF_000968375.1_WP_029160473.1:0.0153603936,GCF_001038625.1_WP_048030085.1:0.00951360267):0.242235610):0.0993991529,((GCF_000340885.1_WP_015391164.1:0.0222506601,(GCF_000145275.1_WP_010073463.1:0.0795171091,(GCF_000473995.1_WP_022747392.1:0.0712405787,((GCF_000016965.1_WP_011968810.1:1.00000050e-06,GCF_000767745.1_WP_011968810.1:1.00000050e-06):0.00502291527,(GCF_000506785.2_WP_023976783.1:0.00509558657,GCF_000833105.2_WP_041895404.1:1.00000050e-06):0.0102139782):0.0554309714):0.0348882180):0.0236923395):0.149699142,GCF_000178835.2_WP_013655535.1:0.495364645):0.209778072):0.564810010):0.0685372016,GCF_000271665.2_WP_007954879.1:0.841859485):0.282962618):0.0687119995):0.162753378,((GCF_001267435.1_WP_011393123.1:1.00000050e-06,GCF_001267405.1_WP_011393123.1:1.00000050e-06):1.00000050e-06,GCF_000013105.1_YP_430466.1:1.00000050e-06):1.07516598):0.193050776,(GCF_000092405.1_WP_013176210.1:0.239905946,GCF_000014725.1_WP_011639889.1:0.712149179):0.586376144):0.292037657,((GCF_000020385.1_WP_012471563.1:1.16017041,(GCF_000212675.2_WP_041281766.1:0.738173180,GCF_000023445.1_WP_015852090.1:0.665103674):0.451738428):0.128256057,((GCF_000144645.1_WP_013275047.1:0.920964494,(GCF_001548275.1_WP_068513581.1:2.01686880,((GCF_000214435.1_WP_003540355.1:0.690489031,(GCF_000725345.1_WP_038666433.1:0.0946247592,GCF_000271665.2_WP_007960027.1:0.101221285):0.695059520):0.213030756,(((GCF_000024605.1_WP_015738912.1:0.442527954,(GCF_000013105.1_YP_430805.1:0.00505214566,(GCF_001267405.1_WP_053094988.1:1.00000050e-06,GCF_001267435.1_WP_053094988.1:1.00000050e-06):1.00000050e-06):0.361888622):0.145120891,GCF_000020985.1_YP_002249436.1:0.605710452):0.203349604,((GCF_000007085.1_WP_011025255.1:0.245681938,(GCF_000763575.1_WP_049684880.1:0.00488497897,GCF_000147695.2_WP_004401692.1:1.00000050e-06):0.147620909):0.201602332,(((GCF_000189775.2_WP_013787761.1:0.0429390932,GCF_000328545.1_WP_015311994.1:0.0225670494):0.128698046,GCF_000145615.1_WP_013298344.1:0.121960737):0.447119884,GCF_000517565.1_WP_025392069.1:0.673870245):0.0627677339):0.344544775):0.0651076679):0.0686689869):0.108814820):0.119240291,(((GCF_000235605.1_WP_014182996.1:0.619415108,GCF_000016165.1_WP_011879251.1:0.836303673):0.120578295,(GCF_000019165.1_WP_012282750.1:0.836145311,(GCF_000231385.2_WP_014902029.1:0.0908215943,GCF_000235605.1_WP_014183599.1:0.140078117):0.738735209):0.131170108):0.129803321,((((GCF_000166415.1_WP_013405165.1:0.286364838,GCF_000165465.1_WP_014552378.1:0.369425109):0.662602271,GCF_000328625.1_WP_015327066.1:0.613307488):0.187287504,(GCF_000144695.1_WP_013278007.1:0.426157249,GCF_000020485.1_WP_012635983.1:0.838207618):0.170774418):0.234787996,(((GCF_000018325.1_WP_012159192.1:0.878208740,((GCF_000833105.2_WP_052482706.1:1.00000050e-06,(GCF_000506785.2_WP_023973687.1:1.00000050e-06,(GCF_000016965.1_WP_011967904.1:1.00000050e-06,GCF_000767745.1_WP_011967904.1:1.00000050e-06):0.00470624107):0.00470048671):0.720482153,(((GCF_000218855.1_WP_010964977.1:1.00000050e-06,GCF_000008765.1_NP_348296.1:1.00000050e-06):1.00000050e-06,GCF_000191905.1_WP_010964977.1:1.00000050e-06):0.661722368,((GCF_000967115.2_WP_023438964.1:1.00000050e-06,GCF_000007625.1_WP_011100145.1:0.0140061375):0.407036170,((GCF_000968375.1_WP_029162931.1:0.224018602,((GCF_000143685.1_WP_013240336.1:0.0185318999,(GCF_000484505.1_WP_023162322.1:1.00000050e-06,GCF_001484725.1_WP_023162322.1:1.00000050e-06):1.00000050e-06):0.158436438,(GCF_001642655.1_WP_017751912.1:0.474036641,GCF_000389635.1_WP_015614712.1:0.231683793):0.0746153904):0.104967153):0.138053563,((GCF_000063585.1_YP_001255792.1:1.00000050e-06,(GCF_000017025.1_WP_012048251.1:1.00000050e-06,(GCF_000829015.1_WP_012048251.1:1.00000050e-06,GCF_000017045.1_YP_001389032.1:1.00000050e-06):1.00000050e-06):1.00000050e-06):1.00000050e-06,((GCF_000022765.1_WP_003357439.1:0.00465041405,(GCF_000253195.1_WP_014521885.1:1.00000050e-06,(GCF_000017065.1_WP_012101022.1:1.00000050e-06,GCF_000092345.1_WP_012101022.1:1.00000050e-06):0.00465246942):0.00465317730):0.00466382393,(GCF_000019305.1_WP_015957803.1:0.00936629046,((GCF_000817935.1_WP_003360377.1:1.00000050e-06,GCF_000020345.1_WP_003360377.1:1.00000050e-06):0.00463218164,((GCF_000973705.1_WP_003492323.1:1.00000050e-06,GCF_001020205.1_WP_003492323.1:1.00000050e-06):0.0471905178,GCF_000019545.1_WP_012342329.1:0.0187297809):0.00921552272):0.0139649229):1.00000050e-06):0.00930735959):0.436726807):0.0832412052):0.107188112):0.139475322):0.159050695):0.184627886,GCF_000284335.1_WP_014453112.1:1.43701490):0.0743896648,((((((GCF_000024605.1_WP_015739727.1:0.248609206,GCF_000018425.1_WP_012301604.1:0.331678620):0.0575527170,(GCF_000092945.1_WP_013119543.1:0.194802617,((GCF_000214435.1_WP_003544401.1:0.121066535,GCF_000215085.1_WP_013840820.1:0.113079616):0.215740056,(GCF_000024205.1_WP_015759164.1:0.216594389,GCF_000233715.2_WP_006521991.1:0.159962846):0.0698990415):0.0425340592):0.0471429529):0.129864314,GCF_000012865.1_WP_011343589.1:0.333831371):0.130245196,((GCF_000013105.1_YP_431004.1:1.00000050e-06,GCF_001267405.1_WP_011393659.1:1.00000050e-06):1.00000050e-06,GCF_001267435.1_WP_011393659.1:1.00000050e-06):0.384111373):0.160526813,((GCF_000243135.2_WP_015263488.1:0.114127420,(GCF_000243155.2_WP_014795528.1:0.0574967269,(GCF_000010045.1_WP_011460946.1:1.00000050e-06,GCF_000021925.1_WP_011460946.1:1.00000050e-06):0.0609616936):0.0503582704):0.297607016,(GCF_000512895.1_WP_025206146.1:1.00000050e-06,(GCF_000305815.1_WP_015044685.1:1.00000050e-06,GCF_000305775.1_WP_015044685.1:1.00000050e-06):0.00513462489):0.338576905):0.383225709):0.210353402,(GCF_000018425.1_WP_012301281.1:0.884571691,((GCF_000024325.1_WP_015752898.1:0.687663784,GCF_001553625.1_WP_066603268.1:0.470907457):0.784099800,((GCF_000195315.1_WP_013709466.1:0.308803874,(GCF_000024225.1_WP_012809403.1:0.268540582,(GCF_000143845.1_WP_013252577.1:0.135834616,GCF_001189515.2_WP_050344625.1:0.250954949):0.143593564):0.129935196):0.319275743,(GCF_000023885.1_WP_012797226.1:0.203733567,(((GCF_000478885.1_WP_041714276.1:0.0894952031,(GCF_000024265.1_WP_009305719.1:0.0175942413,GCF_000270285.1_WP_013978661.1:0.0116537479):0.0209042547):0.0170404724,(GCF_001643775.1_WP_066664661.1:0.0341617821,GCF_000023845.1_WP_041225369.1:0.0846140199):0.0979681369):0.0284104449,GCF_000814825.1_WP_039690028.1:0.0740279451):0.0639733189):0.268155622):0.431282559):0.231881236):0.189791292):0.278295411):0.0482842844):0.0945756135):0.0680325315):0.0309722570):0.0533843228):0.0534007751):0.0494298196):0.0885568853):0.0620920126):0.194149847):0.0395367060):0.0793500191);
