# Supplementary material for: The metabolic network of the last bacterial common ancestor
Source: Commun Biol. 2021 Mar 26;4:413. doi: 10.1038/s42003-021-01918-4 (PMC7997952; doi:10.1038/s42003-021-01918-4)
Supplement: Supplementary file 7 — Supplementary Data 5 [file 42003_2021_1918_MOESM7_ESM.zip › 63324_LBCA_trees/10130.tree]

((((GCF_000730205.1_WP_013140458.1:1.00000050e-06,GCF_000092325.1_WP_013140458.1:1.00000050e-06):0.00835512366,GCF_001281305.1_WP_060621383.1:0.00837637251):0.0172669268,((GCF_000269965.1_WP_012578158.1:1.00000050e-06,GCF_000020425.1_WP_012578158.1:1.00000050e-06):0.00840888126,((GCF_000219455.1_WP_007051158.1:1.00000050e-06,((GCF_000196555.1_WP_007051158.1:1.00000050e-06,(GCF_000829295.1_WP_007051158.1:1.00000050e-06,GCF_000008945.1_WP_007051158.1:1.00000050e-06):1.00000050e-06):1.00000050e-06,(GCF_001719085.1_WP_007051158.1:1.00000050e-06,GCF_000772485.1_WP_007051158.1:1.00000050e-06):1.00000050e-06):1.00000050e-06):1.00000050e-06,(((GCF_001446255.1_WP_007051158.1:1.00000050e-06,((GCF_001293145.1_WP_007051158.1:1.00000050e-06,GCF_000166315.1_WP_007051158.1:1.00000050e-06):1.00000050e-06,GCF_000007525.1_NP_696224.1:1.00000050e-06):1.00000050e-06):1.00000050e-06,(GCF_001446275.1_WP_007051158.1:1.00000050e-06,GCF_001725985.1_WP_007051158.1:1.00000050e-06):1.00000050e-06):1.00000050e-06,GCF_000196575.1_WP_007051158.1:1.00000050e-06):1.00000050e-06):1.00000050e-06):1.00000050e-06):0.0514107940,((((((GCF_000569055.1_WP_003828820.1:1.00000050e-06,GCF_001025175.1_WP_003828820.1:1.00000050e-06):1.00000050e-06,GCF_000220135.1_WP_003828820.1:1.00000050e-06):1.00000050e-06,GCF_000569035.1_WP_003828820.1:1.00000050e-06):1.00000050e-06,(GCF_000569015.1_WP_025221390.1:0.00863608632,GCF_001281425.1_WP_052789604.1:1.00000050e-06):1.00000050e-06):1.00000050e-06,(GCF_000213865.1_WP_014483928.1:1.00000050e-06,((GCF_000569075.1_WP_021649813.1:1.00000050e-06,GCF_000568955.1_WP_021649813.1:1.00000050e-06):1.00000050e-06,GCF_000568975.1_WP_021649813.1:1.00000050e-06):1.00000050e-06):0.00773944830):0.00954713800,((GCF_000755705.1_WP_052609332.1:1.07686036,GCF_000253155.1_WP_000658236.1:0.757855108):0.439502464,(GCF_001688665.1_WP_002568041.1:1.33597509,GCF_001717585.1_WP_069179894.1:1.14556624):0.158113848):0.816562965):0.0400655442);
