# Supplementary material for: The metabolic network of the last bacterial common ancestor
Source: Commun Biol. 2021 Mar 26;4:413. doi: 10.1038/s42003-021-01918-4 (PMC7997952; doi:10.1038/s42003-021-01918-4)
Supplement: Supplementary file 7 — Supplementary Data 5 [file 42003_2021_1918_MOESM7_ESM.zip › 63324_LBCA_trees/10131.tree]

(((GCF_000193435.2_WP_014042358.1:0.000981215304,((GCF_000016545.1_WP_011916398.1:0.0508394687,GCF_000166695.1_WP_013432793.1:0.00252672651):1.00000050e-06,(GCF_000022325.1_WP_015907231.1:0.00506349564,((GCF_000166335.1_WP_013411529.1:0.0102718871,GCF_000145215.1_WP_013289939.1:0.00759789692):0.00762346090,(GCF_000166775.1_WP_013430886.1:0.0232489374,GCF_000166355.1_WP_013403854.1:1.00000050e-06):0.00252893413):1.00000050e-06):0.00506848051):0.00402183488):0.304444809,(GCF_001042715.1_WP_044825741.1:0.406540139,((GCF_000166415.1_WP_013405288.1:0.223119640,GCF_000165465.1_WP_014552665.1:0.250132471):0.419134299,(((GCF_000763575.1_WP_049684441.1:0.0264828400,((GCF_000175295.2_WP_013570848.1:1.00000050e-06,GCF_000147695.2_WP_013570848.1:1.00000050e-06):0.00357156489,(GCF_000007085.1_WP_011024775.1:0.0807063157,(GCF_000019065.1_WP_009051893.1:1.00000050e-06,GCF_000148425.1_WP_009051893.1:1.00000050e-06):0.0389282405):0.0189734572):0.0216610131):0.0297752792,(GCF_000092965.1_WP_013149749.1:1.00000050e-06,GCF_000025645.1_WP_012994429.1:0.00276379755):0.0313310177):0.101215067,GCF_000189775.2_WP_013787274.1:0.217087867):0.296743212):0.119478715):0.0791852413):0.407792054,(((GCF_000012865.1_WP_011344317.1:0.427891932,GCF_000233715.2_WP_006522539.1:0.284352258):0.175164594,(GCF_000144645.1_WP_013275082.1:0.192636517,(GCF_000328765.2_WP_013777499.1:1.00000050e-06,GCF_000213235.1_WP_013777499.1:1.00000050e-06):0.146056614):0.526265340):0.0488455555,(GCF_000144695.1_WP_041667762.1:0.387468498,(((GCF_001267405.1_WP_011392664.1:1.00000050e-06,GCF_001267435.1_WP_011392664.1:1.00000050e-06):1.00000050e-06,GCF_000013105.1_YP_430007.1:1.00000050e-06):0.379495156,(GCF_000305935.1_WP_015050953.1:0.369459924,(GCF_000092405.1_WP_013176502.1:0.265871174,GCF_000014725.1_WP_011641925.1:0.216155665):0.146828115):0.111758504):0.162111122):0.105081992):0.248220789);
