# Supplementary material for: The metabolic network of the last bacterial common ancestor
Source: Commun Biol. 2021 Mar 26;4:413. doi: 10.1038/s42003-021-01918-4 (PMC7997952; doi:10.1038/s42003-021-01918-4)
Supplement: Supplementary file 7 — Supplementary Data 5 [file 42003_2021_1918_MOESM7_ESM.zip › 63324_LBCA_trees/10132.tree]

(GCF_000014965.1_WP_011699721.1:1.53390802,(((((GCF_000022065.1_WP_015925223.1:0.0334375173,GCF_000244875.1_WP_014313641.1:0.0322226277):0.185993088,(GCF_000231385.2_WP_042334262.1:0.260272154,(GCF_000186885.1_WP_015724146.1:0.290686918,((GCF_000512895.1_WP_019224887.1:0.00401796591,(GCF_000305815.1_WP_015045094.1:1.00000050e-06,GCF_000305775.1_WP_015045094.1:1.00000050e-06):0.00374285989):0.132696629,GCF_000190635.1_WP_013626082.1:0.124036269):0.0667213732):0.0514650685):0.0805183076):0.354587612,(((GCF_000019165.1_WP_049754263.1:0.169060958,GCF_000215085.1_WP_013840554.1:0.206738880):0.161684159,GCF_000092405.1_WP_041433036.1:0.317391280):0.0984362506,(GCF_000021925.1_WP_015944072.1:1.00000050e-06,GCF_000010045.1_WP_005816661.1:0.00203121660):0.658176463):0.122847905):0.224426545,(((GCF_000828655.1_WP_041077437.1:0.304460132,GCF_000828675.1_WP_041082509.1:0.263469136):0.0609722642,(GCF_000816145.1_WP_031502535.1:1.00000050e-06,GCF_000504105.1_WP_031502535.1:1.00000050e-06):0.594710417):0.333791592,(((GCF_000166775.1_WP_013429252.1:0.0139566713,(GCF_000166355.1_WP_013402134.1:0.0220303386,GCF_000022325.1_WP_015908679.1:0.0102448369):0.0156207393):0.00901666687,((GCF_000166335.1_WP_013412916.1:0.0422131559,GCF_000145215.1_WP_013291370.1:0.0251465510):0.0332208307,GCF_000166695.1_WP_013433552.1:0.00757508442):0.00443930234):0.0408737684,GCF_000016545.1_WP_011916156.1:0.0483875866):0.221390942):0.263767906):0.397879875,((GCF_000191045.1_WP_013638667.1:0.286959237,GCF_000212395.1_WP_013756906.1:0.647442922):0.0717261282,(GCF_001547735.1_WP_068550152.1:0.272812870,(GCF_000020985.1_YP_002249352.1:0.175006425,((GCF_000734015.1_WP_038062080.1:0.260364097,GCF_000517565.1_WP_025392251.1:0.227502762):0.0724196559,GCF_000215975.1_WP_013909451.1:0.288007994):0.0385826342):0.102593598):0.0877882340):0.770403903):0.326733192);
