# Supplementary material for: The metabolic network of the last bacterial common ancestor
Source: Commun Biol. 2021 Mar 26;4:413. doi: 10.1038/s42003-021-01918-4 (PMC7997952; doi:10.1038/s42003-021-01918-4)
Supplement: Supplementary file 7 — Supplementary Data 5 [file 42003_2021_1918_MOESM7_ESM.zip › 63324_LBCA_trees/10133.tree]

((((((((GCF_000277345.1_WP_012619710.1:1.00000050e-06,(GCF_000277325.1_WP_012619710.1:1.00000050e-06,GCF_000224965.2_WP_012619710.1:1.00000050e-06):1.00000050e-06):1.00000050e-06,(GCF_000695895.1_WP_012619710.1:1.00000050e-06,GCF_000818055.1_WP_012619710.1:1.00000050e-06):1.00000050e-06):1.00000050e-06,(((GCF_000021425.1_WP_012619710.1:1.00000050e-06,(GCF_000817045.1_WP_012619710.1:1.00000050e-06,(((GCF_000414215.1_WP_012619710.1:1.00000050e-06,GCF_000220885.1_WP_012619710.1:1.00000050e-06):1.00000050e-06,GCF_000092765.1_WP_012619710.1:1.00000050e-06):1.00000050e-06,GCF_000022705.1_WP_012619710.1:1.00000050e-06):1.00000050e-06):1.00000050e-06):1.00000050e-06,(GCF_000022965.1_WP_012619710.1:1.00000050e-06,GCF_000025245.1_WP_012619710.1:1.00000050e-06):1.00000050e-06):1.00000050e-06,GCF_000816205.1_WP_012619710.1:1.00000050e-06):1.00000050e-06):0.00143842949,GCF_000471945.1_WP_042994445.1:0.00284395246):0.0341619486,(GCF_001688645.1_WP_065523765.1:0.00281471903,GCF_000260715.1_WP_048340830.1:0.00139745318):0.0148131843):0.571468956,GCF_000800475.2_WP_039171300.1:0.711721939):0.378764853,((GCF_000024445.1_WP_012901895.1:1.00000050e-06,GCF_001042595.1_WP_012901895.1:1.00000050e-06):0.467072099,((GCF_000966445.2_WP_052946509.1:1.00000050e-06,GCF_001025155.1_WP_050754783.1:0.00154990145):0.234875307,((GCF_000737885.1_WP_051871998.1:0.00631397872,GCF_000010425.1_WP_011742852.1:0.00596464975):1.00000050e-06,GCF_000817995.1_WP_052252648.1:0.00632027506):0.169106108):0.327180490):0.357431187):0.0655343687,((GCF_001263395.1_WP_033503589.1:1.26419522,(GCF_000165905.1_YP_003971562.1:2.25623727e-05,(GCF_001025135.1_WP_033509813.1:1.00000050e-06,(GCF_000164965.1_WP_013363825.1:1.00000050e-06,(GCF_001281345.1_WP_041777729.1:1.00000050e-06,GCF_000265095.1_WP_041777729.1:1.00000050e-06):0.00367920969):0.00184091537):0.00562304661):0.760267063):0.106113364,GCF_000347695.1_WP_015450900.1:0.964822742):0.0823487039);
