# Supplementary material for: The metabolic network of the last bacterial common ancestor
Source: Commun Biol. 2021 Mar 26;4:413. doi: 10.1038/s42003-021-01918-4 (PMC7997952; doi:10.1038/s42003-021-01918-4)
Supplement: Supplementary file 7 — Supplementary Data 5 [file 42003_2021_1918_MOESM7_ESM.zip › 63324_LBCA_trees/10134.tree]

(((GCF_000512915.1_WP_025278235.1:0.474348764,(GCF_000190575.1_WP_013616174.1:0.125483173,((GCF_000012845.1_WP_005857556.1:0.160235968,((((GCF_001682215.1_WP_005775732.1:1.00000050e-06,(GCF_001286525.1_WP_005775732.1:1.00000050e-06,(GCF_000965785.1_WP_005775732.1:1.00000050e-06,GCF_000210835.1_WP_005775732.1:1.00000050e-06):1.00000050e-06):1.00000050e-06):1.00000050e-06,GCF_000025985.1_WP_005775732.1:1.00000050e-06):1.00000050e-06,GCF_000009925.1_YP_098280.1:1.00000050e-06):0.0400712899,((GCF_000011065.1_NP_813212.1:1.00000050e-06,GCF_001314975.1_WP_008759972.1:1.00000050e-06):0.00413350240,(GCF_001314995.1_WP_004301781.1:0.00523950231,(GCF_001688725.1_WP_065537872.1:0.0165241705,GCF_001318345.1_WP_007215438.1:0.0485166772):1.00000050e-06):0.0170542945):0.0150891785):0.0185156931):0.108311007,(GCF_000012825.1_WP_005844726.1:1.00000050e-06,GCF_001640865.1_WP_005844726.1:1.00000050e-06):0.0732189881):0.0296486702):0.285728046):0.107109886,((GCF_000473305.1_WP_022546725.1:0.325377463,(GCF_000212375.1_WP_013760060.1:0.393667085,(GCF_000010505.1_WP_012457431.1:1.00000050e-06,((GCF_001263815.1_WP_052912077.1:0.00477538194,GCF_000007585.1_WP_010955956.1:0.00477364144):1.00000050e-06,(GCF_001444325.1_WP_004583870.1:1.00000050e-06,((GCF_001274615.1_WP_004583870.1:1.00000050e-06,GCF_000270225.1_WP_004583870.1:1.00000050e-06):1.00000050e-06,GCF_001314265.1_WP_004583870.1:1.00000050e-06):1.00000050e-06):1.00000050e-06):0.00476916396):0.234163130):0.291223410):0.0654056771,(GCF_000953535.1_WP_045090172.1:0.430337940,(GCF_000190535.1_WP_013612256.1:0.328722110,GCF_000190535.1_WP_013613590.1:0.146985954):0.0385429260):0.0671106978):0.0379882823):0.0899310601,((GCF_001553545.1_WP_066431917.1:0.0738060871,(GCF_000023285.1_WP_002672351.1:1.00000050e-06,GCF_001278825.1_WP_002672351.1:1.00000050e-06):0.170457229):0.253919466,GCF_000020565.1_WP_012473198.1:0.728325175):0.209036686);
