# Supplementary material for: The metabolic network of the last bacterial common ancestor
Source: Commun Biol. 2021 Mar 26;4:413. doi: 10.1038/s42003-021-01918-4 (PMC7997952; doi:10.1038/s42003-021-01918-4)
Supplement: Supplementary file 7 — Supplementary Data 5 [file 42003_2021_1918_MOESM7_ESM.zip › 63324_LBCA_trees/10135.tree]

(GCF_000025645.1_WP_012994650.1:0.632822047,(((GCF_001715615.1_WP_003642461.1:1.00000050e-06,(((GCF_001484005.1_WP_003642461.1:1.00000050e-06,(((((((GCF_000023085.1_WP_003642461.1:1.00000050e-06,GCF_001659745.1_WP_003642461.1:1.00000050e-06):1.00000050e-06,GCF_001278015.1_WP_003642461.1:1.00000050e-06):1.00000050e-06,GCF_001617525.1_WP_003642461.1:1.00000050e-06):1.00000050e-06,GCF_000392485.3_WP_003642461.1:1.00000050e-06):1.00000050e-06,(GCF_001704335.1_WP_003642461.1:1.00000050e-06,(GCF_001660025.1_WP_003642461.1:1.00000050e-06,GCF_001596095.1_WP_003642461.1:1.00000050e-06):1.00000050e-06):1.00000050e-06):1.00000050e-06,GCF_000148815.2_WP_003642461.1:1.00000050e-06):1.00000050e-06,GCF_001704315.1_WP_003642461.1:1.00000050e-06):1.00000050e-06):1.00000050e-06,GCF_000412205.1_WP_003642461.1:1.00000050e-06):1.00000050e-06,GCF_000338115.2_WP_003642461.1:1.00000050e-06):1.00000050e-06):1.00000050e-06,(GCF_000604105.1_WP_003642461.1:1.00000050e-06,GCF_000931425.1_WP_003642461.1:1.00000050e-06):1.00000050e-06):0.354386644,((GCF_000024405.1_WP_012862665.1:0.420927772,((GCF_000932055.1_WP_004454881.1:1.00000050e-06,((GCF_000953275.1_WP_004454881.1:1.00000050e-06,GCF_001577795.1_WP_004454881.1:1.00000050e-06):1.00000050e-06,(GCF_000085225.1_WP_004454881.1:1.00000050e-06,GCF_000009205.1_YP_001089083.1:1.00000050e-06):1.00000050e-06):1.00000050e-06):1.00000050e-06,GCF_000210435.1_WP_003416286.1:0.0281112493):0.244781294):0.0680119683,(GCF_000195315.1_WP_013709528.1:0.218799764,((GCF_000981525.1_WP_047915259.1:0.0519968813,(GCF_000203195.1_WP_012961887.1:0.0320967473,GCF_000270165.1_WP_003064512.1:0.00701968704):0.113675892):0.138715536,((GCF_001558875.1_WP_005237427.1:1.00000050e-06,(GCF_000157355.2_WP_005225262.1:1.00000050e-06,GCF_000504125.1_WP_005225262.1:1.00000050e-06):0.00868931846):0.0379375805,GCF_000317975.2_WP_015077534.1:0.155394857):0.0682656923):0.0718334716):0.0747719497):0.129140809):0.232850161);
