# Supplementary material for: The metabolic network of the last bacterial common ancestor
Source: Commun Biol. 2021 Mar 26;4:413. doi: 10.1038/s42003-021-01918-4 (PMC7997952; doi:10.1038/s42003-021-01918-4)
Supplement: Supplementary file 7 — Supplementary Data 5 [file 42003_2021_1918_MOESM7_ESM.zip › 63324_LBCA_trees/10136.tree]

((GCF_001717505.1_WP_069176835.1:1.15184088,((GCF_000143845.1_WP_041548971.1:0.507231280,GCF_000024225.1_WP_012808498.1:0.317731510):0.372365300,((GCF_001042595.1_WP_003840688.1:1.00000050e-06,GCF_000024445.1_WP_003840688.1:1.00000050e-06):0.325920632,(GCF_000166315.1_WP_013411035.1:1.00000050e-06,(GCF_000007525.1_NP_696283.1:0.00308593781,((GCF_001293145.1_WP_060662098.1:0.00308557664,GCF_000008945.1_WP_007057688.1:0.0187154723):1.00000050e-06,((GCF_000219455.1_WP_007051218.1:1.00000050e-06,((GCF_000772485.1_WP_007051218.1:1.00000050e-06,GCF_000196575.1_WP_007051218.1:1.00000050e-06):1.00000050e-06,(GCF_001446255.1_WP_007051218.1:1.00000050e-06,(GCF_001719085.1_WP_007051218.1:1.00000050e-06,GCF_000829295.1_WP_007051218.1:1.00000050e-06):1.00000050e-06):1.00000050e-06):1.00000050e-06):1.00000050e-06,GCF_000196555.1_WP_007051218.1:1.00000050e-06):1.00000050e-06):1.00000050e-06):0.00308797113):0.399889243):0.423256692):0.131898627):0.241150367,(GCF_001701045.1_WP_066742873.1:0.482884734,((GCF_000270305.1_WP_013977479.1:1.77680181,(GCF_000725345.1_WP_038666571.1:0.652112289,GCF_001038625.1_WP_007063475.1:0.540198379):0.260850530):0.308247921,((GCF_000025305.1_WP_012939355.1:1.34946106,GCF_000283575.1_WP_014120188.1:0.680369447):0.302289713,((GCF_001688665.1_WP_065549477.1:0.197446926,GCF_000144625.1_WP_013274653.1:0.201153096):0.133320622,(GCF_000340885.1_WP_015393821.1:0.0938168821,((GCF_000506785.2_WP_023975382.1:0.000898455839,((GCF_000767745.1_WP_012059069.1:1.00000050e-06,GCF_000016965.1_WP_012059069.1:1.00000050e-06):0.0131759025,GCF_000833105.2_WP_041896477.1:0.00524051142):0.00445842039):0.0759744239,(GCF_001484725.1_WP_013240492.1:1.00000050e-06,(GCF_000143685.1_WP_013240492.1:1.00000050e-06,GCF_000484505.1_WP_013240492.1:1.00000050e-06):1.00000050e-06):0.194555452):0.0275751591):0.285193644):0.171227619):0.0988657116):0.298234528):0.132053481);
