# Supplementary material for: The metabolic network of the last bacterial common ancestor
Source: Commun Biol. 2021 Mar 26;4:413. doi: 10.1038/s42003-021-01918-4 (PMC7997952; doi:10.1038/s42003-021-01918-4)
Supplement: Supplementary file 7 — Supplementary Data 5 [file 42003_2021_1918_MOESM7_ESM.zip › 63324_LBCA_trees/10137.tree]

(GCF_000020485.1_WP_015923954.1:1.63130411,(((GCF_000967915.1_WP_030004919.1:0.653129709,(GCF_000953195.1_WP_045749560.1:0.334108372,GCF_000018785.1_WP_012242359.1:0.331010978):0.416284867):0.240623116,(GCF_000968055.1_WP_026655581.1:0.709669496,GCF_000146065.2_WP_015424684.1:2.24930597):0.190998065):0.386979749,((GCF_001543345.1_WP_055244218.1:0.494757235,GCF_000018685.1_WP_012200202.1:0.550955042):0.506537221,(GCF_000010185.1_WP_012290225.1:1.32788158,(GCF_000208405.1_WP_013740872.1:1.42131484,(((GCF_000789395.1_WP_039313866.1:0.305811529,(GCF_001579785.1_WP_061428695.1:0.00607708285,(((GCF_000009685.1_WP_003449737.1:1.00000050e-06,GCF_001304735.1_WP_003449737.1:1.00000050e-06):1.00000050e-06,GCF_000013285.1_WP_003449737.1:1.00000050e-06):1.00000050e-06,GCF_001579765.1_WP_003478160.1:0.00307314734):0.00638031107):0.278239320):0.345048570,(GCF_000789395.1_WP_039311976.1:0.414645534,((GCF_000020165.1_WP_012425320.1:1.00000050e-06,GCF_000307125.1_WP_012425320.1:1.00000050e-06):0.00299536106,(((GCF_000827935.1_WP_012451122.1:1.00000050e-06,GCF_000827955.1_WP_012451122.1:1.00000050e-06):1.00000050e-06,GCF_000020285.1_WP_012451122.1:1.00000050e-06):0.00646508675,GCF_000789355.1_WP_035786066.1:0.00643848949):0.00347414883):0.379945229):0.0828935254):0.170764922,(((((GCF_000325665.1_WP_013244888.1:1.00000050e-06,GCF_000143725.1_WP_013244888.1:1.00000050e-06):1.00000050e-06,GCF_000296575.1_WP_013244888.1:1.00000050e-06):0.235281303,(GCF_000092845.1_WP_013115251.1:0.100516072,(GCF_000223215.1_WP_014487808.1:0.0336627417,(GCF_000022105.1_WP_012669922.1:1.00000050e-06,GCF_001676785.1_WP_020063509.1:0.00303748620):0.0158892295):0.103655240):0.121109520):0.539424117,GCF_000143685.1_WP_013237060.1:0.402349624):0.215510327,GCF_000577895.1_WP_051483697.1:0.487357031):0.190783461):0.130301381):0.0860550892):0.268082298):0.219631077):0.101916318);
