# Supplementary material for: The metabolic network of the last bacterial common ancestor
Source: Commun Biol. 2021 Mar 26;4:413. doi: 10.1038/s42003-021-01918-4 (PMC7997952; doi:10.1038/s42003-021-01918-4)
Supplement: Supplementary file 7 — Supplementary Data 5 [file 42003_2021_1918_MOESM7_ESM.zip › 63324_LBCA_trees/10138.tree]

((GCF_001444345.1_WP_031927437.1:1.45723138,((GCF_001598035.1_WP_062711721.1:0.111007139,GCF_001642085.1_WP_067061613.1:0.154951506):0.349655070,(GCF_000284095.1_WP_014431104.1:0.388492132,((GCF_000027185.1_WP_012962369.1:1.00000050e-06,GCF_000203195.1_WP_012962369.1:1.00000050e-06):1.00000050e-06,GCF_000270145.1_WP_012962369.1:1.00000050e-06):0.639594455):0.198499281):0.428281462):0.201422083,(((GCF_000023885.1_WP_012798955.1:1.16859746,((GCF_001481725.1_WP_058694014.1:0.0597603006,GCF_000152245.2_WP_013381126.1:0.0359717344):0.350044009,(GCF_000723465.1_WP_051706355.1:0.997800460,GCF_001689125.1_WP_065542102.1:0.440869157):0.116967709):0.207842369):0.398917675,(((GCF_000219805.1_WP_013989514.1:0.558896841,GCF_000298115.2_WP_014940513.1:0.640399950):0.416850660,((GCF_001642085.1_WP_067061753.1:0.567943433,(GCF_001663655.1_WP_068226419.1:0.449771778,GCF_000298875.1_WP_010017099.1:0.382448755):0.120586134):0.125641088,((GCF_000182835.1_WP_013439408.1:0.716935652,(GCF_000056065.1_WP_011544259.1:0.512138302,GCF_000182835.1_WP_013439409.1:0.551972054):0.109886869):0.336234628,GCF_000014425.1_WP_003647232.1:0.884851349):0.172319690):0.104487663):0.186336535,(GCF_000247605.1_WP_014355570.1:0.157102592,(GCF_000271665.2_WP_007957892.1:0.145141459,(GCF_000340885.1_WP_015395015.1:0.0483747228,(GCF_000807255.1_WP_003442789.1:1.00000050e-06,GCF_000807175.1_WP_003442789.1:1.00000050e-06):0.0597301314):0.0908112415):0.0171793503):0.380238560):0.170335016):0.184407236,((GCF_000283575.1_WP_014120171.1:1.17173190,(GCF_000270305.1_WP_013976554.1:1.04973152,GCF_000270305.1_WP_013977667.1:0.863434347):0.301293102):0.0638126382,((GCF_001465175.1_WP_058371977.1:1.00000050e-06,GCF_001646605.1_WP_058371977.1:1.00000050e-06):1.00000050e-06,GCF_001456065.2_WP_058371977.1:1.00000050e-06):0.893863596):0.169806752):0.0605368646);
