# Supplementary material for: The metabolic network of the last bacterial common ancestor
Source: Commun Biol. 2021 Mar 26;4:413. doi: 10.1038/s42003-021-01918-4 (PMC7997952; doi:10.1038/s42003-021-01918-4)
Supplement: Supplementary file 7 — Supplementary Data 5 [file 42003_2021_1918_MOESM7_ESM.zip › 63324_LBCA_trees/10139.tree]

((((GCF_001484725.1_WP_013239223.1:1.00000050e-06,GCF_000484505.1_WP_013239223.1:1.00000050e-06):1.00000050e-06,GCF_000143685.1_WP_013239223.1:1.00000050e-06):0.198612195,((GCF_000191905.1_WP_010964824.1:1.00000050e-06,GCF_000218855.1_WP_010964824.1:1.00000050e-06):1.00000050e-06,GCF_000008765.1_NP_348143.1:1.00000050e-06):0.106507873):0.451677678,(GCF_000016985.1_WP_012064643.1:0.592456933,((GCF_000253195.1_WP_014519617.1:0.00416423343,(GCF_000022765.1_WP_012705226.1:0.00435528389,(((GCF_000829015.1_WP_003356792.1:1.00000050e-06,GCF_000017025.1_WP_003356792.1:1.00000050e-06):1.00000050e-06,(GCF_000063585.1_YP_001252861.1:1.00000050e-06,GCF_000017045.1_YP_001386271.1:1.00000050e-06):1.00000050e-06):0.00872460723,(((GCF_000973705.1_WP_033057918.1:1.00000050e-06,GCF_001020205.1_WP_033057918.1:1.00000050e-06):0.0173051417,(GCF_000019545.1_WP_012343706.1:0.0131136506,(GCF_000019305.1_WP_003399191.1:1.00000050e-06,(GCF_000017065.1_WP_011987369.1:1.00000050e-06,GCF_000092345.1_WP_011987369.1:1.00000050e-06):0.00427913606):0.0174904378):0.00430835620):0.00433674637,(GCF_000020345.1_WP_003362772.1:1.00000050e-06,GCF_000817935.1_WP_003362772.1:1.00000050e-06):0.00433857268):1.00000050e-06):0.00434211864):0.00454630785):0.119881843,(GCF_000789395.1_WP_039311069.1:0.114663698,((GCF_000210435.1_WP_003422602.1:0.0203464880,((GCF_000009205.1_YP_001089506.1:1.00000050e-06,(GCF_001577795.1_WP_003429090.1:1.00000050e-06,GCF_000085225.1_WP_003429090.1:1.00000050e-06):1.00000050e-06):1.00000050e-06,(GCF_000953275.1_WP_003429090.1:1.00000050e-06,GCF_000932055.1_WP_003429090.1:1.00000050e-06):1.00000050e-06):0.00633623613):0.220967784,((GCF_000968375.1_WP_029159092.1:0.0354258934,GCF_001038625.1_WP_007060523.1:0.0302160209):0.0718755645,(GCF_000807175.1_WP_003444799.1:1.00000050e-06,GCF_000807255.1_WP_003444799.1:1.00000050e-06):0.115836264):0.0787338195):0.0422746915):0.0238521846):0.300077291):0.107755957);
