# Supplementary material for: The metabolic network of the last bacterial common ancestor
Source: Commun Biol. 2021 Mar 26;4:413. doi: 10.1038/s42003-021-01918-4 (PMC7997952; doi:10.1038/s42003-021-01918-4)
Supplement: Supplementary file 7 — Supplementary Data 5 [file 42003_2021_1918_MOESM7_ESM.zip › 63324_LBCA_trees/1013.tree]

(((((GCF_000300135.1_WP_014973891.1:0.202237370,((GCF_000026405.1_WP_012305391.1:0.355644247,GCF_001698145.1_WP_068851785.1:0.263257115):0.0932628673,((GCF_000298875.1_WP_010016150.1:0.0231186695,(GCF_000196855.1_WP_010383099.1:1.00000050e-06,GCF_001536305.1_WP_010383099.1:1.00000050e-06):0.0198285872):0.188671466,(GCF_000092505.1_WP_013103659.1:1.00000050e-06,GCF_000219785.1_WP_013103659.1:1.00000050e-06):0.136821959):0.0199075705):0.0641071535):0.220718492,(GCF_000014445.1_WP_011679332.1:1.00000050e-06,(((GCF_000512955.1_WP_014324363.1:1.00000050e-06,GCF_001583825.1_WP_014324363.1:1.00000050e-06):1.00000050e-06,GCF_000234825.3_WP_014324363.1:1.00000050e-06):1.00000050e-06,GCF_001047695.1_WP_048592786.1:0.00346904668):0.00347320013):0.183093782):0.371582555,(GCF_001308145.2_WP_043707885.1:0.449999533,((GCF_000750515.1_WP_009765179.1:1.00000050e-06,GCF_000732905.1_WP_009765179.1:1.00000050e-06):1.00000050e-06,GCF_000750535.1_WP_009765179.1:1.00000050e-06):0.620567336):0.369737811):0.531936267,(GCF_000219805.1_WP_006846229.1:0.447446099,(((GCF_000750535.1_WP_009495368.1:1.00000050e-06,GCF_000750515.1_WP_009495368.1:1.00000050e-06):1.00000050e-06,GCF_000732905.1_WP_009495368.1:1.00000050e-06):0.487618444,GCF_001308145.2_WP_060653803.1:0.438606397):0.196414842):0.252796642):0.359875024,(((((GCF_000385925.1_WP_015604496.1:0.281341589,((GCF_000164675.2_WP_003015777.1:1.00000050e-06,GCF_000262145.1_WP_003015777.1:1.00000050e-06):0.104568467,(GCF_001587175.1_WP_061564090.1:0.0139986973,(GCF_000479315.1_WP_023023616.1:1.00000050e-06,GCF_000479335.1_WP_023026969.1:0.00298423570):0.0136567445):0.211859532):0.302433825):0.0974570053,(((GCF_000017005.1_WP_012130482.1:0.0199808774,GCF_001281105.1_WP_046165388.1:0.00677684310):0.454048794,GCF_001708305.1_WP_068993192.1:0.394631473):0.0725172603,(((GCF_000306805.1_WP_003076773.1:0.00315445884,(GCF_000463385.1_WP_020998600.1:0.00323816873,GCF_000463355.1_WP_021002689.1:0.00326113981):0.0131214553):0.0623066784,(((((GCF_000463395.1_WP_003034397.1:1.00000050e-06,GCF_000463425.1_WP_003034397.1:1.00000050e-06):1.00000050e-06,GCF_000463505.1_WP_003034397.1:1.00000050e-06):1.00000050e-06,GCF_000463445.1_WP_003034397.1:1.00000050e-06):1.00000050e-06,GCF_000478925.1_WP_003034397.1:1.00000050e-06):0.0458317323,((GCF_001412635.1_WP_003042389.1:1.00000050e-06,GCF_000831165.1_WP_022525425.1:0.00321024755):0.00317966209,GCF_000463465.1_WP_021001641.1:0.00322045089):0.0441168178):0.0134209604):0.147298523,(GCF_000014205.1_YP_001035434.1:0.155419076,((GCF_001553685.1_WP_060955973.1:0.120138115,((GCF_000253155.1_WP_000759520.1:1.00000050e-06,GCF_000688775.1_WP_000759520.1:1.00000050e-06):0.0572082203,((GCF_001560895.1_WP_061087764.1:0.0472663213,GCF_001281025.1_WP_060628598.1:0.0315006334):0.0532811404,GCF_000027165.1_YP_003445827.1:0.172734881):0.0425190650):0.0388031431):0.0662405408,(GCF_000817005.1_WP_016397995.1:0.0315853014,((((((GCF_000019005.1_WP_000759489.1:1.00000050e-06,((GCF_000018985.1_WP_000759490.1:1.00000050e-06,GCF_000026665.1_WP_000759490.1:1.00000050e-06):1.00000050e-06,GCF_000196595.1_WP_000759490.1:1.00000050e-06):0.00375002452):0.00375004505,((GCF_000211095.1_WP_000759491.1:1.00000050e-06,GCF_000211075.1_WP_000759491.1:1.00000050e-06):1.00000050e-06,GCF_000210975.1_WP_000759491.1:1.00000050e-06):1.00000050e-06):0.00376550637,((((GCF_001457635.1_WP_000759505.1:0.00374789745,GCF_000019825.1_WP_000759499.1:0.00374975872):1.00000050e-06,(((GCF_000006885.1_WP_000759501.1:1.00000050e-06,GCF_000019025.1_WP_000759501.1:1.00000050e-06):1.00000050e-06,GCF_000210955.1_WP_000759501.1:1.00000050e-06):1.00000050e-06,(GCF_000210935.1_WP_000759501.1:1.00000050e-06,(((GCF_000211035.1_WP_000759501.1:1.00000050e-06,GCF_000018965.1_WP_000759501.1:1.00000050e-06):1.00000050e-06,(((GCF_000299015.1_WP_000759501.1:1.00000050e-06,GCF_000210995.1_WP_000759501.1:1.00000050e-06):1.00000050e-06,GCF_000019265.1_WP_000759501.1:1.00000050e-06):1.00000050e-06,GCF_000019985.1_WP_000759501.1:1.00000050e-06):1.00000050e-06):1.00000050e-06,(GCF_000180515.1_WP_000759501.1:1.00000050e-06,GCF_000211015.1_WP_000759501.1:1.00000050e-06):1.00000050e-06):1.00000050e-06):1.00000050e-06):1.00000050e-06):1.00000050e-06,GCF_000146975.1_WP_000759501.1:1.00000050e-06):1.00000050e-06,((GCF_000251085.2_WP_000759501.1:1.00000050e-06,GCF_000211055.1_WP_000759501.1:1.00000050e-06):1.00000050e-06,GCF_001255215.1_WP_000759501.1:1.00000050e-06):1.00000050e-06):1.00000050e-06):1.00000050e-06,GCF_000147095.1_WP_000759497.1:0.00375096642):1.00000050e-06,(GCF_000014365.1_WP_000759494.1:1.00000050e-06,GCF_000007045.1_NP_358168.1:1.00000050e-06):0.0150609869):0.00760130563,GCF_000221985.1_WP_000759507.1:0.0266273475):0.0152195209):0.254122367):0.130590761):0.217757570):0.106540719):0.0390286510):0.344685213,(GCF_001623565.1_WP_067086115.1:0.274374192,(GCF_000494895.1_WP_023371059.1:1.00000050e-06,(GCF_001572685.1_WP_002936811.1:0.00925023184,((GCF_001610935.1_WP_013730481.1:1.00000050e-06,GCF_001272635.1_WP_013730481.1:1.00000050e-06):1.00000050e-06,(GCF_000168355.3_WP_013730481.1:1.00000050e-06,(((((GCF_001721625.1_WP_024380072.1:1.00000050e-06,GCF_001640765.1_WP_024380072.1:1.00000050e-06):1.00000050e-06,((GCF_000231905.1_WP_014638420.1:0.00621938048,GCF_000390245.1_WP_015647186.1:0.00619765195):1.00000050e-06,(GCF_000018185.1_WP_012775281.1:1.00000050e-06,((GCF_000026725.1_WP_012775281.1:1.00000050e-06,GCF_000026745.1_YP_003029208.1:1.00000050e-06):1.00000050e-06,(((GCF_000091905.1_WP_012775281.1:1.00000050e-06,GCF_000231865.1_WP_012775281.1:1.00000050e-06):1.00000050e-06,((GCF_000186405.1_WP_012775281.1:1.00000050e-06,((GCF_000344765.1_WP_012775281.1:1.00000050e-06,GCF_000233575.1_WP_012775281.1:1.00000050e-06):1.00000050e-06,GCF_000294495.1_WP_012775281.1:1.00000050e-06):1.00000050e-06):1.00000050e-06,GCF_000993745.1_WP_012775281.1:1.00000050e-06):1.00000050e-06):1.00000050e-06,GCF_000231925.1_WP_012775281.1:1.00000050e-06):1.00000050e-06):1.00000050e-06):0.00309875363):1.00000050e-06):1.00000050e-06,GCF_000732355.1_WP_024381635.1:0.00613658300):1.00000050e-06,(GCF_000231885.1_WP_013730481.1:1.00000050e-06,GCF_000471985.1_WP_013730481.1:1.00000050e-06):1.00000050e-06):1.00000050e-06,GCF_000204625.1_WP_013730481.1:1.00000050e-06):1.00000050e-06):1.00000050e-06):1.00000050e-06):0.00306156065):0.336871896):0.344414547):0.110714641,(((GCF_001598035.1_WP_062707704.1:0.307412328,(GCF_001558215.1_WP_002262965.1:1.00000050e-06,(((GCF_000271865.1_WP_002262965.1:1.00000050e-06,(GCF_000284575.1_WP_002262965.1:1.00000050e-06,GCF_000007465.2_NP_721896.1:1.00000050e-06):1.00000050e-06):1.00000050e-06,GCF_000817065.1_WP_002262965.1:1.00000050e-06):1.00000050e-06,GCF_000091645.1_WP_002262965.1:1.00000050e-06):1.00000050e-06):0.241458791):0.212579677,((((GCF_000448685.2_WP_021147391.1:0.00290936440,(GCF_000253315.1_WP_013991030.1:1.00000050e-06,GCF_000253335.1_WP_013991030.1:1.00000050e-06):0.00291044924):0.00292721933,(GCF_001543085.1_WP_037611879.1:1.00000050e-06,GCF_000785515.1_WP_037611879.1:1.00000050e-06):1.00000050e-06):0.0390120873,((GCF_001663795.1_WP_024703972.1:1.00000050e-06,(GCF_001008015.1_WP_024703972.1:1.00000050e-06,GCF_000698885.1_WP_024703972.1:1.00000050e-06):1.00000050e-06):1.00000050e-06,(((GCF_001685375.1_WP_011227465.1:1.00000050e-06,GCF_000011845.1_WP_011227465.1:1.00000050e-06):1.00000050e-06,GCF_001514435.1_WP_011227465.1:1.00000050e-06):0.0175463586,(GCF_001280285.1_WP_002946154.1:1.00000050e-06,((((GCF_000182875.1_WP_002946154.1:1.00000050e-06,GCF_000971665.1_WP_002946154.1:1.00000050e-06):1.00000050e-06,GCF_000262675.1_WP_002946154.1:1.00000050e-06):1.00000050e-06,GCF_000253395.1_WP_002946154.1:1.00000050e-06):1.00000050e-06,GCF_000011825.1_WP_002946154.1:1.00000050e-06):1.00000050e-06):1.00000050e-06):0.00638111038):0.0407109807):0.309332362,(((GCF_000831485.1_WP_003100167.1:0.0459065025,GCF_000009545.1_WP_012658673.1:0.151646674):0.122861220,((GCF_000026585.1_WP_012679247.1:1.00000050e-06,(GCF_000026605.1_WP_012678223.1:1.00000050e-06,((GCF_000020765.1_WP_014622585.1:1.00000050e-06,GCF_000219765.1_WP_014622585.1:1.00000050e-06):1.00000050e-06,GCF_000696505.1_WP_014622585.1:1.00000050e-06):0.00302889135):0.0121516354):0.0829864126,(((((GCF_000493775.1_WP_003054565.1:1.00000050e-06,GCF_000188715.1_WP_003054565.1:1.00000050e-06):1.00000050e-06,GCF_000317855.1_WP_003054565.1:1.00000050e-06):1.00000050e-06,GCF_000010705.1_WP_003054565.1:1.00000050e-06):1.00000050e-06,GCF_000307185.1_WP_003054565.1:1.00000050e-06):0.0428429633,((GCF_000018125.1_WP_002984102.1:1.00000050e-06,(GCF_000011285.1_WP_002984102.1:1.00000050e-06,(((GCF_001635895.1_WP_002984102.1:1.00000050e-06,(GCF_001019635.1_WP_002984102.1:1.00000050e-06,GCF_001547715.1_WP_002984102.1:1.00000050e-06):1.00000050e-06):1.00000050e-06,(((GCF_001019675.1_WP_002984102.1:1.00000050e-06,GCF_000013485.1_WP_002984102.1:1.00000050e-06):1.00000050e-06,((GCF_001535565.1_WP_002984102.1:1.00000050e-06,(GCF_000012165.1_WP_002984102.1:1.00000050e-06,(GCF_001014285.1_WP_002984102.1:1.00000050e-06,((GCF_001014305.1_WP_002984102.1:1.00000050e-06,(GCF_000007425.1_WP_002984102.1:1.00000050e-06,GCF_001020185.2_WP_002984102.1:1.00000050e-06):1.00000050e-06):1.00000050e-06,((((GCF_001267845.1_WP_002984102.1:1.00000050e-06,GCF_001620285.1_WP_002984102.1:1.00000050e-06):1.00000050e-06,GCF_000732425.1_WP_002984102.1:1.00000050e-06):1.00000050e-06,((GCF_001635975.1_WP_002984102.1:1.00000050e-06,GCF_000011665.1_WP_002984102.1:1.00000050e-06):1.00000050e-06,((((((GCF_001638845.1_WP_014407653.1:1.00000050e-06,(GCF_001267805.1_WP_014407653.1:1.00000050e-06,(GCF_000250905.1_WP_014407653.1:1.00000050e-06,GCF_000772245.1_WP_014407653.1:1.00000050e-06):1.00000050e-06):1.00000050e-06):1.00000050e-06,GCF_000422045.1_WP_014407653.1:1.00000050e-06):1.00000050e-06,GCF_000013505.1_WP_014407653.1:1.00000050e-06):1.00000050e-06,GCF_000250925.1_WP_014407653.1:1.00000050e-06):0.00288400635,(GCF_000013545.1_WP_011528735.1:1.00000050e-06,GCF_001535505.1_WP_011528735.1:1.00000050e-06):0.00289171803):1.00000050e-06,(((GCF_000767505.1_WP_038431423.1:0.00288101354,(GCF_000743015.1_WP_023609958.1:1.00000050e-06,GCF_001019695.1_WP_023609958.1:1.00000050e-06):1.00000050e-06):0.00288058207,GCF_000756485.1_WP_038433295.1:0.00288289534):1.00000050e-06,(GCF_001021955.1_WP_010922408.1:1.00000050e-06,((GCF_000349925.2_WP_010922408.1:1.00000050e-06,(GCF_001051095.1_WP_010922408.1:1.00000050e-06,(GCF_000307535.1_WP_010922408.1:1.00000050e-06,((GCF_001559175.1_WP_010922408.1:1.00000050e-06,GCF_001547835.1_WP_010922408.1:1.00000050e-06):1.00000050e-06,GCF_000006785.2_NP_269460.1:1.00000050e-06):1.00000050e-06):1.00000050e-06):1.00000050e-06):1.00000050e-06,(GCF_000993765.1_WP_010922408.1:1.00000050e-06,GCF_000011765.3_WP_010922408.1:1.00000050e-06):1.00000050e-06):1.00000050e-06):0.00288306230):1.00000050e-06):1.00000050e-06):1.00000050e-06):1.00000050e-06,GCF_001635935.1_WP_002984102.1:1.00000050e-06):1.00000050e-06):1.00000050e-06):1.00000050e-06):1.00000050e-06):1.00000050e-06,GCF_001678885.1_WP_002984102.1:1.00000050e-06):1.00000050e-06):1.00000050e-06,GCF_000007285.1_WP_002984102.1:1.00000050e-06):1.00000050e-06):1.00000050e-06,((GCF_000772185.1_WP_002984102.1:1.00000050e-06,(GCF_001023495.1_WP_002984102.1:1.00000050e-06,GCF_000013525.1_WP_002984102.1:1.00000050e-06):1.00000050e-06):1.00000050e-06,GCF_000230295.1_WP_002984102.1:1.00000050e-06):1.00000050e-06):1.00000050e-06):1.00000050e-06):1.00000050e-06,(GCF_001039695.1_WP_002984102.1:1.00000050e-06,GCF_000009385.1_WP_002984102.1:1.00000050e-06):1.00000050e-06):0.0566231360):0.0581050561):0.0369686132):0.121768481,(GCF_001642085.1_WP_067062913.1:0.162134911,(((GCF_000246835.1_WP_006532326.1:0.00597912705,(GCF_001477615.1_WP_020916482.1:1.00000050e-06,GCF_000441535.1_WP_020916482.1:1.00000050e-06):0.00351766604):0.0606879005,((GCF_000270165.1_WP_003064054.1:0.00925668877,((GCF_000027185.1_WP_009853893.1:1.00000050e-06,GCF_000203195.1_WP_009853893.1:1.00000050e-06):1.00000050e-06,GCF_000270145.1_WP_009853893.1:1.00000050e-06):0.00305262449):0.00302452047,(GCF_000283635.1_WP_014294290.1:0.00306899397,GCF_001477575.1_WP_058621755.1:1.00000050e-06):0.00930865896):0.0520445569):0.116368557,((((GCF_001026925.1_WP_000768435.1:1.00000050e-06,GCF_001712835.1_WP_000768435.1:1.00000050e-06):1.00000050e-06,GCF_000427035.1_WP_000768435.1:1.00000050e-06):1.00000050e-06,GCF_001448985.1_WP_000768435.1:1.00000050e-06):1.00000050e-06,((GCF_000302475.1_WP_015058511.1:0.00313975048,((((GCF_001190805.1_WP_000768440.1:1.00000050e-06,GCF_000831125.1_WP_000768440.1:1.00000050e-06):1.00000050e-06,GCF_000831105.1_WP_000768440.1:1.00000050e-06):1.00000050e-06,((GCF_000730255.1_WP_000768440.1:1.00000050e-06,(((GCF_001552035.1_WP_000768440.1:1.00000050e-06,(GCF_000299135.1_WP_000768440.1:1.00000050e-06,GCF_000831145.1_WP_000768440.1:1.00000050e-06):1.00000050e-06):1.00000050e-06,((GCF_000012705.1_WP_000768440.1:1.00000050e-06,GCF_001592425.1_WP_000768440.1:1.00000050e-06):1.00000050e-06,(GCF_001266635.1_WP_000768440.1:1.00000050e-06,(GCF_000427075.1_WP_000768440.1:1.00000050e-06,((GCF_000196055.1_WP_000768440.1:1.00000050e-06,GCF_000007265.1_NP_687862.1:1.00000050e-06):1.00000050e-06,((GCF_000689235.1_WP_000768440.1:1.00000050e-06,GCF_001592385.1_WP_000768440.1:1.00000050e-06):1.00000050e-06,GCF_001190885.1_WP_000768440.1:1.00000050e-06):1.00000050e-06):1.00000050e-06):1.00000050e-06):1.00000050e-06):1.00000050e-06):1.00000050e-06,GCF_000730215.1_WP_000768440.1:1.00000050e-06):1.00000050e-06):1.00000050e-06,GCF_001683515.1_WP_000768440.1:1.00000050e-06):1.00000050e-06):1.00000050e-06,GCF_001275545.2_WP_000768440.1:1.00000050e-06):1.00000050e-06):1.00000050e-06,GCF_000782855.1_WP_000768439.1:0.00314543606):0.00313829785):0.281712742):0.0622381979):0.0897812153):0.0901200946):0.281348555):0.149951037,(GCF_000981525.1_WP_047916043.1:0.340658346,((GCF_000269925.1_WP_003134316.1:1.00000050e-06,GCF_000269945.1_WP_003134316.1:1.00000050e-06):0.338271678,(GCF_000761115.1_WP_038599572.1:1.00000050e-06,(((GCF_000009425.1_WP_041931254.1:1.00000050e-06,GCF_000143205.1_WP_041931254.1:1.00000050e-06):0.00651961237,(GCF_000236475.1_WP_041168363.1:0.00655592923,((GCF_000468955.1_WP_032942759.1:1.00000050e-06,GCF_000014545.1_WP_032942759.1:1.00000050e-06):1.00000050e-06,GCF_000312685.1_WP_032942759.1:1.00000050e-06):1.00000050e-06):0.0232756134):0.00979190792,(GCF_000344575.1_WP_042230700.1:1.00000050e-06,((((GCF_000025045.1_WP_010905463.1:1.00000050e-06,GCF_000192705.1_WP_010905463.1:1.00000050e-06):1.00000050e-06,GCF_900088425.1_WP_010905463.1:1.00000050e-06):1.00000050e-06,GCF_000479375.2_WP_010905463.1:1.00000050e-06):1.00000050e-06,(GCF_000478255.1_WP_010905463.1:1.00000050e-06,(GCF_000807375.1_WP_010905463.1:1.00000050e-06,GCF_000006865.1_NP_266769.1:1.00000050e-06):1.00000050e-06):1.00000050e-06):0.00325174952):1.00000050e-06):0.00325260437):0.240495211):0.142794990):0.164455128):0.146726293):0.432957128,(((GCF_001543245.1_WP_067980706.1:0.500905921,(GCF_001518795.1_WP_059348824.1:0.506818076,(GCF_001543175.1_WP_060778391.1:1.00000050e-06,GCF_000193205.1_WP_013669545.1:0.00891913772):0.549065145):0.117790128):0.568682861,(GCF_000143165.1_WP_041220143.1:1.79682469,(GCF_000018685.1_WP_012200691.1:1.19747166,(GCF_000024105.1_WP_015778175.1:1.28768497,(GCF_001543345.1_WP_068759003.1:1.39721162,GCF_001553915.1_WP_062174745.1:0.865340702):0.240650206):0.0892132084):0.168188035):0.195074780):0.121349254,(((GCF_001712815.1_WP_014124165.1:1.00000050e-06,GCF_000283615.1_WP_014124165.1:1.00000050e-06):0.380390085,(((GCF_001558875.1_WP_005237256.1:1.00000050e-06,GCF_000157355.2_WP_005228865.1:0.00298231905):0.201378839,(GCF_000504125.1_WP_010735950.1:0.0841075372,(((GCF_000271405.2_WP_010719750.1:1.00000050e-06,GCF_001641305.1_WP_010719750.1:1.00000050e-06):0.0816552601,(GCF_001267395.1_WP_005880989.1:1.00000050e-06,GCF_001267865.1_WP_005880989.1:1.00000050e-06):0.0239097939):0.0235020094,(((GCF_001298485.1_WP_060475131.1:1.00000050e-06,GCF_001412695.1_WP_060475131.1:1.00000050e-06):0.00302682491,((((GCF_001518735.1_WP_002286461.1:1.00000050e-06,GCF_001587115.1_WP_002286461.1:1.00000050e-06):1.00000050e-06,GCF_001635875.1_WP_002286461.1:1.00000050e-06):1.00000050e-06,GCF_000336405.1_WP_002286461.1:1.00000050e-06):1.00000050e-06,((GCF_000250945.1_WP_002286461.1:1.00000050e-06,GCF_000444405.1_WP_002286461.1:1.00000050e-06):1.00000050e-06,(GCF_000174395.2_YP_006375496.1:1.00000050e-06,GCF_900066025.1_WP_002286461.1:1.00000050e-06):1.00000050e-06):1.00000050e-06):1.00000050e-06):1.00000050e-06,GCF_000737555.1_WP_002292890.1:0.00302722686):0.0687356527):0.0237216560):0.135566389):0.0445168660,((GCF_000747585.1_WP_048589744.1:0.00308386804,GCF_000283975.1_WP_013773700.1:1.00000050e-06):0.233001811,(((GCF_001598635.1_WP_002383768.1:1.00000050e-06,((GCF_000317915.1_WP_002383768.1:1.00000050e-06,(GCF_001689055.1_WP_002383768.1:1.00000050e-06,(GCF_000007785.1_NP_815861.1:1.00000050e-06,GCF_000742975.1_WP_002383768.1:1.00000050e-06):1.00000050e-06):1.00000050e-06):1.00000050e-06,GCF_000550745.1_WP_002383768.1:1.00000050e-06):1.00000050e-06):1.00000050e-06,GCF_000172575.2_WP_002383768.1:1.00000050e-06):1.00000050e-06,GCF_000281195.1_WP_010713249.1:0.00314613882):0.248739704):0.0960182530):0.149107152):0.314667711,((((((GCF_001663675.1_WP_068226248.1:1.00000050e-06,(GCF_001663715.1_WP_068226248.1:1.00000050e-06,GCF_001663755.1_WP_068226248.1:1.00000050e-06):1.00000050e-06):1.00000050e-06,GCF_001663735.1_WP_068226248.1:1.00000050e-06):1.00000050e-06,GCF_001663655.1_WP_068226248.1:1.00000050e-06):0.592238552,((((((GCF_000761135.1_WP_052059643.1:0.224281864,GCF_001042405.1_WP_060459660.1:0.0983167797):0.181696383,(((GCF_001314245.2_WP_060471764.1:0.00919782071,(GCF_000165775.1_WP_014919178.1:0.00308151727,(((GCF_000525715.1_WP_023190484.1:1.00000050e-06,(GCF_001702095.1_WP_065866876.1:0.00309953636,GCF_000961015.1_WP_052541442.1:0.00309005188):1.00000050e-06):0.00309047293,(GCF_001308285.1_WP_023061212.1:1.00000050e-06,GCF_000189515.1_WP_023061212.1:1.00000050e-06):0.00308627271):1.00000050e-06,((GCF_001006025.1_WP_012211577.1:1.00000050e-06,GCF_000422165.1_WP_012211577.1:1.00000050e-06):1.00000050e-06,GCF_000015385.1_WP_012211577.1:1.00000050e-06):1.00000050e-06):1.00000050e-06):0.00318256259):0.131080458,((GCF_000194115.1_WP_013437430.1:1.00000050e-06,GCF_000191545.1_WP_013437430.1:1.00000050e-06):0.135021175,((GCF_000389675.2_WP_003546451.1:1.00000050e-06,GCF_000934625.1_WP_003546451.1:1.00000050e-06):1.00000050e-06,GCF_000011985.1_YP_193534.1:1.00000050e-06):0.0978209751):0.0391787795):0.0205540804,GCF_000214785.1_WP_013854504.1:0.131819692):0.141942433):0.104862550,((GCF_000191165.1_WP_014564687.1:0.00666075123,(GCF_000056065.1_WP_003618834.1:1.00000050e-06,GCF_000014405.1_WP_003618834.1:1.00000050e-06):1.00000050e-06):0.0127898486,GCF_000182835.1_WP_013439215.1:0.00713090603):0.422291843):0.141448449,(GCF_000014425.1_WP_003647582.1:0.0429235758,(((GCF_000008065.1_WP_004897023.1:1.00000050e-06,GCF_000091405.1_WP_004897023.1:1.00000050e-06):1.00000050e-06,GCF_000498675.1_WP_004897023.1:1.00000050e-06):1.00000050e-06,(GCF_001714745.1_WP_004897023.1:1.00000050e-06,GCF_000204985.1_WP_004897023.1:1.00000050e-06):1.00000050e-06):0.0207989061):0.457577613):0.527579603,(GCF_000831645.3_WP_041500394.1:0.210202678,GCF_001050475.1_WP_048705924.1:0.286972175):0.640535610):0.169704284,((GCF_000026065.1_WP_011375209.1:0.0925859962,(GCF_001663835.1_WP_064777396.1:0.0101580935,(GCF_001723545.1_WP_039098250.1:1.00000050e-06,GCF_001698165.1_WP_025016243.1:0.00304239113):0.00208262279):0.163046119):0.339513910,(GCF_000829055.1_WP_025013677.1:0.0334279012,((GCF_000309565.2_WP_003564523.1:0.00563910504,((GCF_000019245.4_WP_003569796.1:1.00000050e-06,GCF_000829035.1_WP_003569796.1:1.00000050e-06):1.00000050e-06,(GCF_000418515.1_WP_003569796.1:1.00000050e-06,(GCF_000194785.1_WP_003569796.1:1.00000050e-06,(GCF_000194765.1_WP_003569796.1:1.00000050e-06,((GCF_000155515.2_WP_003569796.1:1.00000050e-06,GCF_000014525.1_YP_806321.1:1.00000050e-06):1.00000050e-06,(GCF_001514415.1_WP_003569796.1:1.00000050e-06,(GCF_001244395.1_WP_003569796.1:1.00000050e-06,(GCF_000318035.1_WP_003569796.1:1.00000050e-06,((GCF_001191565.1_WP_003569796.1:1.00000050e-06,GCF_000026485.1_WP_003569796.1:1.00000050e-06):1.00000050e-06,GCF_000582665.1_WP_003569796.1:1.00000050e-06):1.00000050e-06):1.00000050e-06):1.00000050e-06):1.00000050e-06):1.00000050e-06):1.00000050e-06):1.00000050e-06):1.00000050e-06):1.00000050e-06):0.0945586331,((GCF_000418475.1_WP_005711287.1:0.00568110674,(GCF_000418495.1_WP_019728360.1:0.00284037111,((GCF_000233755.1_WP_005688878.1:1.00000050e-06,GCF_900070175.1_WP_005688878.1:1.00000050e-06):1.00000050e-06,GCF_000026525.1_WP_005688878.1:1.00000050e-06):1.00000050e-06):1.00000050e-06):0.00284104685,(GCF_000011045.1_WP_005717397.1:1.00000050e-06,GCF_000026505.1_WP_005717397.1:1.00000050e-06):1.00000050e-06):0.0812067150):0.0485616539):0.592646060):0.0678180060):0.138863910):0.0822845097,(((((GCF_001702175.1_WP_056987332.1:1.00000050e-06,(GCF_001702195.1_WP_065903604.1:1.00000050e-06,GCF_001702155.1_WP_065903604.1:1.00000050e-06):0.00531527770):0.683158413,(GCF_000014385.1_WP_002819394.1:0.647263914,(((((GCF_000148815.2_WP_003643314.1:1.00000050e-06,(((((GCF_000338115.2_WP_003643314.1:1.00000050e-06,GCF_001617525.1_WP_003643314.1:1.00000050e-06):1.00000050e-06,GCF_001278015.1_WP_003643314.1:1.00000050e-06):1.00000050e-06,GCF_001581895.1_WP_003643314.1:1.00000050e-06):1.00000050e-06,(GCF_001704335.1_WP_003643314.1:1.00000050e-06,(GCF_001704315.1_WP_003643314.1:1.00000050e-06,GCF_001596095.1_WP_003643314.1:1.00000050e-06):1.00000050e-06):1.00000050e-06):1.00000050e-06,GCF_001484005.1_WP_003643314.1:1.00000050e-06):1.00000050e-06):1.00000050e-06,GCF_001659745.1_WP_064523043.1:0.00304870488):0.00305588689,((GCF_001715615.1_WP_003644143.1:1.00000050e-06,((GCF_001672035.1_WP_003644143.1:1.00000050e-06,GCF_000931425.1_WP_003644143.1:1.00000050e-06):1.00000050e-06,GCF_001660025.1_WP_003644143.1:1.00000050e-06):1.00000050e-06):1.00000050e-06,(((GCF_001296095.1_WP_015825371.1:1.00000050e-06,(GCF_000604105.1_WP_015825371.1:1.00000050e-06,GCF_000023085.1_WP_015825371.1:1.00000050e-06):1.00000050e-06):1.00000050e-06,GCF_001302645.1_WP_060677799.1:0.00305168664):1.00000050e-06,GCF_000203855.3_YP_004889075.1:0.00627998250):0.00305707869):1.00000050e-06):0.00917052592,(GCF_000392485.3_WP_016527018.1:1.00000050e-06,GCF_000412205.1_WP_016527018.1:1.00000050e-06):1.00000050e-06):0.00323086079,GCF_001443645.1_WP_021730628.1:0.0279198824):0.401683348):0.244212508):0.125574779,(((((GCF_001611135.1_WP_056986258.1:1.00000050e-06,GCF_001611075.1_WP_056986258.1:1.00000050e-06):0.00332466145,GCF_001611155.1_WP_062913152.1:1.00000050e-06):0.407355644,(((GCF_000237995.1_WP_014214888.1:1.00000050e-06,GCF_001702235.1_WP_014214888.1:1.00000050e-06):1.00000050e-06,GCF_001702215.1_WP_014214888.1:1.00000050e-06):0.154943370,((GCF_001411765.2_WP_002832773.1:1.00000050e-06,GCF_000014505.1_WP_002832773.1:1.00000050e-06):1.00000050e-06,GCF_000496265.1_WP_002832773.1:1.00000050e-06):0.189272918):0.181461016):0.271888911,(GCF_000829395.1_WP_052467265.1:0.275402899,(GCF_000248095.2_WP_006499903.1:0.202167005,(((GCF_001602195.1_WP_057727526.1:0.00659221799,(GCF_000210515.1_WP_024501107.1:1.00000050e-06,GCF_000466785.3_WP_024501107.1:1.00000050e-06):1.00000050e-06):0.00329768125,(GCF_000010145.1_WP_041807840.1:1.00000050e-06,GCF_000397165.1_WP_041807840.1:1.00000050e-06):1.00000050e-06):0.272752293,(GCF_001602195.1_WP_062812821.1:0.181955218,(GCF_000159455.2_WP_003670643.1:1.00000050e-06,(GCF_001688685.1_WP_065533201.1:0.00326176503,(((GCF_001618905.1_WP_003674768.1:1.00000050e-06,GCF_000410995.1_WP_003674768.1:1.00000050e-06):0.00332729069,((GCF_000016825.1_WP_003668676.1:1.00000050e-06,GCF_001046835.1_WP_003668676.1:1.00000050e-06):1.00000050e-06,GCF_000010005.1_WP_003668676.1:1.00000050e-06):0.00333788916):0.00668266054,GCF_000439275.1_WP_020843247.1:1.00000050e-06):1.00000050e-06):0.0131224431):0.152520297):0.134188461):0.0797813231):0.257742852):0.164578907):0.120336692,(((GCF_000211375.1_WP_013728423.1:1.00000050e-06,GCF_000298115.2_WP_013728423.1:1.00000050e-06):0.455345312,((GCF_000225325.1_WP_014082310.1:0.302918156,(GCF_001702135.1_WP_065866199.1:1.00000050e-06,GCF_001702115.1_WP_065866199.1:1.00000050e-06):0.246480961):0.412857764,GCF_001314945.1_WP_034531595.1:0.572236371):0.183905487):0.130257792,(((GCF_000014465.1_WP_011668276.1:1.00000050e-06,GCF_000359625.1_WP_011668276.1:1.00000050e-06):1.00000050e-06,GCF_001676805.1_WP_011668276.1:1.00000050e-06):0.146688207,GCF_001050435.1_WP_048735714.1:0.125749566):0.299093566):0.0470259486):0.0663770677):0.0730447658,((((GCF_001611155.1_WP_046871591.1:1.00000050e-06,GCF_001611035.1_WP_046871591.1:1.00000050e-06):1.00000050e-06,GCF_001611075.1_WP_046871591.1:1.00000050e-06):1.00000050e-06,GCF_001611115.1_WP_046871591.1:1.00000050e-06):1.00000050e-06,GCF_001611135.1_WP_046871591.1:1.00000050e-06):0.709223722):0.0760136062,(GCF_000224985.1_WP_041819917.1:0.397280575,(GCF_001723525.1_WP_069469104.1:1.00000050e-06,((GCF_000143435.1_WP_014568604.1:0.00341766635,(GCF_000008925.1_YP_536156.1:1.00000050e-06,GCF_000758365.1_WP_004563826.1:1.00000050e-06):1.00000050e-06):1.00000050e-06,GCF_001011095.1_WP_047035816.1:0.00341467159):0.0103010128):0.561282887):0.321564584):0.0758727290):0.0855022141,(GCF_000317975.2_WP_015077079.1:0.343570221,(GCF_001483965.1_WP_058918891.1:0.297292378,(GCF_000195575.1_WP_013711172.1:0.208686822,GCF_000493735.1_WP_023178419.1:0.101545764):0.387897760):0.177346946):0.186276696):0.0523217904):0.154880320):0.178264809):0.146160469);
