# Supplementary material for: The metabolic network of the last bacterial common ancestor
Source: Commun Biol. 2021 Mar 26;4:413. doi: 10.1038/s42003-021-01918-4 (PMC7997952; doi:10.1038/s42003-021-01918-4)
Supplement: Supplementary file 7 — Supplementary Data 5 [file 42003_2021_1918_MOESM7_ESM.zip › 63324_LBCA_trees/10140.tree]

((GCF_000334515.1_WP_032706150.1:1.27103063,((GCF_001275345.1_WP_053447730.1:0.934612338,((GCF_000024665.1_WP_015732418.1:1.00000050e-06,GCF_000146505.1_WP_015732418.1:1.00000050e-06):0.311358876,GCF_000146185.1_WP_012740554.1:0.193698247):0.674439739):0.0771066893,(GCF_000269985.1_WP_014137329.1:0.708641091,GCF_000341395.1_WP_015402423.1:1.23508441):0.139007674):0.120950033):0.0809466186,(((((GCF_000730255.1_WP_000118224.1:0.00130274524,((((GCF_000007265.1_NP_687689.1:1.00000050e-06,GCF_000012705.1_WP_000118223.1:1.00000050e-06):1.00000050e-06,GCF_000299135.1_WP_000118223.1:1.00000050e-06):1.00000050e-06,((GCF_001683515.1_WP_000118223.1:1.00000050e-06,(GCF_000689235.1_WP_000118223.1:1.00000050e-06,(GCF_001275545.2_WP_000118223.1:1.00000050e-06,GCF_001552035.1_WP_000118223.1:1.00000050e-06):1.00000050e-06):1.00000050e-06):1.00000050e-06,(GCF_001712835.1_WP_000118223.1:1.00000050e-06,(GCF_001592385.1_WP_000118223.1:1.00000050e-06,((((GCF_001190885.1_WP_000118223.1:1.00000050e-06,GCF_001190805.1_WP_000118223.1:1.00000050e-06):1.00000050e-06,GCF_001592425.1_WP_000118223.1:1.00000050e-06):1.00000050e-06,GCF_001026925.1_WP_000118223.1:1.00000050e-06):1.00000050e-06,(GCF_001448985.1_WP_000118223.1:1.00000050e-06,GCF_000427035.1_WP_000118223.1:1.00000050e-06):1.00000050e-06):1.00000050e-06):1.00000050e-06):1.00000050e-06):1.00000050e-06):1.00000050e-06,GCF_000730215.1_WP_000118220.1:1.00000050e-06):1.00000050e-06):0.00130177277,(GCF_000831105.1_WP_000118217.1:1.00000050e-06,(((GCF_000831145.1_WP_000118217.1:1.00000050e-06,GCF_000782855.1_WP_000118217.1:1.00000050e-06):1.00000050e-06,GCF_000196055.1_WP_000118217.1:1.00000050e-06):1.00000050e-06,GCF_000831125.1_WP_000118217.1:1.00000050e-06):1.00000050e-06):1.00000050e-06):0.00321257889,GCF_000427075.1_WP_041165670.1:0.00380153143):0.00605670562,GCF_001266635.1_WP_000118210.1:1.00000050e-06):1.13601746,GCF_000244875.1_WP_014314435.1:0.614627593):0.136243082);
