# Supplementary material for: The metabolic network of the last bacterial common ancestor
Source: Commun Biol. 2021 Mar 26;4:413. doi: 10.1038/s42003-021-01918-4 (PMC7997952; doi:10.1038/s42003-021-01918-4)
Supplement: Supplementary file 7 — Supplementary Data 5 [file 42003_2021_1918_MOESM7_ESM.zip › 63324_LBCA_trees/10141.tree]

(((GCF_001267395.1_WP_025479976.1:1.00000050e-06,GCF_001267865.1_WP_025479976.1:1.00000050e-06):0.510848894,GCF_001543285.1_WP_060779352.1:0.773329168):0.150700485,((((((GCF_000019265.1_WP_000411441.1:1.00000050e-06,((GCF_000210955.1_WP_000411441.1:1.00000050e-06,(GCF_000211095.1_WP_000411441.1:1.00000050e-06,((GCF_000211055.1_WP_000411441.1:1.00000050e-06,(GCF_000299015.1_WP_000411441.1:1.00000050e-06,(((((GCF_000211015.1_WP_000411441.1:1.00000050e-06,GCF_000146975.1_WP_000411441.1:1.00000050e-06):1.00000050e-06,(GCF_000211035.1_WP_000411441.1:1.00000050e-06,GCF_000251085.2_WP_000411441.1:1.00000050e-06):1.00000050e-06):1.00000050e-06,(GCF_000019985.1_WP_000411441.1:1.00000050e-06,GCF_001255215.1_WP_000411441.1:1.00000050e-06):1.00000050e-06):1.00000050e-06,GCF_000026665.1_WP_000411441.1:1.00000050e-06):1.00000050e-06,(GCF_000019825.1_WP_000411441.1:1.00000050e-06,GCF_000006885.1_WP_000411441.1:1.00000050e-06):1.00000050e-06):1.00000050e-06):1.00000050e-06):1.00000050e-06,(GCF_000211075.1_WP_000411441.1:1.00000050e-06,GCF_000196595.1_WP_000411441.1:1.00000050e-06):1.00000050e-06):1.00000050e-06):1.00000050e-06):1.00000050e-06,(GCF_000210935.1_WP_000411441.1:1.00000050e-06,((GCF_000817005.1_WP_000411441.1:1.00000050e-06,GCF_000018985.1_WP_000411441.1:1.00000050e-06):1.00000050e-06,(GCF_000019025.1_WP_000411441.1:1.00000050e-06,(GCF_000019005.1_WP_000411441.1:1.00000050e-06,GCF_001457635.1_WP_000411441.1:1.00000050e-06):1.00000050e-06):1.00000050e-06):1.00000050e-06):1.00000050e-06):1.00000050e-06):1.00000050e-06,(GCF_000210995.1_WP_000411441.1:1.00000050e-06,GCF_000018965.1_WP_000411441.1:1.00000050e-06):1.00000050e-06):0.0353900259,GCF_000180515.1_WP_000411438.1:0.0172624434):0.0174461733,(GCF_000014365.1_WP_000411436.1:1.00000050e-06,GCF_000210975.1_WP_000411436.1:1.00000050e-06):1.00000050e-06):1.00000050e-06,GCF_000147095.1_WP_000411440.1:0.0543489366):0.418692962,GCF_000191545.1_WP_041808195.1:0.261642276):0.272720289);
