# Supplementary material for: The metabolic network of the last bacterial common ancestor
Source: Commun Biol. 2021 Mar 26;4:413. doi: 10.1038/s42003-021-01918-4 (PMC7997952; doi:10.1038/s42003-021-01918-4)
Supplement: Supplementary file 7 — Supplementary Data 5 [file 42003_2021_1918_MOESM7_ESM.zip › 63324_LBCA_trees/10142.tree]

((GCF_001688665.1_WP_065548653.1:1.25567038,GCF_000230275.1_WP_014129178.1:1.14154427):0.103350695,((((GCF_001663755.1_WP_068279317.1:1.00000050e-06,GCF_001663715.1_WP_068279317.1:1.00000050e-06):1.00000050e-06,GCF_001663675.1_WP_068279317.1:1.00000050e-06):0.631229944,((GCF_001278015.1_WP_053566490.1:1.00000050e-06,((GCF_001302645.1_WP_046038600.1:0.00942997133,GCF_000392485.3_WP_041142682.1:0.00312828646):1.00000050e-06,(((GCF_001715615.1_WP_003645746.1:1.00000050e-06,GCF_000412205.1_WP_003645746.1:1.00000050e-06):1.00000050e-06,(GCF_000338115.2_WP_003645746.1:1.00000050e-06,GCF_001296095.1_WP_003645746.1:1.00000050e-06):1.00000050e-06):1.00000050e-06,(((GCF_001596095.1_WP_003645746.1:1.00000050e-06,((GCF_001443645.1_WP_033611323.1:0.00626481339,(GCF_001581895.1_WP_045352125.1:0.00626884250,((((GCF_001704315.1_WP_003644058.1:1.00000050e-06,GCF_000023085.1_WP_003644058.1:1.00000050e-06):1.00000050e-06,(GCF_001704335.1_WP_003644058.1:1.00000050e-06,(GCF_000931425.1_WP_003644058.1:1.00000050e-06,(GCF_000604105.1_WP_003644058.1:1.00000050e-06,GCF_001484005.1_WP_003644058.1:1.00000050e-06):1.00000050e-06):1.00000050e-06):1.00000050e-06):1.00000050e-06,GCF_000148815.2_WP_003644058.1:1.00000050e-06):1.00000050e-06,GCF_001617525.1_WP_063096696.1:0.00313303388):0.00312729361):0.00312964076):1.00000050e-06,(GCF_001660025.1_WP_064578327.1:0.00313715153,GCF_001672035.1_WP_063723180.1:0.00313038475):1.00000050e-06):1.00000050e-06):1.00000050e-06,GCF_000203855.3_YP_004888900.1:1.00000050e-06):1.00000050e-06,GCF_001659745.1_WP_003645746.1:1.00000050e-06):1.00000050e-06):1.00000050e-06):0.00313116253):0.252104026,((GCF_001702155.1_WP_065903250.1:1.00000050e-06,GCF_001702195.1_WP_065903250.1:1.00000050e-06):1.00000050e-06,GCF_001702175.1_WP_065903250.1:1.00000050e-06):0.335499112):0.398696942):0.244605715,(GCF_000298115.2_WP_013727289.1:1.00000050e-06,GCF_000211375.1_WP_013727289.1:1.00000050e-06):0.481953976):0.431429260);
