# Supplementary material for: The metabolic network of the last bacterial common ancestor
Source: Commun Biol. 2021 Mar 26;4:413. doi: 10.1038/s42003-021-01918-4 (PMC7997952; doi:10.1038/s42003-021-01918-4)
Supplement: Supplementary file 7 — Supplementary Data 5 [file 42003_2021_1918_MOESM7_ESM.zip › 63324_LBCA_trees/10143.tree]

((((GCF_001623565.1_WP_067088479.1:0.442130971,(GCF_001642085.1_WP_067060326.1:0.365074052,GCF_001712815.1_WP_069028841.1:0.243727612):0.156008309):0.159370421,((GCF_000725345.1_WP_038672641.1:0.0916486694,GCF_000271665.2_WP_007956314.1:0.145658119):0.533070365,GCF_001688965.1_WP_002607936.1:0.568958993):0.158136826):0.184927056,(((GCF_000024565.1_WP_012858265.1:0.673317765,GCF_000973085.1_WP_046328224.1:0.705805515):0.441015916,GCF_000024405.1_WP_012860917.1:0.930471014):0.209547654,(GCF_000024405.1_WP_012863365.1:0.638078144,GCF_000973085.1_WP_052727708.1:0.976401947):0.141264700):0.176885611):0.131545475,((GCF_000725345.1_WP_038668740.1:0.618288880,(GCF_000210435.1_WP_003416507.1:1.00000050e-06,(((GCF_000932055.1_WP_009897677.1:1.00000050e-06,GCF_000009205.1_YP_001089002.1:1.00000050e-06):1.00000050e-06,GCF_000953275.1_WP_009897677.1:1.00000050e-06):0.00593124632,(GCF_001577795.1_WP_004454777.1:1.00000050e-06,GCF_000085225.1_WP_004454777.1:1.00000050e-06):1.00000050e-06):0.0177898710):0.351333717):0.247938928,(GCF_000178115.2_WP_013484518.1:0.870758313,(GCF_001688965.1_WP_008816363.1:0.322489933,(GCF_000283615.1_WP_014124532.1:0.210031760,(((GCF_000269925.1_WP_014024633.1:1.00000050e-06,GCF_000269945.1_WP_014024633.1:1.00000050e-06):0.237061644,GCF_000195315.1_WP_013708786.1:0.292375335):0.0336940285,((((GCF_000026525.1_WP_012807340.1:1.00000050e-06,(GCF_000418495.1_WP_012807340.1:1.00000050e-06,GCF_900070175.1_WP_012807340.1:1.00000050e-06):1.00000050e-06):1.00000050e-06,GCF_000233755.1_WP_012807340.1:1.00000050e-06):0.00943357192,(GCF_000026505.1_WP_014568932.1:1.00000050e-06,GCF_000011045.1_WP_014568932.1:1.00000050e-06):0.0103019820):0.0344412104,(GCF_000155515.2_WP_020967452.1:0.00615153007,GCF_000309565.2_WP_003562620.1:1.00000050e-06):0.0788347668):0.122729179):0.102733139):0.236734379):0.396352352):0.203195156):0.245228438);
