# Supplementary material for: The metabolic network of the last bacterial common ancestor
Source: Commun Biol. 2021 Mar 26;4:413. doi: 10.1038/s42003-021-01918-4 (PMC7997952; doi:10.1038/s42003-021-01918-4)
Supplement: Supplementary file 7 — Supplementary Data 5 [file 42003_2021_1918_MOESM7_ESM.zip › 63324_LBCA_trees/10144.tree]

(((((GCF_000231905.1_WP_014638640.1:0.0405445895,GCF_000231925.1_WP_014736375.1:1.00000050e-06):0.851155317,(GCF_001477615.1_WP_058814238.1:0.406576494,(GCF_001558875.1_WP_061053623.1:0.119790565,(GCF_001641305.1_WP_063627180.1:0.0611906189,GCF_000550745.1_WP_002356153.1:0.168273822):0.160163425):0.361448351):0.127591265):0.175277526,((((((GCF_000309565.2_WP_003566275.1:1.00000050e-06,((GCF_000194785.1_WP_003566275.1:1.00000050e-06,GCF_000318035.1_WP_003566275.1:1.00000050e-06):1.00000050e-06,(GCF_000155515.2_WP_003566275.1:1.00000050e-06,GCF_000026485.1_WP_003566275.1:1.00000050e-06):1.00000050e-06):1.00000050e-06):1.00000050e-06,GCF_000418515.1_WP_003566275.1:1.00000050e-06):1.00000050e-06,GCF_000194765.1_WP_003566275.1:1.00000050e-06):1.00000050e-06,GCF_000019245.4_WP_013245858.1:0.00850236675):1.00000050e-06,(GCF_001191565.1_WP_003599241.1:0.0241985414,GCF_001244395.1_WP_003584964.1:0.00682571730):0.0211589109):0.203382897,(GCF_000418475.1_WP_005712805.1:1.00000050e-06,((GCF_900070175.1_WP_048487079.1:0.0175704211,(GCF_000026505.1_WP_005685962.1:1.00000050e-06,GCF_000011045.1_WP_005685962.1:1.00000050e-06):1.00000050e-06):0.0174303298,(GCF_000026525.1_WP_015764559.1:0.00867410229,(GCF_000233755.1_WP_005692937.1:1.00000050e-06,GCF_000418495.1_WP_005692937.1:1.00000050e-06):1.00000050e-06):1.00000050e-06):0.00869315425):0.0718111197):0.479134552):0.0962843917,GCF_000021905.1_WP_015947387.1:0.942189038):0.0744122004,(GCF_000020765.1_WP_049752521.1:0.811818902,(((GCF_001553685.1_WP_047206714.1:1.00000050e-06,GCF_001448985.1_WP_047206714.1:1.00000050e-06):0.133237526,(GCF_000463465.1_WP_021002214.1:0.00839804028,(GCF_000478925.1_WP_000164875.1:1.00000050e-06,GCF_000463505.1_WP_000164875.1:1.00000050e-06):1.00000050e-06):0.0406263748):0.221514585,(GCF_000463445.1_WP_003031298.1:1.00000050e-06,GCF_000463395.1_WP_003031298.1:1.00000050e-06):0.573563883):0.370098368):0.125616663);
