# Supplementary material for: The metabolic network of the last bacterial common ancestor
Source: Commun Biol. 2021 Mar 26;4:413. doi: 10.1038/s42003-021-01918-4 (PMC7997952; doi:10.1038/s42003-021-01918-4)
Supplement: Supplementary file 7 — Supplementary Data 5 [file 42003_2021_1918_MOESM7_ESM.zip › 63324_LBCA_trees/10145.tree]

((GCF_000283575.1_WP_014116484.1:0.356741686,(GCF_000144645.1_WP_049817926.1:0.00283131158,GCF_000144645.1_WP_049817884.1:0.00866470970):0.433032888):0.275983884,(((GCF_000307185.1_WP_015017481.1:0.00999569831,(GCF_000188715.1_WP_014612310.1:0.00856450393,(((GCF_000013485.1_WP_002991225.1:1.00000050e-06,(GCF_000013525.1_WP_002991225.1:1.00000050e-06,GCF_000772185.1_WP_002991225.1:1.00000050e-06):1.00000050e-06):0.0191512741,((GCF_001267805.1_WP_053308579.1:0.00715819156,(GCF_000250905.1_WP_041174328.1:1.00000050e-06,GCF_000250925.1_WP_041174328.1:1.00000050e-06):0.0107733095):0.00731129644,(GCF_000013545.1_WP_011528751.1:1.00000050e-06,(GCF_001535505.1_WP_011528751.1:1.00000050e-06,(GCF_001535505.1_WP_011528745.1:1.00000050e-06,GCF_000013545.1_WP_011528745.1:1.00000050e-06):0.0150951104):1.00000050e-06):0.00753414228):0.00557011129):1.00000050e-06,((GCF_001535505.1_WP_011528495.1:1.00000050e-06,GCF_000013545.1_WP_011528495.1:1.00000050e-06):1.00000050e-06,(GCF_000250925.1_WP_041174339.1:0.00372651976,GCF_000250905.1_WP_041174372.1:1.00000050e-06):0.00748888413):0.00735525768):0.0109837651):0.00646537010):0.189371383,(((GCF_000253315.1_WP_014635173.1:0.0163699695,GCF_000448685.2_WP_021144735.1:0.00413478504):0.0311644208,(GCF_001685375.1_WP_011226391.1:1.00000050e-06,(GCF_000011825.1_WP_011226391.1:1.00000050e-06,(GCF_001514435.1_WP_011226391.1:1.00000050e-06,GCF_000011845.1_WP_011226391.1:1.00000050e-06):1.00000050e-06):1.00000050e-06):0.139776537):0.0248761982,(GCF_000253335.1_WP_049785482.1:0.0422243621,((GCF_000831125.1_WP_041326268.1:1.00000050e-06,GCF_000831105.1_WP_041326268.1:1.00000050e-06):1.00000050e-06,((GCF_000831125.1_WP_041330263.1:1.00000050e-06,GCF_000831145.1_WP_052472250.1:0.00837108816):0.00507948800,GCF_000831105.1_WP_041326309.1:0.00626856613):0.000503405068):0.0262892934):0.0399122528):0.128552315):0.0624745109,GCF_001623565.1_WP_067091553.1:0.171936970):0.402667332);
