# Supplementary material for: The metabolic network of the last bacterial common ancestor
Source: Commun Biol. 2021 Mar 26;4:413. doi: 10.1038/s42003-021-01918-4 (PMC7997952; doi:10.1038/s42003-021-01918-4)
Supplement: Supplementary file 7 — Supplementary Data 5 [file 42003_2021_1918_MOESM7_ESM.zip › 63324_LBCA_trees/10146.tree]

((GCF_001717545.1_WP_069177584.1:0.656531893,GCF_000236685.1_WP_014270390.1:0.900661967):0.102458483,(((GCF_000725345.1_WP_051788848.1:0.435013334,(GCF_000143985.1_WP_013253860.1:0.863281893,((((GCF_000017245.1_WP_011978740.1:0.0279631403,GCF_000007745.1_WP_011200778.1:0.0242267646):0.0249085498,(((GCF_000241025.1_WP_005566936.1:1.00000050e-06,GCF_001594245.1_WP_005566936.1:1.00000050e-06):1.00000050e-06,GCF_001191585.1_WP_050846255.1:0.00301727438):0.00294312441,(GCF_001547775.1_WP_060828748.1:0.00300341774,(GCF_001594265.1_WP_005542168.1:1.00000050e-06,GCF_001690155.1_WP_005542168.1:1.00000050e-06):1.00000050e-06):0.00614185520):0.0716886110):0.0683295973,(GCF_000973565.1_WP_046333675.1:0.00278834742,(GCF_000006825.1_WP_005717813.1:1.00000050e-06,((((((GCF_000255915.1_WP_005723924.1:1.00000050e-06,GCF_000512395.1_WP_005723924.1:1.00000050e-06):1.00000050e-06,GCF_000754275.1_WP_005723924.1:1.00000050e-06):1.00000050e-06,GCF_000259545.1_WP_005723924.1:1.00000050e-06):1.00000050e-06,GCF_000234745.1_WP_005723924.1:1.00000050e-06):1.00000050e-06,(GCF_001578435.1_WP_005723924.1:1.00000050e-06,GCF_001721885.1_WP_005723924.1:1.00000050e-06):1.00000050e-06):1.00000050e-06,GCF_001663095.1_WP_005723924.1:1.00000050e-06):0.00298972311):0.00618629820):0.128887282):0.0456745967,(GCF_000019405.1_WP_011608922.1:0.0363124605,((GCF_000521695.1_WP_025216399.1:1.00000050e-06,GCF_000521685.1_WP_025216399.1:1.00000050e-06):1.00000050e-06,GCF_000521655.1_WP_025216399.1:1.00000050e-06):0.0448657733):0.0569442645):0.406634194):0.0436725393):0.131569980,(GCF_000021645.1_YP_002352330.1:0.0580200677,GCF_000020965.1_WP_012547907.1:0.0100306470):0.759851469):0.0229497399,((GCF_000832145.1_WP_041844026.1:0.626900459,GCF_000007085.1_WP_011025161.1:0.539908062):0.130064308,(GCF_000014185.1_WP_011565921.1:0.612697900,GCF_000214355.1_WP_015709735.1:0.909158240):0.0877979444):0.0768361920):0.0812474981);
