# Supplementary material for: The metabolic network of the last bacterial common ancestor
Source: Commun Biol. 2021 Mar 26;4:413. doi: 10.1038/s42003-021-01918-4 (PMC7997952; doi:10.1038/s42003-021-01918-4)
Supplement: Supplementary file 7 — Supplementary Data 5 [file 42003_2021_1918_MOESM7_ESM.zip › 63324_LBCA_trees/10147.tree]

((GCF_000190635.1_WP_013626125.1:0.618071651,(((GCF_000814825.1_WP_039690085.1:0.402350081,(((GCF_001643775.1_WP_066663334.1:0.242669554,GCF_000023885.1_WP_012798410.1:0.200206161):0.0759714410,GCF_000478885.1_WP_022739339.1:0.192162949):0.0323467301,(GCF_000270285.1_WP_013979107.1:0.0680710365,GCF_000024265.1_WP_009306612.1:0.0770028847):0.0713211158):0.125179794):0.424777611,((GCF_000143845.1_WP_013251135.1:0.129674472,GCF_000195315.1_WP_013708589.1:0.369433470):0.269392687,((GCF_000025205.1_WP_012914060.1:0.185159904,((GCF_001042655.1_WP_013399515.1:1.00000050e-06,GCF_000159155.2_YP_003985664.1:1.00000050e-06):0.00632210127,GCF_000213955.1_WP_014554690.1:0.00115475500):0.160336706):0.364587531,GCF_000024225.1_WP_049754780.1:0.592951154):0.137681052):0.153848458):0.164293255,(GCF_001701045.1_WP_066741849.1:0.718791211,GCF_000244875.1_WP_014313694.1:0.541616464):0.0761646759):0.421193073):0.211122665,(GCF_000019165.1_WP_041313401.1:0.690758683,((GCF_000215085.1_WP_013842808.1:0.288949598,GCF_000233715.2_WP_006520318.1:0.156695769):0.407300689,((((((GCF_000019065.1_WP_003867678.1:1.00000050e-06,(GCF_000175295.2_WP_003867678.1:1.00000050e-06,GCF_000019085.1_WP_003867678.1:1.00000050e-06):1.00000050e-06):1.00000050e-06,GCF_000148425.1_WP_003867678.1:1.00000050e-06):0.0624152322,GCF_000007085.1_WP_011025824.1:0.151524373):0.265404574,(GCF_000014185.1_WP_011563222.1:0.511175858,((GCF_001267405.1_WP_011392229.1:1.00000050e-06,GCF_001267435.1_WP_011392229.1:1.00000050e-06):1.00000050e-06,GCF_000013105.1_YP_429569.1:1.00000050e-06):0.412462320):0.235701932):0.542731303,GCF_000008185.1_NP_972203.1:1.74978347):0.246076941,(GCF_001717505.1_WP_069176990.1:0.493731635,(GCF_001304715.1_WP_054336990.1:0.270230837,GCF_000024945.1_WP_004694218.1:0.428502476):0.128105130):0.885930295):0.114160820):0.153476890):0.130401880);
