# Supplementary material for: The metabolic network of the last bacterial common ancestor
Source: Commun Biol. 2021 Mar 26;4:413. doi: 10.1038/s42003-021-01918-4 (PMC7997952; doi:10.1038/s42003-021-01918-4)
Supplement: Supplementary file 7 — Supplementary Data 5 [file 42003_2021_1918_MOESM7_ESM.zip › 63324_LBCA_trees/10148.tree]

((GCF_000219725.1_WP_013969979.1:0.836895092,(GCF_000024325.1_WP_015752907.1:1.19404068,(GCF_000011025.1_WP_012902971.1:1.00000050e-06,GCF_001548235.1_WP_005504788.1:0.00430329980):1.07359290):0.206740857):0.195888031,(GCF_000269985.1_WP_014134435.1:0.686276260,(GCF_000277715.1_WP_014845728.1:0.327275622,((GCF_000304215.1_WP_033510895.1:0.0895173576,(GCF_000706765.1_WP_033490611.1:1.00000050e-06,GCF_000737865.1_WP_033490611.1:1.00000050e-06):0.0590490219):0.129914411,(((GCF_000213955.1_WP_004112052.1:1.00000050e-06,GCF_001042655.1_WP_004112052.1:1.00000050e-06):1.00000050e-06,GCF_000159155.2_YP_003985482.1:1.00000050e-06):0.248542437,(GCF_001042635.1_WP_033516477.1:0.121276743,((GCF_000800455.1_WP_039197173.1:0.0249261043,(GCF_001042595.1_WP_003837309.1:1.00000050e-06,GCF_000024445.1_WP_003837309.1:1.00000050e-06):0.0799024847):0.0852716488,(GCF_001281305.1_WP_060621448.1:1.00000050e-06,((GCF_000020425.1_WP_012578231.1:1.00000050e-06,GCF_000269965.1_WP_012578231.1:1.00000050e-06):0.00290306818,((GCF_000829295.1_WP_007053659.1:1.00000050e-06,GCF_000196575.1_WP_007053659.1:1.00000050e-06):1.00000050e-06,(GCF_001719085.1_WP_007053659.1:1.00000050e-06,(GCF_001293145.1_WP_007053659.1:1.00000050e-06,((GCF_001446275.1_WP_007053659.1:1.00000050e-06,GCF_001446255.1_WP_007053659.1:1.00000050e-06):1.00000050e-06,((((GCF_001725985.1_WP_007053659.1:1.00000050e-06,GCF_000196555.1_WP_007053659.1:1.00000050e-06):1.00000050e-06,GCF_000007525.1_NP_696290.1:1.00000050e-06):1.00000050e-06,((GCF_000166315.1_WP_007053659.1:1.00000050e-06,GCF_000219455.1_WP_007053659.1:1.00000050e-06):1.00000050e-06,GCF_000772485.1_WP_007053659.1:1.00000050e-06):1.00000050e-06):1.00000050e-06,GCF_000008945.1_WP_007053659.1:1.00000050e-06):1.00000050e-06):1.00000050e-06):1.00000050e-06):1.00000050e-06):0.00331930385):0.00459653493):0.132931209):0.108072115):0.0810414129):0.0179936455):0.214934998):0.438885559):0.411016663);
