# Supplementary material for: The metabolic network of the last bacterial common ancestor
Source: Commun Biol. 2021 Mar 26;4:413. doi: 10.1038/s42003-021-01918-4 (PMC7997952; doi:10.1038/s42003-021-01918-4)
Supplement: Supplementary file 7 — Supplementary Data 5 [file 42003_2021_1918_MOESM7_ESM.zip › 63324_LBCA_trees/10149.tree]

(((((GCF_000305815.1_WP_015043219.1:1.00000050e-06,GCF_000305775.1_WP_015043219.1:1.00000050e-06):0.0161378438,(((GCF_000145275.1_WP_010075272.1:0.0988736800,(GCF_000016505.1_WP_012103857.1:1.00000050e-06,GCF_000010265.1_WP_012103857.1:1.00000050e-06):0.0518402796):1.00000050e-06,GCF_000021925.1_WP_005809485.1:0.0622166251):0.00775924146,GCF_000244875.1_WP_014312942.1:0.0625356593):0.0186391257):0.240275877,((GCF_000269945.1_WP_014025229.1:1.00000050e-06,GCF_000269925.1_WP_014025229.1:1.00000050e-06):0.595685359,(GCF_001267395.1_WP_005878635.1:1.00000050e-06,GCF_001267865.1_WP_005878635.1:1.00000050e-06):0.365513539):0.129009844):0.383767483,(((GCF_000827955.1_WP_012451949.1:1.00000050e-06,GCF_000020285.1_WP_012451949.1:1.00000050e-06):1.00000050e-06,GCF_000827935.1_WP_012451949.1:1.00000050e-06):0.182389887,GCF_000512895.1_WP_025205963.1:0.306152135):0.456626406):0.0475701086,(GCF_000310065.1_WP_015068792.1:0.957432469,(GCF_000243135.2_WP_015261958.1:0.363233798,(((((GCF_000236475.1_WP_011677132.1:1.00000050e-06,GCF_000312685.1_WP_011677132.1:1.00000050e-06):1.00000050e-06,GCF_000014545.1_WP_011677132.1:1.00000050e-06):0.0274926353,GCF_000468955.1_WP_021037923.1:1.00000050e-06):1.00000050e-06,(GCF_000009425.1_WP_011836005.1:1.00000050e-06,GCF_000143205.1_WP_011836005.1:1.00000050e-06):0.0181345521):0.0669822937,(GCF_000344575.1_WP_015427143.1:0.0195144339,((GCF_000807375.1_WP_039116271.1:0.0187574964,(GCF_900088425.1_WP_021723079.1:1.00000050e-06,GCF_000761115.1_WP_038602311.1:1.00000050e-06):0.0186662287):0.00809052225,(GCF_000006865.1_NP_268214.1:0.00921490503,(GCF_000025045.1_WP_003129893.1:1.00000050e-06,(GCF_000479375.2_WP_003129893.1:1.00000050e-06,(GCF_000478255.1_WP_003129893.1:1.00000050e-06,GCF_000192705.1_WP_003129893.1:1.00000050e-06):1.00000050e-06):1.00000050e-06):1.00000050e-06):0.00916535017):1.00000050e-06):0.170894805):0.535010238):0.0570364511):0.0719131793);
