# Supplementary material for: The metabolic network of the last bacterial common ancestor
Source: Commun Biol. 2021 Mar 26;4:413. doi: 10.1038/s42003-021-01918-4 (PMC7997952; doi:10.1038/s42003-021-01918-4)
Supplement: Supplementary file 7 — Supplementary Data 5 [file 42003_2021_1918_MOESM7_ESM.zip › 63324_LBCA_trees/1014.tree]

((GCF_000831005.1_WP_051946810.1:1.23919527,((GCF_000021285.1_WP_004103010.1:0.317366418,GCF_000020945.1_WP_012544723.1:0.414310410):0.237284894,(((((GCF_000827935.1_WP_003369960.1:1.00000050e-06,GCF_000020285.1_WP_003369960.1:1.00000050e-06):1.00000050e-06,GCF_000827955.1_WP_003369960.1:1.00000050e-06):0.418951193,(GCF_001444345.1_WP_000435099.1:0.678340168,((GCF_001688665.1_WP_065547276.1:0.308173189,GCF_001561955.1_WP_066046537.1:0.338480143):0.560836426,((GCF_000739435.1_WP_015674138.1:0.0195946036,GCF_000801145.1_WP_039198378.1:0.00829101191):0.122429146,((GCF_000007745.1_WP_041640056.1:0.0471269480,GCF_000017245.1_WP_011978964.1:0.0566359236):0.117808934,(GCF_000020405.1_WP_012478542.1:1.00000050e-06,(GCF_000015885.1_WP_005620526.1:1.00000050e-06,GCF_001460855.1_WP_005620526.1:1.00000050e-06):0.00297448235):0.165396213):0.0418847474):0.293558634):0.0565408116):0.0258279968):0.0562541617,((GCF_000334515.1_WP_015366872.1:0.0719992877,(GCF_000012005.1_YP_403471.1:0.00305017278,((GCF_000007405.1_WP_000250631.1:1.00000050e-06,(GCF_000006925.2_NP_707548.1:1.00000050e-06,(((((GCF_000013585.1_WP_000250631.1:1.00000050e-06,GCF_001021855.1_WP_000250631.1:1.00000050e-06):1.00000050e-06,(GCF_000022245.1_WP_000250631.1:1.00000050e-06,(GCF_001580175.1_WP_000250631.1:1.00000050e-06,GCF_001579965.1_WP_000250631.1:1.00000050e-06):1.00000050e-06):1.00000050e-06):1.00000050e-06,GCF_001578125.1_WP_000250631.1:1.00000050e-06):1.00000050e-06,GCF_000743995.1_WP_000250631.1:1.00000050e-06):1.00000050e-06,GCF_000743955.1_WP_000250631.1:1.00000050e-06):1.00000050e-06):1.00000050e-06):1.00000050e-06,GCF_000953035.1_WP_000250631.1:1.00000050e-06):1.00000050e-06):0.0604428890):0.497422481,(GCF_001543175.1_WP_060779095.1:0.373920095,GCF_000024405.1_WP_041310113.1:0.248530717):0.207635857):0.0235337641):0.0643221764,(GCF_000018605.1_WP_041534150.1:0.174784011,(GCF_000953715.1_WP_045088370.1:0.149735922,GCF_000255135.1_WP_014295886.1:0.222767627):0.0572273691):0.194769237):0.0872612750):0.148078212):0.212231087,((GCF_001543345.1_WP_068758924.1:0.446868181,(GCF_000242595.2_WP_014455375.1:0.439466782,(GCF_000507245.1_WP_024267627.1:0.557516784,GCF_001275345.1_WP_053446766.1:0.860663939):0.334450613):0.177231925):0.149907316,((GCF_001553565.1_WP_067943154.1:0.539966407,GCF_001564455.1_WP_067556264.1:0.473872086):0.119655968,((GCF_001708305.1_WP_068991176.1:0.121153469,((GCF_000385925.1_WP_015604386.1:0.114620406,((GCF_000441535.1_WP_020917532.1:0.00577549791,GCF_001477615.1_WP_058814286.1:0.0116505743):0.00397009695,GCF_000246835.1_WP_015695764.1:0.0106268824):0.157042557):0.0713379695,(((GCF_001543085.1_WP_038676347.1:1.00000050e-06,GCF_000785515.1_WP_038676347.1:1.00000050e-06):0.00625095508,((GCF_000448685.2_WP_014634711.1:1.00000050e-06,GCF_000253315.1_WP_014634711.1:1.00000050e-06):0.0162029263,(GCF_000253335.1_WP_013990367.1:0.00768568007,((GCF_000262145.1_WP_041826384.1:0.00590653272,GCF_000164675.2_WP_013903834.1:0.0149308083):1.00000050e-06,(GCF_001587175.1_WP_061564155.1:0.00592736928,(GCF_000479335.1_WP_023027047.1:0.0149704084,GCF_000479315.1_WP_023023777.1:0.00896742364):1.00000050e-06):0.00296022184):0.0162072134):0.00587736572):0.0134965371):0.184598011,((GCF_001553685.1_WP_060955926.1:0.0361555666,GCF_001560895.1_WP_061088160.1:0.0304309616):0.0355636011,(GCF_000221985.1_WP_001269443.1:0.00724501156,((GCF_001281025.1_WP_060628541.1:0.00881941300,((GCF_000147095.1_WP_001269460.1:1.00000050e-06,((((GCF_000146975.1_WP_001269462.1:1.00000050e-06,(((GCF_000211035.1_WP_001269459.1:1.00000050e-06,(GCF_000210955.1_WP_001269459.1:1.00000050e-06,GCF_000211055.1_WP_001269459.1:1.00000050e-06):1.00000050e-06):1.00000050e-06,GCF_000211015.1_WP_001269459.1:1.00000050e-06):0.00290310602,(((((GCF_000019825.1_WP_001269452.1:0.00289433121,(((GCF_000211075.1_WP_001269469.1:1.00000050e-06,(GCF_000018965.1_WP_001269469.1:1.00000050e-06,GCF_000210975.1_WP_001269469.1:1.00000050e-06):1.00000050e-06):1.00000050e-06,GCF_001255215.1_WP_001269469.1:1.00000050e-06):1.00000050e-06,(GCF_000211095.1_WP_001269469.1:1.00000050e-06,GCF_000006885.1_WP_001269469.1:1.00000050e-06):1.00000050e-06):1.00000050e-06):0.00289519478,GCF_000026665.1_WP_001269471.1:0.00289768303):1.00000050e-06,((GCF_000018985.1_WP_001269466.1:1.00000050e-06,(GCF_000019985.1_WP_001269466.1:1.00000050e-06,((GCF_000019025.1_WP_001269466.1:1.00000050e-06,GCF_000210935.1_WP_001269466.1:1.00000050e-06):1.00000050e-06,GCF_000196595.1_WP_001269466.1:1.00000050e-06):1.00000050e-06):1.00000050e-06):1.00000050e-06,GCF_000251085.2_WP_001269466.1:1.00000050e-06):1.00000050e-06):1.00000050e-06,(GCF_000817005.1_WP_001269468.1:0.00288766327,((GCF_001457635.1_WP_001269465.1:1.00000050e-06,GCF_000299015.1_WP_001269465.1:1.00000050e-06):1.00000050e-06,GCF_000019005.1_WP_001269465.1:1.00000050e-06):1.00000050e-06):0.00290101374):0.00290066294,GCF_000180515.1_WP_001269454.1:0.00582531815):1.00000050e-06):1.00000050e-06):1.00000050e-06,GCF_000210995.1_WP_001269462.1:1.00000050e-06):0.00290249349,GCF_000007045.1_NP_358293.1:1.00000050e-06):1.00000050e-06,GCF_000019265.1_WP_001269460.1:1.00000050e-06):1.00000050e-06):1.00000050e-06,GCF_000014365.1_WP_001269460.1:1.00000050e-06):0.00290043968):0.00439060091,(GCF_000027165.1_YP_003445959.1:0.0131848589,GCF_000253155.1_WP_001269449.1:0.0102730609):0.00293668291):1.00000050e-06):0.0737622888):0.0884435230):0.0501793080):0.0336138407):0.310872594,((((((GCF_001281105.1_WP_053794377.1:0.136098755,GCF_000014205.1_YP_001034281.1:0.126103227):0.299844416,((GCF_001623565.1_WP_067087413.1:0.165045218,(GCF_000231905.1_WP_050572996.1:0.0152920317,(((GCF_000294495.1_WP_012775710.1:1.00000050e-06,GCF_000026745.1_YP_003029676.1:1.00000050e-06):0.00922765487,((GCF_000233575.1_WP_012028590.1:1.00000050e-06,GCF_000231865.1_WP_012028590.1:1.00000050e-06):1.00000050e-06,(((GCF_000186405.1_WP_012028590.1:1.00000050e-06,GCF_000091905.1_WP_012028590.1:1.00000050e-06):1.00000050e-06,GCF_000026725.1_WP_012028590.1:1.00000050e-06):1.00000050e-06,(GCF_000018185.1_WP_012028590.1:1.00000050e-06,(GCF_000993745.1_WP_012028590.1:1.00000050e-06,GCF_000344765.1_WP_012028590.1:1.00000050e-06):1.00000050e-06):1.00000050e-06):1.00000050e-06):0.00304759732):0.00275692125,(GCF_000231925.1_WP_014736575.1:0.00907320549,(GCF_000732355.1_WP_024381255.1:0.0163207598,((GCF_001721625.1_WP_063725399.1:1.00000050e-06,GCF_001640765.1_WP_063725399.1:1.00000050e-06):0.0178493143,((((GCF_000204625.1_WP_002936131.1:1.00000050e-06,GCF_000168355.3_WP_002936131.1:1.00000050e-06):1.00000050e-06,(GCF_001272635.1_WP_002936131.1:1.00000050e-06,(GCF_000471985.1_WP_002936131.1:1.00000050e-06,(GCF_000231885.1_WP_002936131.1:1.00000050e-06,GCF_001610935.1_WP_002936131.1:1.00000050e-06):1.00000050e-06):1.00000050e-06):1.00000050e-06):1.00000050e-06,GCF_001572685.1_WP_002936131.1:1.00000050e-06):0.0247142753,(GCF_000390245.1_WP_015647560.1:0.0279264984,GCF_000494895.1_WP_043028821.1:0.00660006227):0.00395197136):0.0192191922):0.00306693272):0.00785868253):0.00800615588):0.00714675247):0.127022724):0.0633315891,(((((GCF_000302475.1_WP_015058738.1:0.00904908959,((((GCF_000831145.1_WP_000939995.1:1.00000050e-06,(GCF_000730215.1_WP_000939995.1:1.00000050e-06,(GCF_000730255.1_WP_000939995.1:1.00000050e-06,GCF_000831105.1_WP_000939995.1:1.00000050e-06):1.00000050e-06):1.00000050e-06):1.00000050e-06,GCF_000831125.1_WP_000939995.1:1.00000050e-06):1.00000050e-06,GCF_000196055.1_WP_000939995.1:1.00000050e-06):0.00300757260,(GCF_000427075.1_WP_016481155.1:0.00300958187,GCF_001266635.1_WP_000939993.1:1.00000050e-06):1.00000050e-06):0.00301054138):1.00000050e-06,(GCF_000782855.1_WP_000939996.1:0.00300855673,((GCF_000012705.1_WP_000939997.1:1.00000050e-06,((GCF_001592425.1_WP_000939997.1:1.00000050e-06,GCF_001026925.1_WP_000939997.1:1.00000050e-06):1.00000050e-06,(((GCF_000427035.1_WP_000939997.1:1.00000050e-06,((GCF_001552035.1_WP_000939997.1:1.00000050e-06,((GCF_001683515.1_WP_000939997.1:1.00000050e-06,GCF_000299135.1_WP_000939997.1:1.00000050e-06):1.00000050e-06,GCF_001190885.1_WP_000939997.1:1.00000050e-06):1.00000050e-06):1.00000050e-06,GCF_001592385.1_WP_000939997.1:1.00000050e-06):1.00000050e-06):1.00000050e-06,GCF_000689235.1_WP_000939997.1:1.00000050e-06):1.00000050e-06,(GCF_001448985.1_WP_000939997.1:1.00000050e-06,(GCF_001712835.1_WP_000939997.1:1.00000050e-06,(GCF_000007265.1_NP_688672.1:1.00000050e-06,GCF_001190805.1_WP_000939997.1:1.00000050e-06):1.00000050e-06):1.00000050e-06):1.00000050e-06):1.00000050e-06):1.00000050e-06):1.00000050e-06,GCF_001275545.2_WP_000939997.1:1.00000050e-06):1.00000050e-06):0.00603480227):0.179939663,GCF_001642085.1_WP_067060141.1:0.297317447):0.0226500036,((GCF_000831485.1_WP_003102014.1:0.161591905,(GCF_000213825.1_WP_003107599.1:0.158036881,GCF_000009545.1_WP_015911841.1:0.102665663):0.0316079168):0.0269283015,((GCF_000317855.1_WP_012767517.1:1.00000050e-06,(GCF_000010705.1_WP_012767517.1:1.00000050e-06,GCF_000307185.1_WP_012767517.1:1.00000050e-06):1.00000050e-06):1.00000050e-06,GCF_000493775.1_WP_012767517.1:1.00000050e-06):0.222062860):0.0337593667):0.0459038412,GCF_001598035.1_WP_062710022.1:0.203389841):0.0588885973):0.120417986):0.150620119,(((GCF_000264765.2_WP_034164155.1:1.00000050e-06,GCF_000800725.1_WP_034164155.1:1.00000050e-06):0.0295701391,((GCF_000146305.1_WP_012849480.1:1.00000050e-06,GCF_000020865.1_WP_012849480.1:1.00000050e-06):0.00305396230,GCF_000348565.1_WP_015462115.1:1.00000050e-06):0.0291549461):0.0508650779,GCF_001011055.1_WP_005295268.1:0.126838408):0.318774295):0.0896278447,(((GCF_000020605.1_WP_012741566.1:0.0224824979,GCF_000146185.1_WP_012739978.1:0.0232519475):0.410942195,(GCF_000178115.2_WP_013484816.1:0.169967953,(GCF_000214375.1_WP_015708514.1:0.194046347,(GCF_000214355.1_WP_015710881.1:0.147160129,GCF_000144625.1_WP_013273294.1:0.131854755):0.0447992306):0.0412894598):0.0735860433):0.0738905009,((((GCF_000317975.2_WP_010050984.1:0.194352851,(GCF_001545095.1_WP_067632555.1:0.355421844,(((GCF_000981525.1_WP_047914783.1:0.198658361,(GCF_000269925.1_WP_003133628.1:1.00000050e-06,GCF_000269945.1_WP_003133628.1:1.00000050e-06):0.113120390):0.0534436687,((((GCF_000312685.1_WP_015081881.1:0.00596688376,(GCF_000236475.1_WP_014571860.1:0.00298012383,GCF_000014545.1_WP_011675188.1:1.00000050e-06):1.00000050e-06):0.00297618992,(GCF_000143205.1_WP_011834240.1:1.00000050e-06,GCF_000009425.1_WP_011834240.1:1.00000050e-06):0.00298775552):0.00298514198,GCF_000468955.1_WP_021036557.1:0.00298022924):0.0157349458,(((GCF_000192705.1_WP_003131819.1:1.00000050e-06,((GCF_000479375.2_WP_017863977.1:1.00000050e-06,(GCF_000478255.1_WP_012896979.1:1.00000050e-06,GCF_000025045.1_WP_012896979.1:1.00000050e-06):0.00298591869):0.00298756188,GCF_000344575.1_WP_015425655.1:0.00297912558):1.00000050e-06):1.00000050e-06,(GCF_000807375.1_WP_021723277.1:1.00000050e-06,GCF_900088425.1_WP_021723277.1:1.00000050e-06):0.00298032520):1.00000050e-06,GCF_000761115.1_WP_038598529.1:0.00596808496):0.0213592544):0.0991518802):0.122415624,(((GCF_001267395.1_WP_005876477.1:1.00000050e-06,GCF_001267865.1_WP_005876477.1:1.00000050e-06):0.0786238563,((GCF_000737555.1_WP_002374427.1:0.00285828218,((GCF_900066025.1_WP_061605214.1:0.00291310474,((GCF_001518735.1_WP_002288005.1:1.00000050e-06,(GCF_001635875.1_WP_002288005.1:1.00000050e-06,(GCF_001587115.1_WP_002288005.1:1.00000050e-06,(GCF_000336405.1_WP_002288005.1:1.00000050e-06,GCF_000444405.1_WP_002288005.1:1.00000050e-06):1.00000050e-06):1.00000050e-06):1.00000050e-06):1.00000050e-06,(GCF_000250945.1_WP_002288005.1:1.00000050e-06,GCF_000174395.2_YP_006375821.1:1.00000050e-06):1.00000050e-06):1.00000050e-06):1.00000050e-06,(GCF_001412695.1_WP_060475184.1:1.00000050e-06,GCF_001298485.1_WP_060475184.1:1.00000050e-06):0.00290343480):0.00295117577):0.0614709839,((GCF_000172575.2_WP_002413551.1:0.00303648367,((GCF_000281195.1_WP_002355754.1:1.00000050e-06,(GCF_001689055.1_WP_002355754.1:1.00000050e-06,(((GCF_000007785.1_NP_814616.1:1.00000050e-06,GCF_000317915.1_WP_002355754.1:1.00000050e-06):1.00000050e-06,GCF_000550745.1_WP_002355754.1:1.00000050e-06):1.00000050e-06,GCF_001598635.1_WP_002355754.1:1.00000050e-06):1.00000050e-06):1.00000050e-06):1.00000050e-06,GCF_000742975.1_WP_002355754.1:1.00000050e-06):1.00000050e-06):0.241107888,((GCF_000271405.2_WP_010737445.1:0.00959450990,GCF_001641305.1_WP_063627001.1:0.00525498398):0.0577831855,GCF_000504125.1_WP_023519521.1:0.101526245):0.0129800102):0.00927258598):0.0109232541):0.0636476312,((GCF_001712815.1_WP_014124908.1:1.00000050e-06,GCF_000283615.1_WP_014124908.1:1.00000050e-06):0.268152445,(GCF_001558875.1_WP_016620866.1:0.00212027516,GCF_000157355.2_WP_015509882.1:0.00676812454):0.110729132):0.0318992969):0.0441584009):0.0822589133):0.0707560740):0.0385486756,(((((GCF_001663835.1_WP_064777467.1:1.00000050e-06,GCF_001698165.1_WP_004270373.1:0.00592322261):0.250384705,(((GCF_000418475.1_WP_005714133.1:0.00573892228,(GCF_000026505.1_WP_005716732.1:1.00000050e-06,GCF_000011045.1_WP_005716732.1:1.00000050e-06):1.00000050e-06):0.00286441068,((GCF_000418495.1_WP_019728536.1:0.00286361581,(GCF_000026525.1_WP_005690968.1:1.00000050e-06,GCF_000233755.1_WP_005690968.1:1.00000050e-06):1.00000050e-06):1.00000050e-06,GCF_900070175.1_WP_061713730.1:0.00286268898):0.00287060870):0.0427920915,((GCF_000418515.1_WP_003567783.1:1.00000050e-06,(((GCF_000026485.1_WP_003567783.1:1.00000050e-06,GCF_000318035.1_WP_003567783.1:1.00000050e-06):1.00000050e-06,(((GCF_000155515.2_WP_003567783.1:1.00000050e-06,GCF_000019245.4_WP_003567783.1:1.00000050e-06):1.00000050e-06,((GCF_000014525.1_YP_807780.1:1.00000050e-06,GCF_000194765.1_WP_003567783.1:1.00000050e-06):1.00000050e-06,GCF_000309565.2_WP_003567783.1:1.00000050e-06):1.00000050e-06):1.00000050e-06,GCF_000194785.1_WP_003567783.1:1.00000050e-06):1.00000050e-06):1.00000050e-06,GCF_001244395.1_WP_003567783.1:1.00000050e-06):1.00000050e-06):1.00000050e-06,((GCF_001514415.1_WP_016365437.1:1.00000050e-06,GCF_000582665.1_WP_016365437.1:1.00000050e-06):1.00000050e-06,GCF_000829035.1_WP_016365437.1:1.00000050e-06):0.00585834589):0.0305510207):0.178259466):0.148891871,((((GCF_001443645.1_WP_033610141.1:0.0319218338,(((GCF_001660025.1_WP_015381038.1:1.00000050e-06,GCF_000338115.2_WP_015381038.1:1.00000050e-06):1.00000050e-06,GCF_001659745.1_WP_064523582.1:0.00289867530):1.00000050e-06,(((GCF_001484005.1_WP_013355987.1:1.00000050e-06,((GCF_001704315.1_WP_013355987.1:1.00000050e-06,GCF_001302645.1_WP_013355987.1:1.00000050e-06):1.00000050e-06,((GCF_001296095.1_WP_013355987.1:1.00000050e-06,GCF_001704335.1_WP_013355987.1:1.00000050e-06):1.00000050e-06,(((GCF_000604105.1_WP_013355987.1:1.00000050e-06,((GCF_000148815.2_WP_013355987.1:1.00000050e-06,GCF_000023085.1_WP_013355987.1:1.00000050e-06):1.00000050e-06,GCF_001617525.1_WP_013355987.1:1.00000050e-06):1.00000050e-06):1.00000050e-06,(GCF_001596095.1_WP_013355987.1:1.00000050e-06,GCF_001278015.1_WP_013355987.1:1.00000050e-06):1.00000050e-06):1.00000050e-06,(GCF_001581895.1_WP_045353365.1:0.00290059914,(GCF_000412205.1_WP_016527366.1:0.00290164346,GCF_000392485.3_WP_016511736.1:1.00000050e-06):0.00290040630):1.00000050e-06):1.00000050e-06):1.00000050e-06):1.00000050e-06):1.00000050e-06,GCF_000931425.1_WP_044432295.1:0.00289723269):1.00000050e-06,(GCF_001672035.1_WP_064971939.1:0.00289565724,(GCF_000203855.3_YP_004890830.1:1.00000050e-06,GCF_001715615.1_WP_003642839.1:1.00000050e-06):1.00000050e-06):0.00289818636):0.00290079092):0.0360533347):0.169437411,((((GCF_001611075.1_WP_046872423.1:1.00000050e-06,GCF_001611135.1_WP_046872423.1:1.00000050e-06):1.00000050e-06,(GCF_001611115.1_WP_062904060.1:1.00000050e-06,GCF_001611035.1_WP_062904060.1:1.00000050e-06):0.00276102137):1.00000050e-06,GCF_001611155.1_WP_062913147.1:0.00275651789):0.207448721,(((GCF_000237995.1_WP_014214899.1:1.00000050e-06,GCF_001702215.1_WP_014214899.1:1.00000050e-06):1.00000050e-06,GCF_001702235.1_WP_014214899.1:1.00000050e-06):0.0916282473,((GCF_000014505.1_WP_002832783.1:1.00000050e-06,GCF_001411765.2_WP_002832783.1:1.00000050e-06):1.00000050e-06,GCF_000496265.1_WP_023439984.1:0.00282942575):0.0924065044):0.0670388104):0.0721002497):0.0603049294,((((GCF_000829055.1_WP_025013721.1:0.0321629564,((((GCF_001191565.1_WP_050894419.1:0.00273286973,GCF_001514415.1_WP_016376452.1:0.00272957216):1.00000050e-06,(GCF_000582665.1_WP_003599822.1:1.00000050e-06,GCF_000829035.1_WP_003599822.1:1.00000050e-06):1.00000050e-06):1.00000050e-06,(((GCF_000194785.1_WP_014566644.1:1.00000050e-06,GCF_000318035.1_WP_014566644.1:1.00000050e-06):1.00000050e-06,GCF_000194765.1_WP_014566644.1:1.00000050e-06):0.00274260248,(GCF_001244395.1_WP_016380549.1:0.00274417282,((GCF_000026485.1_WP_003567378.1:1.00000050e-06,GCF_000309565.2_WP_003567378.1:1.00000050e-06):1.00000050e-06,((GCF_000019245.4_WP_013246059.1:1.00000050e-06,GCF_000418515.1_WP_013246059.1:1.00000050e-06):0.00273597394,GCF_000155515.2_WP_020967586.1:0.00273755399):1.00000050e-06):1.00000050e-06):1.00000050e-06):0.00823935501):0.0452139243,(((GCF_000011045.1_WP_005686835.1:1.00000050e-06,GCF_000026505.1_WP_005686835.1:1.00000050e-06):1.00000050e-06,GCF_000418475.1_WP_005686835.1:1.00000050e-06):1.00000050e-06,((GCF_000233755.1_WP_005692218.1:1.00000050e-06,GCF_900070175.1_WP_005692218.1:1.00000050e-06):1.00000050e-06,(GCF_000418495.1_WP_005692218.1:1.00000050e-06,GCF_000026525.1_WP_005692218.1:1.00000050e-06):1.00000050e-06):0.00816485090):0.0244541990):0.0140011848):0.239101130,(((GCF_000298115.2_WP_014939458.1:0.00275285786,GCF_000211375.1_WP_013727282.1:1.00000050e-06):0.191009733,(GCF_001050435.1_WP_048734738.1:0.134015585,((GCF_000014465.1_WP_011667175.1:1.00000050e-06,GCF_001676805.1_WP_011667175.1:1.00000050e-06):1.00000050e-06,GCF_000359625.1_WP_015473257.1:0.00275817616):0.0641732329):0.0780737616):0.0749901606,((((GCF_000014425.1_WP_035425087.1:0.205247049,GCF_001602195.1_WP_062813127.1:0.207356273):0.0682287216,(((GCF_000422165.1_WP_003626713.1:1.00000050e-06,GCF_000961015.1_WP_052541308.1:0.00287234171):0.0116351657,(GCF_001308285.1_WP_023061266.1:0.00577522955,GCF_001314245.2_WP_060471964.1:0.00287899757):0.00283685905):0.212297207,(GCF_000191545.1_WP_013437383.1:1.00000050e-06,GCF_000194115.1_WP_013437383.1:1.00000050e-06):0.160038515):0.0640267848):0.104278115,(GCF_001050475.1_WP_048702558.1:0.141580310,(GCF_001050475.1_WP_048705549.1:0.249945524,GCF_000831645.3_WP_041499106.1:0.0821412974):0.0388035524):0.0260216774):0.0383926286,(GCF_000761135.1_WP_038521267.1:0.235167711,(GCF_000248095.2_WP_006500965.1:0.128603987,((((GCF_001046835.1_WP_003667132.1:1.00000050e-06,GCF_000010005.1_WP_003667132.1:1.00000050e-06):1.00000050e-06,GCF_000016825.1_WP_003667132.1:1.00000050e-06):0.00950522587,(GCF_000439275.1_WP_019252845.1:0.00792354429,(((GCF_000410995.1_WP_016497157.1:1.00000050e-06,GCF_001618905.1_WP_016497157.1:1.00000050e-06):0.0138722199,GCF_001688685.1_WP_065533579.1:0.00273966576):0.00273616964,GCF_000159455.2_WP_035160034.1:0.00549536993):0.00476974282):1.00000050e-06):0.0955625499,GCF_001602195.1_WP_062812477.1:0.112852758):0.0334417988):0.153965742):0.0386344770):0.0268160651):0.0266115541):0.0320599334,((GCF_000829395.1_WP_041094571.1:0.129575180,(GCF_001011095.1_WP_047035556.1:0.00855410541,((GCF_000008925.1_YP_535605.1:0.00550810143,GCF_000758365.1_WP_034983153.1:1.00000050e-06):1.00000050e-06,GCF_000143435.1_WP_014568351.1:0.00274811575):0.00534377129):0.286895552):0.102253529,(((GCF_001702195.1_WP_056987408.1:1.00000050e-06,GCF_001702155.1_WP_056987408.1:1.00000050e-06):1.00000050e-06,GCF_001702175.1_WP_056987408.1:1.00000050e-06):0.167081541,(GCF_001443645.1_WP_033610562.1:0.00621647996,(((GCF_000604105.1_WP_015825958.1:1.00000050e-06,GCF_000023085.1_WP_015825958.1:1.00000050e-06):0.00269367101,(GCF_000148815.2_WP_003642346.1:1.00000050e-06,((GCF_001484005.1_WP_003642346.1:1.00000050e-06,((GCF_001704335.1_WP_003642346.1:1.00000050e-06,GCF_000931425.1_WP_003642346.1:1.00000050e-06):1.00000050e-06,(GCF_001617525.1_WP_003642346.1:1.00000050e-06,(GCF_000203855.3_YP_004890658.1:1.00000050e-06,GCF_001278015.1_WP_003642346.1:1.00000050e-06):1.00000050e-06):1.00000050e-06):1.00000050e-06):1.00000050e-06,(GCF_001715615.1_WP_003642346.1:1.00000050e-06,(GCF_001704315.1_WP_003642346.1:1.00000050e-06,GCF_001672035.1_WP_003642346.1:1.00000050e-06):1.00000050e-06):1.00000050e-06):1.00000050e-06):1.00000050e-06):0.00269572460,(GCF_000412205.1_WP_003645367.1:0.00269433442,(((GCF_000338115.2_WP_015380937.1:1.00000050e-06,GCF_001659745.1_WP_015380937.1:1.00000050e-06):0.00269324037,GCF_001296095.1_WP_060684167.1:1.00000050e-06):1.00000050e-06,GCF_001596095.1_WP_003643396.1:0.00539318334):0.00269234442):1.00000050e-06):0.0130858453):0.133727688):0.0568815674):0.0346546958):0.0272726794,(((GCF_001663755.1_WP_068225940.1:1.00000050e-06,GCF_001663735.1_WP_068225940.1:1.00000050e-06):1.00000050e-06,(GCF_001663715.1_WP_068225940.1:1.00000050e-06,GCF_001663655.1_WP_068225940.1:1.00000050e-06):1.00000050e-06):1.00000050e-06,GCF_001663675.1_WP_068225940.1:1.00000050e-06):0.161194590):0.0269955434):0.0657588113,(GCF_001698145.1_WP_068852145.1:0.387234803,((GCF_000219805.1_WP_013989593.1:0.164873010,GCF_001308145.2_WP_010375201.1:0.182199866):0.112591592,(((((((GCF_000219455.1_WP_014485672.1:0.00280464927,((((GCF_000196575.1_WP_007054210.1:1.00000050e-06,((GCF_000829295.1_WP_041080519.1:0.00280517565,(GCF_000196555.1_WP_013582555.1:0.00280687879,GCF_001293145.1_WP_060662158.1:0.00280410607):1.00000050e-06):1.00000050e-06,GCF_001446255.1_WP_007054210.1:1.00000050e-06):1.00000050e-06):1.00000050e-06,(GCF_000772485.1_WP_007054210.1:1.00000050e-06,GCF_001719085.1_WP_007054210.1:1.00000050e-06):1.00000050e-06):1.00000050e-06,GCF_001725985.1_WP_007054210.1:1.00000050e-06):1.00000050e-06,(GCF_001446275.1_WP_007054210.1:1.00000050e-06,GCF_000008945.1_WP_007054210.1:1.00000050e-06):1.00000050e-06):1.00000050e-06):0.00280533231,GCF_000166315.1_WP_013410905.1:1.00000050e-06):0.224481354,GCF_001042635.1_WP_033516493.1:0.218844430):0.0627344725,((GCF_001042615.1_WP_033500642.1:0.00559229651,((GCF_000737885.1_WP_021912920.1:0.00273418528,GCF_000817995.1_WP_039774634.1:0.00273231466):0.00547754882,GCF_000010425.1_WP_011742640.1:1.00000050e-06):0.0339923705):0.0109139169,(GCF_000966445.2_WP_045920760.1:1.00000050e-06,GCF_001025155.1_WP_003825011.1:0.00818936542):1.00000050e-06):0.342294778):0.149300025,GCF_000195315.1_WP_013709015.1:0.380757033):0.0517198260,(GCF_000304215.1_WP_015021185.1:0.0573807919,(GCF_000706765.1_WP_033491754.1:1.00000050e-06,GCF_000737865.1_WP_033498742.1:0.00288432169):0.0353210012):0.217138416):0.108185335,GCF_000014385.1_WP_002819651.1:0.360096936):0.0576843600):0.0238062604):0.0760854502):0.0533909056):0.0679862681,(GCF_001663655.1_WP_068225893.1:0.00279476073,((GCF_001663755.1_WP_068279432.1:1.00000050e-06,GCF_001663735.1_WP_068279432.1:1.00000050e-06):1.00000050e-06,(GCF_001663715.1_WP_068279432.1:1.00000050e-06,GCF_001663675.1_WP_068279432.1:1.00000050e-06):1.00000050e-06):1.00000050e-06):0.445039060):0.0273836012,((GCF_001717545.1_WP_022848759.1:0.117089789,GCF_001642085.1_WP_067061236.1:0.171426495):0.0922419972,GCF_000179635.2_WP_028504092.1:0.194243518):0.331979219):0.0526775670):0.0686353054,(GCF_000307165.1_WP_015008752.1:0.228630450,((GCF_001543205.1_WP_026465689.1:1.00000050e-06,(GCF_001518795.1_WP_059349143.1:0.00278190572,GCF_001543285.1_WP_003143810.1:0.0225450579):0.00278285986):0.570816015,((GCF_000195575.1_WP_041556584.1:0.00583879960,GCF_000493735.1_WP_043945752.1:0.0155020228):0.212201432,GCF_001483965.1_WP_058919242.1:0.175184307):0.0332491069):0.103614743):0.0228626251):0.0208096511,(GCF_000024405.1_WP_012860244.1:0.312698622,((GCF_000473995.1_WP_022744324.1:0.0745989324,(GCF_000833105.2_WP_041894310.1:0.00581836587,(GCF_000506785.2_WP_023976683.1:0.00853948489,(GCF_000016965.1_WP_011968108.1:1.00000050e-06,GCF_000767745.1_WP_011968108.1:1.00000050e-06):0.00284929732):0.00267573079):0.0796700200):0.0752891624,((GCF_000340885.1_WP_015393039.1:0.165673936,((GCF_001646605.1_WP_003432077.1:1.00000050e-06,GCF_001465175.1_WP_003432077.1:1.00000050e-06):1.00000050e-06,GCF_001456065.2_WP_003432077.1:1.00000050e-06):0.244238421):0.119989763,((((((GCF_000148425.1_WP_003867766.1:1.00000050e-06,GCF_000019065.1_WP_003867766.1:1.00000050e-06):1.00000050e-06,GCF_000175295.2_WP_003867766.1:1.00000050e-06):1.00000050e-06,GCF_000019085.1_WP_003867766.1:1.00000050e-06):1.00000050e-06,GCF_000147695.2_WP_014062551.1:0.0237990115):0.0688637235,((GCF_001689125.1_WP_065541090.1:0.322985461,(GCF_000017545.1_WP_011994528.1:0.0941372912,((GCF_000235405.2_WP_014452214.1:1.00000050e-06,GCF_001644665.1_WP_014452214.1:1.00000050e-06):0.0338188046,GCF_000767275.2_WP_033192241.1:0.0429850956):0.102310766):0.270738978):0.0364655719,GCF_000953215.1_WP_034837126.1:0.161808981):0.0403796981):0.0316611100,((GCF_000244875.1_WP_014315344.1:0.0181700622,GCF_000022065.1_WP_015926568.1:0.0203969474):0.0990547130,((GCF_000389635.1_WP_015614474.1:0.0408209337,(GCF_000807255.1_WP_003448082.1:1.00000050e-06,GCF_000807175.1_WP_003448082.1:1.00000050e-06):0.0345984550):0.0526712399,((GCF_000008765.1_NP_349969.1:1.00000050e-06,GCF_000191905.1_WP_010966649.1:1.00000050e-06):1.00000050e-06,GCF_000218855.1_WP_010966649.1:1.00000050e-06):0.117326996):0.0241996329):0.0619610885):0.0276854123):0.0424431044):0.0265252130):0.0832244356):0.0207236535):0.0246163796):0.0374427177,GCF_001688705.1_WP_066539469.1:0.444034242):0.0283514873,GCF_001688965.1_WP_008819161.1:0.404912201):0.0360793279):0.0314102997):0.200327515):0.126055568);
