# Supplementary material for: The metabolic network of the last bacterial common ancestor
Source: Commun Biol. 2021 Mar 26;4:413. doi: 10.1038/s42003-021-01918-4 (PMC7997952; doi:10.1038/s42003-021-01918-4)
Supplement: Supplementary file 7 — Supplementary Data 5 [file 42003_2021_1918_MOESM7_ESM.zip › 63324_LBCA_trees/10150.tree]

((GCF_900016155.1_WP_055346432.1:1.99164269,GCF_000143165.1_WP_013218074.1:0.849585530):0.235914256,(((GCF_001264245.1_WP_052277569.1:0.00720339152,(GCF_001264245.1_WP_052276763.1:0.00238874470,GCF_001264245.1_WP_052275257.1:0.00482205589):0.0271051227):0.250140178,GCF_000317105.1_WP_015148326.1:0.525903342):0.971041678,(((GCF_000827125.1_WP_040202825.1:0.760833014,(((((((GCF_000234745.1_WP_011200814.1:1.00000050e-06,GCF_000521765.1_WP_011200814.1:1.00000050e-06):1.00000050e-06,GCF_000376645.1_WP_011200814.1:1.00000050e-06):1.00000050e-06,GCF_000007745.1_WP_011200814.1:1.00000050e-06):0.315756981,GCF_000827125.1_WP_040202928.1:0.379136942):0.112723279,GCF_000016165.1_WP_011877235.1:0.320848353):0.0272602390,GCF_000020385.1_WP_012468315.1:0.512124292):0.165702451,(GCF_001697285.1_WP_065820901.1:0.763389752,(GCF_000829395.1_WP_041094404.1:0.00546932045,((((GCF_000007265.1_NP_689008.1:1.00000050e-06,(GCF_000689235.1_WP_001281640.1:0.00214204034,((GCF_001448985.1_WP_001281642.1:1.00000050e-06,GCF_000730255.1_WP_001281642.1:1.00000050e-06):1.00000050e-06,GCF_000007265.1_NP_688255.1:1.00000050e-06):1.00000050e-06):1.00000050e-06):1.00000050e-06,GCF_001190885.1_WP_001281641.1:1.00000050e-06):0.00642728459,GCF_001583825.1_WP_061514951.1:0.0149079662):0.00784171062,GCF_000742975.1_WP_010778038.1:0.00520670059):0.00576795607):0.407257238):0.0989485886):0.132939000):0.138165670,(GCF_000477435.1_WP_022772591.1:0.683006068,GCF_000024265.1_WP_015760610.1:1.08617655):0.305458307):0.426113192,((GCF_001553915.1_WP_062173169.1:1.26964881,GCF_001314245.2_WP_060472189.1:1.22145225):0.502512224,(GCF_000230275.1_WP_014128088.1:0.977393615,((GCF_000017545.1_WP_049751068.1:1.00000050e-06,GCF_000017545.1_WP_049751074.1:0.0106690782):0.575563277,GCF_000178835.2_WP_013655091.1:0.527498379):0.126018337):0.221598579):0.298025145):0.0548792203):0.0750146507);
