# Supplementary material for: The metabolic network of the last bacterial common ancestor
Source: Commun Biol. 2021 Mar 26;4:413. doi: 10.1038/s42003-021-01918-4 (PMC7997952; doi:10.1038/s42003-021-01918-4)
Supplement: Supplementary file 7 — Supplementary Data 5 [file 42003_2021_1918_MOESM7_ESM.zip › 63324_LBCA_trees/10151.tree]

(GCF_001688965.1_WP_065531090.1:1.42193428,((((GCF_000317105.1_WP_015148139.1:1.82074292,((GCF_001558875.1_WP_061054174.1:0.0383695471,GCF_000157355.2_WP_015509706.1:1.00000050e-06):0.494321514,(GCF_000144625.1_WP_013272440.1:0.166107241,(GCF_001038625.1_WP_007061201.1:0.194972507,(GCF_000283575.1_WP_014119026.1:0.251992711,GCF_001318345.1_WP_029327874.1:0.148031630):0.0604562151):0.131363048):0.146858480):0.171113535):0.131205913,((GCF_000210835.1_WP_014299550.1:1.00000050e-06,(GCF_001682215.1_WP_032599103.1:1.00000050e-06,(GCF_000025985.1_WP_010993718.1:0.00561393935,(GCF_001286525.1_WP_053874403.1:1.00000050e-06,(GCF_000009925.1_YP_101587.1:1.00000050e-06,GCF_000965785.1_WP_008661490.1:1.00000050e-06):0.00566647553):1.00000050e-06):0.00569119605):0.00573336118):0.471960874,((GCF_001314975.1_WP_011107442.1:1.00000050e-06,GCF_000011065.1_NP_809693.1:1.00000050e-06):0.192762229,(((GCF_001314995.1_WP_004301027.1:0.0425860532,GCF_001688725.1_WP_065539194.1:0.0270963015):0.140099405,(GCF_001640865.1_WP_032943026.1:0.0217885273,GCF_000012825.1_WP_008781407.1:0.0137879031):0.325591617):0.208139862,GCF_000012845.1_WP_005854299.1:0.290648029):0.168763094):0.101173113):0.472684680):0.103567080,((((GCF_000247605.1_WP_014355228.1:0.385020882,(GCF_000152245.2_WP_013381694.1:0.00318696859,GCF_001481725.1_WP_058693862.1:0.0882583742):0.372953082):0.157584013,GCF_000247605.1_WP_014355018.1:0.506852474):0.127078406,GCF_000473305.1_WP_022545113.1:0.766000616):0.0597893509,((GCF_000009205.1_YP_006589408.1:1.00000050e-06,(GCF_000210435.1_WP_003423959.1:0.0239163358,GCF_001577795.1_WP_021364614.1:0.0188892141):0.0666170831):0.772793562,GCF_000024405.1_WP_012859934.1:0.483379213):0.141950481):0.152534917):0.0228523085,(GCF_000190535.1_WP_013611860.1:0.876283898,GCF_000237085.1_WP_014256521.1:0.779531538):0.163686104):0.383153683);
