# Supplementary material for: The metabolic network of the last bacterial common ancestor
Source: Commun Biol. 2021 Mar 26;4:413. doi: 10.1038/s42003-021-01918-4 (PMC7997952; doi:10.1038/s42003-021-01918-4)
Supplement: Supplementary file 7 — Supplementary Data 5 [file 42003_2021_1918_MOESM7_ESM.zip › 63324_LBCA_trees/10152.tree]

((((((GCF_001687065.1_WP_068867082.1:0.351755444,GCF_000020625.1_WP_012505612.1:0.386251312):0.118322251,((GCF_000226295.1_WP_014101269.1:1.52336605,GCF_000012485.1_WP_011357747.1:0.248866163):0.190731666,(GCF_000016085.1_WP_011890141.1:0.335297056,GCF_000015125.1_WP_041467237.1:0.442849931):0.124930094):0.0890637130):0.0821808510,GCF_000006985.1_NP_661931.1:0.532701147):0.0925751527,GCF_000020525.1_WP_012500949.1:0.516816156):0.490383036,GCF_000014965.1_WP_011700752.1:1.32378047):0.0855679587,(((GCF_000237085.1_WP_014256501.1:0.257617027,(GCF_000013405.1_WP_041585621.1:0.160705311,GCF_000165505.1_WP_013387623.1:0.164513107):0.0575972649):1.09737521,(GCF_000020005.1_WP_012448588.1:1.35060630,(((GCF_000219725.1_WP_013969756.1:0.397944332,(GCF_000214355.1_WP_015712378.1:0.219416069,GCF_000214375.1_WP_015707766.1:0.216190924):0.188266928):0.182539069,((GCF_000195275.1_WP_013702387.1:0.430476568,GCF_000212415.1_WP_013757794.1:0.164238207):0.131121806,(((GCF_000755145.1_WP_044977386.1:0.0116869600,GCF_000008185.1_NP_973097.1:0.0192210072):0.0316298271,GCF_000447675.1_WP_020964322.1:0.0818240153):0.131805791,GCF_000775995.1_WP_044014215.1:0.315589019):0.0775469437):0.185083211):0.352877290,((GCF_000828675.1_WP_041082376.1:0.0541808599,(GCF_000504085.1_WP_028843711.1:0.00397864406,GCF_000017865.1_WP_012003827.1:1.00000050e-06):0.0672502770):0.126805141,(GCF_000504105.1_WP_051368686.1:1.00000050e-06,GCF_000816145.1_WP_051368686.1:1.00000050e-06):0.157649826):0.668088241):0.131792926):0.184702326):0.0622956581,(((GCF_000020945.1_WP_012544082.1:1.75423740,GCF_000284335.1_WP_014453356.1:0.630833012):0.279276039,GCF_000020005.1_WP_012448699.1:1.11664396):0.164598147,(GCF_000021645.1_YP_002352214.1:0.120781443,GCF_000020965.1_WP_012548683.1:0.0224525402):0.627688966):0.0732738104):0.0894607923);
