# Supplementary material for: The metabolic network of the last bacterial common ancestor
Source: Commun Biol. 2021 Mar 26;4:413. doi: 10.1038/s42003-021-01918-4 (PMC7997952; doi:10.1038/s42003-021-01918-4)
Supplement: Supplementary file 7 — Supplementary Data 5 [file 42003_2021_1918_MOESM7_ESM.zip › 63324_LBCA_trees/10153.tree]

(GCF_001688665.1_WP_065548380.1:1.76632017,(((GCF_000344575.1_WP_015426435.1:0.957712919,(GCF_001689055.1_WP_065535955.1:0.217274182,GCF_000504125.1_WP_023520663.1:0.195380618):0.587447663):0.156584877,(GCF_000192705.1_WP_014570284.1:0.235481431,(GCF_900088425.1_WP_021723391.1:0.0173586179,(GCF_000236475.1_WP_014573502.1:0.0243209868,GCF_000312685.1_WP_015082995.1:0.0196130222):0.00863849875):0.365749713):0.676214127):0.0480544586,((((GCF_000463505.1_WP_020999735.1:0.181639842,(GCF_000203195.1_WP_013643230.1:0.169604435,(GCF_000231905.1_WP_014638002.1:1.00000050e-06,(GCF_001640765.1_WP_063725269.1:1.00000050e-06,GCF_001721625.1_WP_063725269.1:1.00000050e-06):0.0249102684):0.192335999):0.118751313):0.250101130,(((GCF_000817005.1_WP_016398832.1:0.0317227654,GCF_001560895.1_WP_061087890.1:0.0169542465):0.0409802671,GCF_000385925.1_WP_015604859.1:0.0401532630):0.362976812,GCF_000981525.1_WP_052727815.1:0.371873113):0.118587015):0.0674747999,(((GCF_000782855.1_WP_000261835.1:0.0625226236,(GCF_000696505.1_WP_038673973.1:1.00000050e-06,GCF_000219765.1_WP_038673973.1:1.00000050e-06):0.0161655916):0.201896207,(((GCF_000307185.1_WP_000261836.1:1.00000050e-06,GCF_000196055.1_WP_000261836.1:1.00000050e-06):0.0266058728,GCF_000427075.1_WP_016480917.1:0.0347613998):0.126257468,(GCF_000027185.1_WP_012961412.1:0.0537207758,(GCF_000246835.1_WP_015695727.1:0.0179011452,GCF_000283635.1_WP_014295358.1:0.0171126216):0.0732899743):0.124911747):0.0640441490):0.283705930,((GCF_000463425.1_WP_020997560.1:1.00000050e-06,GCF_000463395.1_WP_020997560.1:1.00000050e-06):1.00000050e-06,GCF_000463445.1_WP_020997560.1:1.00000050e-06):0.513282183):0.101445718):0.125525317,(GCF_000479375.2_WP_023164134.1:0.413670490,(GCF_000742975.1_WP_010784826.1:1.00000050e-06,GCF_000007785.1_NP_817049.1:0.00166897721):0.470030589):0.443455081):0.0979202217):0.868660371);
