# Supplementary material for: The metabolic network of the last bacterial common ancestor
Source: Commun Biol. 2021 Mar 26;4:413. doi: 10.1038/s42003-021-01918-4 (PMC7997952; doi:10.1038/s42003-021-01918-4)
Supplement: Supplementary file 7 — Supplementary Data 5 [file 42003_2021_1918_MOESM7_ESM.zip › 63324_LBCA_trees/10154.tree]

((GCF_000255135.1_WP_014295955.1:0.238651849,(GCF_000018605.1_WP_012208400.1:0.113375290,GCF_000953715.1_WP_045087469.1:0.193311823):0.173609834):0.312573550,(((GCF_001027025.1_WP_047755236.1:0.216299937,GCF_000147715.2_WP_014730681.1:0.253800419):0.0581998544,GCF_000023325.1_WP_012744823.1:0.242381213):0.180477957,(((GCF_000832145.1_WP_015920125.1:1.00000050e-06,GCF_000018945.1_WP_015920125.1:1.00000050e-06):0.0728573341,((((GCF_000789375.1_WP_038034027.1:0.00336763020,GCF_000025105.1_WP_011942766.1:1.00000050e-06):1.00000050e-06,GCF_000016785.1_WP_011942766.1:1.00000050e-06):0.0137664638,GCF_000019625.1_WP_012310296.1:1.00000050e-06):0.00336611338,((GCF_000390265.1_WP_004080741.1:1.00000050e-06,((GCF_000978535.1_WP_004080741.1:1.00000050e-06,(GCF_000978555.1_WP_004080741.1:1.00000050e-06,(GCF_000978575.1_WP_004080741.1:1.00000050e-06,GCF_000008545.1_NP_228673.1:1.00000050e-06):1.00000050e-06):1.00000050e-06):1.00000050e-06,GCF_000789335.1_WP_004080741.1:1.00000050e-06):1.00000050e-06):1.00000050e-06,GCF_000230655.2_WP_004080741.1:1.00000050e-06):1.00000050e-06):0.0326841053):0.311246715,((((GCF_000504085.1_WP_028843798.1:1.00000050e-06,GCF_000017865.1_WP_041428450.1:0.00646184084):0.105516126,(GCF_000828675.1_WP_041084091.1:0.0985219185,GCF_000217815.1_WP_013932495.1:0.184654457):0.0443578110):0.0597268340,(GCF_000828655.1_WP_041076412.1:0.0663381488,(GCF_000504105.1_WP_031502891.1:1.00000050e-06,GCF_000816145.1_WP_031502891.1:1.00000050e-06):0.0343171676):0.143620460):0.247591689,((GCF_000016905.1_WP_012057629.1:0.165139830,GCF_000021285.1_WP_004102632.1:0.140272922):0.247983771,(GCF_000017545.1_WP_011994061.1:0.122249248,((GCF_001644665.1_WP_064011023.1:0.00993910744,GCF_000235405.2_WP_014451942.1:1.00000050e-06):0.0318120722,GCF_000767275.2_WP_033192036.1:0.0739866213):0.0965509306):0.143250142):0.0604541507):0.0828545203):0.131510706):0.0686629341);
