# Supplementary material for: The metabolic network of the last bacterial common ancestor
Source: Commun Biol. 2021 Mar 26;4:413. doi: 10.1038/s42003-021-01918-4 (PMC7997952; doi:10.1038/s42003-021-01918-4)
Supplement: Supplementary file 7 — Supplementary Data 5 [file 42003_2021_1918_MOESM7_ESM.zip › 63324_LBCA_trees/10155.tree]

((GCF_000761135.1_WP_038524098.1:0.247918990,(GCF_001042405.1_WP_060459119.1:0.150080674,((((GCF_000191545.1_WP_013437044.1:1.00000050e-06,GCF_000194115.1_WP_013437044.1:1.00000050e-06):0.0807055978,(GCF_000165775.1_WP_014918148.1:0.0100802030,(GCF_001314245.2_WP_060471241.1:0.0151650780,(GCF_000422165.1_WP_003625547.1:0.00501270678,(((GCF_001702095.1_WP_065866652.1:0.00501899413,GCF_000015385.1_WP_012211311.1:1.00000050e-06):0.00502359863,GCF_000525715.1_WP_025283221.1:0.00502023455):1.00000050e-06,(((GCF_000189515.1_WP_014562922.1:0.0100514100,GCF_001308285.1_WP_054607170.1:1.00000050e-06):0.00502377191,GCF_000961015.1_WP_052540609.1:0.00500788450):1.00000050e-06,GCF_001006025.1_WP_046813809.1:1.00000050e-06):1.00000050e-06):0.00502380505):0.0100606275):1.00000050e-06):0.0725726263):0.0411055286,((GCF_000934625.1_WP_003548818.1:1.00000050e-06,GCF_000389675.2_WP_003548818.1:1.00000050e-06):1.00000050e-06,GCF_000011985.1_YP_193116.1:1.00000050e-06):0.0157033787):0.180216641,((GCF_000014425.1_WP_003647921.1:0.0316091315,(GCF_000091405.1_WP_012845553.1:0.00519715117,(((GCF_000498675.1_WP_011161383.1:1.00000050e-06,GCF_000204985.1_WP_011161383.1:1.00000050e-06):1.00000050e-06,GCF_000008065.1_WP_011161383.1:1.00000050e-06):1.00000050e-06,GCF_001714745.1_WP_011161383.1:1.00000050e-06):1.00000050e-06):0.0276781495):0.328182256,((GCF_000056065.1_WP_011543572.1:0.0102529017,(GCF_000191165.1_WP_003624216.1:1.00000050e-06,GCF_001469775.1_WP_003624216.1:1.00000050e-06):1.00000050e-06):0.00509208961,(GCF_000014405.1_WP_002877895.1:1.00000050e-06,GCF_000182835.1_WP_002877895.1:1.00000050e-06):1.00000050e-06):0.207650570):0.123887765):0.0859979637):0.134024825):0.665700121,(GCF_001564455.1_WP_067554694.1:0.556493746,(GCF_000143845.1_WP_013251303.1:0.537775399,(GCF_001454945.1_WP_058117760.1:0.455982413,GCF_001688625.1_WP_065534492.1:0.296978252):0.282825844):0.372456027):0.349857058);
