# Supplementary material for: The metabolic network of the last bacterial common ancestor
Source: Commun Biol. 2021 Mar 26;4:413. doi: 10.1038/s42003-021-01918-4 (PMC7997952; doi:10.1038/s42003-021-01918-4)
Supplement: Supplementary file 7 — Supplementary Data 5 [file 42003_2021_1918_MOESM7_ESM.zip › 63324_LBCA_trees/10157.tree]

(GCF_000021905.1_WP_012610956.1:1.26296349,((GCF_000218875.1_WP_013934127.1:0.0802474543,(((((GCF_000277755.1_WP_011240289.1:1.00000050e-06,GCF_000024245.1_WP_011240289.1:1.00000050e-06):1.00000050e-06,GCF_000498655.1_WP_011240289.1:1.00000050e-06):1.00000050e-06,(GCF_000576165.1_WP_011240289.1:1.00000050e-06,GCF_000576125.1_WP_011240289.1:1.00000050e-06):1.00000050e-06):1.00000050e-06,GCF_000175255.2_WP_011240289.1:1.00000050e-06):1.00000050e-06,GCF_000007105.1_WP_011240289.1:1.00000050e-06):0.0486618793):0.356200849,(((GCF_000754345.1_WP_052038345.1:0.160253011,((GCF_000334515.1_WP_015366000.1:0.0486882783,(GCF_000012005.1_YP_402785.1:0.00495932302,(GCF_000013585.1_WP_001069458.1:0.00165225632,((GCF_000743955.1_WP_001069479.1:1.00000050e-06,(((GCF_001580175.1_WP_001069479.1:1.00000050e-06,GCF_001579965.1_WP_001069479.1:1.00000050e-06):1.00000050e-06,GCF_001578125.1_WP_001069479.1:1.00000050e-06):1.00000050e-06,GCF_001021855.1_WP_001069479.1:1.00000050e-06):1.00000050e-06):1.00000050e-06,(((GCF_000743995.1_WP_001069479.1:1.00000050e-06,(GCF_000006925.2_NP_707712.1:1.00000050e-06,GCF_000022245.1_WP_001069479.1:1.00000050e-06):1.00000050e-06):1.00000050e-06,GCF_000007405.1_WP_001069479.1:1.00000050e-06):1.00000050e-06,GCF_000953035.1_WP_001069479.1:1.00000050e-06):1.00000050e-06):0.00164784591):1.00000050e-06):0.0199968172):0.128645911,(GCF_001011055.1_WP_047060055.1:0.0574313258,((GCF_000800725.1_WP_034165197.1:1.00000050e-06,GCF_000264765.2_WP_034165197.1:1.00000050e-06):0.0135017026,((GCF_000146305.1_WP_012848304.1:1.00000050e-06,GCF_000020865.1_WP_012848304.1:1.00000050e-06):1.00000050e-06,GCF_000348565.1_WP_012848304.1:1.00000050e-06):0.00500272089):0.0261344337):0.0891562718):0.0486552189):0.139807521,GCF_000341395.1_WP_015402597.1:0.457910535):0.106785657,(GCF_001549715.1_WP_060869996.1:0.00494719109,GCF_001549875.1_WP_060871391.1:0.0146430377):0.641815182):0.0704070513):0.766821956);
