# Supplementary material for: The metabolic network of the last bacterial common ancestor
Source: Commun Biol. 2021 Mar 26;4:413. doi: 10.1038/s42003-021-01918-4 (PMC7997952; doi:10.1038/s42003-021-01918-4)
Supplement: Supplementary file 7 — Supplementary Data 5 [file 42003_2021_1918_MOESM7_ESM.zip › 63324_LBCA_trees/10158.tree]

((GCF_000789395.1_WP_039311141.1:0.571210606,GCF_000283615.1_WP_014124297.1:0.516334502):0.752044305,((GCF_001602195.1_WP_049182571.1:0.00416371782,(GCF_000010145.1_WP_015638428.1:1.00000050e-06,GCF_000397165.1_WP_015638428.1:1.00000050e-06):0.0167628761):0.987429334,((GCF_001663735.1_WP_068377403.1:0.00492329779,(((((GCF_001611035.1_WP_046870786.1:1.00000050e-06,GCF_001611115.1_WP_046870786.1:1.00000050e-06):1.00000050e-06,GCF_001663715.1_WP_046870786.1:1.00000050e-06):1.00000050e-06,(GCF_001611075.1_WP_056986435.1:1.00000050e-06,(GCF_001663655.1_WP_056986435.1:1.00000050e-06,GCF_001611135.1_WP_056986435.1:1.00000050e-06):1.00000050e-06):0.00494352971):1.00000050e-06,(GCF_001702175.1_WP_046870786.1:1.00000050e-06,GCF_001702195.1_WP_046870786.1:1.00000050e-06):1.00000050e-06):1.00000050e-06,((GCF_001663755.1_WP_068281321.1:1.00000050e-06,(GCF_001663675.1_WP_068281292.1:1.00000050e-06,GCF_001663755.1_WP_068281292.1:1.00000050e-06):0.00489988009):0.00491457377,(GCF_001702235.1_WP_065868914.1:1.00000050e-06,GCF_001702215.1_WP_065868914.1:1.00000050e-06):0.00492085274):1.00000050e-06):1.00000050e-06):0.635935407,((GCF_001642085.1_WP_067061204.1:0.671041914,GCF_000521725.1_WP_025267481.1:0.720745485):0.288827483,(GCF_001050435.1_WP_048736027.1:0.265011163,((GCF_001443645.1_WP_033611748.1:0.0786434477,(((GCF_001596095.1_WP_003644452.1:1.00000050e-06,GCF_001715615.1_WP_003644452.1:1.00000050e-06):1.00000050e-06,GCF_000931425.1_WP_003644452.1:1.00000050e-06):0.0104918608,((GCF_001581895.1_WP_045352413.1:0.00516708947,(GCF_000412205.1_WP_003646010.1:1.00000050e-06,GCF_000392485.3_WP_003646010.1:1.00000050e-06):1.00000050e-06):1.00000050e-06,(GCF_001659745.1_WP_015380410.1:1.00000050e-06,GCF_000338115.2_WP_015380410.1:1.00000050e-06):0.00515621810):0.00506522743):0.113222470):0.186460272,GCF_001676805.1_WP_065201782.1:0.132731951):0.108178441):0.628464134):0.0859819956):0.289874950):0.198118616);
