# Supplementary material for: The metabolic network of the last bacterial common ancestor
Source: Commun Biol. 2021 Mar 26;4:413. doi: 10.1038/s42003-021-01918-4 (PMC7997952; doi:10.1038/s42003-021-01918-4)
Supplement: Supplementary file 7 — Supplementary Data 5 [file 42003_2021_1918_MOESM7_ESM.zip › 63324_LBCA_trees/10159.tree]

(((GCF_001688685.1_WP_065533295.1:0.852225000,(GCF_000014425.1_WP_011678718.1:0.212577648,(GCF_000204985.1_WP_014566922.1:1.00000050e-06,(GCF_000008065.1_WP_011161276.1:0.00304409928,GCF_000498675.1_WP_023599016.1:0.00303458559):0.00303409019):0.0859171227):0.567405572):0.420309830,(((GCF_000157355.2_WP_015509234.1:0.0906083791,(GCF_000336405.1_WP_002310921.1:0.00274091167,(GCF_001267395.1_WP_034873553.1:1.00000050e-06,GCF_001267865.1_WP_034873553.1:1.00000050e-06):0.00890728014):0.165243258):0.280975256,(((GCF_001267865.1_WP_005878111.1:0.111319565,(GCF_000271405.2_WP_010719081.1:0.00205974148,GCF_001641305.1_WP_063627159.1:0.00400329709):0.151168976):0.0345800047,GCF_000504125.1_WP_023519735.1:0.163247788):0.0511999322,(((GCF_000444405.1_WP_002296674.1:1.00000050e-06,((GCF_000250945.1_WP_002296674.1:1.00000050e-06,((GCF_001518735.1_WP_002296674.1:1.00000050e-06,GCF_001587115.1_WP_002296674.1:1.00000050e-06):1.00000050e-06,(GCF_001412695.1_WP_002296674.1:1.00000050e-06,GCF_001298485.1_WP_002296674.1:1.00000050e-06):1.00000050e-06):1.00000050e-06):1.00000050e-06,GCF_000174395.2_YP_006376093.1:1.00000050e-06):1.00000050e-06):1.00000050e-06,(GCF_000336405.1_WP_002296674.1:1.00000050e-06,GCF_001635875.1_WP_002296674.1:1.00000050e-06):1.00000050e-06):1.00000050e-06,(GCF_900066025.1_WP_061605194.1:1.00000050e-06,GCF_000737555.1_WP_025478515.1:0.0216505307):0.00611112173):0.194339066):0.251936333):0.120961164,(GCF_000496265.1_WP_023439843.1:1.00000050e-06,(GCF_001411765.2_WP_055125919.1:0.00625555362,GCF_000014505.1_WP_011672874.1:1.00000050e-06):0.00624604753):1.17044371):0.153125831):0.347541276,(GCF_000271665.2_WP_007958421.1:1.24828921,(GCF_000026065.1_WP_011373752.1:0.152700759,(GCF_001723545.1_WP_069467803.1:0.00310633283,(GCF_001698165.1_WP_004265807.1:1.00000050e-06,GCF_001663835.1_WP_004265807.1:1.00000050e-06):1.00000050e-06):0.138392431):0.911640451):0.0902227063);
