# Supplementary material for: The metabolic network of the last bacterial common ancestor
Source: Commun Biol. 2021 Mar 26;4:413. doi: 10.1038/s42003-021-01918-4 (PMC7997952; doi:10.1038/s42003-021-01918-4)
Supplement: Supplementary file 7 — Supplementary Data 5 [file 42003_2021_1918_MOESM7_ESM.zip › 63324_LBCA_trees/1015.tree]

((((GCF_001564455.1_WP_067558929.1:1.44121393,(GCF_000755705.1_WP_038469081.1:1.04927294,GCF_000020605.1_WP_049757242.1:0.684012197):0.0668075770):0.107523455,(((GCF_001553915.1_WP_062174643.1:0.348128516,(GCF_001623565.1_WP_067089463.1:0.152911359,(((GCF_001281105.1_WP_053794309.1:0.0131284897,GCF_000017005.1_WP_012131000.1:0.00426949887):0.0931062907,((((GCF_000262145.1_WP_014714050.1:0.00863181292,GCF_000164675.2_WP_003014511.1:1.00000050e-06):0.203206123,(GCF_001587175.1_WP_061564485.1:0.00231438706,(GCF_000479315.1_WP_023024693.1:1.00000050e-06,GCF_000479335.1_WP_023027374.1:0.00432678930):0.0151481877):0.217353904):0.0594599362,(((((GCF_001026925.1_WP_000565383.1:1.00000050e-06,((((GCF_000782855.1_WP_000565383.1:1.00000050e-06,((((GCF_001190885.1_WP_000565378.1:0.00418398633,GCF_000427075.1_WP_016480849.1:0.00839889477):1.00000050e-06,GCF_001448985.1_WP_029140707.1:0.00418829613):1.00000050e-06,((((GCF_001592385.1_WP_000565383.1:1.00000050e-06,((GCF_000730215.1_WP_000565383.1:1.00000050e-06,GCF_000302475.1_WP_000565383.1:1.00000050e-06):1.00000050e-06,GCF_000007265.1_NP_688183.1:1.00000050e-06):1.00000050e-06):1.00000050e-06,(GCF_001683515.1_WP_000565383.1:1.00000050e-06,GCF_001592425.1_WP_000565383.1:1.00000050e-06):1.00000050e-06):1.00000050e-06,(GCF_001275545.2_WP_000565383.1:1.00000050e-06,GCF_000012705.1_WP_000565383.1:1.00000050e-06):1.00000050e-06):1.00000050e-06,GCF_000730255.1_WP_000565383.1:1.00000050e-06):1.00000050e-06):1.00000050e-06,((GCF_000299135.1_WP_000565383.1:1.00000050e-06,((GCF_000689235.1_WP_000565380.1:1.00000050e-06,GCF_001552035.1_WP_000565380.1:1.00000050e-06):0.00419562764,GCF_000196055.1_WP_000565385.1:0.00418267463):1.00000050e-06):1.00000050e-06,GCF_000831125.1_WP_000565383.1:1.00000050e-06):1.00000050e-06):1.00000050e-06):1.00000050e-06,GCF_000427035.1_WP_000565383.1:1.00000050e-06):1.00000050e-06,(GCF_001266635.1_WP_000565383.1:1.00000050e-06,GCF_000831105.1_WP_000565383.1:1.00000050e-06):1.00000050e-06):1.00000050e-06,GCF_000831145.1_WP_000565383.1:1.00000050e-06):1.00000050e-06):1.00000050e-06,GCF_001190805.1_WP_000565383.1:1.00000050e-06):1.00000050e-06,GCF_001712835.1_WP_069029918.1:0.00418458631):0.232561710,((((GCF_000213825.1_WP_013794038.1:0.180962201,(GCF_000831485.1_WP_003099333.1:0.121775033,GCF_000009545.1_WP_012658538.1:0.178608198):0.0445169584):0.135893543,(((GCF_001543085.1_WP_038675939.1:1.00000050e-06,GCF_000785515.1_WP_038675939.1:1.00000050e-06):0.00419226279,(GCF_000448685.2_WP_002890887.1:1.00000050e-06,GCF_000253315.1_WP_002890887.1:1.00000050e-06):0.00447661212):0.0236456712,((((GCF_001705585.1_WP_065973234.1:1.00000050e-06,((GCF_001514435.1_WP_011227248.1:1.00000050e-06,GCF_000011845.1_WP_011227248.1:1.00000050e-06):1.00000050e-06,GCF_001685375.1_WP_011227248.1:1.00000050e-06):0.00432654721):0.00429256948,((GCF_000698885.1_WP_024704139.1:1.00000050e-06,GCF_001008015.1_WP_024704139.1:1.00000050e-06):1.00000050e-06,GCF_001663795.1_WP_024704139.1:1.00000050e-06):0.00429499404):0.00431398531,(GCF_000014485.1_WP_011681176.1:1.00000050e-06,(((GCF_000971665.1_WP_046206462.1:1.00000050e-06,(GCF_001280285.1_WP_014727452.1:1.00000050e-06,GCF_000262675.1_WP_014727452.1:1.00000050e-06):0.00433062671):0.00868621916,(GCF_000011825.1_WP_011226048.1:0.00429563316,GCF_000182875.1_WP_014608351.1:1.00000050e-06):0.00431842968):1.00000050e-06,GCF_000253395.1_WP_014621640.1:1.00000050e-06):0.00433609571):1.00000050e-06):0.0161473887,GCF_000253335.1_WP_013990661.1:0.0146679372):0.0258359478):0.167292962):0.0223544190,((GCF_001477615.1_WP_058813835.1:0.101509558,GCF_000246835.1_WP_014334576.1:0.0714288001):0.138311667,((GCF_000441535.1_WP_020916569.1:0.00962392690,((GCF_000203195.1_WP_013643034.1:0.00438331324,GCF_000270145.1_WP_014620085.1:0.0131513497):0.00441475239,(GCF_000027185.1_WP_012961874.1:0.00887848461,(GCF_001477575.1_WP_058621704.1:0.00429423186,GCF_000283635.1_WP_014294411.1:0.00873285922):0.0177786872):0.00433892459):0.0168992354):0.0197274997,GCF_000270165.1_WP_013851734.1:0.00780624775):0.0364018381):0.0852242159):0.0503331201,((GCF_000390245.1_WP_015647024.1:0.0895746651,(((GCF_000186405.1_WP_014636256.1:1.00000050e-06,GCF_000231925.1_WP_014736030.1:0.00429124037):0.00425204619,(((GCF_001572685.1_WP_002936359.1:1.00000050e-06,GCF_001272635.1_WP_002936359.1:1.00000050e-06):1.00000050e-06,(GCF_000168355.3_WP_002936359.1:1.00000050e-06,(GCF_000294495.1_WP_002936359.1:1.00000050e-06,GCF_000494895.1_WP_002936359.1:1.00000050e-06):1.00000050e-06):1.00000050e-06):1.00000050e-06,(GCF_001610935.1_WP_024415690.1:1.00000050e-06,(GCF_000233575.1_WP_011922734.1:1.00000050e-06,(((GCF_000993745.1_WP_011922734.1:1.00000050e-06,GCF_000231865.1_WP_011922734.1:1.00000050e-06):1.00000050e-06,(GCF_000091905.1_WP_011922734.1:1.00000050e-06,GCF_000026725.1_WP_011922734.1:1.00000050e-06):1.00000050e-06):1.00000050e-06,(GCF_000344765.1_WP_011922734.1:1.00000050e-06,(GCF_000018185.1_WP_011922734.1:1.00000050e-06,GCF_000026745.1_YP_003029007.1:1.00000050e-06):1.00000050e-06):1.00000050e-06):1.00000050e-06):0.00431244349):0.00430223865):0.0217828213):0.0469518488,(GCF_000231905.1_WP_014638259.1:0.0171443344,(GCF_000732355.1_WP_024390823.1:0.00430172458,((GCF_000231885.1_WP_013730278.1:1.00000050e-06,(GCF_000204625.1_WP_013730278.1:1.00000050e-06,GCF_000471985.1_WP_013730278.1:1.00000050e-06):1.00000050e-06):1.00000050e-06,(GCF_001721625.1_WP_013730278.1:1.00000050e-06,GCF_001640765.1_WP_013730278.1:1.00000050e-06):1.00000050e-06):1.00000050e-06):0.00915731433):0.0356908572):0.0403501598):0.259651753,GCF_001598035.1_WP_062708316.1:0.398650955):0.136680598):0.0263882505):0.133900885,(GCF_001281025.1_WP_060628350.1:0.337641968,(GCF_001553685.1_WP_060956162.1:0.158760058,((GCF_001560895.1_WP_033680710.1:0.0411151067,(GCF_000018965.1_WP_000565345.1:0.00844279891,(((GCF_000018985.1_WP_000565364.1:1.00000050e-06,GCF_000210935.1_WP_000565364.1:1.00000050e-06):1.00000050e-06,GCF_000019985.1_WP_000565364.1:1.00000050e-06):0.00428684844,((((GCF_000210975.1_WP_000565348.1:1.00000050e-06,((GCF_000211075.1_WP_000565348.1:1.00000050e-06,GCF_000019025.1_WP_000565348.1:1.00000050e-06):1.00000050e-06,GCF_000299015.1_WP_000565348.1:1.00000050e-06):1.00000050e-06):1.00000050e-06,GCF_000251085.2_WP_000565348.1:1.00000050e-06):1.00000050e-06,((GCF_000019005.1_WP_000565348.1:1.00000050e-06,GCF_000211095.1_WP_000565348.1:1.00000050e-06):1.00000050e-06,GCF_001457635.1_WP_000565348.1:1.00000050e-06):1.00000050e-06):1.00000050e-06,GCF_000019825.1_WP_000565356.1:1.00000050e-06):1.00000050e-06):0.00428093370):0.0382721483):0.0352369440,((GCF_000688775.1_WP_044021338.1:0.00591001463,GCF_000253155.1_WP_000565330.1:0.0111183801):0.0632497761,((GCF_000026665.1_WP_000565369.1:0.0170130518,(GCF_000006885.1_WP_000565352.1:0.00425470214,GCF_000014365.1_WP_000567603.1:0.0173266429):0.00455142383):0.0152066849,((GCF_000147095.1_WP_000565368.1:0.0256578406,(GCF_000019265.1_WP_000565355.1:1.00000050e-06,GCF_000196595.1_WP_000565355.1:1.00000050e-06):0.0169637776):0.00398961712,GCF_000146975.1_WP_000565367.1:0.00431950488):0.0241952942):0.0677664372):0.0285368573):0.105875156):0.0160992265):0.0408324376):0.0780624753):0.0391555190,(GCF_000014205.1_YP_001036139.1:0.208166857,GCF_000385925.1_WP_015605936.1:0.120954326):0.0746181958):0.0248331468):0.0444942949,(GCF_001708305.1_WP_068990414.1:0.125837001,((GCF_000831165.1_WP_022525209.1:1.00000050e-06,(GCF_000463465.1_WP_003026606.1:1.00000050e-06,GCF_001412635.1_WP_003026606.1:1.00000050e-06):0.00427932669):0.0161054471,((GCF_000463355.1_WP_009569635.1:1.00000050e-06,GCF_000463385.1_WP_009569635.1:1.00000050e-06):1.00000050e-06,GCF_000306805.1_WP_037589490.1:0.00861496896):0.0422700509):0.0917035732):0.0160882085):0.0760189502):0.293172195):0.537754779,(GCF_001689125.1_WP_065541433.1:0.693878694,GCF_000018685.1_WP_012199244.1:0.775781659):0.123040380):0.0795854161,(GCF_000146185.1_WP_012740594.1:0.666566605,GCF_000145035.1_WP_013281784.1:0.593589882):0.324386762):0.120686443):0.0958351686,GCF_000247605.1_WP_041668730.1:1.01904283):0.0930635517,(((((GCF_000023325.1_WP_012744530.1:0.707602884,GCF_001027025.1_WP_053001060.1:0.511747363):0.418853363,((GCF_000255135.1_WP_014296697.1:0.543703375,(GCF_000953715.1_WP_045087244.1:0.256205032,GCF_000018605.1_WP_012208768.1:0.185137883):0.222253766):0.132088655,(GCF_000190435.1_WP_013607630.1:0.481376100,GCF_000236685.1_WP_014271586.1:0.305478792):1.19793520):0.106761087):0.578993016,(GCF_000967915.1_WP_030005148.1:0.851359985,(GCF_000018785.1_WP_012242959.1:0.433174523,GCF_000953195.1_WP_045749067.1:0.394372967):0.581548607):0.229039294):0.172446536,(GCF_001545095.1_WP_067633432.1:0.867430575,(GCF_000179635.2_WP_013499470.1:0.808901639,(GCF_000723465.1_WP_051706561.1:1.17837107,GCF_000190635.1_WP_013624674.1:0.732367751):0.125203462):0.595063859):0.322136408):0.0779306532,(((GCF_000023885.1_WP_012798408.1:0.974496207,(GCF_001189515.2_WP_050343166.1:0.291582992,(GCF_000024265.1_WP_009609354.1:0.0977664558,GCF_000270285.1_WP_013979155.1:0.131863091):0.264238868):0.564566468):0.715255144,((((GCF_000184925.1_WP_003512873.1:1.00000050e-06,GCF_000015865.1_WP_003512873.1:1.00000050e-06):1.00000050e-06,GCF_000255615.2_WP_003512873.1:1.00000050e-06):1.00000050e-06,GCF_001692755.1_WP_003512873.1:1.00000050e-06):0.0615119038,GCF_000237085.1_WP_014254299.1:0.147483416):0.975649128):0.251737814,(((GCF_000152245.2_WP_013381364.1:1.00000050e-06,GCF_001481725.1_WP_058693814.1:0.0362677284):0.999299420,(GCF_000165505.1_WP_013386838.1:1.18407074,((GCF_000166415.1_WP_041595772.1:1.11019235,((GCF_000166695.1_WP_013433462.1:1.00000050e-06,GCF_000193435.2_WP_013433462.1:1.00000050e-06):0.196154284,(GCF_000166335.1_WP_013412815.1:0.327278921,GCF_000166775.1_WP_013429419.1:0.189422658):0.102927017):0.793339520):0.111763787,GCF_000146065.2_WP_015425035.1:1.10254202):0.0550227089):0.122910274):0.0926241928,((GCF_000213255.1_WP_013780994.1:1.44025722,(((GCF_000237085.1_WP_027621765.1:0.302136249,(GCF_000015865.1_WP_011838065.1:6.39120745e-05,((GCF_000255615.2_WP_003517126.1:1.00000050e-06,GCF_001692755.1_WP_003517126.1:1.00000050e-06):1.00000050e-06,GCF_000184925.1_WP_003517126.1:1.00000050e-06):0.00746643511):0.500463485):0.408842432,(GCF_000010185.1_WP_012290994.1:1.25269173,GCF_000024105.1_WP_015777499.1:0.706297758):0.225248188):0.0632326728,GCF_000597865.1_WP_025436243.1:0.940091227):0.0145830834):0.0345624859,((((GCF_001454945.1_WP_058118526.1:0.907803955,GCF_000012865.1_WP_011345348.1:0.952964453):0.220210346,GCF_000144695.1_WP_013279068.1:0.760420813):0.141299155,(((((GCF_000024205.1_WP_015759449.1:0.750550300,(GCF_000305935.1_WP_015049424.1:0.735134314,GCF_000018425.1_WP_012302798.1:0.637690600):0.119025900):0.0790707745,GCF_000016165.1_WP_011879291.1:0.606034202):0.133193637,(((GCF_000271665.2_WP_007959056.1:0.191583477,GCF_000725345.1_WP_051789039.1:0.197929209):0.517269130,((GCF_000024945.1_WP_012864184.1:1.53415636,GCF_001304715.1_WP_054336178.1:0.220983325):0.136115837,(GCF_000025305.1_WP_012937951.1:0.585835184,GCF_000284095.1_WP_014424885.1:0.309249519):0.210954311):0.574282533):0.216009802,(GCF_000231385.2_WP_014904905.1:0.220929804,GCF_000235605.1_WP_014187384.1:0.0757916814):0.675159084):0.174753962):0.0227538618,(GCF_000018405.1_WP_012175076.1:1.09319447,((GCF_000025945.1_WP_041279035.1:0.957888936,GCF_000021905.1_WP_012609578.1:0.817777490):0.296262723,GCF_000014965.1_WP_011698832.1:0.830987256):0.187442887):0.0923533942):0.0893780650,((GCF_000307165.1_WP_015010729.1:0.501868341,((GCF_000981525.1_WP_047914608.1:0.267570726,(GCF_000761115.1_WP_038598579.1:1.00000050e-06,(GCF_000479375.2_WP_023163587.1:1.00000050e-06,(((GCF_000236475.1_WP_014571802.1:0.00759111961,GCF_000269945.1_WP_014570936.1:1.00000050e-06):1.00000050e-06,(GCF_000478255.1_WP_012896991.1:1.00000050e-06,GCF_000025045.1_WP_012896991.1:1.00000050e-06):0.00758267080):0.00378638465,GCF_000807375.1_WP_039114425.1:1.00000050e-06):0.00378651579):0.0113204018):0.161961457):0.341272875,(GCF_001444345.1_WP_000565312.1:0.362286725,GCF_001444345.1_WP_000565299.1:0.488736542):0.433273314):0.0781132470):0.0977387841,((GCF_001543175.1_WP_060778425.1:0.0565702067,GCF_000193205.1_WP_013668571.1:0.0447554107):0.565219895,(((((GCF_000195575.1_WP_041556415.1:0.0356209487,GCF_000493735.1_WP_043945352.1:0.0488302224):0.157552864,GCF_001483965.1_WP_058918858.1:0.214912585):0.140496461,(GCF_000504125.1_WP_023519868.1:0.425277811,((GCF_000283975.1_WP_015695297.1:0.376863459,GCF_000271405.2_WP_010720309.1:0.473315983):0.110176646,((GCF_000283615.1_WP_041591890.1:0.0119356337,GCF_001712815.1_WP_069029366.1:0.00828141915):0.248707971,((GCF_001641305.1_WP_063627381.1:1.00000050e-06,GCF_000271405.2_WP_010737946.1:0.00398932244):0.161388515,((((GCF_001412695.1_WP_060475363.1:1.00000050e-06,GCF_001298485.1_WP_060475363.1:1.00000050e-06):0.0159207990,GCF_000737555.1_WP_038398529.1:0.00392759549):1.00000050e-06,((GCF_000174395.2_YP_006376573.1:0.0119118536,((((GCF_000444405.1_WP_002305605.1:1.00000050e-06,GCF_001587115.1_WP_002305605.1:1.00000050e-06):0.0117548395,GCF_900066025.1_WP_002331545.1:0.00390115943):1.00000050e-06,GCF_000250945.1_WP_002296215.1:0.0117544667):1.00000050e-06,(GCF_001518735.1_WP_002312256.1:1.00000050e-06,GCF_001635875.1_WP_002312256.1:1.00000050e-06):0.00780984159):0.00391111893):0.0118040320,GCF_000336405.1_WP_010738836.1:0.0118881985):0.00392248930):0.0291567602,((GCF_001558875.1_WP_061054357.1:0.0267990202,GCF_000157355.2_WP_015509387.1:0.0218776924):0.164700316,GCF_000281195.1_WP_010709693.1:0.0891449063):0.0188622307):0.0840915157):0.108524631):0.0885740468):0.0972289230):0.167676936):0.0739618869,(((((GCF_000203855.3_YP_004889100.1:0.0220274318,(GCF_001596095.1_WP_027822000.1:1.00000050e-06,GCF_001672035.1_WP_027822000.1:1.00000050e-06):0.00480452744):0.00652621826,(GCF_001296095.1_WP_003644162.1:0.00466711777,((GCF_001660025.1_WP_064578678.1:0.0356193469,((GCF_001302645.1_WP_060678062.1:0.0178178519,GCF_000338115.2_WP_043993124.1:0.0299337732):0.0245082426,GCF_000412205.1_WP_041161916.1:0.0355457482):0.0128209484):0.0294486830,GCF_000931425.1_WP_044430147.1:0.0134067952):0.0113044115):0.0140847368):0.0743416478,(((((GCF_001484005.1_WP_013355387.1:1.00000050e-06,GCF_000338115.2_WP_015380066.1:0.00388743213):1.00000050e-06,GCF_001617525.1_WP_013355387.1:1.00000050e-06):1.00000050e-06,GCF_000148815.2_WP_013355387.1:1.00000050e-06):1.00000050e-06,GCF_001704315.1_WP_013355387.1:1.00000050e-06):1.00000050e-06,(GCF_001704335.1_WP_013355387.1:1.00000050e-06,GCF_001659745.1_WP_013355387.1:1.00000050e-06):1.00000050e-06):0.0684594923):0.538275720,((GCF_001723525.1_WP_069468949.1:0.00686234174,(GCF_000758365.1_WP_044005448.1:0.00392501293,(GCF_001011095.1_WP_047035946.1:1.00000050e-06,(GCF_000008925.1_YP_536439.1:1.00000050e-06,GCF_000143435.1_WP_014568754.1:0.00389130681):0.00782468925):0.00389132616):0.00897656988):0.142468213,GCF_000224985.1_WP_014072705.1:0.167820619):0.286431546):0.141488662,(((GCF_001050475.1_WP_048704697.1:0.544702003,(GCF_000831645.3_WP_041501466.1:0.409202982,(((GCF_001702215.1_WP_014215686.1:1.00000050e-06,GCF_001702235.1_WP_014215686.1:1.00000050e-06):1.00000050e-06,GCF_000237995.1_WP_014215686.1:1.00000050e-06):0.219160977,(GCF_001050435.1_WP_048735630.1:0.188243425,((GCF_000359625.1_WP_015474011.1:0.114854064,GCF_001676805.1_WP_065201570.1:0.110474005):0.0886558868,(GCF_001411765.2_WP_055126164.1:0.0161662376,(GCF_000014505.1_WP_041526989.1:0.00761024238,GCF_000496265.1_WP_041525498.1:0.00756510524):0.00684135767):0.146849226):0.0472393891):0.0485869553):0.0800053987):0.0495268503):0.0810465315,((GCF_001663835.1_WP_064777585.1:0.211894587,(((GCF_001663755.1_WP_068226181.1:1.00000050e-06,GCF_001663735.1_WP_068226181.1:1.00000050e-06):1.00000050e-06,GCF_001663655.1_WP_068226181.1:1.00000050e-06):1.00000050e-06,(GCF_001663675.1_WP_068226181.1:1.00000050e-06,GCF_001663715.1_WP_068226181.1:1.00000050e-06):1.00000050e-06):0.246252626):0.140434548,(GCF_001314945.1_WP_034532229.1:0.565957001,GCF_000225325.1_WP_014082489.1:0.307666158):0.0896580011):0.0161356311):0.128452088,(((((GCF_000014425.1_WP_003657183.1:0.0125906177,(GCF_000498675.1_WP_023599705.1:0.0240595546,((GCF_000091405.1_WP_012846317.1:0.0236638112,(GCF_000008065.1_WP_011161881.1:0.0356418355,GCF_000204985.1_WP_014567581.1:0.0158247307):1.00000050e-06):0.0200690776,GCF_001714745.1_WP_069168531.1:0.0199611014):1.00000050e-06):0.0113687328):0.303367570,(((GCF_001314245.2_WP_060471537.1:0.0120874343,(GCF_000165775.1_WP_014919405.1:0.00393523386,((GCF_000214785.1_WP_013854762.1:0.0158800505,GCF_001308285.1_WP_054607598.1:0.00789588991):1.00000050e-06,(GCF_001042405.1_WP_060459006.1:0.00789850742,((GCF_000189515.1_WP_014564197.1:0.00394467330,GCF_000961015.1_WP_052541573.1:0.00789691970):0.00786292488,((GCF_000525715.1_WP_025283913.1:0.0159894276,GCF_001702095.1_WP_065866798.1:0.00392015659):1.00000050e-06,((GCF_001006025.1_WP_046814478.1:0.00785881493,GCF_000422165.1_WP_020828982.1:0.00392631587):1.00000050e-06,GCF_000015385.1_WP_012212247.1:0.0117981862):0.00393214976):0.00392808571):1.00000050e-06):0.00393120465):1.00000050e-06):0.00788053660):0.0487332833,(((GCF_000934625.1_WP_003549867.1:1.00000050e-06,GCF_000011985.1_YP_194577.1:1.00000050e-06):1.00000050e-06,GCF_000389675.2_WP_003549867.1:1.00000050e-06):0.0484403632,(GCF_000194115.1_WP_014566168.1:1.00000050e-06,GCF_000191545.1_WP_013642448.1:0.0120398374):0.0125542144):0.0739566193):0.0778404419,(GCF_000014405.1_WP_011678628.1:0.00408526812,(((GCF_000191165.1_WP_014565347.1:0.00403077172,GCF_000056065.1_WP_011544275.1:0.0121224985):1.00000050e-06,GCF_001469775.1_WP_035176039.1:0.0244723216):0.00407545137,GCF_000182835.1_WP_013440216.1:0.0370435103):0.00807168355):0.285398904):0.105690536):0.0715623682,(GCF_000248095.2_WP_039945111.1:0.223591337,(GCF_000397165.1_WP_015638465.1:0.00754549781,((GCF_000010145.1_WP_012390714.1:0.0192612430,(GCF_000466785.3_WP_021349538.1:0.00978927773,GCF_001602195.1_WP_062813521.1:0.0149368386):0.00819256012):0.00982386074,GCF_000210515.1_WP_041812556.1:0.0200749886):0.00490021319):0.367176669):0.0854389447):0.194825219,(((GCF_000211375.1_WP_013721100.1:0.0526375923,GCF_000298115.2_WP_014940873.1:0.133803691):0.172686184,GCF_000829395.1_WP_041092318.1:0.209865073):0.0754081759,(((GCF_000439275.1_WP_029507404.1:1.00000050e-06,((GCF_001046835.1_WP_003667070.1:1.00000050e-06,(GCF_000016825.1_WP_003667070.1:1.00000050e-06,GCF_000010005.1_WP_003667070.1:1.00000050e-06):1.00000050e-06):0.00377365846,GCF_000410995.1_WP_003676694.1:0.00377833578):1.00000050e-06):1.00000050e-06,(GCF_000159455.2_WP_035160298.1:0.00755761364,GCF_001688685.1_WP_065532994.1:0.00378033703):1.00000050e-06):1.00000050e-06,GCF_001618905.1_WP_063164039.1:0.00379747328):0.187760443):0.0586297976):0.0501380808,(((GCF_001698145.1_WP_068852148.1:0.222940933,GCF_000026405.1_WP_012305342.1:0.162297416):0.0683081084,((GCF_000512955.1_WP_038534135.1:0.00707548337,((GCF_001047695.1_WP_048592263.1:0.00382606831,GCF_001583825.1_WP_042250412.1:1.00000050e-06):1.00000050e-06,(GCF_000014445.1_WP_011680125.1:1.00000050e-06,GCF_000234825.3_WP_014324946.1:0.00381364676):0.00378772793):0.0121159584):0.174084801,(GCF_000196855.1_WP_010382710.1:0.111705277,(GCF_001536305.1_WP_060391385.1:1.00000050e-06,GCF_000298875.1_WP_014947509.1:0.00767612636):0.0607183809):0.0259556581):0.0343086558):0.249990560,((GCF_000219805.1_WP_013989830.1:0.254397355,(GCF_000829055.1_WP_025012894.1:0.0492133777,((((GCF_000418495.1_WP_024129339.1:0.00394704698,GCF_900070175.1_WP_061713774.1:0.00394374835):1.00000050e-06,GCF_000418475.1_WP_015765006.1:1.00000050e-06):1.00000050e-06,(GCF_000011045.1_WP_015765006.1:1.00000050e-06,GCF_000026505.1_WP_015765006.1:1.00000050e-06):1.00000050e-06):0.00398764092,(GCF_000233755.1_WP_014571468.1:0.0659388830,(GCF_000019245.4_WP_013245903.1:0.00396330989,(GCF_000309565.2_WP_003566644.1:0.00396923746,((GCF_000014525.1_YP_807246.1:1.00000050e-06,(((GCF_000582665.1_WP_003570845.1:1.00000050e-06,(GCF_000418515.1_WP_003570845.1:1.00000050e-06,GCF_001244395.1_WP_003570845.1:1.00000050e-06):1.00000050e-06):1.00000050e-06,((((GCF_000318035.1_WP_012491790.1:1.00000050e-06,GCF_000194765.1_WP_012491790.1:1.00000050e-06):1.00000050e-06,GCF_000026485.1_WP_012491790.1:1.00000050e-06):1.00000050e-06,GCF_000194785.1_WP_012491790.1:1.00000050e-06):0.00396873949,GCF_001191565.1_WP_019900098.1:0.00396141146):1.00000050e-06):1.00000050e-06,GCF_001514415.1_WP_003570845.1:1.00000050e-06):1.00000050e-06):1.00000050e-06,(GCF_000829035.1_WP_003570845.1:1.00000050e-06,GCF_000155515.2_WP_003570845.1:1.00000050e-06):1.00000050e-06):1.00000050e-06):1.00000050e-06):0.0452177221):0.00462306626):0.0256699011):0.236363120):0.0873429042,(GCF_001308145.2_WP_060654211.1:0.150786214,GCF_001308145.2_WP_043940870.1:0.355275257):0.0767400998):0.212740430):0.0704957239):0.123830455):0.103793671):0.171429590):0.0665000110,((GCF_001518795.1_WP_059348555.1:1.00000050e-06,(GCF_001543285.1_WP_003143018.1:0.0236430134,GCF_001543205.1_WP_026466477.1:0.00378749476):0.0118142352):0.328373715,GCF_001543245.1_WP_067978157.1:0.414700289):0.270757050):0.0686844034):0.120990579):0.227653258):0.154374152):0.0663147477,(GCF_001543345.1_WP_055242435.1:0.629113689,((GCF_000144645.1_WP_013275320.1:0.864232569,(GCF_000145275.1_WP_010074895.1:0.908245258,((GCF_000007085.1_WP_011025136.1:0.240161215,((GCF_000763575.1_WP_019907510.1:0.00277659071,GCF_000147695.2_WP_014062578.1:0.0127325137):0.0101332626,((GCF_000019065.1_WP_003867743.1:1.00000050e-06,(GCF_000148425.1_WP_003867743.1:1.00000050e-06,GCF_000175295.2_WP_003867743.1:1.00000050e-06):1.00000050e-06):1.00000050e-06,GCF_000019085.1_WP_003867743.1:1.00000050e-06):0.00818079954):0.146377761):0.163450284,(GCF_000189775.2_WP_013788470.1:0.0625134717,GCF_000328545.1_WP_015311320.1:0.0372341585):0.303556177):0.278731914):0.0886064257):0.0928889651,(((GCF_000204565.1_WP_019278287.1:0.170937678,GCF_000014125.1_WP_011721613.1:0.141080276):0.248459457,(GCF_000389635.1_WP_015614236.1:0.147914401,(GCF_000807255.1_WP_004455512.1:1.00000050e-06,GCF_000807175.1_WP_004455512.1:1.00000050e-06):0.0908055005):0.454397720):0.0321490002,((((GCF_000973705.1_WP_003495080.1:1.00000050e-06,GCF_001020205.1_WP_003495080.1:1.00000050e-06):0.0992412977,(GCF_000019545.1_WP_012344721.1:0.0840480692,((GCF_000063585.1_YP_001255187.1:1.00000050e-06,(GCF_000017025.1_WP_011986982.1:1.00000050e-06,GCF_000017045.1_YP_001388399.1:1.00000050e-06):1.00000050e-06):1.00000050e-06,(((GCF_000829015.1_WP_045540502.1:0.00367212296,(GCF_000253195.1_WP_014521456.1:0.0148547254,GCF_000017065.1_WP_012100550.1:0.00736012754):0.00733932002):0.00366564433,GCF_000019305.1_WP_012340102.1:1.00000050e-06):0.00363701467,(GCF_000022765.1_WP_012704783.1:1.00000050e-06,(GCF_000817935.1_WP_012720457.1:1.00000050e-06,GCF_000020345.1_WP_012720457.1:1.00000050e-06):0.00736977964):0.0259740452):0.00737383636):0.0396001456):0.0705776997):0.451109208,(((GCF_000008765.1_NP_349662.1:1.00000050e-06,GCF_000191905.1_WP_010966343.1:1.00000050e-06):1.00000050e-06,GCF_000218855.1_WP_010966343.1:1.00000050e-06):0.188336420,((GCF_000191905.1_WP_010966326.1:1.00000050e-06,GCF_000218855.1_WP_010966326.1:1.00000050e-06):1.00000050e-06,GCF_000008765.1_NP_349645.1:1.00000050e-06):0.140252107):0.357915677):0.0718487192,(((((GCF_001465175.1_WP_058371931.1:1.00000050e-06,(GCF_001456065.2_WP_058146785.1:1.00000050e-06,GCF_001646605.1_WP_058146785.1:1.00000050e-06):0.0119094216):0.330439134,(GCF_000473995.1_WP_022750262.1:0.264288876,((GCF_000016965.1_WP_012060894.1:1.00000050e-06,GCF_000767745.1_WP_012060894.1:1.00000050e-06):0.229327684,((((GCF_000833105.2_WP_041900845.1:0.0272418507,GCF_000506785.2_WP_023973406.1:0.0250880878):0.202928703,GCF_000340885.1_WP_015391279.1:0.170794206):0.0352877341,GCF_000340885.1_WP_015391292.1:0.188134488):0.0406916678,((GCF_000827935.1_WP_012451445.1:1.00000050e-06,GCF_000020285.1_WP_012451445.1:1.00000050e-06):1.00000050e-06,GCF_000827955.1_WP_012451445.1:1.00000050e-06):0.128367294):0.0458078419):0.0429731959):0.0329455224):0.211007793,((((GCF_001646605.1_WP_058142131.1:1.00000050e-06,GCF_001456065.2_WP_058142131.1:1.00000050e-06):1.00000050e-06,GCF_001465175.1_WP_058142131.1:1.00000050e-06):0.475202534,GCF_000577895.1_WP_044036612.1:0.511219765):0.0859833799,(GCF_000789395.1_WP_039311376.1:0.237585651,GCF_000789395.1_WP_039311404.1:0.306775321):0.309411556):0.0691322158):0.0715834865,((GCF_001579765.1_WP_003480007.1:0.00763162989,(GCF_000009685.1_WP_011009702.1:1.00000050e-06,GCF_001304735.1_WP_011009702.1:1.00000050e-06):1.00000050e-06):1.00000050e-06,(GCF_000013285.1_WP_003458363.1:1.00000050e-06,GCF_001579785.1_WP_061426202.1:0.00382837286):0.00380176918):0.431287918):0.145050739,(GCF_001038625.1_WP_007062523.1:0.572808972,(GCF_001642655.1_WP_017895085.1:0.422277753,(GCF_000143685.1_WP_013237197.1:0.0206592053,(GCF_001484725.1_WP_023162711.1:1.00000050e-06,GCF_000484505.1_WP_023162711.1:1.00000050e-06):0.00321956103):0.390881779):0.0908598101):0.0533368231):0.0675616397):0.0599016813):0.295940991):0.122534266):0.0811759373):0.122868962):0.0646580418):0.148623149):0.0520324633):0.00951603810);
