# Supplementary material for: The metabolic network of the last bacterial common ancestor
Source: Commun Biol. 2021 Mar 26;4:413. doi: 10.1038/s42003-021-01918-4 (PMC7997952; doi:10.1038/s42003-021-01918-4)
Supplement: Supplementary file 7 — Supplementary Data 5 [file 42003_2021_1918_MOESM7_ESM.zip › 63324_LBCA_trees/10160.tree]

((GCF_000196855.1_WP_013231908.1:0.159173598,(GCF_001583825.1_WP_061515039.1:0.156345342,GCF_001308145.2_WP_060654728.1:0.695611933):0.0984851790):0.618269829,((GCF_000246835.1_WP_014334642.1:1.12097283,GCF_000014505.1_WP_011673264.1:0.649661575):0.190365787,(GCF_000024965.1_WP_012877315.1:1.13314123,(((GCF_000782855.1_WP_000060407.1:1.00000050e-06,GCF_001712835.1_WP_000060408.1:0.0165286265):0.0119212588,(GCF_000011765.3_WP_002988781.1:1.00000050e-06,((GCF_000013525.1_WP_002988781.1:1.00000050e-06,(GCF_000307535.1_WP_002988781.1:1.00000050e-06,(((GCF_000018125.1_WP_011106640.1:1.00000050e-06,(((((GCF_000007425.1_WP_011106640.1:1.00000050e-06,(GCF_001019675.1_WP_011106640.1:1.00000050e-06,GCF_001014285.1_WP_011106640.1:1.00000050e-06):1.00000050e-06):1.00000050e-06,(GCF_001014305.1_WP_011106640.1:1.00000050e-06,GCF_000026585.1_WP_011106640.1:1.00000050e-06):1.00000050e-06):1.00000050e-06,GCF_000009385.1_WP_011106640.1:1.00000050e-06):1.00000050e-06,GCF_000011285.1_WP_011106640.1:1.00000050e-06):1.00000050e-06,((GCF_000756485.1_WP_011106640.1:1.00000050e-06,GCF_001547715.1_WP_011106640.1:1.00000050e-06):1.00000050e-06,GCF_000011665.1_WP_011106640.1:1.00000050e-06):1.00000050e-06):1.00000050e-06):1.00000050e-06,GCF_000732425.1_WP_011106640.1:1.00000050e-06):0.0250006760,((GCF_000013485.1_WP_002988781.1:1.00000050e-06,(GCF_001559175.1_WP_002988781.1:1.00000050e-06,(GCF_000772185.1_WP_002988781.1:1.00000050e-06,GCF_000349925.2_WP_002988781.1:1.00000050e-06):1.00000050e-06):1.00000050e-06):1.00000050e-06,(GCF_001267845.1_WP_002988781.1:1.00000050e-06,GCF_001051095.1_WP_002988781.1:1.00000050e-06):1.00000050e-06):1.00000050e-06):1.00000050e-06):1.00000050e-06):1.00000050e-06,GCF_001021955.1_WP_002988781.1:1.00000050e-06):1.00000050e-06):0.0301520281):0.200518694,(GCF_001598035.1_WP_062707806.1:0.354624812,GCF_000027185.1_WP_012961506.1:0.627321333):0.196512686):0.464875968):0.108017589):0.0945039312);
