# Supplementary material for: The metabolic network of the last bacterial common ancestor
Source: Commun Biol. 2021 Mar 26;4:413. doi: 10.1038/s42003-021-01918-4 (PMC7997952; doi:10.1038/s42003-021-01918-4)
Supplement: Supplementary file 7 — Supplementary Data 5 [file 42003_2021_1918_MOESM7_ESM.zip › 63324_LBCA_trees/10161.tree]

((((GCF_000009425.1_WP_011675684.1:1.00000050e-06,(GCF_000236475.1_WP_011675684.1:1.00000050e-06,GCF_000312685.1_WP_011675684.1:1.00000050e-06):1.00000050e-06):1.00000050e-06,GCF_000468955.1_WP_011675684.1:1.00000050e-06):1.00000050e-06,(GCF_000143205.1_WP_011675684.1:1.00000050e-06,GCF_000014545.1_WP_011675684.1:1.00000050e-06):1.00000050e-06):0.133777577,(GCF_000344575.1_WP_015425995.1:0.0146587841,(GCF_900088425.1_WP_021721705.1:0.0148214006,((GCF_000807375.1_WP_039114841.1:0.0148608407,(GCF_000478255.1_WP_012897093.1:1.00000050e-06,GCF_000025045.1_WP_012897093.1:1.00000050e-06):0.0148811268):1.00000050e-06,((GCF_000014545.1_WP_003132324.1:1.00000050e-06,((GCF_000236475.1_WP_003132324.1:1.00000050e-06,(GCF_000143205.1_WP_003132324.1:1.00000050e-06,GCF_000009425.1_WP_003132324.1:1.00000050e-06):1.00000050e-06):1.00000050e-06,GCF_000192705.1_WP_003132324.1:1.00000050e-06):1.00000050e-06):1.00000050e-06,(GCF_000025045.1_WP_003132324.1:1.00000050e-06,(GCF_900088425.1_WP_021722022.1:0.0148940087,(GCF_001705585.1_WP_065973131.1:0.0450217479,(((GCF_000011845.1_WP_041827011.1:1.00000050e-06,GCF_001685375.1_WP_041827011.1:1.00000050e-06):1.00000050e-06,(((GCF_000262675.1_WP_002944716.1:1.00000050e-06,GCF_001008015.1_WP_002944716.1:1.00000050e-06):1.00000050e-06,GCF_000971665.1_WP_002944716.1:1.00000050e-06):1.00000050e-06,((GCF_000014485.1_WP_002944716.1:1.00000050e-06,((((GCF_001280285.1_WP_002944716.1:1.00000050e-06,GCF_000182875.1_WP_002944716.1:1.00000050e-06):1.00000050e-06,GCF_001514435.1_WP_002944716.1:1.00000050e-06):1.00000050e-06,GCF_000698885.1_WP_002944716.1:1.00000050e-06):1.00000050e-06,GCF_001663795.1_WP_002944716.1:1.00000050e-06):1.00000050e-06):1.00000050e-06,GCF_000253395.1_WP_002944716.1:1.00000050e-06):1.00000050e-06):1.00000050e-06):1.00000050e-06,GCF_000011825.1_WP_041828203.1:0.0146874838):0.0145619974):0.0150735286):1.00000050e-06):1.00000050e-06):1.00000050e-06):1.00000050e-06):1.00000050e-06):0.114304779);
