# Supplementary material for: The metabolic network of the last bacterial common ancestor
Source: Commun Biol. 2021 Mar 26;4:413. doi: 10.1038/s42003-021-01918-4 (PMC7997952; doi:10.1038/s42003-021-01918-4)
Supplement: Supplementary file 7 — Supplementary Data 5 [file 42003_2021_1918_MOESM7_ESM.zip › 63324_LBCA_trees/10162.tree]

((((((GCF_001611075.1_WP_046872262.1:1.00000050e-06,GCF_001611155.1_WP_046872262.1:1.00000050e-06):1.00000050e-06,GCF_001611135.1_WP_046872262.1:1.00000050e-06):0.00369378823,(GCF_001611115.1_WP_062904106.1:1.00000050e-06,GCF_001611035.1_WP_062904106.1:1.00000050e-06):0.0796574914):0.548661837,(((GCF_001715615.1_WP_003643503.1:1.00000050e-06,(GCF_001672035.1_WP_003643503.1:1.00000050e-06,(GCF_000023085.1_WP_003643503.1:1.00000050e-06,(GCF_001296095.1_WP_003643503.1:1.00000050e-06,GCF_001278015.1_WP_003643503.1:1.00000050e-06):1.00000050e-06):1.00000050e-06):1.00000050e-06):1.00000050e-06,GCF_000604105.1_WP_003643503.1:1.00000050e-06):1.00000050e-06,(((GCF_001484005.1_WP_013355997.1:1.00000050e-06,GCF_001617525.1_WP_013355997.1:1.00000050e-06):1.00000050e-06,GCF_000148815.2_WP_013355997.1:1.00000050e-06):1.00000050e-06,(((GCF_000203855.3_YP_004890850.1:1.00000050e-06,(GCF_001704315.1_WP_022638595.1:1.00000050e-06,GCF_001704335.1_WP_022638595.1:1.00000050e-06):0.00691694329):0.00693615836,(GCF_001581895.1_WP_033609012.1:1.00000050e-06,GCF_001302645.1_WP_033609012.1:1.00000050e-06):1.00000050e-06):0.0208334896,((((((GCF_001659745.1_WP_003645556.1:1.00000050e-06,GCF_001596095.1_WP_003645556.1:1.00000050e-06):1.00000050e-06,GCF_000338115.2_WP_003645556.1:1.00000050e-06):1.00000050e-06,GCF_000931425.1_WP_003645556.1:1.00000050e-06):1.00000050e-06,GCF_001660025.1_WP_003645556.1:1.00000050e-06):1.00000050e-06,GCF_000412205.1_WP_003645556.1:1.00000050e-06):1.00000050e-06,GCF_000392485.3_WP_003645556.1:1.00000050e-06):1.00000050e-06):0.00692216889):0.00690695815):0.554978972):0.337839023,((GCF_000016505.1_WP_012103333.1:1.00000050e-06,GCF_000010265.1_WP_012103333.1:1.00000050e-06):1.00000050e-06,GCF_000725345.1_WP_038669125.1:0.366933454):0.913364808):0.0689608195,(GCF_000009545.1_WP_015911669.1:1.14209425,(GCF_000233715.2_WP_006524599.1:0.377601725,GCF_000092945.1_WP_013119190.1:0.590658180):0.389204284):0.0496351934);
