# Supplementary material for: The metabolic network of the last bacterial common ancestor
Source: Commun Biol. 2021 Mar 26;4:413. doi: 10.1038/s42003-021-01918-4 (PMC7997952; doi:10.1038/s42003-021-01918-4)
Supplement: Supplementary file 7 — Supplementary Data 5 [file 42003_2021_1918_MOESM7_ESM.zip › 63324_LBCA_trees/10163.tree]

((((GCF_001602195.1_WP_003686347.1:1.00000050e-06,GCF_000466785.3_WP_003686347.1:1.00000050e-06):1.00000050e-06,GCF_000010145.1_WP_012391002.1:0.0138601507):1.00000050e-06,(GCF_000397165.1_WP_003686347.1:1.00000050e-06,GCF_000210515.1_WP_003686347.1:1.00000050e-06):1.00000050e-06):0.627692506,(((GCF_001702195.1_WP_054711374.1:1.00000050e-06,GCF_001702155.1_WP_054711374.1:1.00000050e-06):0.407706758,(((GCF_000359625.1_WP_011668166.1:1.00000050e-06,GCF_000014465.1_WP_011668166.1:1.00000050e-06):1.00000050e-06,GCF_001676805.1_WP_011668166.1:1.00000050e-06):1.00000050e-06,GCF_001050435.1_WP_048735815.1:0.173452297):0.468183869):0.171759909,(((GCF_000410995.1_WP_016496961.1:0.0159179084,((GCF_001602195.1_WP_062812963.1:0.171740140,GCF_001688685.1_WP_065532776.1:0.0158587345):0.0166318655,((GCF_000159455.2_WP_003666775.1:1.00000050e-06,((GCF_001618905.1_WP_003666775.1:1.00000050e-06,GCF_000010005.1_WP_003666775.1:1.00000050e-06):1.00000050e-06,GCF_001046835.1_WP_003666775.1:1.00000050e-06):1.00000050e-06):1.00000050e-06,(GCF_000016825.1_WP_003666775.1:1.00000050e-06,GCF_000439275.1_WP_003666775.1:1.00000050e-06):1.00000050e-06):1.00000050e-06):1.00000050e-06):0.151507926,(((GCF_001611135.1_WP_046871821.1:1.00000050e-06,GCF_001611155.1_WP_046871821.1:1.00000050e-06):1.00000050e-06,GCF_001611115.1_WP_046871821.1:1.00000050e-06):1.00000050e-06,(GCF_001611075.1_WP_046871821.1:1.00000050e-06,GCF_001611035.1_WP_046871821.1:1.00000050e-06):1.00000050e-06):0.737442711):0.0822779733,((GCF_000829395.1_WP_041093877.1:0.156947681,((GCF_001308145.2_WP_010373382.1:0.238880620,GCF_000219805.1_WP_006845151.1:0.526218917):0.238649629,((GCF_000750515.1_WP_009495748.1:1.00000050e-06,GCF_000732905.1_WP_009495748.1:1.00000050e-06):1.00000050e-06,GCF_000750535.1_WP_009495748.1:1.00000050e-06):0.343468665):0.347298783):0.174441029,GCF_000248095.2_WP_033934937.1:0.139777625):0.252657101):0.121771569):0.0387576546);
