# Supplementary material for: The metabolic network of the last bacterial common ancestor
Source: Commun Biol. 2021 Mar 26;4:413. doi: 10.1038/s42003-021-01918-4 (PMC7997952; doi:10.1038/s42003-021-01918-4)
Supplement: Supplementary file 7 — Supplementary Data 5 [file 42003_2021_1918_MOESM7_ESM.zip › 63324_LBCA_trees/10164.tree]

((GCF_000270305.1_WP_013977506.1:0.873629477,(((GCF_000224985.1_WP_014074059.1:0.636174276,GCF_001689125.1_WP_065541753.1:0.544656344):0.163205246,(GCF_000236685.1_WP_014271474.1:0.869373322,GCF_001688705.1_WP_066542030.1:0.814810903):0.141342289):0.164793461,GCF_000020605.1_WP_012742188.1:1.11358206):0.108080688):0.147317700,((GCF_001688965.1_WP_065530362.1:1.01156530,(GCF_001189495.1_WP_034813237.1:0.781627220,GCF_000144625.1_WP_013273266.1:0.562588059):0.268163627):0.180280192,((GCF_000023845.1_WP_012803415.1:1.11702407,((GCF_000010045.1_WP_005809171.1:0.00276939538,GCF_000021925.1_WP_015943705.1:0.0252433265):1.04533042,(GCF_001042715.1_WP_044824421.1:0.526126948,((GCF_000010045.1_WP_011458888.1:0.0102176296,GCF_000021925.1_WP_015942539.1:0.0112563861):0.470863911,(GCF_000007625.1_WP_011100080.1:0.0113776386,GCF_000967115.2_WP_023438848.1:0.00737097864):0.312696363):0.170122157):0.242088912):0.134244098):0.142869106,(((GCF_000968375.1_WP_029163658.1:0.0458160736,GCF_001038625.1_WP_007065015.1:0.0533637543):0.147324229,((GCF_001456065.2_WP_058141794.1:1.00000050e-06,GCF_001646605.1_WP_058141794.1:1.00000050e-06):0.361741604,(GCF_000340885.1_WP_015391868.1:0.133540509,GCF_000145275.1_WP_010073234.1:0.113183105):0.0824877115):0.0533563212):0.339824880,(GCF_000247605.1_WP_041669139.1:1.34489342,((GCF_001481725.1_WP_058694966.1:0.0126445964,GCF_000152245.2_WP_013379927.1:0.0270194783):0.704138419,(GCF_000210435.1_WP_003422959.1:0.00497564679,((GCF_001577795.1_WP_004454160.1:1.00000050e-06,GCF_000953275.1_WP_004454160.1:1.00000050e-06):1.00000050e-06,(GCF_000009205.1_YP_001089233.1:1.00000050e-06,(GCF_000085225.1_WP_004454160.1:1.00000050e-06,GCF_000932055.1_WP_004454160.1:1.00000050e-06):1.00000050e-06):1.00000050e-06):0.0128460275):0.608667689):0.205352112):0.331907585):0.0871178601):0.0314262171):0.154043916);
