# Supplementary material for: The metabolic network of the last bacterial common ancestor
Source: Commun Biol. 2021 Mar 26;4:413. doi: 10.1038/s42003-021-01918-4 (PMC7997952; doi:10.1038/s42003-021-01918-4)
Supplement: Supplementary file 7 — Supplementary Data 5 [file 42003_2021_1918_MOESM7_ESM.zip › 63324_LBCA_trees/10165.tree]

((GCF_000023845.1_WP_015778892.1:0.418903526,(GCF_000023885.1_WP_012799504.1:0.465669145,GCF_001643775.1_WP_066664071.1:0.398904864):0.135735697):0.485693071,((((GCF_001481725.1_WP_058694841.1:0.0123936608,GCF_000152245.2_WP_013380079.1:0.0101809923):0.445620036,(((GCF_000196535.1_WP_013188664.1:1.07573586,GCF_000024265.1_WP_015761418.1:0.444765874):0.122409210,(GCF_000512895.1_WP_019226077.1:0.00587998528,(GCF_000305815.1_WP_015042800.1:1.00000050e-06,GCF_000305775.1_WP_015042800.1:1.00000050e-06):0.00454699876):0.252786090):0.0426476259,GCF_000178835.2_WP_013655673.1:0.332244586):0.0737649024):0.145277838,(GCF_000210435.1_WP_009905425.1:0.0183551233,(GCF_000085225.1_WP_009892998.1:1.00000050e-06,(GCF_001577795.1_WP_009896283.1:1.00000050e-06,((GCF_000953275.1_WP_009896283.1:1.00000050e-06,GCF_000932055.1_WP_009896283.1:1.00000050e-06):1.00000050e-06,GCF_000009205.1_YP_001087880.2:1.00000050e-06):1.00000050e-06):0.00107930693):0.0171923038):0.414094146):0.0726958351,(GCF_000019165.1_WP_012284017.1:1.60959831,((GCF_000145275.1_WP_010074187.1:0.370112574,(GCF_000789395.1_WP_039314050.1:0.392336860,(GCF_001579785.1_WP_061428724.1:0.0272537924,((GCF_001579765.1_WP_003455994.1:1.00000050e-06,GCF_000013285.1_WP_003455994.1:1.00000050e-06):0.00178606041,(GCF_001304735.1_WP_003481704.1:1.00000050e-06,GCF_000009685.1_WP_003481704.1:1.00000050e-06):1.00000050e-06):1.00000050e-06):0.555916280):0.116075213):0.109233680,((GCF_000014125.1_WP_011721694.1:0.160575413,GCF_000204565.1_WP_013725005.1:0.167442628):0.154667963,((GCF_000244875.1_WP_014312335.1:0.0325241406,GCF_000022065.1_WP_015925945.1:0.0539730158):0.134418021,(GCF_000008765.1_NP_349960.1:1.00000050e-06,(GCF_000191905.1_WP_010966640.1:1.00000050e-06,GCF_000218855.1_WP_010966640.1:1.00000050e-06):1.00000050e-06):0.180277517):0.190438631):0.0883831467):0.110760944):0.206653694):0.256240123);
