# Supplementary material for: The metabolic network of the last bacterial common ancestor
Source: Commun Biol. 2021 Mar 26;4:413. doi: 10.1038/s42003-021-01918-4 (PMC7997952; doi:10.1038/s42003-021-01918-4)
Supplement: Supplementary file 7 — Supplementary Data 5 [file 42003_2021_1918_MOESM7_ESM.zip › 63324_LBCA_trees/10166.tree]

((((GCF_000023845.1_WP_012803385.1:0.141769307,(GCF_001643775.1_WP_066664445.1:0.644155317,(GCF_000024265.1_WP_009304905.1:0.221314396,GCF_000814825.1_WP_039688601.1:0.248288595):0.0840005367):0.199651708):0.488192467,(GCF_000195275.1_WP_013700368.1:0.165633067,GCF_000212415.1_WP_013758701.1:0.538150895):0.437234675):0.658662857,((GCF_001689125.1_WP_065543375.1:0.180651511,(GCF_000143985.1_WP_013252820.1:0.247927239,GCF_001688665.1_WP_065551971.1:0.553708258):0.0810418196):0.526648618,GCF_001688625.1_WP_007490331.1:0.438484826):0.205713024):0.106962690,(GCF_000283575.1_WP_014119793.1:0.570698769,(GCF_000025885.1_WP_013049005.1:0.721600077,(GCF_000507245.1_WP_041403143.1:0.604480407,((GCF_000512895.1_WP_019225963.1:0.0333327235,(GCF_000305815.1_WP_034378856.1:1.00000050e-06,GCF_000305775.1_WP_034378856.1:1.00000050e-06):1.00000050e-06):0.599871717,((GCF_000213255.1_WP_013779667.1:0.435568353,((((GCF_000243135.2_WP_015263295.1:0.0835172711,((GCF_000010045.1_WP_005816325.1:1.00000050e-06,GCF_000021925.1_WP_005816325.1:1.00000050e-06):0.0864937529,GCF_000243155.2_WP_014795320.1:0.0524636936):0.193471570):0.272657611,((GCF_000143985.1_WP_013253479.1:0.446327461,GCF_001027545.1_WP_052570139.1:0.482362988):0.308461206,((GCF_000235605.1_WP_014186741.1:0.256313716,GCF_000231385.2_WP_014904338.1:0.0686695577):0.155399894,GCF_000190635.1_WP_013625697.1:0.329272559):0.273072040):0.0850396818):0.143024283,(GCF_001701045.1_WP_066746295.1:1.42119455,GCF_000144695.1_WP_013277978.1:0.112282444):0.384952948):0.0845640037,(GCF_000184345.1_WP_014624239.1:0.0143643509,GCF_000147075.1_WP_013313364.1:1.00000050e-06):0.626519973):0.0818836867):0.0489943310,(GCF_000022065.1_WP_015924414.1:0.0732763128,GCF_000244875.1_WP_014314703.1:0.0653163718):0.739298519):0.0158665810):0.108060825):0.142484689):0.215646315):0.124152142);
