# Supplementary material for: The metabolic network of the last bacterial common ancestor
Source: Commun Biol. 2021 Mar 26;4:413. doi: 10.1038/s42003-021-01918-4 (PMC7997952; doi:10.1038/s42003-021-01918-4)
Supplement: Supplementary file 7 — Supplementary Data 5 [file 42003_2021_1918_MOESM7_ESM.zip › 63324_LBCA_trees/10167.tree]

((GCF_000015345.1_WP_012031585.1:1.17880809,GCF_000226295.1_WP_041570042.1:0.944202084):0.122476119,(((GCF_000190435.1_WP_013605725.1:0.279977617,GCF_000236685.1_WP_014271745.1:0.416482300):0.811151403,(((((GCF_000230655.2_WP_004079927.1:1.00000050e-06,(((GCF_000018945.1_WP_004079927.1:1.00000050e-06,(((GCF_000978555.1_WP_004079927.1:1.00000050e-06,((GCF_000789375.1_WP_004079927.1:1.00000050e-06,GCF_000832145.1_WP_004079927.1:1.00000050e-06):1.00000050e-06,GCF_000016785.1_WP_004079927.1:1.00000050e-06):1.00000050e-06):1.00000050e-06,(GCF_000978535.1_WP_004079927.1:1.00000050e-06,GCF_000390265.1_WP_004079927.1:1.00000050e-06):1.00000050e-06):1.00000050e-06,(GCF_000008545.1_NP_229101.1:1.00000050e-06,GCF_000978575.1_WP_004079927.1:1.00000050e-06):1.00000050e-06):1.00000050e-06):1.00000050e-06,GCF_000025105.1_WP_004079927.1:1.00000050e-06):1.00000050e-06,GCF_000019625.1_WP_004079927.1:1.00000050e-06):1.00000050e-06):1.00000050e-06,GCF_000789335.1_WP_008195317.1:0.00688332676):0.00123535080,GCF_000789335.1_WP_008195257.1:0.0704858533):0.303505666,(((GCF_000219725.1_WP_013969670.1:0.567841897,(((GCF_000328545.1_WP_015312008.1:0.0299154272,GCF_000189775.2_WP_013787746.1:0.0491743710):0.318350880,GCF_000213255.1_WP_013781562.1:0.237561950):0.102777171,(GCF_000020965.1_WP_012548527.1:0.0588611339,GCF_000021645.1_YP_002352657.1:0.0578935768):0.181529343):0.0816284879):0.0532229586,(GCF_000953535.1_WP_052673162.1:0.808554839,GCF_000214355.1_WP_015710907.1:0.558834028):0.159071384):0.0765354135,GCF_000507245.1_WP_024269608.1:0.639015530):0.0313848614):0.0840125130,GCF_000018605.1_WP_012208724.1:1.18241491):0.194269769):0.210817885,((GCF_000018425.1_WP_012301653.1:0.449867261,GCF_000020005.1_WP_012447057.1:0.385406354):0.297548244,(GCF_000341395.1_WP_015403315.1:0.453150214,GCF_000212675.2_WP_014261184.1:0.356052708):0.819165044):0.125519801):0.204824387);
