# Supplementary material for: The metabolic network of the last bacterial common ancestor
Source: Commun Biol. 2021 Mar 26;4:413. doi: 10.1038/s42003-021-01918-4 (PMC7997952; doi:10.1038/s42003-021-01918-4)
Supplement: Supplementary file 7 — Supplementary Data 5 [file 42003_2021_1918_MOESM7_ESM.zip › 63324_LBCA_trees/10168.tree]

(GCF_000270305.1_WP_041728212.1:0.961851093,((GCF_000010185.1_WP_002842385.1:0.128469318,(GCF_000800295.1_WP_029950670.1:0.222690641,((GCF_000755145.1_WP_044978093.1:1.00000050e-06,GCF_000008185.1_NP_971004.1:0.0475116279):0.177140629,GCF_000447675.1_WP_020964226.1:0.485745154):0.357481875):0.154708662):0.387578142,(((GCF_000597865.1_WP_025435809.1:0.252717154,GCF_000024945.1_WP_012863892.1:1.57465109):0.341072629,(((GCF_001038625.1_WP_053075354.1:0.0105063005,GCF_000968375.1_WP_029163051.1:0.0837020183):0.0725154092,((GCF_000143685.1_WP_013240199.1:1.00000050e-06,GCF_001484725.1_WP_013240199.1:1.00000050e-06):1.00000050e-06,GCF_000484505.1_WP_013240199.1:1.00000050e-06):0.278263611):0.130212093,(((GCF_000973705.1_WP_032883622.1:1.00000050e-06,GCF_001020205.1_WP_032883622.1:1.00000050e-06):0.0122870776,(((GCF_000020345.1_WP_039774052.1:1.00000050e-06,GCF_000817935.1_WP_039774052.1:1.00000050e-06):0.0109920808,((GCF_000017045.1_YP_001388973.1:1.00000050e-06,((((GCF_000017025.1_WP_012048212.1:1.00000050e-06,GCF_000829015.1_WP_012048212.1:1.00000050e-06):1.00000050e-06,GCF_000092345.1_WP_012048212.1:1.00000050e-06):1.00000050e-06,(GCF_000017065.1_WP_012048212.1:1.00000050e-06,(GCF_000253195.1_WP_012048212.1:1.00000050e-06,GCF_000063585.1_YP_001255733.1:1.00000050e-06):1.00000050e-06):1.00000050e-06):1.00000050e-06,GCF_000022765.1_WP_012048212.1:1.00000050e-06):1.00000050e-06):0.0321941769,GCF_000019305.1_WP_033052570.1:0.0205377610):0.00264677389):0.0129499960,GCF_000019545.1_WP_012342004.1:0.0661091290):0.0333138078):0.211800641,((GCF_001547735.1_WP_068549242.1:1.27624624,GCF_000007085.1_WP_011026038.1:0.359813711):0.115167559,GCF_000024205.1_WP_015758707.1:0.675828471):0.262297698):0.0890994614):0.146830555):0.148681560,(GCF_000014725.1_WP_041427284.1:0.538209630,GCF_000092405.1_WP_013174463.1:0.385512131):0.500747416):0.0759012376):0.131864470);
