# Supplementary material for: The metabolic network of the last bacterial common ancestor
Source: Commun Biol. 2021 Mar 26;4:413. doi: 10.1038/s42003-021-01918-4 (PMC7997952; doi:10.1038/s42003-021-01918-4)
Supplement: Supplementary file 7 — Supplementary Data 5 [file 42003_2021_1918_MOESM7_ESM.zip › 63324_LBCA_trees/10169.tree]

(((GCF_000223215.1_WP_014487266.1:0.877080467,GCF_000190435.1_WP_013606713.1:0.966246870):0.418281431,((GCF_000023445.1_WP_015853240.1:0.850513381,(GCF_001042715.1_WP_052661503.1:0.341240840,GCF_000193205.1_WP_013669987.1:0.445973690):0.208607918):0.231099114,(GCF_001281305.1_WP_060620318.1:0.207116513,GCF_001042635.1_WP_033519628.1:0.215902928):0.527999355):0.133386887):0.116580446,((GCF_000236685.1_WP_014270012.1:0.401510347,(((((GCF_001594265.1_WP_005544426.1:1.00000050e-06,GCF_001690155.1_WP_005544426.1:1.00000050e-06):0.00651795682,((GCF_000604045.1_WP_025298420.1:1.00000050e-06,GCF_001191585.1_WP_025298420.1:1.00000050e-06):0.465809311,GCF_000241025.1_WP_014167821.1:0.00449984976):0.00364677830):0.0948700386,(((GCF_000017245.1_WP_012073447.1:0.0307610328,(GCF_000521765.1_WP_025288699.1:0.0118532200,((GCF_000521725.1_WP_025267516.1:1.00000050e-06,GCF_000347595.1_WP_025267516.1:1.00000050e-06):1.00000050e-06,GCF_000521745.1_WP_025267516.1:1.00000050e-06):1.00000050e-06):0.0422531875):0.0620765994,(GCF_000255915.1_WP_050897688.1:1.00000050e-06,(((GCF_000234745.1_WP_005724123.1:1.00000050e-06,(GCF_001578435.1_WP_005724123.1:1.00000050e-06,GCF_001721885.1_WP_005724123.1:1.00000050e-06):1.00000050e-06):1.00000050e-06,GCF_000259545.1_WP_005724123.1:1.00000050e-06):1.00000050e-06,(GCF_000512395.1_WP_005724123.1:1.00000050e-06,(GCF_001663095.1_WP_005724123.1:1.00000050e-06,((GCF_000973565.1_WP_005724123.1:1.00000050e-06,GCF_000006825.1_WP_005724123.1:1.00000050e-06):1.00000050e-06,GCF_000754275.1_WP_005724123.1:1.00000050e-06):1.00000050e-06):1.00000050e-06):1.00000050e-06):1.00000050e-06):0.0931163745):0.0516305686,GCF_000210895.1_WP_014065222.1:0.122108981):0.0398151261):0.235925501,GCF_001189555.1_WP_006690732.1:0.344707891):0.132422663,GCF_001701045.1_WP_066746369.1:0.402984896):0.0799797310):0.421007696,GCF_000025305.1_WP_012939329.1:0.665338506):0.142705181);
