# Supplementary material for: The metabolic network of the last bacterial common ancestor
Source: Commun Biol. 2021 Mar 26;4:413. doi: 10.1038/s42003-021-01918-4 (PMC7997952; doi:10.1038/s42003-021-01918-4)
Supplement: Supplementary file 7 — Supplementary Data 5 [file 42003_2021_1918_MOESM7_ESM.zip › 63324_LBCA_trees/1016.tree]

(((((GCF_001457555.1_WP_005896009.1:0.0126995860,(GCF_001455145.1_WP_029494074.1:0.00609100224,(GCF_001433955.1_WP_032835908.1:0.0176644205,(GCF_001296165.1_WP_029597796.1:0.00476671760,GCF_000007325.1_NP_603257.1:1.00000050e-06):0.0466380963):0.00912852243):0.0117214773):0.166749892,((GCF_000025225.2_WP_012993360.1:0.444669590,GCF_001189495.1_WP_034811741.1:0.217750172):0.0766447806,GCF_000163895.2_WP_014262502.1:0.153401390):0.0758529739):0.176248275,((GCF_000819525.1_WP_040080706.1:0.00241246422,(GCF_000427275.1_WP_006251071.1:1.00000050e-06,((GCF_000376645.1_WP_006250195.1:1.00000050e-06,(GCF_000422145.1_WP_006250195.1:1.00000050e-06,GCF_000963675.1_WP_006250195.1:1.00000050e-06):1.00000050e-06):1.00000050e-06,((GCF_000349765.1_WP_006250195.1:1.00000050e-06,GCF_000422095.1_WP_006250195.1:1.00000050e-06):1.00000050e-06,((GCF_000349785.1_WP_006250195.1:1.00000050e-06,GCF_000439735.1_WP_006250195.1:1.00000050e-06):1.00000050e-06,GCF_000963635.1_WP_006250195.1:1.00000050e-06):1.00000050e-06):1.00000050e-06):0.00241134947):0.00241738458):1.00000050e-06,((GCF_000521655.1_WP_025217600.1:1.00000050e-06,GCF_000521695.1_WP_025217600.1:1.00000050e-06):1.00000050e-06,GCF_000521685.1_WP_025342442.1:0.00241653722):0.0320801287):0.551859102):0.503969415,(((((GCF_001723545.1_WP_064777073.1:1.00000050e-06,GCF_001663835.1_WP_064777073.1:1.00000050e-06):0.334371997,((GCF_001050475.1_WP_048702863.1:0.0877448332,GCF_000831645.3_WP_041501599.1:0.122467530):0.493110557,((GCF_000248095.2_WP_006500802.1:0.593622122,GCF_000829395.1_WP_052467234.1:0.327504321):0.0430304036,(GCF_001676805.1_WP_021742083.1:0.00207266072,(GCF_000359625.1_WP_011668782.1:1.00000050e-06,GCF_000014465.1_WP_011668782.1:1.00000050e-06):0.00241308033):0.330820851):0.0953471363):0.116333637):0.149286023,(((((((GCF_001618905.1_WP_063164288.1:0.00229598164,GCF_000410995.1_WP_003674500.1:1.00000050e-06):0.00721628270,((GCF_001046835.1_WP_003667124.1:1.00000050e-06,GCF_000016825.1_WP_003667124.1:1.00000050e-06):1.00000050e-06,GCF_000010005.1_WP_003667124.1:1.00000050e-06):0.00895080032):0.00461145849,GCF_000439275.1_WP_019252840.1:0.00496086523):0.00618032708,GCF_000159455.2_WP_003671381.1:0.00283823179):0.117481054,GCF_001602195.1_WP_062812707.1:0.0966366953):0.146215316,((GCF_001602195.1_WP_062813709.1:0.0168117037,(GCF_000210515.1_WP_014562601.1:0.00716764527,(GCF_000397165.1_WP_003684076.1:1.00000050e-06,GCF_000466785.3_WP_024271998.1:0.00237114287):1.00000050e-06):0.00226531453):0.183359135,(((GCF_000758365.1_WP_044004901.1:0.00968662345,GCF_001723525.1_WP_003707699.1:1.00000050e-06):0.00242390289,(GCF_001011095.1_WP_047035684.1:1.00000050e-06,GCF_000008925.1_YP_535824.1:0.00483444727):0.00483594149):0.00468203248,GCF_000143435.1_WP_014568440.1:0.00258195960):0.168671621):0.105354502):0.505188242,(((GCF_001598635.1_WP_002363118.1:1.00000050e-06,(GCF_000317915.1_WP_002363118.1:1.00000050e-06,(GCF_000172575.2_WP_002363118.1:1.00000050e-06,(GCF_000007785.1_NP_814390.1:1.00000050e-06,GCF_000281195.1_WP_002363118.1:1.00000050e-06):1.00000050e-06):1.00000050e-06):1.00000050e-06):1.00000050e-06,(GCF_000550745.1_WP_002364855.1:1.00000050e-06,GCF_000742975.1_WP_002364855.1:1.00000050e-06):0.00465737553):0.217563248,((GCF_000283975.1_WP_015695337.1:0.00193993108,GCF_000747585.1_WP_013773383.1:0.00522354304):0.123978592,(((GCF_001267395.1_WP_053108444.1:1.00000050e-06,GCF_001267865.1_WP_053108444.1:1.00000050e-06):0.0629253068,(GCF_000271405.2_WP_010736917.1:0.00207384673,GCF_001641305.1_WP_010720262.1:0.00277027288):0.0677349257):0.0301381060,(GCF_000737555.1_WP_002292602.1:0.00375700182,(((GCF_001298485.1_WP_020944817.1:1.00000050e-06,GCF_001412695.1_WP_020944817.1:1.00000050e-06):1.00000050e-06,GCF_000444405.1_WP_020944817.1:1.00000050e-06):0.00249422313,((((GCF_000336405.1_WP_002286385.1:1.00000050e-06,GCF_000250945.1_WP_002286385.1:1.00000050e-06):1.00000050e-06,GCF_001518735.1_WP_002286385.1:1.00000050e-06):1.00000050e-06,GCF_001635875.1_WP_002286385.1:1.00000050e-06):1.00000050e-06,((GCF_001587115.1_WP_002286385.1:1.00000050e-06,GCF_000174395.2_YP_006375020.1:1.00000050e-06):1.00000050e-06,GCF_900066025.1_WP_002286385.1:1.00000050e-06):1.00000050e-06):1.00000050e-06):0.0215195824):0.107787679):0.136611819):0.152074489):0.0863578759):0.0433416213):0.148473553,GCF_000317975.2_WP_016356599.1:0.564009210):0.127564875,(GCF_000317975.2_WP_015075639.1:0.332588721,(((GCF_000300135.1_WP_014974998.1:0.217064115,((GCF_000014445.1_WP_011680527.1:0.00770164844,((GCF_000512955.1_WP_025268570.1:1.00000050e-06,GCF_001583825.1_WP_025268570.1:1.00000050e-06):1.00000050e-06,GCF_000234825.3_WP_014325235.1:0.00250598210):1.00000050e-06):0.129492671,(((GCF_000092505.1_WP_013102906.1:0.00489662756,GCF_000219785.1_WP_013975394.1:0.00251722338):0.0762545523,((GCF_001536305.1_WP_014947378.1:1.00000050e-06,GCF_000298875.1_WP_014947378.1:1.00000050e-06):0.00907195105,GCF_000196855.1_WP_010383985.1:0.00324798793):0.0980413101):0.0691067940,(GCF_000026405.1_WP_004908290.1:0.0993779999,GCF_001698145.1_WP_068851159.1:0.142535807):0.0304742899):0.104071254):0.0533729351):0.207302204,(GCF_000219805.1_WP_013989140.1:0.249660746,(((GCF_000750535.1_WP_009496282.1:1.00000050e-06,GCF_000750515.1_WP_009496282.1:1.00000050e-06):1.00000050e-06,GCF_000732905.1_WP_009496282.1:1.00000050e-06):0.320968377,GCF_001308145.2_WP_043708840.1:0.202545577):0.0853827536):0.205636096):0.470559975,(((((((GCF_001611115.1_WP_062903973.1:1.00000050e-06,GCF_001611035.1_WP_062903973.1:1.00000050e-06):0.00449325560,((GCF_001611135.1_WP_046870967.1:1.00000050e-06,GCF_001611075.1_WP_046870967.1:1.00000050e-06):1.00000050e-06,GCF_001611155.1_WP_046870967.1:1.00000050e-06):1.00000050e-06):0.163979926,((((GCF_000237995.1_WP_014216261.1:1.00000050e-06,GCF_001702235.1_WP_014216261.1:1.00000050e-06):1.00000050e-06,GCF_001702215.1_WP_014216261.1:1.00000050e-06):0.0830068058,(GCF_000014505.1_WP_002833850.1:1.00000050e-06,(GCF_001411765.2_WP_055126554.1:0.00482997431,GCF_000496265.1_WP_023440903.1:0.00483867345):0.00242477068):0.239456819):0.0991989036,((GCF_001663715.1_WP_068225642.1:1.00000050e-06,((GCF_001663735.1_WP_068225642.1:1.00000050e-06,GCF_001663655.1_WP_068225642.1:1.00000050e-06):1.00000050e-06,(GCF_001663675.1_WP_068225642.1:1.00000050e-06,GCF_001663755.1_WP_068225642.1:1.00000050e-06):1.00000050e-06):1.00000050e-06):0.154552530,((GCF_001663755.1_WP_068225682.1:1.00000050e-06,((GCF_001663735.1_WP_068225682.1:1.00000050e-06,GCF_001663675.1_WP_068225682.1:1.00000050e-06):1.00000050e-06,(GCF_001663655.1_WP_068225682.1:1.00000050e-06,GCF_001663715.1_WP_068225682.1:1.00000050e-06):1.00000050e-06):1.00000050e-06):0.0986720269,(GCF_001443645.1_WP_052048840.1:0.0127799298,((GCF_001302645.1_WP_060677428.1:0.00221636109,(GCF_000412205.1_WP_046783378.1:1.00000050e-06,GCF_000392485.3_WP_046783378.1:1.00000050e-06):0.00222010737):0.00437931729,(GCF_000931425.1_WP_044432303.1:0.00669109029,((GCF_001278015.1_WP_053566998.1:0.00221894186,GCF_001596095.1_WP_046947538.1:0.00221873406):1.00000050e-06,(GCF_001617525.1_WP_043992516.1:1.00000050e-06,((GCF_001484005.1_WP_043992516.1:1.00000050e-06,GCF_001704335.1_WP_043992516.1:1.00000050e-06):1.00000050e-06,(GCF_001581895.1_WP_043992516.1:1.00000050e-06,((GCF_001296095.1_WP_043992516.1:1.00000050e-06,((((GCF_001660025.1_WP_043992516.1:1.00000050e-06,((GCF_000148815.2_WP_043992516.1:1.00000050e-06,GCF_001715615.1_WP_043992516.1:1.00000050e-06):1.00000050e-06,GCF_000203855.3_YP_004890845.1:1.00000050e-06):1.00000050e-06):1.00000050e-06,GCF_001704315.1_WP_043992516.1:1.00000050e-06):1.00000050e-06,GCF_001659745.1_WP_043992516.1:1.00000050e-06):1.00000050e-06,GCF_001672035.1_WP_043992516.1:1.00000050e-06):1.00000050e-06):1.00000050e-06,GCF_000338115.2_WP_043992516.1:1.00000050e-06):1.00000050e-06):1.00000050e-06):1.00000050e-06):1.00000050e-06):1.00000050e-06):0.00238066102):0.0258004765):0.267100018):0.252084500):0.0285273022):0.0696884269):0.0767203013,(((GCF_000269925.1_WP_014025017.1:1.00000050e-06,GCF_000269945.1_WP_014025017.1:1.00000050e-06):0.214622666,((GCF_000504125.1_WP_023520127.1:0.109207684,((GCF_001267395.1_WP_005877250.1:1.00000050e-06,GCF_001267865.1_WP_005877250.1:1.00000050e-06):0.0303528191,((GCF_000737555.1_WP_002374013.1:0.00378992018,(GCF_900066025.1_WP_002331625.1:1.00000050e-06,((GCF_001635875.1_WP_002296182.1:1.00000050e-06,(GCF_001298485.1_WP_002296182.1:1.00000050e-06,((GCF_000250945.1_WP_002296182.1:1.00000050e-06,((GCF_001412695.1_WP_002296182.1:1.00000050e-06,GCF_000336405.1_WP_010738848.1:0.00222389868):1.00000050e-06,GCF_001518735.1_WP_002296182.1:1.00000050e-06):1.00000050e-06):1.00000050e-06,GCF_001587115.1_WP_002296182.1:1.00000050e-06):1.00000050e-06):1.00000050e-06):1.00000050e-06,(GCF_000444405.1_WP_002296182.1:1.00000050e-06,GCF_000174395.2_YP_006375254.1:1.00000050e-06):1.00000050e-06):0.00445866641):0.00289056538):0.0667965947,(GCF_001641305.1_WP_010738327.1:1.00000050e-06,GCF_000271405.2_WP_010738327.1:1.00000050e-06):0.0569842573):0.0268696027):0.0699408739):0.0875424125,(((((GCF_001598635.1_WP_002383673.1:1.00000050e-06,GCF_000742975.1_WP_002383673.1:1.00000050e-06):1.00000050e-06,(GCF_000550745.1_WP_002383673.1:1.00000050e-06,GCF_000172575.2_WP_002383673.1:1.00000050e-06):1.00000050e-06):1.00000050e-06,GCF_000007785.1_NP_814191.1:1.00000050e-06):1.00000050e-06,(GCF_001689055.1_WP_002393698.1:1.00000050e-06,GCF_000281195.1_WP_002393698.1:1.00000050e-06):0.00214989401):1.00000050e-06,GCF_000317915.1_WP_002385359.1:0.00215173964):0.206837143):0.0708059468):0.305946706,(GCF_000026065.1_WP_011375509.1:0.116089043,((GCF_001663835.1_WP_064777536.1:1.00000050e-06,GCF_001723545.1_WP_064777536.1:1.00000050e-06):1.00000050e-06,GCF_001698165.1_WP_004270096.1:0.00239863344):0.0401323884):0.266355315):0.0739141729):0.0518479770,(((GCF_001702155.1_WP_054708582.1:1.00000050e-06,GCF_001702195.1_WP_054708582.1:1.00000050e-06):1.00000050e-06,GCF_001702175.1_WP_054708582.1:1.00000050e-06):0.212157527,((GCF_000831645.3_WP_041499966.1:0.146803731,GCF_001050475.1_WP_048704943.1:0.152183025):0.0981371066,((GCF_001050435.1_WP_048734231.1:0.0723055116,(GCF_001676805.1_WP_021740924.1:0.00232028275,GCF_000014465.1_WP_011667000.1:0.00203516165):0.0610839112):0.0852468295,(GCF_001659745.1_WP_064523768.1:1.00000050e-06,(GCF_001302645.1_WP_060677940.1:0.00707840581,((GCF_001443645.1_WP_033610935.1:0.0514288542,GCF_001278015.1_WP_053567055.1:0.00209197919):0.00264739892,((((GCF_000931425.1_WP_021356739.1:0.00235946596,GCF_001660025.1_WP_064578455.1:0.00472770031):1.00000050e-06,GCF_000148815.2_WP_003643687.1:1.00000050e-06):1.00000050e-06,GCF_001596095.1_WP_003643687.1:1.00000050e-06):1.00000050e-06,((GCF_000023085.1_WP_003643687.1:1.00000050e-06,((((((GCF_001704335.1_WP_003643687.1:1.00000050e-06,GCF_000338115.2_WP_003643687.1:1.00000050e-06):1.00000050e-06,GCF_001296095.1_WP_003643687.1:1.00000050e-06):1.00000050e-06,(GCF_000604105.1_WP_003643687.1:1.00000050e-06,GCF_001704315.1_WP_003643687.1:1.00000050e-06):1.00000050e-06):1.00000050e-06,((GCF_000392485.3_WP_003643687.1:1.00000050e-06,(GCF_001581895.1_WP_003643687.1:1.00000050e-06,(GCF_001715615.1_WP_003643687.1:1.00000050e-06,GCF_000203855.3_YP_004888247.1:1.00000050e-06):1.00000050e-06):1.00000050e-06):1.00000050e-06,GCF_000412205.1_WP_003643687.1:1.00000050e-06):1.00000050e-06):1.00000050e-06,GCF_001617525.1_WP_003643687.1:1.00000050e-06):1.00000050e-06,GCF_001672035.1_WP_003643687.1:1.00000050e-06):1.00000050e-06):1.00000050e-06,GCF_001484005.1_WP_003643687.1:1.00000050e-06):1.00000050e-06):1.00000050e-06):1.00000050e-06):0.00235577445):0.164786008):0.0938529238):0.0655326319):0.0764485166):0.0505565105,((GCF_001723525.1_WP_069469293.1:0.00404163717,((GCF_000758365.1_WP_034982512.1:1.00000050e-06,GCF_000143435.1_WP_014568399.1:1.00000050e-06):1.00000050e-06,(GCF_000008925.1_YP_535748.1:1.00000050e-06,GCF_001011095.1_WP_011476000.1:1.00000050e-06):0.00246982519):0.000633266112):0.326381746,((GCF_000248095.2_WP_006500934.1:0.118124623,(GCF_000014405.1_WP_011678554.1:0.00786225907,((GCF_000182835.1_WP_013440093.1:0.0169193766,(GCF_000056065.1_WP_011544195.1:0.00239975033,GCF_000191165.1_WP_014565271.1:0.00240775739):0.00238831440):0.00242522739,GCF_001469775.1_WP_060598168.1:0.00724110739):0.00418089618):0.152711871):0.155620733,((GCF_001543105.1_WP_060776600.1:0.268827741,((GCF_000014425.1_WP_003646869.1:0.0250986365,(((GCF_000091405.1_WP_012846560.1:0.0192885680,GCF_001714745.1_WP_069168633.1:1.00000050e-06):0.00239164629,GCF_000204985.1_WP_014567752.1:1.00000050e-06):1.00000050e-06,(GCF_000498675.1_WP_023599873.1:0.0120146729,GCF_000008065.1_WP_011162382.1:1.00000050e-06):0.00720597021):0.0312989285):0.0985098902,(GCF_001042405.1_WP_056969981.1:0.142556834,((((GCF_000389675.2_WP_003546295.1:1.00000050e-06,GCF_000934625.1_WP_003546295.1:1.00000050e-06):1.00000050e-06,GCF_000011985.1_YP_193450.1:1.00000050e-06):0.0587350110,(GCF_000191545.1_WP_013437366.1:1.00000050e-06,GCF_000194115.1_WP_013437366.1:1.00000050e-06):0.0394759286):0.0190472660,((((GCF_000422165.1_WP_003626892.1:1.00000050e-06,GCF_000961015.1_WP_052541479.1:0.00239267900):1.00000050e-06,(GCF_000214785.1_WP_013854602.1:1.00000050e-06,(GCF_001308285.1_WP_054607519.1:0.00238780315,GCF_000189515.1_WP_014564053.1:1.00000050e-06):0.00238982286):0.00238992644):1.00000050e-06,((GCF_001702095.1_WP_046813923.1:1.00000050e-06,GCF_001006025.1_WP_046813923.1:1.00000050e-06):1.00000050e-06,(GCF_000525715.1_WP_025283358.1:1.00000050e-06,GCF_000015385.1_WP_012211522.1:0.00477550474):0.00477739948):0.00478697071):0.00718251127,(GCF_001314245.2_WP_060471710.1:0.00965238642,GCF_000165775.1_WP_014919247.1:0.0120628495):1.00000050e-06):0.0583481635):0.0397301032):0.0428281690):0.0386713988):0.0834090278,((GCF_000159455.2_WP_013923891.1:0.0173284885,(((GCF_001618905.1_WP_003675317.1:1.00000050e-06,GCF_000410995.1_WP_003675317.1:1.00000050e-06):1.00000050e-06,(GCF_000439275.1_WP_020843394.1:0.00224501068,GCF_001688685.1_WP_065533414.1:0.00449863396):0.00903392271):0.00463042219,((GCF_000010005.1_WP_003669314.1:1.00000050e-06,GCF_001046835.1_WP_003669314.1:1.00000050e-06):1.00000050e-06,GCF_000016825.1_WP_003669314.1:1.00000050e-06):0.00801368999):0.00530541104):0.112030018,GCF_001602195.1_WP_062812800.1:0.101235030):0.0592161840):0.125876071):0.0377769491):0.128054404):0.0405497001,((GCF_001314945.1_WP_034530956.1:0.325165355,(GCF_000225325.1_WP_014081581.1:0.0950746687,(GCF_001702135.1_WP_054646624.1:1.00000050e-06,GCF_001702115.1_WP_054646624.1:1.00000050e-06):0.105402434):0.321998048):0.100715720,(GCF_000298115.2_WP_014939494.1:1.00000050e-06,GCF_000211375.1_WP_013727331.1:0.00684777590):0.317291945):0.109242613):0.0701669261):0.143379582):0.174817296):0.124703760):0.278828365,(((GCF_000215085.1_WP_041275495.1:1.73265664,((GCF_000016165.1_WP_011879516.1:0.326019064,(GCF_000967115.2_WP_023437751.1:0.00278237805,GCF_000007625.1_WP_011099155.1:0.00146118520):0.494138535):0.0808444916,GCF_000166415.1_WP_013405047.1:0.463931605):0.187127684):0.266507733,(GCF_000165505.1_WP_013388122.1:0.745568758,((GCF_000023445.1_WP_015851239.1:0.329566504,GCF_001553625.1_WP_066602810.1:0.221678841):0.324159293,(GCF_000021925.1_WP_015943625.1:1.00000050e-06,GCF_000010045.1_WP_011461270.1:0.0109499363):0.442649908):0.265110866):0.167873719):0.0567752330,(((GCF_000214435.1_WP_013809956.1:0.829890762,(GCF_000012865.1_WP_011344523.1:1.05683879,((GCF_000007085.1_WP_011026247.1:0.313380838,(GCF_000147695.2_WP_014063362.1:0.0240145956,((GCF_000019085.1_WP_012269031.1:1.00000050e-06,GCF_000175295.2_WP_012269031.1:1.00000050e-06):1.00000050e-06,(GCF_000148425.1_WP_009052804.1:1.00000050e-06,GCF_000019065.1_WP_009052804.1:1.00000050e-06):0.00238944972):0.0376905957):0.114431933):0.889559112,((GCF_000016985.1_WP_012064784.1:0.459264473,(((GCF_000143685.1_WP_013237553.1:0.00724423861,(GCF_000484505.1_WP_023162941.1:1.00000050e-06,GCF_001484725.1_WP_023162941.1:1.00000050e-06):0.0120052128):0.356137023,(GCF_000016505.1_WP_012620473.1:1.00000050e-06,GCF_000010265.1_WP_012620473.1:1.00000050e-06):0.534749780):0.144651005,(GCF_000968375.1_WP_029159676.1:0.0416127215,GCF_001038625.1_WP_007062418.1:0.0146871571):0.346131250):0.215120689):0.209753728,GCF_000018325.1_WP_012160512.1:0.685462048):0.488142293):0.178592197):0.115079059):0.537357220,((GCF_000952975.1_WP_045077032.1:1.29538038,(GCF_000266925.1_WP_014806954.1:0.861903656,((((GCF_000223215.1_WP_014488810.1:0.00642595716,(GCF_001676785.1_WP_020064302.1:0.000542108791,GCF_000022105.1_WP_012671765.1:0.00616588368):0.00434178266):0.0480614975,(GCF_000143725.1_WP_013243632.1:0.00926418809,(GCF_000296575.1_WP_014936502.1:0.00668771267,GCF_000325665.1_WP_041752846.1:0.00660023185):1.00000050e-06):0.0713222185):1.08689562,(GCF_001444345.1_WP_045158324.1:0.712538926,GCF_001701045.1_WP_066744229.1:0.699951540):0.157169465):0.118987949,(GCF_001701045.1_WP_066744186.1:0.602026638,(GCF_001688665.1_WP_065551740.1:0.363349192,((GCF_000304215.1_WP_015021083.1:0.427038621,(GCF_000754345.1_WP_040133170.1:0.229777189,(((GCF_000019405.1_WP_012340423.1:1.00000050e-06,GCF_000011785.1_WP_011608946.1:0.00228726875):0.125619406,((GCF_000973565.1_WP_046333566.1:0.00229733563,((GCF_000255915.1_WP_014391592.1:0.00232878718,(((GCF_000234745.1_WP_014326490.1:1.00000050e-06,GCF_000754275.1_WP_014326490.1:1.00000050e-06):1.00000050e-06,GCF_000512395.1_WP_014326490.1:1.00000050e-06):1.00000050e-06,(GCF_001721885.1_WP_014326490.1:1.00000050e-06,GCF_001663095.1_WP_014326490.1:1.00000050e-06):1.00000050e-06):0.00466612528):0.00233283112,GCF_000259545.1_WP_014668382.1:1.00000050e-06):0.00235715505):0.0894125053,(((GCF_001547775.1_WP_005583117.1:1.00000050e-06,GCF_001690155.1_WP_005583117.1:1.00000050e-06):0.00226470962,(GCF_001594245.1_WP_005568563.1:1.00000050e-06,(GCF_000604045.1_WP_005568563.1:1.00000050e-06,(GCF_001191585.1_WP_005568563.1:1.00000050e-06,GCF_000241025.1_WP_005568563.1:1.00000050e-06):1.00000050e-06):1.00000050e-06):0.00908229813):0.00457277811,GCF_001594265.1_WP_005541851.1:0.00223276471):0.0947081561):0.0424510235):0.0382694657,((((GCF_000165525.1_WP_020910134.1:0.00229444892,GCF_000465255.1_WP_021034916.1:0.00458879344):1.00000050e-06,GCF_000016465.1_WP_012054497.1:1.00000050e-06):1.00000050e-06,GCF_000698365.1_WP_038440040.1:0.00229374086):1.00000050e-06,(GCF_000027305.1_NP_439264.1:0.00229956945,(GCF_000931605.1_WP_042601978.1:0.00688366889,((GCF_001457655.1_WP_005651758.1:1.00000050e-06,(((GCF_000210875.1_WP_005651758.1:1.00000050e-06,GCF_000165575.1_WP_005651758.1:1.00000050e-06):1.00000050e-06,(GCF_000767075.1_WP_005651758.1:1.00000050e-06,GCF_000931625.1_WP_005651758.1:1.00000050e-06):1.00000050e-06):1.00000050e-06,GCF_000012185.1_WP_005651758.1:1.00000050e-06):1.00000050e-06):1.00000050e-06,GCF_000931575.1_WP_044330581.1:0.00228879173):1.00000050e-06):0.00229045188):0.00228936421):0.160321791):0.0964902177):0.151547049):0.0699973816,(GCF_001262055.1_WP_050695539.1:0.278148607,(GCF_000025225.2_WP_012994004.1:0.389528460,(GCF_000816065.1_WP_039663024.1:0.00399843244,GCF_000612055.1_WP_025296922.1:1.00000050e-06):0.407991044):0.113517436):0.0707238060):0.120756258):0.146272939):0.123182292):0.124476573):0.100715857):0.0568711637,((GCF_000271665.2_WP_007957122.1:0.805366834,((GCF_000484505.1_WP_013240624.1:1.00000050e-06,GCF_000143685.1_WP_013240624.1:1.00000050e-06):1.00000050e-06,GCF_001484725.1_WP_013240624.1:1.00000050e-06):1.14343880):0.340749384,(GCF_001688625.1_WP_007491703.1:2.76008724,(GCF_000283575.1_WP_014119167.1:0.593079475,(GCF_001688905.1_WP_066594384.1:0.303345066,GCF_001454945.1_WP_058118018.1:0.289404131):0.524160020):0.273969121):0.118494853):0.0725187522):0.0580218557):0.0509038958,((GCF_000283575.1_WP_049801336.1:0.853873834,GCF_000165465.1_WP_014553706.1:0.483667791):0.190697015,((((GCF_000233775.1_WP_014163967.1:0.396492518,(GCF_001701045.1_WP_066748144.1:0.539354288,(((GCF_001701045.1_WP_066743426.1:0.492411709,GCF_000024905.1_YP_003317913.1:0.291206179):0.105568835,(GCF_000266925.1_WP_014807363.1:0.104194738,GCF_000266925.1_WP_014807110.1:0.0665714776):0.270312498):0.0630703530,(GCF_000233775.1_WP_014162645.1:0.140470550,GCF_000233775.1_WP_014163531.1:0.113116198):0.200561525):0.0556393030):0.149056259):0.204344302,(GCF_000597865.1_WP_025436845.1:0.575830279,GCF_001701045.1_WP_066748162.1:0.650940334):0.242636016):0.0721915955,(((GCF_001689125.1_WP_065544522.1:0.117463726,GCF_000283575.1_WP_014118505.1:0.118294860):0.177621283,GCF_000024105.1_WP_015778321.1:0.279724519):0.600550747,((GCF_001455145.1_WP_029493235.1:0.0299607126,(GCF_000007325.1_NP_604316.1:0.00656615552,GCF_001296165.1_WP_005903249.1:0.00224659081):0.0183399438):0.0670098540,GCF_001296085.1_WP_005904834.1:0.0528287219):0.434090422):0.159159100):0.126418835,((((GCF_001454945.1_WP_058118533.1:0.254667508,((GCF_001457555.1_WP_005894999.1:1.00000050e-06,((GCF_001455105.1_WP_029492501.1:0.00293690687,(GCF_001455145.1_WP_029492741.1:0.00461700637,GCF_001455085.1_WP_029495577.1:0.00432968757):0.00224119303):0.0127518629,GCF_001433955.1_WP_032834553.1:0.00447128352):0.00220423684):0.0305252200,((GCF_000007325.1_NP_602862.1:0.00222392665,GCF_001296165.1_WP_029597840.1:1.00000050e-06):0.0284734751,((GCF_000158275.2_WP_008702642.1:0.00442863278,(GCF_001296145.1_WP_029597628.1:0.00443683029,(GCF_000400875.1_WP_016340144.1:1.00000050e-06,GCF_001296085.1_WP_016340144.1:1.00000050e-06):1.00000050e-06):1.00000050e-06):0.00564302794,(GCF_000162235.2_WP_008796453.1:1.00000050e-06,GCF_000163915.2_WP_008796453.1:1.00000050e-06):0.00999175641):0.00716809472):0.0287038697):0.344045255):0.383485484,(GCF_000190535.1_WP_013612686.1:0.476557968,(GCF_000723505.1_WP_038655662.1:0.638724048,((GCF_000265365.1_WP_014775736.1:0.352143308,GCF_000512915.1_WP_025277743.1:0.320146106):0.0853037850,((GCF_000025925.1_WP_013063136.1:0.459971654,GCF_000190575.1_WP_041583809.1:0.438208646):0.0734123338,(((GCF_000012825.1_WP_005843505.1:0.00298032361,GCF_001640865.1_WP_007849012.1:0.00580271845):0.195614563,(GCF_001318345.1_WP_033160637.1:0.175094995,((GCF_000965785.1_WP_032572892.1:1.00000050e-06,(((GCF_001286525.1_WP_010992442.1:1.00000050e-06,GCF_001682215.1_WP_010992442.1:1.00000050e-06):1.00000050e-06,GCF_000025985.1_WP_010992442.1:1.00000050e-06):0.00225138560,(GCF_000210835.1_WP_005786127.1:1.00000050e-06,GCF_000009925.1_YP_098695.1:1.00000050e-06):1.00000050e-06):0.00225150862):0.104113835,(GCF_001314995.1_WP_004296953.1:0.0601482948,(GCF_000011065.1_NP_809071.1:1.00000050e-06,GCF_001314975.1_WP_062695248.1:0.00224253007):0.0385733700):0.0572760382):0.0356138180):0.0447663409):0.0730834639,(GCF_000012845.1_WP_011966954.1:0.152155363,GCF_000012845.1_WP_041525592.1:0.376610084):0.0422762204):0.148749557):0.0421669399):0.307382876):0.0884909531):0.440245798):0.0892125216,(GCF_001688705.1_WP_066534881.1:0.758757255,((GCF_000740985.1_WP_005714609.1:0.00467145439,(GCF_000021885.1_WP_015939994.1:0.00232611922,GCF_000742795.1_WP_044009225.1:0.00465651528):1.00000050e-06):0.237284059,((GCF_000819525.1_WP_050412811.1:1.00000050e-06,GCF_000427275.1_WP_050412811.1:1.00000050e-06):0.00211705889,(((GCF_000376645.1_WP_015586985.1:1.00000050e-06,GCF_000349785.1_WP_015586985.1:1.00000050e-06):1.00000050e-06,((GCF_000963635.1_WP_006248738.1:1.00000050e-06,GCF_000963675.1_WP_006248738.1:1.00000050e-06):1.00000050e-06,(GCF_000439735.1_WP_015586985.1:1.00000050e-06,GCF_000422145.1_WP_015586985.1:1.00000050e-06):1.00000050e-06):1.00000050e-06):1.00000050e-06,(GCF_000349765.1_WP_015586985.1:1.00000050e-06,GCF_000422095.1_WP_015586985.1:1.00000050e-06):1.00000050e-06):1.00000050e-06):0.149613481):0.492276236):0.195890820):0.0542618392,((((GCF_000270285.1_WP_013980159.1:0.213108952,GCF_000023885.1_WP_012798384.1:0.204412210):0.712854842,(((GCF_001189495.1_WP_034813188.1:0.368709246,((GCF_000163895.2_WP_014263107.1:0.000952785175,GCF_000163895.2_WP_041250860.1:0.0140127652):0.413504959,GCF_000283575.1_WP_014119137.1:0.309974178):0.0693180199):0.116658219,(GCF_000214375.1_WP_015708732.1:0.345910160,GCF_000018325.1_WP_012160336.1:0.255285277):0.106073284):0.129342829,(((GCF_000213235.1_WP_013778068.1:1.00000050e-06,GCF_000328765.2_WP_013778068.1:1.00000050e-06):0.256013234,GCF_000144645.1_WP_013276270.1:0.161336562):0.102933417,GCF_000266925.1_WP_014807297.1:0.330617455):0.0883555752):0.0859527664):0.0524341270,GCF_000165465.1_WP_014553701.1:0.507491077):0.136032669,(GCF_000144695.1_WP_013278072.1:0.512880847,((GCF_000020005.1_WP_012449111.1:0.200445182,GCF_000020005.1_WP_012449030.1:0.568888265):0.293912781,(((GCF_001042715.1_WP_044825698.1:0.143060182,(GCF_000016985.1_WP_012065576.1:0.159726316,GCF_000018325.1_WP_012158152.1:0.268852245):0.0731654028):0.131804568,GCF_000196455.1_WP_013362592.1:0.330894403):0.0692892739,(GCF_001543345.1_WP_068759659.1:0.279576815,((GCF_000085225.1_WP_003426252.1:1.00000050e-06,(((GCF_000932055.1_WP_003426252.1:1.00000050e-06,GCF_000009205.1_YP_001086920.1:1.00000050e-06):1.00000050e-06,GCF_001577795.1_WP_003426252.1:1.00000050e-06):1.00000050e-06,GCF_000953275.1_WP_003426252.1:1.00000050e-06):1.00000050e-06):0.00581458475,GCF_000210435.1_WP_003417445.1:0.00320840475):0.473759964):0.100291962):0.0478101610):0.0468986903):0.0493381336):0.0526492295):0.0556465528):0.0660763204):0.0678555972):0.0737264629):0.0680912172);
