# Supplementary material for: The metabolic network of the last bacterial common ancestor
Source: Commun Biol. 2021 Mar 26;4:413. doi: 10.1038/s42003-021-01918-4 (PMC7997952; doi:10.1038/s42003-021-01918-4)
Supplement: Supplementary file 7 — Supplementary Data 5 [file 42003_2021_1918_MOESM7_ESM.zip › 63324_LBCA_trees/10171.tree]

((GCF_000521765.1_WP_025289678.1:0.143655350,((((GCF_000521725.1_WP_025266848.1:1.00000050e-06,GCF_000521745.1_WP_025266848.1:1.00000050e-06):1.00000050e-06,GCF_000347595.1_WP_025266848.1:1.00000050e-06):0.0166828140,GCF_000521765.1_WP_025289680.1:1.00000050e-06):0.312550047,(((((GCF_000376645.1_WP_006249785.1:1.00000050e-06,GCF_000422145.1_WP_006249785.1:1.00000050e-06):1.00000050e-06,GCF_000439735.1_WP_006249785.1:1.00000050e-06):1.00000050e-06,((GCF_000427275.1_WP_006249785.1:1.00000050e-06,GCF_000963635.1_WP_006249785.1:1.00000050e-06):1.00000050e-06,((GCF_000349765.1_WP_006249785.1:1.00000050e-06,GCF_000349785.1_WP_006249785.1:1.00000050e-06):1.00000050e-06,GCF_000963675.1_WP_006249785.1:1.00000050e-06):1.00000050e-06):1.00000050e-06):1.00000050e-06,(GCF_000422095.1_WP_006249785.1:1.00000050e-06,GCF_000819525.1_WP_006249785.1:1.00000050e-06):1.00000050e-06):0.0752018930,(GCF_000521655.1_WP_025216698.1:0.0304430624,(GCF_000521695.1_WP_025247291.1:1.00000050e-06,GCF_000521685.1_WP_025247291.1:1.00000050e-06):0.0440987931):0.0806737125):0.173270638):0.0332581458):0.0449685627,((GCF_000210895.1_WP_014064798.1:0.0947098677,((GCF_000016465.1_WP_012054525.1:0.0527160726,GCF_000012185.1_WP_041174752.1:0.0352540583):0.174548295,(GCF_001262035.1_WP_050693592.1:1.00000050e-06,(GCF_000022985.1_WP_044055223.1:1.00000050e-06,GCF_001188835.1_WP_044055223.1:1.00000050e-06):0.0103400841):0.138507887):0.0610061242):0.119862069,((GCF_000017245.1_WP_012073414.1:0.150346240,GCF_000007745.1_WP_011200188.1:0.135593128):0.0678523488,((GCF_000739435.1_WP_015674434.1:0.0264061224,GCF_000801145.1_WP_039198745.1:0.0105967520):0.0866840817,(GCF_001460855.1_WP_039709590.1:0.0103617291,(GCF_000020405.1_WP_005598709.1:1.00000050e-06,(GCF_000015885.1_WP_005598709.1:1.00000050e-06,GCF_000016685.1_WP_005598709.1:1.00000050e-06):1.00000050e-06):0.0108153246):0.140762934):0.0508166123):0.0437771272):0.0685593415);
