# Supplementary material for: The metabolic network of the last bacterial common ancestor
Source: Commun Biol. 2021 Mar 26;4:413. doi: 10.1038/s42003-021-01918-4 (PMC7997952; doi:10.1038/s42003-021-01918-4)
Supplement: Supplementary file 7 — Supplementary Data 5 [file 42003_2021_1918_MOESM7_ESM.zip › 63324_LBCA_trees/10172.tree]

((GCF_000007745.1_WP_041640036.1:1.22882442,GCF_000973525.1_WP_046339608.1:0.754582471):0.150852519,((GCF_000210895.1_WP_014064655.1:0.512208601,(((((GCF_000197875.1_WP_041174979.1:0.0168701042,GCF_000465255.1_WP_021034380.1:0.0405469721):0.0600685993,(GCF_000931605.1_WP_044345309.1:0.0233562645,GCF_000210875.1_WP_015701648.1:0.0116557112):1.00000050e-06):0.0415256593,(((GCF_000698365.1_WP_005662592.1:1.00000050e-06,GCF_000165575.1_WP_005662592.1:1.00000050e-06):1.00000050e-06,GCF_000200475.1_WP_005662592.1:1.00000050e-06):0.0114367247,GCF_000165525.1_WP_005649304.1:0.00571888820):1.00000050e-06):1.00000050e-06,(((GCF_000931575.1_WP_011272048.1:1.00000050e-06,GCF_000767075.1_WP_011272048.1:1.00000050e-06):1.00000050e-06,(GCF_001457655.1_WP_011272048.1:1.00000050e-06,GCF_000931625.1_WP_011272048.1:1.00000050e-06):1.00000050e-06):1.00000050e-06,(GCF_000012185.1_WP_011272048.1:1.00000050e-06,GCF_000016465.1_WP_011272048.1:1.00000050e-06):1.00000050e-06):0.00570774616):0.00157776797,(GCF_000027305.1_NP_438598.1:0.00575447122,GCF_000968335.1_WP_046067623.1:0.0353931564):0.00998185122):0.624713101):0.387839059,((GCF_000019405.1_WP_011609266.1:1.00000050e-06,GCF_000011785.1_WP_011609266.1:1.00000050e-06):0.926865891,(GCF_000017245.1_WP_012072443.1:0.846198157,(((GCF_001188835.1_WP_005701814.1:1.00000050e-06,GCF_000022985.1_WP_005701814.1:1.00000050e-06):1.00000050e-06,GCF_001262035.1_WP_005701814.1:1.00000050e-06):0.305419457,((GCF_001547775.1_WP_005543969.1:1.00000050e-06,GCF_001594265.1_WP_005543969.1:1.00000050e-06):1.00000050e-06,((GCF_001594245.1_WP_005543969.1:1.00000050e-06,(GCF_000241025.1_WP_005543969.1:1.00000050e-06,GCF_001690155.1_WP_005543969.1:1.00000050e-06):1.00000050e-06):1.00000050e-06,(GCF_001191585.1_WP_005543969.1:1.00000050e-06,GCF_000604045.1_WP_005543969.1:1.00000050e-06):1.00000050e-06):1.00000050e-06):0.232876605):0.405659935):0.173087665):0.110951572):0.0872222419);
