# Supplementary material for: The metabolic network of the last bacterial common ancestor
Source: Commun Biol. 2021 Mar 26;4:413. doi: 10.1038/s42003-021-01918-4 (PMC7997952; doi:10.1038/s42003-021-01918-4)
Supplement: Supplementary file 7 — Supplementary Data 5 [file 42003_2021_1918_MOESM7_ESM.zip › 63324_LBCA_trees/10173.tree]

((GCF_001553625.1_WP_066605612.1:0.0693773356,(GCF_001553605.1_WP_008684487.1:0.0613386631,GCF_000022125.1_WP_012625151.1:0.108876598):0.190552296):0.824639951,((GCF_000025885.1_WP_013049054.1:0.653255329,GCF_000283575.1_WP_041616037.1:1.06229769):0.253414904,((GCF_000215085.1_WP_013842419.1:0.466738422,((GCF_000011785.1_WP_011608181.1:1.00000050e-06,GCF_000019405.1_WP_011608181.1:1.00000050e-06):0.0386097112,((((((GCF_000963635.1_WP_006248240.1:1.00000050e-06,GCF_000349785.1_WP_006248240.1:1.00000050e-06):1.00000050e-06,GCF_000376645.1_WP_006248240.1:1.00000050e-06):1.00000050e-06,(GCF_000963675.1_WP_006248240.1:1.00000050e-06,GCF_000349765.1_WP_006248240.1:1.00000050e-06):1.00000050e-06):1.00000050e-06,(GCF_000422145.1_WP_006248240.1:1.00000050e-06,GCF_000439735.1_WP_006248240.1:1.00000050e-06):1.00000050e-06):1.00000050e-06,GCF_000422095.1_WP_006248240.1:1.00000050e-06):0.0411354054,((((GCF_000931575.1_WP_005667998.1:1.00000050e-06,GCF_000012185.1_WP_005667998.1:1.00000050e-06):1.00000050e-06,((GCF_000931625.1_WP_005667998.1:1.00000050e-06,GCF_001457655.1_WP_005667998.1:1.00000050e-06):1.00000050e-06,(GCF_000767075.1_WP_005667998.1:1.00000050e-06,GCF_000165525.1_WP_005667998.1:1.00000050e-06):1.00000050e-06):1.00000050e-06):1.00000050e-06,GCF_000165575.1_WP_005667998.1:1.00000050e-06):0.00307445263,(GCF_000027305.1_NP_438225.1:1.00000050e-06,(GCF_000016465.1_WP_005687496.1:1.00000050e-06,GCF_000931605.1_WP_005687496.1:1.00000050e-06):0.00297567276):0.00588444088):0.173918412):0.0345056100):0.541344930):0.114214183,((GCF_001561955.1_WP_066048459.1:0.156544419,GCF_000212415.1_WP_013757269.1:0.341469897):0.490031569,(GCF_001688665.1_WP_022200613.1:0.385149077,((GCF_000017245.1_WP_011979019.1:0.0830254803,GCF_000521655.1_WP_025218175.1:0.0523493323):0.288708480,GCF_000024105.1_WP_015778530.1:0.324694180):0.0879820168):0.154539352):0.280260287):0.0547101023):0.150908705);
