# Supplementary material for: The metabolic network of the last bacterial common ancestor
Source: Commun Biol. 2021 Mar 26;4:413. doi: 10.1038/s42003-021-01918-4 (PMC7997952; doi:10.1038/s42003-021-01918-4)
Supplement: Supplementary file 7 — Supplementary Data 5 [file 42003_2021_1918_MOESM7_ESM.zip › 63324_LBCA_trees/10174.tree]

((GCF_000477435.1_WP_022772817.1:0.486863490,(GCF_000015585.1_WP_011813912.1:0.689060697,(((GCF_000015125.1_WP_011745915.1:1.64588165,(GCF_001264245.1_WP_052276000.1:0.205527270,GCF_000317105.1_WP_044196401.1:0.537255802):0.506891694):0.385858506,GCF_000015345.1_WP_049752492.1:0.760723454):0.208686372,((GCF_000186885.1_WP_015724351.1:0.449143276,GCF_000831005.1_WP_041333396.1:0.235401209):0.198196555,(GCF_000833315.1_WP_042517302.1:1.00000050e-06,(GCF_000833455.1_WP_004286721.1:0.00406496933,(((((GCF_000833255.1_WP_044525420.1:0.0110181661,GCF_000219045.1_WP_013921916.1:0.0221014161):0.00852544865,((GCF_000262205.1_WP_014714228.1:1.00000050e-06,((GCF_001042565.1_WP_014714228.1:1.00000050e-06,GCF_001042545.1_WP_014714228.1:1.00000050e-06):1.00000050e-06,(GCF_001190905.1_WP_014714228.1:1.00000050e-06,GCF_000505725.1_WP_014714228.1:1.00000050e-06):1.00000050e-06):1.00000050e-06):1.00000050e-06,GCF_001042525.1_WP_014714228.1:1.00000050e-06):0.0276071241):0.00928551231,(GCF_001653955.1_WP_064461533.1:1.00000050e-06,GCF_001275365.1_WP_064461533.1:1.00000050e-06):0.125608419):0.00849536004,((GCF_000019285.1_WP_012280130.1:1.00000050e-06,GCF_000833215.1_WP_012280130.1:1.00000050e-06):1.00000050e-06,GCF_000833195.1_WP_012280130.1:1.00000050e-06):1.00000050e-06):0.00405598230,GCF_000833295.1_WP_042524322.1:1.00000050e-06):1.00000050e-06):0.00813130845):0.687787523):0.105182390):0.0965533508):0.201995569):0.0697891146,(GCF_000017245.1_WP_012073799.1:0.873739069,(((GCF_000801145.1_WP_039197968.1:0.0514533596,GCF_000739435.1_WP_014991637.1:0.0842183510):0.0873993288,GCF_000017245.1_WP_012073059.1:0.107469535):0.291536027,(GCF_000521765.1_WP_025288712.1:0.0566982719,((GCF_000521725.1_WP_015431475.1:1.00000050e-06,GCF_000521745.1_WP_015431475.1:1.00000050e-06):1.00000050e-06,GCF_000347595.1_WP_015431475.1:1.00000050e-06):1.00000050e-06):0.303388433):0.243509958):0.551500907);
