# Supplementary material for: The metabolic network of the last bacterial common ancestor
Source: Commun Biol. 2021 Mar 26;4:413. doi: 10.1038/s42003-021-01918-4 (PMC7997952; doi:10.1038/s42003-021-01918-4)
Supplement: Supplementary file 7 — Supplementary Data 5 [file 42003_2021_1918_MOESM7_ESM.zip › 63324_LBCA_trees/10175.tree]

(((((GCF_001454945.1_WP_058118339.1:0.694606674,(GCF_001038625.1_WP_007060482.1:0.426102633,((GCF_000755145.1_WP_044978438.1:0.377421058,((GCF_000024665.1_WP_014546364.1:1.00000050e-06,GCF_000146505.1_WP_014546364.1:1.00000050e-06):0.354441166,GCF_000212415.1_WP_013757382.1:0.712270992):0.0709649477):0.524768844,GCF_000179635.2_WP_050793331.1:0.827111281):0.0959031621):0.127205365):0.0785527582,(GCF_001688665.1_WP_065550122.1:0.660165399,GCF_001689125.1_WP_065544737.1:0.593300387):0.121347274):0.102391316,((GCF_000725345.1_WP_051788807.1:0.568335152,GCF_000284095.1_WP_014431079.1:1.67594827):0.553274356,((GCF_000017865.1_WP_049753367.1:1.00000050e-06,GCF_000504085.1_WP_049753367.1:1.00000050e-06):0.745843697,((GCF_000092845.1_WP_013114913.1:0.0696949503,(GCF_000223215.1_WP_014487583.1:0.0197216055,(GCF_000022105.1_WP_020063699.1:1.00000050e-06,GCF_001676785.1_WP_020063699.1:1.00000050e-06):0.0458226430):0.0395228554):0.0272371657,(GCF_000143725.1_WP_041747567.1:0.00987931186,(GCF_000296575.1_WP_014935582.1:0.00960712102,GCF_000325665.1_WP_015275022.1:1.00000050e-06):0.00943739020):0.0755703877):0.388983266):0.0757445899):0.0701769252):0.134925593,(GCF_000179635.2_WP_013497504.1:0.848883540,(GCF_000092845.1_WP_013112978.1:0.572523103,GCF_000195275.1_WP_013702074.1:0.839044969):0.438598825):0.120682168):0.155856630,(GCF_000007745.1_WP_011200381.1:0.283277868,((GCF_000739435.1_WP_015674090.1:0.0576332543,(GCF_000973565.1_WP_046333965.1:0.00438356032,(GCF_000973525.1_WP_041422865.1:1.00000050e-06,GCF_000006825.1_WP_041422865.1:1.00000050e-06):1.00000050e-06):0.0747025827):0.111583162,(GCF_000017245.1_WP_012073813.1:0.0337437381,((GCF_000521725.1_WP_015431673.1:1.00000050e-06,GCF_000521745.1_WP_015431673.1:1.00000050e-06):1.00000050e-06,GCF_000347595.1_WP_015431673.1:1.00000050e-06):0.0159788316):0.0970123504):0.298959643):0.763006981);
