# Supplementary material for: The metabolic network of the last bacterial common ancestor
Source: Commun Biol. 2021 Mar 26;4:413. doi: 10.1038/s42003-021-01918-4 (PMC7997952; doi:10.1038/s42003-021-01918-4)
Supplement: Supplementary file 7 — Supplementary Data 5 [file 42003_2021_1918_MOESM7_ESM.zip › 63324_LBCA_trees/10176.tree]

(((GCF_000016985.1_WP_012062534.1:0.536178241,((GCF_001267405.1_WP_011391960.1:1.00000050e-06,GCF_001267435.1_WP_011391960.1:1.00000050e-06):1.00000050e-06,GCF_000013105.1_YP_429296.1:1.00000050e-06):0.534279652):0.193536798,(GCF_000214375.1_WP_015709430.1:1.52710476,(GCF_000236685.1_WP_014271140.1:0.0768999773,GCF_000190435.1_WP_013606173.1:0.0892774570):0.354467163):0.0517130423):0.140083649,(GCF_000190435.1_WP_013608212.1:0.511867758,((GCF_000184345.1_WP_014624067.1:0.00569454979,GCF_000147075.1_WP_013313232.1:1.00000050e-06):0.322590506,((GCF_000828675.1_WP_041082171.1:0.117914540,(((GCF_000017865.1_WP_012002107.1:1.00000050e-06,GCF_000504085.1_WP_012002107.1:1.00000050e-06):0.144985909,(((GCF_000018945.1_WP_038066858.1:1.00000050e-06,GCF_000832145.1_WP_041844008.1:0.00294280339):0.0359790609,(((GCF_000789375.1_WP_011943211.1:1.00000050e-06,(GCF_000016785.1_WP_011943211.1:1.00000050e-06,GCF_000019625.1_WP_011943211.1:1.00000050e-06):1.00000050e-06):0.0119057848,GCF_000789335.1_WP_008193644.1:1.00000050e-06):0.00600535256,((GCF_000390265.1_WP_004083072.1:1.00000050e-06,(((GCF_000978535.1_WP_004083072.1:1.00000050e-06,GCF_000230655.2_WP_004083072.1:1.00000050e-06):1.00000050e-06,GCF_000008545.1_NP_228134.1:1.00000050e-06):1.00000050e-06,GCF_000978555.1_WP_004083072.1:1.00000050e-06):1.00000050e-06):1.00000050e-06,GCF_000978575.1_WP_004083072.1:1.00000050e-06):0.0329855053):0.0160033562):0.157541401,(GCF_000828655.1_WP_041077229.1:0.0284200937,(GCF_000816145.1_WP_031502358.1:1.00000050e-06,GCF_000504105.1_WP_031502358.1:1.00000050e-06):0.0395289155):0.0986795322):0.120162357):0.0417539090,GCF_000217815.1_WP_041446331.1:0.108491290):0.0513025779):0.152237090,((GCF_000020965.1_WP_012548181.1:0.0108156653,GCF_000021645.1_YP_002353660.1:0.0294393946):0.252182625,GCF_000166355.1_WP_013402456.1:0.353911650):0.0470475527):0.116851626):0.0832373468):0.194967098);
