# Supplementary material for: The metabolic network of the last bacterial common ancestor
Source: Commun Biol. 2021 Mar 26;4:413. doi: 10.1038/s42003-021-01918-4 (PMC7997952; doi:10.1038/s42003-021-01918-4)
Supplement: Supplementary file 7 — Supplementary Data 5 [file 42003_2021_1918_MOESM7_ESM.zip › 63324_LBCA_trees/10177.tree]

((GCF_000521745.1_WP_025328894.1:0.0380058396,(GCF_000427275.1_WP_020824218.1:0.0285450722,((((GCF_000376645.1_WP_006249418.1:1.00000050e-06,((GCF_000422145.1_WP_006249418.1:1.00000050e-06,GCF_000422095.1_WP_006249418.1:1.00000050e-06):1.00000050e-06,GCF_000963675.1_WP_006249418.1:1.00000050e-06):1.00000050e-06):1.00000050e-06,GCF_000963635.1_WP_006249418.1:1.00000050e-06):1.00000050e-06,GCF_000349765.1_WP_006249418.1:1.00000050e-06):0.0285221754,(GCF_000349785.1_WP_015484693.1:0.0161010588,GCF_000521765.1_WP_025289960.1:0.0182475267):0.0408108615):0.00433789620):0.102516094):1.03833638,(GCF_000973525.1_WP_046339056.1:0.529970044,((GCF_000807275.1_WP_052236806.1:1.69555156,(((((GCF_000953035.1_WP_000904111.1:1.00000050e-06,(GCF_000743955.1_WP_000904111.1:1.00000050e-06,(((GCF_001580175.1_WP_000904111.1:1.00000050e-06,GCF_001578125.1_WP_000904111.1:1.00000050e-06):1.00000050e-06,((GCF_001021855.1_WP_000904111.1:1.00000050e-06,GCF_000022245.1_WP_000904111.1:1.00000050e-06):1.00000050e-06,GCF_000007405.1_WP_000904111.1:1.00000050e-06):1.00000050e-06):1.00000050e-06,GCF_000743995.1_WP_000904111.1:1.00000050e-06):1.00000050e-06):1.00000050e-06):1.00000050e-06,GCF_000013585.1_WP_000904111.1:1.00000050e-06):1.00000050e-06,GCF_000006925.2_NP_707427.1:1.00000050e-06):1.00000050e-06,GCF_001579965.1_WP_000904111.1:1.00000050e-06):1.00000050e-06,GCF_000012005.1_YP_403069.1:1.00000050e-06):0.440440556):0.0808417813,((GCF_000255135.1_WP_014295833.1:1.71793288,GCF_000015345.1_WP_012031105.1:0.396572056):0.746420130,(GCF_001553645.1_WP_068154617.1:1.37180687,((((GCF_000264765.2_WP_038631239.1:1.00000050e-06,GCF_000264765.2_WP_034172590.1:0.00782552671):0.0394090953,GCF_000348565.1_WP_041692786.1:1.00000050e-06):0.0114514467,GCF_000146305.1_WP_041692679.1:0.0721599652):0.344250503,GCF_000517405.1_WP_025244592.1:0.389828683):0.355560835):0.430126420):0.0833286228):0.254060588):0.185623522);
