# Supplementary material for: The metabolic network of the last bacterial common ancestor
Source: Commun Biol. 2021 Mar 26;4:413. doi: 10.1038/s42003-021-01918-4 (PMC7997952; doi:10.1038/s42003-021-01918-4)
Supplement: Supplementary file 7 — Supplementary Data 5 [file 42003_2021_1918_MOESM7_ESM.zip › 63324_LBCA_trees/10178.tree]

((GCF_000152245.2_WP_013379124.1:0.850605876,GCF_001689125.1_WP_065542564.1:0.999629473):0.196452305,(((GCF_001011055.1_WP_047059787.1:0.00342948258,(GCF_000264765.2_WP_034165068.1:1.00000050e-06,GCF_000800725.1_WP_045427608.1:0.00224211639):0.0148238503):0.394759743,GCF_000271665.2_WP_007961124.1:0.375694137):0.180451932,(GCF_000284095.1_WP_014425916.1:0.414356211,((GCF_001688905.1_WP_066595189.1:0.887020100,(GCF_000973525.1_WP_046338791.1:0.0351628388,(GCF_000006825.1_WP_010906926.1:1.00000050e-06,(((GCF_001578435.1_WP_005722857.1:0.00222774686,(((GCF_000973565.1_WP_005754391.1:1.00000050e-06,GCF_000255915.1_WP_005754391.1:1.00000050e-06):1.00000050e-06,GCF_000512395.1_WP_005754391.1:1.00000050e-06):1.00000050e-06,GCF_000234745.1_WP_005754391.1:1.00000050e-06):1.00000050e-06):1.00000050e-06,(GCF_000754275.1_WP_005754391.1:1.00000050e-06,GCF_000259545.1_WP_005754391.1:1.00000050e-06):1.00000050e-06):1.00000050e-06,(GCF_001721885.1_WP_005754391.1:1.00000050e-06,GCF_001663095.1_WP_005754391.1:1.00000050e-06):1.00000050e-06):0.00222311255):0.0445560437):0.218562536):0.0497190757,((GCF_000725345.1_WP_038672258.1:0.0445637843,GCF_000271665.2_WP_007954011.1:0.0174707720):0.266118544,(GCF_000013585.1_WP_000467029.1:1.00000050e-06,((GCF_000006925.2_NP_709024.1:1.00000050e-06,(GCF_000007405.1_WP_000467025.1:1.00000050e-06,(GCF_001021855.1_WP_000467025.1:1.00000050e-06,GCF_000953035.1_WP_000467025.1:1.00000050e-06):1.00000050e-06):1.00000050e-06):1.00000050e-06,(((GCF_000743955.1_WP_000467026.1:1.00000050e-06,GCF_000743995.1_WP_000467026.1:1.00000050e-06):1.00000050e-06,(GCF_001580175.1_WP_000467026.1:1.00000050e-06,GCF_001579965.1_WP_000467026.1:1.00000050e-06):1.00000050e-06):1.00000050e-06,(GCF_001578125.1_WP_000467026.1:1.00000050e-06,GCF_000022245.1_WP_000467026.1:1.00000050e-06):1.00000050e-06):0.00219919628):0.00219827918):0.626223416):0.117493492):0.0377261595):0.0985105673):0.496391415);
