# Supplementary material for: The metabolic network of the last bacterial common ancestor
Source: Commun Biol. 2021 Mar 26;4:413. doi: 10.1038/s42003-021-01918-4 (PMC7997952; doi:10.1038/s42003-021-01918-4)
Supplement: Supplementary file 7 — Supplementary Data 5 [file 42003_2021_1918_MOESM7_ESM.zip › 63324_LBCA_trees/10179.tree]

((((GCF_000341395.1_WP_015404897.1:0.573805678,GCF_000217795.1_WP_013908642.1:0.651613144):0.223842200,(GCF_000010985.1_WP_013007500.1:0.848004269,GCF_000185805.1_WP_013537404.1:0.705036161):0.335102836):0.194366373,(((((GCF_001275345.1_WP_053447803.1:0.367554601,(GCF_001548235.1_WP_060824450.1:0.0274591101,GCF_000011025.1_WP_044150227.1:0.0106192401):0.364588240):0.148361740,(GCF_000024965.1_WP_012877462.1:0.231561141,((GCF_001553935.1_WP_060958106.1:0.132783758,(GCF_001278845.1_WP_053585969.1:0.0923228558,GCF_001553565.1_WP_067942118.1:0.0950031413):0.0103844368):0.178813670,GCF_001262055.1_WP_050695709.1:0.372750701):0.192737680):0.246639398):0.329176546,(GCF_000269985.1_WP_033258803.1:0.932821340,GCF_000024965.1_WP_050758183.1:0.861809047):0.610743592):0.0897607167,(GCF_000014185.1_WP_011564330.1:0.491728066,(GCF_000661895.1_WP_051589141.1:0.156184224,GCF_000014185.1_WP_011563029.1:0.107604378):0.415419369):0.319323099):0.134169581,GCF_000226295.1_WP_014100292.1:0.610137362):0.0822657055):0.0650538791,((GCF_000334515.1_WP_015367800.1:0.240397964,(GCF_000012005.1_YP_402190.1:0.00801274162,(((((GCF_001021855.1_WP_001130650.1:1.00000050e-06,GCF_001578125.1_WP_001130650.1:1.00000050e-06):1.00000050e-06,(GCF_000743995.1_WP_001130650.1:1.00000050e-06,((((GCF_000022245.1_WP_001130650.1:1.00000050e-06,GCF_000006925.2_NP_706431.1:1.00000050e-06):1.00000050e-06,GCF_000007405.1_WP_001130650.1:1.00000050e-06):1.00000050e-06,GCF_001580175.1_WP_001130650.1:1.00000050e-06):1.00000050e-06,GCF_000743955.1_WP_001130650.1:1.00000050e-06):1.00000050e-06):1.00000050e-06):1.00000050e-06,GCF_000953035.1_WP_001130650.1:1.00000050e-06):1.00000050e-06,GCF_001579965.1_WP_001130650.1:1.00000050e-06):1.00000050e-06,GCF_000013585.1_WP_001130611.1:0.00255094689):0.00993254295):0.138962493):0.433283267,GCF_000477435.1_WP_022771472.1:0.578733681):0.664265081);
