# Supplementary material for: The metabolic network of the last bacterial common ancestor
Source: Commun Biol. 2021 Mar 26;4:413. doi: 10.1038/s42003-021-01918-4 (PMC7997952; doi:10.1038/s42003-021-01918-4)
Supplement: Supplementary file 7 — Supplementary Data 5 [file 42003_2021_1918_MOESM7_ESM.zip › 63324_LBCA_trees/1017.tree]

((((GCF_000807175.1_WP_003444721.1:1.00000050e-06,GCF_000807255.1_WP_003444721.1:1.00000050e-06):1.89036588,GCF_001553915.1_WP_062173180.1:0.946900429):0.260798633,((GCF_000307165.1_WP_015009620.1:0.705078002,((GCF_001688965.1_WP_065531301.1:0.617702460,GCF_001564455.1_WP_067555493.1:0.926968285):1.43934782,GCF_001543345.1_WP_068759532.1:0.802020328):0.147299933):0.187667865,GCF_001444345.1_WP_000004344.1:0.857866495):0.120558665):0.121881705,(((GCF_001543145.1_WP_067975710.1:0.481166589,((GCF_000193205.1_WP_013670027.1:0.0193567222,GCF_001543175.1_WP_060778567.1:0.0392003209):0.166067394,((GCF_001543175.1_WP_060778956.1:0.0362042238,GCF_000193205.1_WP_013669117.1:0.0416943770):0.169851306,GCF_001543105.1_WP_060776972.1:0.147266290):0.210775333):0.348703790):0.0684795943,((GCF_001543285.1_WP_003143833.1:1.00000050e-06,(GCF_001518795.1_WP_059348750.1:0.00315658138,GCF_001543205.1_WP_026466246.1:0.00315476399):0.0356520779):0.565531013,GCF_001543245.1_WP_067977772.1:0.359694971):0.0787419879):0.446187967,((((((GCF_000747585.1_WP_013774575.1:0.00360051673,GCF_000283975.1_WP_015694562.1:1.00000050e-06):0.205784308,((GCF_000317915.1_WP_002364837.1:1.00000050e-06,((GCF_001689055.1_WP_002364837.1:1.00000050e-06,((GCF_000742975.1_WP_002364837.1:1.00000050e-06,GCF_000172575.2_WP_002364837.1:1.00000050e-06):1.00000050e-06,GCF_001598635.1_WP_002364837.1:1.00000050e-06):1.00000050e-06):1.00000050e-06,(GCF_000007785.1_NP_814421.1:1.00000050e-06,GCF_000550745.1_WP_002364837.1:1.00000050e-06):1.00000050e-06):1.00000050e-06):1.00000050e-06,GCF_000281195.1_WP_002364837.1:1.00000050e-06):0.146377012):0.141272910,((GCF_000504125.1_WP_010734149.1:0.0865966442,((GCF_000737555.1_WP_002310827.1:0.0169809304,(GCF_900066025.1_WP_002332371.1:1.00000050e-06,((GCF_001635875.1_WP_002304848.1:1.00000050e-06,GCF_001412695.1_WP_002304848.1:1.00000050e-06):0.00188631247,(((((GCF_000174395.2_YP_006377115.1:1.00000050e-06,(GCF_001298485.1_WP_002285966.1:1.00000050e-06,GCF_000250945.1_WP_002285966.1:1.00000050e-06):1.00000050e-06):1.00000050e-06,GCF_001518735.1_WP_002285966.1:1.00000050e-06):1.00000050e-06,GCF_001587115.1_WP_002285966.1:1.00000050e-06):1.00000050e-06,GCF_000444405.1_WP_002285966.1:1.00000050e-06):1.00000050e-06,GCF_000336405.1_WP_002285966.1:1.00000050e-06):1.00000050e-06):0.00188721307):0.00408964142):0.0649085562,((GCF_001267865.1_WP_005877955.1:1.00000050e-06,GCF_001267395.1_WP_005877955.1:1.00000050e-06):0.0679362304,(GCF_000271405.2_WP_010736977.1:0.00284835505,GCF_001641305.1_WP_063627616.1:0.00279000479):0.0444894848):0.0277062221):0.0399032749):0.163659113,((GCF_001712815.1_WP_069028515.1:0.00712746517,GCF_000283615.1_WP_014123508.1:0.0118872534):0.354387356,(GCF_000157355.2_WP_015510492.1:0.00943552098,GCF_001558875.1_WP_034872174.1:1.00000050e-06):0.234639639):0.169812231):0.0901243930):0.142304238,(((GCF_000269945.1_WP_016170996.1:1.00000050e-06,GCF_000269925.1_WP_016170996.1:1.00000050e-06):0.331619631,(GCF_000981525.1_WP_068876858.1:0.310543256,((GCF_000344575.1_WP_015426961.1:0.00364579091,(GCF_000192705.1_WP_014570701.1:0.00364351262,(GCF_000479375.2_WP_010906146.1:1.00000050e-06,(((GCF_000761115.1_WP_038601881.1:0.00364721250,(GCF_000025045.1_WP_012898365.1:1.00000050e-06,GCF_000478255.1_WP_012898365.1:1.00000050e-06):0.00364501798):1.00000050e-06,(GCF_000807375.1_WP_039115865.1:0.00182388189,GCF_900088425.1_WP_032946702.1:0.00187045174):1.00000050e-06):1.00000050e-06,GCF_000006865.1_NP_267962.1:1.00000050e-06):1.00000050e-06):1.00000050e-06):0.00182809932):0.00850118796,((((GCF_000009425.1_WP_011835722.1:1.00000050e-06,GCF_000143205.1_WP_011835722.1:1.00000050e-06):0.00364720548,GCF_000236475.1_WP_014572142.1:0.00181941514):1.00000050e-06,(GCF_000014545.1_WP_011676812.1:1.00000050e-06,GCF_000468955.1_WP_011676812.1:1.00000050e-06):1.00000050e-06):1.00000050e-06,GCF_000312685.1_WP_041931824.1:0.00547097897):0.00433414051):0.406719044):0.0791661251):0.292035784,((GCF_001623565.1_WP_067088459.1:0.341975205,((((GCF_001640765.1_WP_063725194.1:1.00000050e-06,GCF_001721625.1_WP_063725194.1:1.00000050e-06):0.00189807879,((((GCF_000026745.1_YP_003028389.1:1.00000050e-06,((GCF_000344765.1_WP_012027272.1:1.00000050e-06,((GCF_000026725.1_WP_012027272.1:1.00000050e-06,GCF_000732355.1_WP_012027272.1:1.00000050e-06):1.00000050e-06,GCF_000231865.1_WP_012027272.1:1.00000050e-06):1.00000050e-06):1.00000050e-06,GCF_000993745.1_WP_012027272.1:1.00000050e-06):1.00000050e-06):1.00000050e-06,GCF_000390245.1_WP_012027272.1:1.00000050e-06):1.00000050e-06,(GCF_000233575.1_WP_012027272.1:1.00000050e-06,(GCF_000294495.1_WP_012027272.1:1.00000050e-06,GCF_000091905.1_WP_012027272.1:1.00000050e-06):1.00000050e-06):1.00000050e-06):1.00000050e-06,GCF_000186405.1_WP_012027272.1:1.00000050e-06):1.00000050e-06):1.00000050e-06,GCF_000018185.1_WP_014636039.1:0.00189726810):1.00000050e-06,((GCF_000231905.1_WP_041179254.1:0.00379004989,(GCF_001572685.1_WP_024390830.1:1.00000050e-06,GCF_000231885.1_WP_041179059.1:0.00189879729):0.00190634326):0.00570597573,((GCF_000231925.1_WP_014735638.1:0.00189593275,GCF_000494895.1_WP_023369736.1:0.00570631052):1.00000050e-06,(((GCF_000204625.1_WP_004194885.1:1.00000050e-06,GCF_000168355.3_WP_004194885.1:1.00000050e-06):1.00000050e-06,(GCF_000471985.1_WP_004194885.1:1.00000050e-06,GCF_001272635.1_WP_004194885.1:1.00000050e-06):1.00000050e-06):1.00000050e-06,GCF_001610935.1_WP_004194885.1:1.00000050e-06):1.00000050e-06):1.00000050e-06):0.00189568215):0.324839744):0.364343940,(((((GCF_000091645.1_WP_002277734.1:1.00000050e-06,((GCF_000284575.1_WP_002271438.1:1.00000050e-06,(GCF_000007465.2_NP_722009.1:1.00000050e-06,GCF_000817065.1_WP_002262595.1:1.00000050e-06):0.00189551821):0.00189750849,(GCF_001558215.1_WP_002264036.1:1.00000050e-06,GCF_000271865.1_WP_002280181.1:0.00189432172):1.00000050e-06):0.00189588147):0.137098186,((GCF_001190885.1_WP_000080002.1:1.00000050e-06,GCF_000007265.1_NP_688388.1:1.00000050e-06):0.00522120337,((GCF_001683515.1_WP_000080011.1:1.00000050e-06,(GCF_001592385.1_WP_000080011.1:1.00000050e-06,((((((GCF_001552035.1_WP_000080013.1:1.00000050e-06,GCF_000689235.1_WP_000080013.1:1.00000050e-06):1.00000050e-06,GCF_000730255.1_WP_000080013.1:1.00000050e-06):0.00377389281,((GCF_000012705.1_WP_000080009.1:1.00000050e-06,((GCF_001026925.1_WP_000080009.1:1.00000050e-06,GCF_000427035.1_WP_000080009.1:1.00000050e-06):1.00000050e-06,(GCF_000299135.1_WP_000080009.1:1.00000050e-06,GCF_001448985.1_WP_000080009.1:1.00000050e-06):1.00000050e-06):1.00000050e-06):1.00000050e-06,((GCF_001712835.1_WP_000080009.1:1.00000050e-06,GCF_001190805.1_WP_000080009.1:1.00000050e-06):1.00000050e-06,GCF_000730215.1_WP_000080009.1:1.00000050e-06):1.00000050e-06):0.00188749537):1.00000050e-06,GCF_001275545.2_WP_000080011.1:1.00000050e-06):1.00000050e-06,(((GCF_000831145.1_WP_000080005.1:1.00000050e-06,(GCF_000831125.1_WP_000080005.1:1.00000050e-06,GCF_000831105.1_WP_000080005.1:1.00000050e-06):1.00000050e-06):0.00188810851,GCF_001266635.1_WP_053039163.1:0.00571665447):1.00000050e-06,GCF_000782855.1_WP_000080011.1:1.00000050e-06):1.00000050e-06):1.00000050e-06,(GCF_001592425.1_WP_000080011.1:1.00000050e-06,(GCF_000196055.1_WP_000080007.1:0.00188881793,GCF_000302475.1_WP_015058642.1:0.00190193203):1.00000050e-06):1.00000050e-06):1.00000050e-06):1.00000050e-06):1.00000050e-06,GCF_000427075.1_WP_016480991.1:0.00567442857):0.00236714930):0.171913827):0.172447368,((GCF_001642085.1_WP_067060418.1:0.198587972,((GCF_000270165.1_WP_003066039.1:0.0147308161,(((GCF_000027185.1_WP_009854767.1:1.00000050e-06,GCF_000203195.1_WP_009854767.1:1.00000050e-06):1.00000050e-06,GCF_000270145.1_WP_009854767.1:1.00000050e-06):1.00000050e-06,(GCF_001477575.1_WP_058621445.1:0.00190717442,GCF_000283635.1_WP_014295103.1:0.00188808605):0.00954795327):0.00263180817):0.0721972626,(GCF_000246835.1_WP_014335170.1:0.0105921919,(GCF_000441535.1_WP_020917309.1:0.00189808663,GCF_001477615.1_WP_058814180.1:0.00187559322):0.00663891672):0.0729472624):0.139544761):0.0548390913,(GCF_000253335.1_WP_002886619.1:0.00496367405,((GCF_000448685.2_WP_014633916.1:1.00000050e-06,GCF_000253315.1_WP_014633916.1:1.00000050e-06):0.00188479087,((GCF_001705585.1_WP_065972927.1:0.00558497385,((GCF_000262675.1_WP_011680760.1:1.00000050e-06,((((GCF_000971665.1_WP_011680760.1:1.00000050e-06,GCF_000698885.1_WP_011680760.1:1.00000050e-06):1.00000050e-06,((GCF_001008015.1_WP_011680760.1:1.00000050e-06,GCF_000182875.1_WP_011680760.1:1.00000050e-06):1.00000050e-06,GCF_000253395.1_WP_011680760.1:1.00000050e-06):1.00000050e-06):1.00000050e-06,GCF_001663795.1_WP_011680760.1:1.00000050e-06):1.00000050e-06,GCF_000014485.1_WP_011680760.1:1.00000050e-06):1.00000050e-06):0.00196758140,((GCF_000011845.1_WP_011226883.1:1.00000050e-06,GCF_001685375.1_WP_011226883.1:1.00000050e-06):0.00197190271,(GCF_001514435.1_WP_011225503.1:1.00000050e-06,GCF_000011825.1_WP_011225503.1:1.00000050e-06):1.00000050e-06):1.00000050e-06):0.00431630841):0.0222971793,(GCF_000785515.1_WP_038675320.1:1.00000050e-06,GCF_001543085.1_WP_038675320.1:1.00000050e-06):0.0176159788):0.00436788877):0.00495776321):0.322737808):0.0803039490):0.0783877517,(GCF_001598035.1_WP_062709537.1:0.449057043,((GCF_000009545.1_WP_012657961.1:0.137441527,(GCF_000831485.1_WP_003101552.1:0.150209746,GCF_000213825.1_WP_003106241.1:0.181500116):0.0597937065):0.0740913620,((GCF_000026585.1_WP_012680034.1:0.0109515880,(GCF_000020765.1_WP_012516203.1:0.00218948879,((GCF_000696505.1_WP_014623399.1:1.00000050e-06,GCF_000219765.1_WP_014623399.1:1.00000050e-06):0.00413159544,GCF_000026605.1_WP_012677454.1:0.00960808113):0.0119174565):0.00277059963):0.0872062967,((((GCF_001019635.1_WP_047235162.1:0.00392442881,GCF_000007285.1_WP_011017418.1:0.00392050128):1.00000050e-06,(GCF_001019675.1_WP_020904917.1:1.00000050e-06,GCF_000013505.1_WP_020904917.1:1.00000050e-06):1.00000050e-06):1.00000050e-06,(GCF_000018125.1_WP_012560472.1:1.00000050e-06,((GCF_001535505.1_WP_011528289.1:1.00000050e-06,GCF_000013545.1_WP_011528289.1:1.00000050e-06):0.00984454872,GCF_000756485.1_WP_038433687.1:0.00392615309):1.00000050e-06):0.00195911904):0.0194377052,((((GCF_000743015.1_WP_038432815.1:1.00000050e-06,((((((GCF_000013485.1_WP_002990932.1:1.00000050e-06,GCF_000013525.1_WP_002990932.1:1.00000050e-06):1.00000050e-06,GCF_000772185.1_WP_002990932.1:1.00000050e-06):0.00392565656,((GCF_000250925.1_WP_014407335.1:1.00000050e-06,GCF_000250905.1_WP_014407335.1:1.00000050e-06):0.00589672976,((GCF_001020185.2_WP_011284531.1:1.00000050e-06,(GCF_001535565.1_WP_011284531.1:1.00000050e-06,GCF_001678885.1_WP_011284531.1:1.00000050e-06):1.00000050e-06):1.00000050e-06,(GCF_000012165.1_WP_011284531.1:1.00000050e-06,GCF_001023495.1_WP_011284531.1:1.00000050e-06):1.00000050e-06):1.00000050e-06):0.00195931300):1.00000050e-06,(GCF_000772245.1_WP_011054218.1:1.00000050e-06,((GCF_000732425.1_WP_011054218.1:1.00000050e-06,GCF_000007425.1_WP_011054218.1:1.00000050e-06):1.00000050e-06,GCF_000011285.1_WP_011054218.1:1.00000050e-06):1.00000050e-06):1.00000050e-06):0.00195885913,((((GCF_001021955.1_WP_002985856.1:1.00000050e-06,(((GCF_000011765.3_WP_002985856.1:1.00000050e-06,GCF_000307535.1_WP_002985856.1:1.00000050e-06):1.00000050e-06,((GCF_001547835.1_WP_002985856.1:1.00000050e-06,GCF_001559175.1_WP_002985856.1:1.00000050e-06):1.00000050e-06,GCF_001051095.1_WP_002985856.1:1.00000050e-06):1.00000050e-06):1.00000050e-06,(GCF_000993765.1_WP_002985856.1:1.00000050e-06,GCF_000006785.2_NP_268708.1:1.00000050e-06):1.00000050e-06):1.00000050e-06):1.00000050e-06,GCF_000349925.2_WP_002985856.1:1.00000050e-06):1.00000050e-06,(GCF_000009385.1_WP_011889121.1:0.00196164634,((GCF_001547715.1_WP_011184213.1:1.00000050e-06,(GCF_001014305.1_WP_011184213.1:1.00000050e-06,GCF_001014285.1_WP_011184213.1:1.00000050e-06):1.00000050e-06):1.00000050e-06,GCF_000011665.1_WP_011184213.1:1.00000050e-06):1.00000050e-06):0.00196368152):0.00195932761,(GCF_000422045.1_WP_020833283.1:1.00000050e-06,(GCF_000767505.1_WP_002995096.1:1.00000050e-06,(GCF_001267845.1_WP_002995096.1:1.00000050e-06,GCF_001019695.1_WP_002995096.1:1.00000050e-06):1.00000050e-06):0.00196100485):1.00000050e-06):0.00392385210):1.00000050e-06,GCF_001267805.1_WP_038432815.1:1.00000050e-06):1.00000050e-06):1.00000050e-06,(((GCF_000307185.1_WP_015016717.1:1.00000050e-06,(GCF_000317855.1_WP_015057354.1:0.00194466820,(GCF_000493775.1_WP_003061415.1:1.00000050e-06,GCF_000188715.1_WP_014612052.1:0.00194632839):1.00000050e-06):1.00000050e-06):1.00000050e-06,GCF_000010705.1_WP_012766614.1:0.00194433298):0.0219966116,((GCF_001635895.1_WP_031488573.1:1.00000050e-06,(GCF_001635935.1_WP_031488573.1:1.00000050e-06,GCF_001635975.1_WP_031488573.1:1.00000050e-06):1.00000050e-06):1.00000050e-06,GCF_001039695.1_WP_031488573.1:1.00000050e-06):0.00179053178):0.0200239274):0.00196071730,(GCF_001620285.1_WP_014635303.1:1.00000050e-06,GCF_000230295.1_WP_014635303.1:1.00000050e-06):1.00000050e-06):1.00000050e-06,GCF_001638845.1_WP_063631764.1:0.00785139713):0.0134135488):0.0720529368):0.0860853297):0.171418013):0.0719272251):0.0438370778,(GCF_001708305.1_WP_068988789.1:0.295892408,((GCF_001553685.1_WP_060956014.1:0.0351110482,((GCF_000253155.1_WP_000064192.1:1.00000050e-06,GCF_000688775.1_WP_044020475.1:0.00791229996):0.0285439088,((GCF_001281025.1_WP_060627808.1:0.0142002011,(GCF_001560895.1_WP_049531622.1:0.0340182779,GCF_000027165.1_YP_003446613.1:0.0106325514):0.00556792461):0.00859136719,(GCF_000221985.1_WP_000017788.1:0.0241031475,((GCF_000018965.1_WP_000017807.1:0.00392604788,((GCF_000019005.1_WP_000017801.1:0.00197107267,(((GCF_000147095.1_WP_000017793.1:1.00000050e-06,GCF_000210975.1_WP_000017793.1:1.00000050e-06):1.00000050e-06,GCF_000019825.1_WP_000017790.1:1.00000050e-06):1.00000050e-06,(((GCF_000211015.1_WP_000017803.1:1.00000050e-06,(GCF_000210995.1_WP_000017803.1:1.00000050e-06,(GCF_000211055.1_WP_000017803.1:1.00000050e-06,(GCF_000211035.1_WP_000017803.1:1.00000050e-06,GCF_000210955.1_WP_000017803.1:1.00000050e-06):1.00000050e-06):1.00000050e-06):1.00000050e-06):0.00196613362,GCF_000019025.1_WP_000017799.1:0.00196457885):1.00000050e-06,(GCF_000018985.1_WP_000017793.1:1.00000050e-06,((((((((GCF_000014365.1_WP_000017793.1:1.00000050e-06,GCF_000196595.1_WP_000017793.1:1.00000050e-06):1.00000050e-06,GCF_000211095.1_WP_000017793.1:1.00000050e-06):1.00000050e-06,(GCF_000019265.1_WP_000017793.1:1.00000050e-06,(GCF_000019985.1_WP_000017793.1:1.00000050e-06,GCF_000007045.1_NP_358976.1:1.00000050e-06):1.00000050e-06):1.00000050e-06):1.00000050e-06,GCF_000146975.1_WP_000017793.1:1.00000050e-06):1.00000050e-06,GCF_000026665.1_WP_000017793.1:1.00000050e-06):1.00000050e-06,((GCF_000299015.1_WP_000017793.1:1.00000050e-06,GCF_000251085.2_WP_000017793.1:1.00000050e-06):1.00000050e-06,(GCF_001457635.1_WP_000017793.1:1.00000050e-06,GCF_000211075.1_WP_000017793.1:1.00000050e-06):1.00000050e-06):1.00000050e-06):1.00000050e-06,(GCF_000210935.1_WP_000017797.1:0.00196476319,GCF_001255215.1_WP_024478395.1:0.00196848539):1.00000050e-06):1.00000050e-06,GCF_000180515.1_WP_000017793.1:1.00000050e-06):1.00000050e-06):1.00000050e-06):1.00000050e-06):1.00000050e-06):1.00000050e-06,GCF_000006885.1_WP_000017791.1:0.00196420535):0.00196572431):1.00000050e-06,GCF_000817005.1_WP_016397424.1:0.00787712351):0.0276471336):0.0227099022):0.0370131917):0.0395336843):0.279754612,((((GCF_000478925.1_WP_025271923.1:0.00579011560,(GCF_001412635.1_WP_021001395.1:1.00000050e-06,GCF_000463465.1_WP_021001395.1:1.00000050e-06):0.0115354389):0.00295837128,GCF_000831165.1_WP_003028336.1:0.00664988622):0.0167264851,((GCF_000306805.1_WP_003078382.1:0.00502894651,(GCF_000463385.1_WP_020998949.1:0.00190488508,GCF_000463355.1_WP_021003010.1:0.00190286374):0.000686031741):0.0118899251,(GCF_000463505.1_WP_003033865.1:0.00145677958,((GCF_000463445.1_WP_006267173.1:1.00000050e-06,GCF_000463425.1_WP_006267173.1:1.00000050e-06):1.00000050e-06,GCF_000463395.1_WP_006267173.1:1.00000050e-06):0.00626908002):0.00902215013):0.0390921234):0.123731861,(((GCF_000385925.1_WP_015605227.1:0.195156586,GCF_000014205.1_YP_001035670.1:0.0663232906):0.0820484722,(GCF_000017005.1_WP_012130695.1:1.00000050e-06,GCF_001281105.1_WP_046165247.1:0.00970543003):0.136211836):0.0326428269,(((GCF_000479315.1_WP_023024053.1:1.00000050e-06,GCF_000479335.1_WP_023024053.1:1.00000050e-06):0.0109523567,GCF_001587175.1_WP_048789557.1:0.0128961317):0.0988111708,(GCF_000262145.1_WP_041826412.1:1.00000050e-06,GCF_000164675.2_WP_003014575.1:0.00193162081):0.166919505):0.0881124869):0.0223563664):0.0671329101):0.0428549711):0.113273602):0.0676951528):0.130242877):0.258882590):0.242821709,(((GCF_001723525.1_WP_069468603.1:0.00585065276,((GCF_000143435.1_WP_014568227.1:0.00183543625,(GCF_000008925.1_YP_535337.1:1.00000050e-06,GCF_001011095.1_WP_003699719.1:1.00000050e-06):1.00000050e-06):1.00000050e-06,GCF_000758365.1_WP_003709771.1:0.00183269282):0.00151641334):0.543654101,((((((GCF_001611155.1_WP_062913380.1:0.00175597544,((GCF_001611035.1_WP_046871705.1:1.00000050e-06,GCF_001611075.1_WP_046871705.1:1.00000050e-06):1.00000050e-06,GCF_001611135.1_WP_046871705.1:1.00000050e-06):1.00000050e-06):1.00000050e-06,GCF_001611115.1_WP_062909707.1:0.00175671104):0.239300313,((GCF_000496265.1_WP_023440220.1:0.00179960700,(GCF_001411765.2_WP_055126168.1:0.00352733500,GCF_000014505.1_WP_011673187.1:0.00176036138):0.00172126994):0.180129729,((GCF_001702215.1_WP_014215641.1:1.00000050e-06,GCF_001702235.1_WP_014215641.1:1.00000050e-06):1.00000050e-06,GCF_000237995.1_WP_014215641.1:1.00000050e-06):0.190617284):0.148942477):0.113400296,(((GCF_001050435.1_WP_048731969.1:0.0793811619,(GCF_001676805.1_WP_039104850.1:1.00000050e-06,(GCF_000359625.1_WP_011667821.1:1.00000050e-06,GCF_000014465.1_WP_011667821.1:1.00000050e-06):0.00191679532):0.0788506699):0.220084346,(GCF_001702175.1_WP_065928714.1:1.00000050e-06,(GCF_001702155.1_WP_065903969.1:1.00000050e-06,GCF_001702195.1_WP_065903969.1:1.00000050e-06):0.00571727790):0.279874955):0.0902890028,((GCF_001314945.1_WP_034531254.1:0.303653194,((GCF_001702115.1_WP_054646357.1:1.00000050e-06,GCF_001702135.1_WP_054646357.1:1.00000050e-06):0.106812550,GCF_000225325.1_WP_049777649.1:0.233375524):0.216502506):0.0845620176,GCF_000211375.1_WP_013728068.1:0.305703643):0.0504135915):0.140112390):0.110329421,((GCF_000829395.1_WP_052467283.1:0.295042470,((GCF_001602195.1_WP_062813762.1:0.00208319042,(GCF_000010145.1_WP_012391497.1:0.00188707961,(GCF_000397165.1_WP_015639265.1:1.00000050e-06,GCF_000466785.3_WP_015639265.1:1.00000050e-06):1.00000050e-06):0.00170078374):0.199781220,((GCF_000439275.1_WP_020843184.1:0.0747322159,(((GCF_000159455.2_WP_003670797.1:0.00550533343,GCF_001688685.1_WP_065533153.1:0.00732226213):0.00361879701,((GCF_000016825.1_WP_003673339.1:1.00000050e-06,GCF_001046835.1_WP_003673339.1:1.00000050e-06):1.00000050e-06,GCF_000010005.1_WP_003673339.1:1.00000050e-06):1.00000050e-06):0.00181997300,(GCF_000410995.1_WP_016496675.1:1.00000050e-06,GCF_001618905.1_WP_016496675.1:1.00000050e-06):1.00000050e-06):0.0618645356):0.140642064,GCF_000248095.2_WP_006500125.1:0.295501095):0.0554451802):0.239705532):0.132547498,((GCF_001715615.1_WP_053338819.1:0.00178468768,(GCF_001484005.1_WP_011101352.1:1.00000050e-06,((GCF_001660025.1_WP_011101352.1:1.00000050e-06,(GCF_000203855.3_YP_004889193.1:1.00000050e-06,((GCF_001278015.1_WP_011101352.1:1.00000050e-06,GCF_001302645.1_WP_011101352.1:1.00000050e-06):1.00000050e-06,((GCF_001296095.1_WP_011101352.1:1.00000050e-06,(((GCF_001581895.1_WP_011101352.1:1.00000050e-06,GCF_001617525.1_WP_011101352.1:1.00000050e-06):1.00000050e-06,(GCF_001704315.1_WP_011101352.1:1.00000050e-06,((GCF_001672035.1_WP_063723088.1:0.00178179914,(GCF_000338115.2_WP_015380135.1:1.00000050e-06,GCF_001659745.1_WP_015380135.1:1.00000050e-06):0.00178153930):1.00000050e-06,(GCF_000023085.1_WP_041161672.1:1.00000050e-06,GCF_000604105.1_WP_041161672.1:1.00000050e-06):0.00178149682):1.00000050e-06):1.00000050e-06):1.00000050e-06,GCF_000148815.2_WP_011101352.1:1.00000050e-06):1.00000050e-06):1.00000050e-06,((GCF_001704335.1_WP_011101352.1:1.00000050e-06,GCF_000392485.3_WP_011101352.1:1.00000050e-06):1.00000050e-06,GCF_000412205.1_WP_011101352.1:1.00000050e-06):1.00000050e-06):1.00000050e-06):1.00000050e-06):1.00000050e-06):1.00000050e-06,GCF_000931425.1_WP_011101352.1:1.00000050e-06):1.00000050e-06):1.00000050e-06):1.00000050e-06,(GCF_001596095.1_WP_046947751.1:1.00000050e-06,GCF_001443645.1_WP_033610491.1:0.0236872861):0.00178420929):0.491436017):0.0874313583):0.0937931767,(((GCF_001308145.2_WP_065214049.1:0.269660543,((GCF_000732905.1_WP_009495714.1:1.00000050e-06,GCF_000750535.1_WP_009495714.1:1.00000050e-06):1.00000050e-06,GCF_000750515.1_WP_009495714.1:1.00000050e-06):0.337154133):0.175247094,GCF_000219805.1_WP_013989405.1:0.423286301):0.473605466,(GCF_000014385.1_WP_002818766.1:0.707956939,((GCF_000014445.1_WP_011679446.1:1.00000050e-06,((GCF_000512955.1_WP_025267884.1:1.00000050e-06,GCF_001583825.1_WP_025267884.1:1.00000050e-06):0.00281247216,(GCF_001047695.1_WP_014324453.1:1.00000050e-06,GCF_000234825.3_WP_014324453.1:1.00000050e-06):1.00000050e-06):0.00280530769):0.211520243,(GCF_000300135.1_WP_014974540.1:0.235849727,((GCF_000026405.1_WP_004908129.1:0.146974410,GCF_001698145.1_WP_068850182.1:0.183567929):0.0317577290,(GCF_000092505.1_WP_013102549.1:0.143459292,(GCF_000298875.1_WP_010017314.1:0.0255426742,(GCF_001536305.1_WP_013231717.1:1.00000050e-06,GCF_000196855.1_WP_013231717.1:1.00000050e-06):0.0210168645):0.0908158103):0.0361778935):0.0608826675):0.0936792890):0.497132817):0.311208265):0.205282953):0.0621482663):0.0374157690,((((GCF_000829055.1_WP_025012494.1:0.0284820299,((GCF_000418475.1_WP_005713257.1:0.00189395827,(((GCF_000233755.1_WP_014571206.1:1.00000050e-06,GCF_000418495.1_WP_014571206.1:1.00000050e-06):1.00000050e-06,GCF_900070175.1_WP_014571206.1:1.00000050e-06):0.00189375402,(GCF_000026505.1_WP_014569330.1:1.00000050e-06,GCF_000011045.1_WP_014569330.1:1.00000050e-06):0.00189915015):1.00000050e-06):0.0245357237,(GCF_001191565.1_WP_003601656.1:0.00187630400,((((((GCF_000155515.2_WP_003564130.1:1.00000050e-06,(((GCF_000014525.1_YP_806128.1:1.00000050e-06,GCF_000309565.2_WP_003564130.1:1.00000050e-06):1.00000050e-06,GCF_000194785.1_WP_003564130.1:1.00000050e-06):1.00000050e-06,GCF_000318035.1_WP_003564130.1:1.00000050e-06):1.00000050e-06):1.00000050e-06,GCF_000026485.1_WP_003564130.1:1.00000050e-06):1.00000050e-06,GCF_000194765.1_WP_003564130.1:1.00000050e-06):1.00000050e-06,GCF_000418515.1_WP_003564130.1:1.00000050e-06):1.00000050e-06,((GCF_000582665.1_WP_003564130.1:1.00000050e-06,GCF_000829035.1_WP_003564130.1:1.00000050e-06):1.00000050e-06,GCF_001244395.1_WP_003564130.1:1.00000050e-06):1.00000050e-06):1.00000050e-06,(GCF_001514415.1_WP_003564130.1:1.00000050e-06,GCF_000019245.4_WP_003564130.1:1.00000050e-06):1.00000050e-06):1.00000050e-06):0.0565859478):0.0158097436):0.422613027,(GCF_000026065.1_WP_011375124.1:0.115654165,(GCF_001723545.1_WP_069467991.1:1.00000050e-06,(GCF_001698165.1_WP_004265748.1:1.00000050e-06,GCF_001663835.1_WP_064777362.1:0.00188742228):0.00188563642):0.0865429816):0.278872545):0.141022054,(((GCF_000182835.1_WP_013439951.1:0.00482013176,((GCF_000191165.1_WP_014565163.1:1.00000050e-06,GCF_001469775.1_WP_060598116.1:0.00193183961):0.00192973246,(GCF_000056065.1_WP_011544103.1:0.00192586495,GCF_000014405.1_WP_003620183.1:1.00000050e-06):1.00000050e-06):0.0147171526):0.252454194,(((((GCF_000011985.1_YP_194461.1:1.00000050e-06,GCF_000389675.2_WP_003548498.1:1.00000050e-06):1.00000050e-06,GCF_000934625.1_WP_003548498.1:1.00000050e-06):0.0246458892,((GCF_000191545.1_WP_041808236.1:1.00000050e-06,GCF_000194115.1_WP_014566107.1:0.00184687658):0.0345827146,((GCF_000165775.1_WP_014918358.1:0.00749292833,(((GCF_001702095.1_WP_012212187.1:1.00000050e-06,GCF_000015385.1_WP_012212187.1:1.00000050e-06):0.00369473902,(GCF_001308285.1_WP_023062142.1:1.00000050e-06,GCF_000189515.1_WP_023062142.1:1.00000050e-06):0.00184663676):1.00000050e-06,((GCF_001006025.1_WP_046814442.1:0.00368366498,(GCF_000525715.1_WP_025283855.1:1.00000050e-06,(GCF_000422165.1_WP_020829370.1:0.00184415594,GCF_000961015.1_WP_052540761.1:1.00000050e-06):0.00184015024):1.00000050e-06):0.00369767241,GCF_001314245.2_WP_060471034.1:0.00554632608):1.00000050e-06):0.00185806011):0.0339550263,GCF_000214785.1_WP_025084261.1:0.0497283127):0.0136753681):0.0109292801):0.101773844,(GCF_001042405.1_WP_060459286.1:0.126066358,GCF_000761135.1_WP_038523401.1:0.181360115):0.0595936613):0.109760903,(GCF_000014425.1_WP_003647690.1:0.0164531335,(GCF_000008065.1_WP_011161629.1:0.0131941101,(GCF_000498675.1_WP_023599320.1:0.00363658994,(GCF_000091405.1_WP_012845757.1:0.00915116753,(GCF_000204985.1_WP_014567196.1:1.00000050e-06,GCF_001714745.1_WP_014567196.1:1.00000050e-06):0.00181558460):1.00000050e-06):0.00141509459):0.0237548745):0.168283553):0.0921907547):0.304186172,(GCF_001050475.1_WP_048706348.1:0.181774389,GCF_000831645.3_WP_041501434.1:0.114985606):0.366855845):0.0585448887):0.0599839027,(GCF_001663655.1_WP_068226192.1:1.00000050e-06,(GCF_001663735.1_WP_068280854.1:1.00000050e-06,((GCF_001663675.1_WP_068280854.1:1.00000050e-06,GCF_001663715.1_WP_068280854.1:1.00000050e-06):1.00000050e-06,GCF_001663755.1_WP_068280854.1:1.00000050e-06):1.00000050e-06):0.00185699266):0.421790623):0.0501385249):0.165699098):0.126672411,(GCF_000317975.2_WP_010050257.1:0.333196073,(GCF_001483965.1_WP_058920039.1:0.168161870,(GCF_000195575.1_WP_013710204.1:0.0823488159,GCF_000493735.1_WP_023177039.1:0.0789892651):0.153314505):0.316887231):0.106372830):0.110327309):0.337385668);
