# Supplementary material for: The metabolic network of the last bacterial common ancestor
Source: Commun Biol. 2021 Mar 26;4:413. doi: 10.1038/s42003-021-01918-4 (PMC7997952; doi:10.1038/s42003-021-01918-4)
Supplement: Supplementary file 7 — Supplementary Data 5 [file 42003_2021_1918_MOESM7_ESM.zip › 63324_LBCA_trees/10180.tree]

((GCF_000236685.1_WP_014270474.1:0.953490486,((GCF_000208385.1_WP_013739121.1:0.795733013,(GCF_000013405.1_WP_041585764.1:0.624136511,(GCF_000021905.1_WP_012610028.1:0.422583709,(GCF_000218625.1_WP_013886769.1:0.293586323,GCF_000010985.1_WP_013006838.1:0.285809443):0.101437355):0.130455869):0.269492618):0.0627524146,(((GCF_000789355.1_WP_035786739.1:0.0280600229,(GCF_000307125.1_WP_012423127.1:1.00000050e-06,GCF_000020165.1_WP_012423127.1:1.00000050e-06):0.0284969924):0.376099657,((GCF_000269945.1_WP_014024462.1:1.00000050e-06,GCF_000269925.1_WP_014024462.1:1.00000050e-06):0.355759900,(GCF_000418515.1_WP_020751422.1:1.00000050e-06,GCF_000019245.4_WP_013245405.1:0.00207139786):0.472520214):0.102375557):0.363142745,((GCF_900066025.1_WP_002332233.1:0.00861357613,(GCF_000737555.1_WP_038399175.1:0.00323474233,(GCF_001587115.1_WP_002318030.1:1.00000050e-06,((GCF_001298485.1_WP_044145078.1:0.00163964861,GCF_000336405.1_WP_002322824.1:1.00000050e-06):1.00000050e-06,(((GCF_000250945.1_WP_002288137.1:1.00000050e-06,GCF_001635875.1_WP_002288137.1:1.00000050e-06):1.00000050e-06,GCF_000174395.2_YP_006377269.1:1.00000050e-06):1.00000050e-06,(GCF_001412695.1_WP_060475091.1:0.00163700285,(GCF_001518735.1_WP_002303706.1:1.00000050e-06,GCF_000444405.1_WP_002303706.1:1.00000050e-06):1.00000050e-06):0.00163708689):0.00163707833):0.00329526507):0.0116874952):0.00638686595):0.447196812,GCF_000024405.1_WP_012860978.1:0.432600819):0.165059829):0.0890690110):0.0449919133):0.0316091995,(((GCF_000507245.1_WP_024269437.1:0.477237710,((GCF_000184345.1_WP_014624526.1:0.0406479285,GCF_000147075.1_WP_013314062.1:0.0370414104):0.377888754,GCF_000143985.1_WP_013253242.1:0.424616206):0.0741481671):0.106345884,GCF_000214375.1_WP_015708330.1:0.884330716):0.168718305,(GCF_001017655.1_WP_052882601.1:0.662991782,GCF_000018405.1_WP_012174671.1:0.606124269):0.138743726):0.0823867639);
