# Supplementary material for: The metabolic network of the last bacterial common ancestor
Source: Commun Biol. 2021 Mar 26;4:413. doi: 10.1038/s42003-021-01918-4 (PMC7997952; doi:10.1038/s42003-021-01918-4)
Supplement: Supplementary file 7 — Supplementary Data 5 [file 42003_2021_1918_MOESM7_ESM.zip › 63324_LBCA_trees/10181.tree]

(((GCF_000334515.1_WP_015365769.1:0.0327735772,GCF_000334515.1_WP_015365778.1:0.00838593511):0.496547369,(GCF_001278845.1_WP_053586708.1:0.374663019,((GCF_000966445.2_WP_045920403.1:0.0339541688,((((GCF_000569015.1_WP_003829875.1:1.00000050e-06,GCF_000569055.1_WP_003829875.1:1.00000050e-06):1.00000050e-06,((GCF_000568975.1_WP_003829875.1:1.00000050e-06,GCF_001025175.1_WP_003829875.1:1.00000050e-06):1.00000050e-06,GCF_000569075.1_WP_003829875.1:1.00000050e-06):1.00000050e-06):1.00000050e-06,GCF_000568955.1_WP_003829875.1:1.00000050e-06):1.00000050e-06,(GCF_000213865.1_WP_003829875.1:1.00000050e-06,GCF_001281425.1_WP_003829875.1:1.00000050e-06):1.00000050e-06):0.0256040923):0.0801892669,(((GCF_000772485.1_WP_012472151.1:1.00000050e-06,GCF_000008945.1_WP_012472151.1:1.00000050e-06):1.00000050e-06,(GCF_000219455.1_WP_014485326.1:1.00000050e-06,GCF_001293145.1_WP_014485326.1:1.00000050e-06):0.00260080277):0.248057955,(GCF_001025215.1_WP_033524200.1:0.00602288642,(((GCF_000817995.1_WP_039774788.1:0.00508320684,GCF_000737885.1_WP_038444073.1:0.00254217110):1.00000050e-06,(GCF_000010425.1_WP_041777244.1:1.00000050e-06,GCF_001025195.1_WP_003836011.1:0.00252160520):0.00254267234):0.00511735200,GCF_001042615.1_WP_033500837.1:0.00509941622):0.0200561223):0.121369789):0.0498874088):0.223620521):0.269340323):0.302281957,(GCF_001275345.1_WP_053446722.1:1.08898015,((GCF_000310065.1_WP_015069397.1:0.429480244,(GCF_000091725.1_WP_013160334.1:1.00000050e-06,(GCF_000940845.1_WP_044635962.1:1.00000050e-06,GCF_900016155.1_WP_044635962.1:1.00000050e-06):0.00244801679):0.297412048):0.366078271,((GCF_000829395.1_WP_041092073.1:0.466910431,GCF_000317975.2_WP_015077547.1:0.754070580):0.463294402,(GCF_000348565.1_WP_041692845.1:0.00849527533,(GCF_000800725.1_WP_045424972.1:0.00192707940,GCF_000264765.2_WP_034163798.1:0.000845577946):0.0153253684):0.542258325):0.174464249):0.0723095565):0.0717924263);
