# Supplementary material for: The metabolic network of the last bacterial common ancestor
Source: Commun Biol. 2021 Mar 26;4:413. doi: 10.1038/s42003-021-01918-4 (PMC7997952; doi:10.1038/s42003-021-01918-4)
Supplement: Supplementary file 7 — Supplementary Data 5 [file 42003_2021_1918_MOESM7_ESM.zip › 63324_LBCA_trees/10182.tree]

(((GCF_000012005.1_YP_404652.1:1.00000050e-06,(GCF_000013585.1_WP_000687749.1:1.00000050e-06,(GCF_001021855.1_WP_000687747.1:1.00000050e-06,((GCF_000953035.1_WP_000687747.1:1.00000050e-06,((GCF_001580175.1_WP_000687747.1:1.00000050e-06,((GCF_000743995.1_WP_000687747.1:1.00000050e-06,((GCF_001579965.1_WP_000687747.1:1.00000050e-06,GCF_000022245.1_WP_000687747.1:1.00000050e-06):1.00000050e-06,GCF_000743955.1_WP_000687747.1:1.00000050e-06):1.00000050e-06):1.00000050e-06,GCF_000007405.1_WP_000687747.1:1.00000050e-06):1.00000050e-06):1.00000050e-06,GCF_000006925.2_NP_708692.1:1.00000050e-06):1.00000050e-06):1.00000050e-06,GCF_001578125.1_WP_000687747.1:1.00000050e-06):1.00000050e-06):0.00763403293):0.0192583324):0.458175302,((GCF_001688965.1_WP_065530286.1:0.581345495,(GCF_000145035.1_WP_013280120.1:0.477706251,(GCF_000473995.1_WP_041716237.1:0.407393179,(GCF_000016965.1_WP_011967875.1:1.00000050e-06,GCF_000767745.1_WP_011967875.1:1.00000050e-06):0.233981970):0.135183375):0.133985386):0.115706069,((GCF_001717585.1_WP_069181601.1:0.0872126908,(GCF_001189555.1_WP_050342324.1:0.0509100389,GCF_001554015.1_WP_061946946.1:0.0483904705):0.0622910504):0.312567024,GCF_000284095.1_WP_014423783.1:0.392610742):0.192493254):0.113463318):0.912348181,(GCF_000725345.1_WP_051788993.1:0.677020467,(((GCF_001275345.1_WP_053447062.1:0.653528807,((GCF_900016155.1_WP_060763228.1:0.000318722648,GCF_000940845.1_WP_044635888.1:0.00878251088):0.485117613,GCF_000310065.1_WP_036937141.1:0.368076018):0.303067302):0.122839835,(GCF_000196535.1_WP_013188859.1:0.712040857,(GCF_001262055.1_WP_050695410.1:0.545686036,(GCF_001278845.1_WP_053587662.1:0.220874157,(GCF_001553565.1_WP_067941361.1:0.185080817,GCF_001553935.1_WP_060957041.1:0.338926485):0.0323566365):0.301533684):0.0848167383):0.343608639):0.207356998,GCF_000269985.1_WP_014135798.1:0.739857477):0.494384212):0.0694413462);
