# Supplementary material for: The metabolic network of the last bacterial common ancestor
Source: Commun Biol. 2021 Mar 26;4:413. doi: 10.1038/s42003-021-01918-4 (PMC7997952; doi:10.1038/s42003-021-01918-4)
Supplement: Supplementary file 8 — Supplementary Data 6 [file 42003_2021_1918_MOESM8_ESM.xlsx]

## Sheet: Supp Data 6
		Custer ID
	Average sister diversity	11	44	45	52	53	58	59	62	63	64	66	67	73	79	80	83	85	86	91	101	103	115	168	314	12	16	29	50	57	61	65	75	89	96	104	108	120	156	207	226	20	21	23	28	30	46	49	60
Clostridia	8.77099	2	11	2	4	15	6	5	13	18	5	7	7	5	7	14	6	5	3	4	7	14	10	4	3	20	2	5	15	4	3	11	4	17	2	5	5	1	9	3	19	7	8	3	7	4	4	3	3
Actinobacteria	6.70992	2	5	4	2	2	1	7	21	14	19	2	1	6	4	6	4	15	2	23	24	1	2	4	6	3	1	1	2	19	23	1	3	12	2	24	1	1	1	1	2	5	4	16	2	4	24	4	1
Deltaproteobacteria	4.73282	4	3	1	11	4	4	16	2	18	4	2	8	3	1	2	2	15	1	2	2	2	4	9	11	4	8	20	7	2	6	2	3	2	3	2	7	1	1	3	1	1	2	9	6	2	2	1	1
Spirochaetes	3.8855	12	4	1	2	2	1	1	1	19	1	3	11	1	1	1	4	0	1	2	24	3	2	6	2	2	1	1	1	3	2	3	20	1	4	1	2	1	2	2	1	1	1	1	18	4	2	1	2
Chloroflexi	3.83206	1	10	1	1	4	2	1	2	2	2	2	1	1	1	1	1	1	5	0	10	1	1	1	1	3	4	1	1	2	24	1	1	1	12	23	0	5	1	1	0	1	0	10	15	2	1	11	2
Bacilli	3.21374	0	2	2	3	3	1	2	3	3	1	1	3	2	3	4	3	3	1	5	5	1	2	2	4	3	2	1	3	2	3	3	1	2	1	3	3	2	2	2	6	2	2	3	3	4	2	3	2
Negativicutes	2.99237	1	18	1	2	1	6	1	3	1	1	1	4	4	4	3	1	1	1	2	0	2	9	1	4	19	1	4	15	1	3	4	2	21	3	1	3	3	1	1	3	1	1	4	2	1	1	1	1
Verrucomicrobia	2.81679	0	1	1	1	2	2	0	2	1	1	2	1	4	1	1	7	1	1	1	1	2	1	1	1	1	1	23	4	1	2	2	1	2	2	1	1	1	1	2	1	3	1	16	3	1	1	7	1
Tenericutes	2.64885	2	10	1	1	2	3	3	1	2	2	2	2	1	4	2	2	2	3	1	5	3	0	1	6	2	2	2	4	1	24	1	2	1	2	1	2	1	2	2	3	3	1	16	3	1	1	1	2
Thermotogae	2.60305	2	1	10	1	1	5	0	1	0	1	1	1	1	1	3	2	1	1	13	2	5	1	4	3	1	1	1	2	1	1	0	1	1	1	1	1	1	1	1	2	9	2	2	2	2	1	1	2
Cyanobacteria	2.41985	1	1	1	1	0	3	1	0	3	1	1	10	5	0	1	0	0	1	1	0	0	1	1	1	3	1	5	1	1	1	1	1	1	9	5	2	11	1	1	1	4	6	0	1	1	1	1	1
Aquificae	2.40458	1	3	1	1	0	3	1	1	4	1	3	1	2	1	2	2	9	1	1	3	1	4	3	1	1	1	0	1	1	1	1	1	1	0	2	2	3	1	1	1	1	3	1	1	1	1	16	3
Acidobacteria	2.37405	2	1	1	2	0	1	13	1	1	1	7	1	1	1	1	1	4	1	2	1	1	5	1	5	10	1	1	1	1	1	1	1	1	1	1	2	1	2	2	1	1	1	1	3	1	1	14	22
Fusobacteria	2.29008	12	3	3	1	1	0	1	2	0	1	1	2	1	0	3	0	2	3	1	1	13	1	1	3	2	1	1	5	1	1	1	0	1	1	2	1	1	1	5	7	2	1	15	9	2	1	1	1
Alphaproteobacteria	2.21374	1	1	23	1	2	1	2	2	3	2	1	1	1	2	1	1	1	1	4	2	1	1	3	1	1	1	1	1	2	1	1	2	1	1	0	1	2	1	0	1	2	2	1	1	2	24	1	1
Gammaproteobacteria	2.18321	5	2	1	2	2	2	2	1	1	2	1	2	2	1	3	3	3	3	2	2	2	1	1	8	0	2	2	2	2	1	14	1	1	2	1	2	1	1	1	3	2	2	2	3	4	2	5	1
Synergistetes	2.14504	1	2	1	1	1	9	1	1	0	1	1	1	6	0	5	19	5	4	1	1	2	1	1	2	0	1	1	1	2	2	2	1	2	2	0	1	2	0	4	1	1	1	7	1	9	1	7	2
Chlamydiae	1.91603	2	2	22	12	1	0	2	1	1	1	2	1	0	2	1	1	0	1	3	1	1	1	1	1	1	2	0	1	0	23	1	2	1	1	1	0	1	1	1	1	1	1	15	1	1	1	1	0
Bacteroidetes	1.85496	1	3	1	1	1	1	1	1	1	2	2	2	1	1	1	2	1	1	1	2	2	4	0	1	1	0	1	1	1	1	1	5	1	2	1	1	1	1	1	1	1	0	11	10	1	1	1	1
Erysipelotrichia	1.77099	2	2	1	1	2	1	2	1	3	2	1	1	1	4	2	2	2	1	1	3	1	1	2	5	2	1	3	1	1	2	1	1	1	1	2	2	1	1	2	3	1	2	3	3	1	1	2	2
Betaproteobacteria	1.67939	2	2	1	1	1	1	1	2	1	1	1	2	1	2	2	1	1	1	1	1	1	1	1	3	1	1	2	1	1	1	22	1	1	1	1	1	1	1	1	2	1	1	1	1	1	1	2	1
Nitrospirae	1.58779	1	1	9	1	1	1	6	0	1	1	4	2	1	2	1	4	0	1	1	2	0	1	1	0	1	1	0	1	1	1	2	2	1	0	1	1	0	1	0	15	1	2	4	0	1	1	15	4
Epsilonproteobacteria	1.58779	2	1	1	1	1	2	3	1	1	1	1	0	1	3	1	1	1	2	0	1	2	0	1	4	4	1	2	1	1	17	1	2	1	1	1	1	1	7	1	1	1	2	1	10	1	3	1	2
Chlorobi	1.58015	4	3	1	1	1	9	2	1	1	0	1	1	0	1	1	1	1	1	0	1	1	0	1	2	2	1	1	1	1	3	2	0	1	1	1	1	1	1	1	1	1	2	1	10	1	2	1	2
[truncated: 83 more columns]
