# Supplementary material for: The metabolic network of the last bacterial common ancestor
Source: Commun Biol. 2021 Mar 26;4:413. doi: 10.1038/s42003-021-01918-4 (PMC7997952; doi:10.1038/s42003-021-01918-4)
Supplement: Supplementary file 9 — Supplementary Data 7 [file 42003_2021_1918_MOESM9_ESM.xlsx]

## Sheet: SuppData7
Cluster_ID	Verticality	Metabolic Reactions
294	22.3032	R03905,R04212
105	21.8856	R03038
316	18.8015	R03655
33	17.9606	R00435,R00441,R00442,R00443,R00444
182	17.933	R00571,R00573
124	17.6327	R00435,R00441,R00442,R00443,R00444
295	17.1237	R03905,R04212
220	16.8904	R03665
132	16.7916	R10648
49	15.9912	R03646
13	15.3821	R03020
149	14.8651	R00158
55	14.8221	R06447
106	14.675	R10716
21	14.1857	R03662,R08218
213	14.1273	R00945,R09099
230	13.9597	R00426,R00720,R01855,R02100,R02720,R03531
128	13.3879	R00375,R00376,R00377,R00378
190	13.1754	R00768
32	12.9527	R00658,R04206
97	12.9167	R01512
202	12.8021	R02060
46	12.425	R03650
122	12.2472	R00375,R00376,R00377,R00378
198	11.9724	R01799
111	11.7937	R00200,R00430,R00572,R00659,R00724,R01138,R01858,R02320
119	10.9016	R01230,R01231,R08244
60	10.1912	R05577
84	10.0794	R03940
284	9.97061	R06895
24	9.94384	R00900,R02016,R03596,R09372
140	9.7882	R10806
275	9.78127	R01714
174	9.64728	R00161,R00549
200	9.5855	R02291
195	9.38571	R02768,R04355,R04726,R04952,R04957,R04960,R04963,R04968,R07762,R10115,R10119
267	9.24773	R01626,R11671
148	9.12094	R03660
152	9.10828	R03660
159	9	R00332,R02090
30	8.99215	R03663
123	8.86757	R01122
25	8.83637	R00948
187	8.76063	R03789,R10209
112	8.5336	R00597
268	8.51852	R03460
545	8.35126	R00425,R07281
121	8.09881	R07234
113	8.09493	R00842,R00844
78	7.99115	R03657
526	7.76543	R02735
10	7.73333	R01061
621	7.69847	R05688
23	6.96154	R02918
181	6.875	R08700
138	6.67686	R01015
88	6.11615	R01529
19	6.05495	R04268,R05635
20	5.91699	R05578
35	5.91158	R01220,R01655
218	5.28571	R12049
154	5.2	R00130
50	4.94115	R04238
183	4.17647	R02767,R04533,R04534,R04536,R04543,R04566,R04953,R04964,R07763,R10116,R10120,R11671
28	4	R03664
467	3.1248	R07180
5	2.8625	R01130,R08240
66	24	No reaction to KO in KEGG (does not map to a reaction in the network)
53	22.998
79	21.9987
141	20.928
63	20.875
29	19.8188
157	18.9419
120	18.8601
131	18.7598
145	18.0326
64	18
114	17.9791
41	17.8542
77	17.8494
129	17.8222
36	17.3197
73	17.2024
52	17
54	16.2876
59	15.0588
75	15
104	14.9401
110	14.8605
39	14.8182
16	14.068
67	13
86	13
76	12.9773
168	12.9493
153	12.8005
40	12.7756
134	12.3729
156	12.1584
108	12.0663
80	12
38	11.9287
116	11.899
207	11.8347
115	11.8249
201	11.8171
92	11.8144
266	11.7744
85	11.6964
169	11.531
96	11
135	10.95
48	10.8708
127	10.5009
137	10.393
133	10.124
130	10.1042
58	9.9958
91	9.98988
62	9.83654
57	9.80999
226	9.18289
535	9.10806
12	9
61	9
98	8.95545
42	8.91699
45	8
89	8
65	7.98709
100	7.97345
102	7.95269
227	6.44491
155	6.20081
44	6
118	6
101	5.95
150	5.45972
31	5.34649
3	5.21841
83	4.98936
103	4.875
11	3.472
314	3.1
397	2.6875
